# Supplementary material for: Draft genome sequence, annotation, and SSR mining data of Elaeidobius kamerunicus Faust., an essential oil palm pollinating weevil
Source: Data Brief. 2021 Jan 18;34:106745. doi: 10.1016/j.dib.2021.106745 (PMC7843393; doi:10.1016/j.dib.2021.106745)
Supplement: Supplementary file 1 [file mmc1.csv]

##gff-version 3
##generated by Krait 1.3.3
# Manual inspection by Ardha Apriyanto
JACGEL010000002	Krait	ssr	8706	8719	.	+	.	ID=ssr1;Motif=TA;Standard=AT;Type=2;Repeat=7;Length=14
JACGEL010000005	Krait	ssr	6786	6801	.	+	.	ID=ssr2;Motif=ATTT;Standard=AAAT;Type=4;Repeat=4;Length=16
JACGEL010000006	Krait	ssr	5731	5743	.	+	.	ID=ssr3;Motif=A;Standard=A;Type=1;Repeat=13;Length=13
JACGEL010000017	Krait	ssr	2695	2709	.	+	.	ID=ssr4;Motif=TAA;Standard=AAT;Type=3;Repeat=5;Length=15
JACGEL010000027	Krait	ssr	4019	4034	.	+	.	ID=ssr5;Motif=ATTG;Standard=AATC;Type=4;Repeat=4;Length=16
JACGEL010000033	Krait	ssr	1466	1480	.	+	.	ID=ssr6;Motif=TTA;Standard=AAT;Type=3;Repeat=5;Length=15
JACGEL010000051	Krait	ssr	7355	7366	.	+	.	ID=ssr7;Motif=A;Standard=A;Type=1;Repeat=12;Length=12
JACGEL010000052	Krait	ssr	5856	5867	.	+	.	ID=ssr8;Motif=A;Standard=A;Type=1;Repeat=12;Length=12
JACGEL010000075	Krait	ssr	857	868	.	+	.	ID=ssr9;Motif=T;Standard=A;Type=1;Repeat=12;Length=12
JACGEL010000082	Krait	ssr	2060	2071	.	+	.	ID=ssr10;Motif=T;Standard=A;Type=1;Repeat=12;Length=12
JACGEL010000089	Krait	ssr	679	692	.	+	.	ID=ssr11;Motif=AT;Standard=AT;Type=2;Repeat=7;Length=14
JACGEL010000108	Krait	ssr	7354	7369	.	+	.	ID=ssr12;Motif=ATTA;Standard=AATT;Type=4;Repeat=4;Length=16
JACGEL010000114	Krait	ssr	6785	6800	.	+	.	ID=ssr13;Motif=AGTA;Standard=AAGT;Type=4;Repeat=4;Length=16
JACGEL010000116	Krait	ssr	3670	3684	.	+	.	ID=ssr14;Motif=TAA;Standard=AAT;Type=3;Repeat=5;Length=15
JACGEL010000131	Krait	ssr	5890	5905	.	+	.	ID=ssr15;Motif=TAAA;Standard=AAAT;Type=4;Repeat=4;Length=16
JACGEL010000170	Krait	ssr	3767	3779	.	+	.	ID=ssr16;Motif=A;Standard=A;Type=1;Repeat=13;Length=13
JACGEL010000186	Krait	ssr	3008	3019	.	+	.	ID=ssr17;Motif=T;Standard=A;Type=1;Repeat=12;Length=12
JACGEL010000189	Krait	ssr	1697	1712	.	+	.	ID=ssr18;Motif=ATCA;Standard=AATC;Type=4;Repeat=4;Length=16
JACGEL010000191	Krait	ssr	5533	5548	.	+	.	ID=ssr19;Motif=TTGA;Standard=AATC;Type=4;Repeat=4;Length=16
JACGEL010000215	Krait	ssr	5494	5507	.	+	.	ID=ssr20;Motif=AT;Standard=AT;Type=2;Repeat=7;Length=14
JACGEL010000221	Krait	ssr	4759	4772	.	+	.	ID=ssr21;Motif=AT;Standard=AT;Type=2;Repeat=7;Length=14
JACGEL010000221	Krait	ssr	6739	6752	.	+	.	ID=ssr22;Motif=AT;Standard=AT;Type=2;Repeat=7;Length=14
JACGEL010000224	Krait	ssr	1954	1969	.	+	.	ID=ssr23;Motif=TAAA;Standard=AAAT;Type=4;Repeat=4;Length=16
JACGEL010000232	Krait	ssr	3523	3537	.	+	.	ID=ssr24;Motif=TAT;Standard=AAT;Type=3;Repeat=5;Length=15
JACGEL010000232	Krait	ssr	4267	4286	.	+	.	ID=ssr25;Motif=AAATA;Standard=AAAAT;Type=5;Repeat=4;Length=20
JACGEL010000245	Krait	ssr	2168	2180	.	+	.	ID=ssr26;Motif=T;Standard=A;Type=1;Repeat=13;Length=13
JACGEL010000254	Krait	ssr	3665	3680	.	+	.	ID=ssr27;Motif=AATT;Standard=AATT;Type=4;Repeat=4;Length=16
JACGEL010000266	Krait	ssr	2090	2103	.	+	.	ID=ssr28;Motif=AC;Standard=AC;Type=2;Repeat=7;Length=14
JACGEL010000266	Krait	ssr	2344	2359	.	+	.	ID=ssr29;Motif=CT;Standard=AG;Type=2;Repeat=8;Length=16
JACGEL010000292	Krait	ssr	3248	3259	.	+	.	ID=ssr30;Motif=A;Standard=A;Type=1;Repeat=12;Length=12
JACGEL010000295	Krait	ssr	6313	6324	.	+	.	ID=ssr31;Motif=A;Standard=A;Type=1;Repeat=12;Length=12
JACGEL010000297	Krait	ssr	1753	1768	.	+	.	ID=ssr32;Motif=ATAC;Standard=ATAC;Type=4;Repeat=4;Length=16
JACGEL010000300	Krait	ssr	993	1007	.	+	.	ID=ssr33;Motif=AGT;Standard=ATC;Type=3;Repeat=5;Length=15
JACGEL010000332	Krait	ssr	2206	2220	.	+	.	ID=ssr34;Motif=AAG;Standard=AAG;Type=3;Repeat=5;Length=15
JACGEL010000345	Krait	ssr	2826	2841	.	+	.	ID=ssr35;Motif=CATA;Standard=ATAC;Type=4;Repeat=4;Length=16
JACGEL010000396	Krait	ssr	818	831	.	+	.	ID=ssr36;Motif=AT;Standard=AT;Type=2;Repeat=7;Length=14
JACGEL010000510	Krait	ssr	4334	4345	.	+	.	ID=ssr37;Motif=T;Standard=A;Type=1;Repeat=12;Length=12
JACGEL010000541	Krait	ssr	3780	3795	.	+	.	ID=ssr38;Motif=CTTA;Standard=AAGT;Type=4;Repeat=4;Length=16
JACGEL010000543	Krait	ssr	5089	5104	.	+	.	ID=ssr39;Motif=TATT;Standard=AAAT;Type=4;Repeat=4;Length=16
JACGEL010000574	Krait	ssr	3729	3740	.	+	.	ID=ssr40;Motif=A;Standard=A;Type=1;Repeat=12;Length=12
JACGEL010000589	Krait	ssr	3386	3401	.	+	.	ID=ssr41;Motif=TCAA;Standard=AATC;Type=4;Repeat=4;Length=16
JACGEL010000594	Krait	ssr	1899	1918	.	+	.	ID=ssr42;Motif=AGAAA;Standard=AAAAG;Type=5;Repeat=4;Length=20
JACGEL010000602	Krait	ssr	1	20	.	+	.	ID=ssr43;Motif=ATCA;Standard=AATC;Type=4;Repeat=5;Length=20
JACGEL010000613	Krait	ssr	3716	3727	.	+	.	ID=ssr44;Motif=A;Standard=A;Type=1;Repeat=12;Length=12
JACGEL010000618	Krait	ssr	1062	1076	.	+	.	ID=ssr45;Motif=TAA;Standard=AAT;Type=3;Repeat=5;Length=15
JACGEL010000634	Krait	ssr	3549	3562	.	+	.	ID=ssr46;Motif=TA;Standard=AT;Type=2;Repeat=7;Length=14
JACGEL010000689	Krait	ssr	1383	1397	.	+	.	ID=ssr47;Motif=TTA;Standard=AAT;Type=3;Repeat=5;Length=15
JACGEL010000716	Krait	ssr	4823	4837	.	+	.	ID=ssr48;Motif=AAT;Standard=AAT;Type=3;Repeat=5;Length=15
JACGEL010000719	Krait	ssr	322	336	.	+	.	ID=ssr49;Motif=TTA;Standard=AAT;Type=3;Repeat=5;Length=15
JACGEL010000732	Krait	ssr	1	16	.	+	.	ID=ssr50;Motif=TTAA;Standard=AATT;Type=4;Repeat=4;Length=16
JACGEL010000732	Krait	ssr	5185	5200	.	+	.	ID=ssr51;Motif=CAAT;Standard=AATC;Type=4;Repeat=4;Length=16
JACGEL010000741	Krait	ssr	4459	4474	.	+	.	ID=ssr52;Motif=TAAA;Standard=AAAT;Type=4;Repeat=4;Length=16
JACGEL010000752	Krait	ssr	2025	2039	.	+	.	ID=ssr53;Motif=AAT;Standard=AAT;Type=3;Repeat=5;Length=15
JACGEL010000754	Krait	ssr	3345	3358	.	+	.	ID=ssr54;Motif=TG;Standard=AC;Type=2;Repeat=7;Length=14
JACGEL010000764	Krait	ssr	1055	1066	.	+	.	ID=ssr55;Motif=A;Standard=A;Type=1;Repeat=12;Length=12
JACGEL010000774	Krait	ssr	1248	1263	.	+	.	ID=ssr56;Motif=ATTT;Standard=AAAT;Type=4;Repeat=4;Length=16
JACGEL010000785	Krait	ssr	1140	1155	.	+	.	ID=ssr57;Motif=TTAT;Standard=AAAT;Type=4;Repeat=4;Length=16
JACGEL010000785	Krait	ssr	1501	1516	.	+	.	ID=ssr58;Motif=AAAT;Standard=AAAT;Type=4;Repeat=4;Length=16
JACGEL010000793	Krait	ssr	8	19	.	+	.	ID=ssr59;Motif=A;Standard=A;Type=1;Repeat=12;Length=12
JACGEL010000815	Krait	ssr	5076	5090	.	+	.	ID=ssr60;Motif=AAT;Standard=AAT;Type=3;Repeat=5;Length=15
JACGEL010000829	Krait	ssr	2623	2634	.	+	.	ID=ssr61;Motif=T;Standard=A;Type=1;Repeat=12;Length=12
JACGEL010000829	Krait	ssr	4784	4797	.	+	.	ID=ssr62;Motif=AC;Standard=AC;Type=2;Repeat=7;Length=14
JACGEL010000833	Krait	ssr	137	151	.	+	.	ID=ssr63;Motif=AAG;Standard=AAG;Type=3;Repeat=5;Length=15
JACGEL010000839	Krait	ssr	3634	3649	.	+	.	ID=ssr64;Motif=ATTG;Standard=AATC;Type=4;Repeat=4;Length=16
JACGEL010000844	Krait	ssr	3077	3090	.	+	.	ID=ssr65;Motif=AC;Standard=AC;Type=2;Repeat=7;Length=14
JACGEL010000845	Krait	ssr	4608	4620	.	+	.	ID=ssr66;Motif=A;Standard=A;Type=1;Repeat=13;Length=13
JACGEL010000875	Krait	ssr	62	77	.	+	.	ID=ssr67;Motif=AATA;Standard=AAAT;Type=4;Repeat=4;Length=16
JACGEL010000898	Krait	ssr	149	162	.	+	.	ID=ssr68;Motif=AT;Standard=AT;Type=2;Repeat=7;Length=14
JACGEL010000919	Krait	ssr	1998	2009	.	+	.	ID=ssr69;Motif=T;Standard=A;Type=1;Repeat=12;Length=12
JACGEL010000968	Krait	ssr	738	749	.	+	.	ID=ssr70;Motif=A;Standard=A;Type=1;Repeat=12;Length=12
JACGEL010000968	Krait	ssr	3092	3103	.	+	.	ID=ssr71;Motif=A;Standard=A;Type=1;Repeat=12;Length=12
JACGEL010000971	Krait	ssr	4194	4209	.	+	.	ID=ssr72;Motif=T;Standard=A;Type=1;Repeat=16;Length=16
JACGEL010000991	Krait	ssr	271	282	.	+	.	ID=ssr73;Motif=A;Standard=A;Type=1;Repeat=12;Length=12
JACGEL010000991	Krait	ssr	2087	2098	.	+	.	ID=ssr74;Motif=T;Standard=A;Type=1;Repeat=12;Length=12
JACGEL010000995	Krait	ssr	3108	3123	.	+	.	ID=ssr75;Motif=TTAT;Standard=AAAT;Type=4;Repeat=4;Length=16
JACGEL010001013	Krait	ssr	4455	4468	.	+	.	ID=ssr76;Motif=CA;Standard=AC;Type=2;Repeat=7;Length=14
JACGEL010001014	Krait	ssr	1196	1210	.	+	.	ID=ssr77;Motif=AAG;Standard=AAG;Type=3;Repeat=5;Length=15
JACGEL010001024	Krait	ssr	1590	1604	.	+	.	ID=ssr78;Motif=GAT;Standard=ATC;Type=3;Repeat=5;Length=15
JACGEL010001044	Krait	ssr	2017	2032	.	+	.	ID=ssr79;Motif=CAAA;Standard=AAAC;Type=4;Repeat=4;Length=16
JACGEL010001081	Krait	ssr	247	266	.	+	.	ID=ssr80;Motif=GATAT;Standard=ATATC;Type=5;Repeat=4;Length=20
JACGEL010001085	Krait	ssr	3539	3554	.	+	.	ID=ssr81;Motif=ATTA;Standard=AATT;Type=4;Repeat=4;Length=16
JACGEL010001086	Krait	ssr	4275	4290	.	+	.	ID=ssr82;Motif=TATT;Standard=AAAT;Type=4;Repeat=4;Length=16
JACGEL010001094	Krait	ssr	114	128	.	+	.	ID=ssr83;Motif=ATT;Standard=AAT;Type=3;Repeat=5;Length=15
JACGEL010001098	Krait	ssr	4435	4449	.	+	.	ID=ssr84;Motif=AAT;Standard=AAT;Type=3;Repeat=5;Length=15
JACGEL010001101	Krait	ssr	420	433	.	+	.	ID=ssr85;Motif=TA;Standard=AT;Type=2;Repeat=7;Length=14
JACGEL010001122	Krait	ssr	1	14	.	+	.	ID=ssr86;Motif=AT;Standard=AT;Type=2;Repeat=7;Length=14
JACGEL010001138	Krait	ssr	2074	2088	.	+	.	ID=ssr87;Motif=ATA;Standard=AAT;Type=3;Repeat=5;Length=15
JACGEL010001162	Krait	ssr	2137	2152	.	+	.	ID=ssr88;Motif=GAAT;Standard=AATG;Type=4;Repeat=4;Length=16
JACGEL010001163	Krait	ssr	4057	4072	.	+	.	ID=ssr89;Motif=TAAA;Standard=AAAT;Type=4;Repeat=4;Length=16
JACGEL010001225	Krait	ssr	3339	3353	.	+	.	ID=ssr90;Motif=AAT;Standard=AAT;Type=3;Repeat=5;Length=15
JACGEL010001232	Krait	ssr	161	174	.	+	.	ID=ssr91;Motif=AG;Standard=AG;Type=2;Repeat=7;Length=14
JACGEL010001243	Krait	ssr	4500	4513	.	+	.	ID=ssr92;Motif=AC;Standard=AC;Type=2;Repeat=7;Length=14
JACGEL010001244	Krait	ssr	293	304	.	+	.	ID=ssr93;Motif=A;Standard=A;Type=1;Repeat=12;Length=12
JACGEL010001256	Krait	ssr	193	206	.	+	.	ID=ssr94;Motif=AT;Standard=AT;Type=2;Repeat=7;Length=14
JACGEL010001279	Krait	ssr	4221	4236	.	+	.	ID=ssr95;Motif=TATT;Standard=AAAT;Type=4;Repeat=4;Length=16
JACGEL010001282	Krait	ssr	969	984	.	+	.	ID=ssr96;Motif=AT;Standard=AT;Type=2;Repeat=8;Length=16
JACGEL010001283	Krait	ssr	1850	1865	.	+	.	ID=ssr97;Motif=GTAG;Standard=ATCC;Type=4;Repeat=4;Length=16
JACGEL010001297	Krait	ssr	2821	2835	.	+	.	ID=ssr98;Motif=ATG;Standard=ATC;Type=3;Repeat=5;Length=15
JACGEL010001300	Krait	ssr	2838	2849	.	+	.	ID=ssr99;Motif=A;Standard=A;Type=1;Repeat=12;Length=12
JACGEL010001311	Krait	ssr	1960	1975	.	+	.	ID=ssr100;Motif=TA;Standard=AT;Type=2;Repeat=8;Length=16
JACGEL010001343	Krait	ssr	347	362	.	+	.	ID=ssr101;Motif=TTTA;Standard=AAAT;Type=4;Repeat=4;Length=16
JACGEL010001356	Krait	ssr	2406	2425	.	+	.	ID=ssr102;Motif=TAACA;Standard=AACAT;Type=5;Repeat=4;Length=20
JACGEL010001361	Krait	ssr	2668	2691	.	+	.	ID=ssr103;Motif=TGTATA;Standard=ATATAC;Type=6;Repeat=4;Length=24
JACGEL010001383	Krait	ssr	3426	3439	.	+	.	ID=ssr104;Motif=TA;Standard=AT;Type=2;Repeat=7;Length=14
JACGEL010001383	Krait	ssr	3893	3908	.	+	.	ID=ssr105;Motif=ATTA;Standard=AATT;Type=4;Repeat=4;Length=16
JACGEL010001404	Krait	ssr	3567	3581	.	+	.	ID=ssr106;Motif=ATA;Standard=AAT;Type=3;Repeat=5;Length=15
JACGEL010001417	Krait	ssr	4425	4440	.	+	.	ID=ssr107;Motif=AAAG;Standard=AAAG;Type=4;Repeat=4;Length=16
JACGEL010001426	Krait	ssr	3173	3184	.	+	.	ID=ssr108;Motif=A;Standard=A;Type=1;Repeat=12;Length=12
JACGEL010001444	Krait	ssr	1042	1056	.	+	.	ID=ssr109;Motif=TTA;Standard=AAT;Type=3;Repeat=5;Length=15
JACGEL010001465	Krait	ssr	4425	4440	.	+	.	ID=ssr110;Motif=ATGT;Standard=ATAC;Type=4;Repeat=4;Length=16
JACGEL010001467	Krait	ssr	3289	3303	.	+	.	ID=ssr111;Motif=GCC;Standard=CCG;Type=3;Repeat=5;Length=15
JACGEL010001476	Krait	ssr	1043	1058	.	+	.	ID=ssr112;Motif=TTAA;Standard=AATT;Type=4;Repeat=4;Length=16
JACGEL010001501	Krait	ssr	1498	1513	.	+	.	ID=ssr113;Motif=ATTT;Standard=AAAT;Type=4;Repeat=4;Length=16
JACGEL010001510	Krait	ssr	1536	1551	.	+	.	ID=ssr114;Motif=TTAT;Standard=AAAT;Type=4;Repeat=4;Length=16
JACGEL010001520	Krait	ssr	3316	3327	.	+	.	ID=ssr115;Motif=T;Standard=A;Type=1;Repeat=12;Length=12
JACGEL010001533	Krait	ssr	2836	2850	.	+	.	ID=ssr116;Motif=AAG;Standard=AAG;Type=3;Repeat=5;Length=15
JACGEL010001597	Krait	ssr	2103	2118	.	+	.	ID=ssr117;Motif=ACAT;Standard=ATAC;Type=4;Repeat=4;Length=16
JACGEL010001600	Krait	ssr	2434	2449	.	+	.	ID=ssr118;Motif=AATC;Standard=AATC;Type=4;Repeat=4;Length=16
JACGEL010001607	Krait	ssr	22	41	.	+	.	ID=ssr119;Motif=TTGAA;Standard=AATTC;Type=5;Repeat=4;Length=20
JACGEL010001635	Krait	ssr	3550	3569	.	+	.	ID=ssr120;Motif=ACTTT;Standard=AAATG;Type=5;Repeat=4;Length=20
JACGEL010001701	Krait	ssr	2281	2295	.	+	.	ID=ssr121;Motif=AAT;Standard=AAT;Type=3;Repeat=5;Length=15
JACGEL010001724	Krait	ssr	3291	3302	.	+	.	ID=ssr122;Motif=T;Standard=A;Type=1;Repeat=12;Length=12
JACGEL010001749	Krait	ssr	2196	2211	.	+	.	ID=ssr123;Motif=ATTG;Standard=AATC;Type=4;Repeat=4;Length=16
JACGEL010001792	Krait	ssr	2937	2951	.	+	.	ID=ssr124;Motif=TAT;Standard=AAT;Type=3;Repeat=5;Length=15
JACGEL010001804	Krait	ssr	1853	1868	.	+	.	ID=ssr125;Motif=T;Standard=A;Type=1;Repeat=16;Length=16
JACGEL010001807	Krait	ssr	3316	3328	.	+	.	ID=ssr126;Motif=A;Standard=A;Type=1;Repeat=13;Length=13
JACGEL010001824	Krait	ssr	1888	1899	.	+	.	ID=ssr127;Motif=A;Standard=A;Type=1;Repeat=12;Length=12
JACGEL010001824	Krait	ssr	4177	4192	.	+	.	ID=ssr128;Motif=TTAT;Standard=AAAT;Type=4;Repeat=4;Length=16
JACGEL010001854	Krait	ssr	2	14	.	+	.	ID=ssr129;Motif=C;Standard=C;Type=1;Repeat=13;Length=13
JACGEL010001867	Krait	ssr	967	981	.	+	.	ID=ssr130;Motif=ATT;Standard=AAT;Type=3;Repeat=5;Length=15
JACGEL010001879	Krait	ssr	2704	2719	.	+	.	ID=ssr131;Motif=TATT;Standard=AAAT;Type=4;Repeat=4;Length=16
JACGEL010001881	Krait	ssr	1850	1865	.	+	.	ID=ssr132;Motif=TATT;Standard=AAAT;Type=4;Repeat=4;Length=16
JACGEL010001921	Krait	ssr	2253	2268	.	+	.	ID=ssr133;Motif=ATAA;Standard=AAAT;Type=4;Repeat=4;Length=16
JACGEL010001925	Krait	ssr	2102	2117	.	+	.	ID=ssr134;Motif=ATAA;Standard=AAAT;Type=4;Repeat=4;Length=16
JACGEL010001929	Krait	ssr	3277	3292	.	+	.	ID=ssr135;Motif=TAAA;Standard=AAAT;Type=4;Repeat=4;Length=16
JACGEL010001938	Krait	ssr	1203	1218	.	+	.	ID=ssr136;Motif=ACTT;Standard=AATG;Type=4;Repeat=4;Length=16
JACGEL010001938	Krait	ssr	2251	2270	.	+	.	ID=ssr137;Motif=TATT;Standard=AAAT;Type=4;Repeat=5;Length=20
JACGEL010001950	Krait	ssr	2243	2257	.	+	.	ID=ssr138;Motif=ATA;Standard=AAT;Type=3;Repeat=5;Length=15
JACGEL010001958	Krait	ssr	2118	2129	.	+	.	ID=ssr139;Motif=A;Standard=A;Type=1;Repeat=12;Length=12
JACGEL010002010	Krait	ssr	89	104	.	+	.	ID=ssr140;Motif=ACAT;Standard=ATAC;Type=4;Repeat=4;Length=16
JACGEL010002014	Krait	ssr	445	462	.	+	.	ID=ssr141;Motif=TGA;Standard=ATC;Type=3;Repeat=6;Length=18
JACGEL010002015	Krait	ssr	2358	2377	.	+	.	ID=ssr142;Motif=TAAA;Standard=AAAT;Type=4;Repeat=5;Length=20
JACGEL010002019	Krait	ssr	3493	3507	.	+	.	ID=ssr143;Motif=TAA;Standard=AAT;Type=3;Repeat=5;Length=15
JACGEL010002028	Krait	ssr	1311	1326	.	+	.	ID=ssr144;Motif=TAAA;Standard=AAAT;Type=4;Repeat=4;Length=16
JACGEL010002040	Krait	ssr	4060	4073	.	+	.	ID=ssr145;Motif=TC;Standard=AG;Type=2;Repeat=7;Length=14
JACGEL010002064	Krait	ssr	195	210	.	+	.	ID=ssr146;Motif=TGTA;Standard=ATAC;Type=4;Repeat=4;Length=16
JACGEL010002066	Krait	ssr	3933	3947	.	+	.	ID=ssr147;Motif=ATA;Standard=AAT;Type=3;Repeat=5;Length=15
JACGEL010002102	Krait	ssr	2868	2879	.	+	.	ID=ssr148;Motif=T;Standard=A;Type=1;Repeat=12;Length=12
JACGEL010002166	Krait	ssr	114	128	.	+	.	ID=ssr149;Motif=ATT;Standard=AAT;Type=3;Repeat=5;Length=15
JACGEL010002174	Krait	ssr	2681	2696	.	+	.	ID=ssr150;Motif=ATTG;Standard=AATC;Type=4;Repeat=4;Length=16
JACGEL010002180	Krait	ssr	1270	1281	.	+	.	ID=ssr151;Motif=T;Standard=A;Type=1;Repeat=12;Length=12
JACGEL010002184	Krait	ssr	1061	1075	.	+	.	ID=ssr152;Motif=GTA;Standard=ATC;Type=3;Repeat=5;Length=15
JACGEL010002193	Krait	ssr	475	488	.	+	.	ID=ssr153;Motif=AT;Standard=AT;Type=2;Repeat=7;Length=14
JACGEL010002206	Krait	ssr	3605	3619	.	+	.	ID=ssr154;Motif=ATT;Standard=AAT;Type=3;Repeat=5;Length=15
JACGEL010002211	Krait	ssr	680	694	.	+	.	ID=ssr155;Motif=ATG;Standard=ATC;Type=3;Repeat=5;Length=15
JACGEL010002324	Krait	ssr	2396	2409	.	+	.	ID=ssr156;Motif=A;Standard=A;Type=1;Repeat=14;Length=14
JACGEL010002357	Krait	ssr	1168	1183	.	+	.	ID=ssr157;Motif=TAAA;Standard=AAAT;Type=4;Repeat=4;Length=16
JACGEL010002370	Krait	ssr	1587	1601	.	+	.	ID=ssr158;Motif=AAT;Standard=AAT;Type=3;Repeat=5;Length=15
JACGEL010002384	Krait	ssr	625	639	.	+	.	ID=ssr159;Motif=TAT;Standard=AAT;Type=3;Repeat=5;Length=15
JACGEL010002421	Krait	ssr	1820	1835	.	+	.	ID=ssr160;Motif=TTAT;Standard=AAAT;Type=4;Repeat=4;Length=16
JACGEL010002455	Krait	ssr	3366	3381	.	+	.	ID=ssr161;Motif=AATA;Standard=AAAT;Type=4;Repeat=4;Length=16
JACGEL010002466	Krait	ssr	3174	3189	.	+	.	ID=ssr162;Motif=GA;Standard=AG;Type=2;Repeat=8;Length=16
JACGEL010002513	Krait	ssr	1716	1730	.	+	.	ID=ssr163;Motif=AAT;Standard=AAT;Type=3;Repeat=5;Length=15
JACGEL010002559	Krait	ssr	49	64	.	+	.	ID=ssr164;Motif=ATTG;Standard=AATC;Type=4;Repeat=4;Length=16
JACGEL010002566	Krait	ssr	3387	3400	.	+	.	ID=ssr165;Motif=CT;Standard=AG;Type=2;Repeat=7;Length=14
JACGEL010002569	Krait	ssr	2654	2665	.	+	.	ID=ssr166;Motif=T;Standard=A;Type=1;Repeat=12;Length=12
JACGEL010002583	Krait	ssr	1426	1441	.	+	.	ID=ssr167;Motif=ATTG;Standard=AATC;Type=4;Repeat=4;Length=16
JACGEL010002589	Krait	ssr	3840	3851	.	+	.	ID=ssr168;Motif=T;Standard=A;Type=1;Repeat=12;Length=12
JACGEL010002630	Krait	ssr	1117	1131	.	+	.	ID=ssr169;Motif=AAG;Standard=AAG;Type=3;Repeat=5;Length=15
JACGEL010002635	Krait	ssr	989	1003	.	+	.	ID=ssr170;Motif=AAT;Standard=AAT;Type=3;Repeat=5;Length=15
JACGEL010002647	Krait	ssr	663	674	.	+	.	ID=ssr171;Motif=T;Standard=A;Type=1;Repeat=12;Length=12
JACGEL010002647	Krait	ssr	2191	2205	.	+	.	ID=ssr172;Motif=CTT;Standard=AAG;Type=3;Repeat=5;Length=15
JACGEL010002650	Krait	ssr	2926	2941	.	+	.	ID=ssr173;Motif=TAAT;Standard=AATT;Type=4;Repeat=4;Length=16
JACGEL010002680	Krait	ssr	2368	2382	.	+	.	ID=ssr174;Motif=ATT;Standard=AAT;Type=3;Repeat=5;Length=15
JACGEL010002690	Krait	ssr	3571	3585	.	+	.	ID=ssr175;Motif=TAG;Standard=ATC;Type=3;Repeat=5;Length=15
JACGEL010002756	Krait	ssr	102	117	.	+	.	ID=ssr176;Motif=TAAA;Standard=AAAT;Type=4;Repeat=4;Length=16
JACGEL010002777	Krait	ssr	3782	3795	.	+	.	ID=ssr177;Motif=TA;Standard=AT;Type=2;Repeat=7;Length=14
JACGEL010002838	Krait	ssr	3748	3762	.	+	.	ID=ssr178;Motif=A;Standard=A;Type=1;Repeat=15;Length=15
JACGEL010002857	Krait	ssr	1376	1390	.	+	.	ID=ssr179;Motif=TTA;Standard=AAT;Type=3;Repeat=5;Length=15
JACGEL010002865	Krait	ssr	412	427	.	+	.	ID=ssr180;Motif=TA;Standard=AT;Type=2;Repeat=8;Length=16
JACGEL010002868	Krait	ssr	389	404	.	+	.	ID=ssr181;Motif=AAAT;Standard=AAAT;Type=4;Repeat=4;Length=16
JACGEL010002898	Krait	ssr	936	950	.	+	.	ID=ssr182;Motif=AAG;Standard=AAG;Type=3;Repeat=5;Length=15
JACGEL010002902	Krait	ssr	419	438	.	+	.	ID=ssr183;Motif=TATTC;Standard=AATAG;Type=5;Repeat=4;Length=20
JACGEL010002926	Krait	ssr	217	228	.	+	.	ID=ssr184;Motif=A;Standard=A;Type=1;Repeat=12;Length=12
JACGEL010002928	Krait	ssr	39	54	.	+	.	ID=ssr185;Motif=AAAT;Standard=AAAT;Type=4;Repeat=4;Length=16
JACGEL010002929	Krait	ssr	34	49	.	+	.	ID=ssr186;Motif=TAAA;Standard=AAAT;Type=4;Repeat=4;Length=16
JACGEL010002957	Krait	ssr	1521	1532	.	+	.	ID=ssr187;Motif=A;Standard=A;Type=1;Repeat=12;Length=12
JACGEL010002967	Krait	ssr	3479	3502	.	+	.	ID=ssr188;Motif=TTA;Standard=AAT;Type=3;Repeat=8;Length=24
JACGEL010002972	Krait	ssr	1132	1145	.	+	.	ID=ssr189;Motif=T;Standard=A;Type=1;Repeat=14;Length=14
JACGEL010003021	Krait	ssr	311	331	.	+	.	ID=ssr190;Motif=AAT;Standard=AAT;Type=3;Repeat=7;Length=21
JACGEL010003021	Krait	ssr	350	367	.	+	.	ID=ssr191;Motif=ATT;Standard=AAT;Type=3;Repeat=6;Length=18
JACGEL010003026	Krait	ssr	2724	2738	.	+	.	ID=ssr192;Motif=TTA;Standard=AAT;Type=3;Repeat=5;Length=15
JACGEL010003032	Krait	ssr	2653	2667	.	+	.	ID=ssr193;Motif=ATA;Standard=AAT;Type=3;Repeat=5;Length=15
JACGEL010003035	Krait	ssr	3053	3064	.	+	.	ID=ssr194;Motif=T;Standard=A;Type=1;Repeat=12;Length=12
JACGEL010003056	Krait	ssr	1919	1938	.	+	.	ID=ssr195;Motif=AAAAT;Standard=AAAAT;Type=5;Repeat=4;Length=20
JACGEL010003079	Krait	ssr	776	791	.	+	.	ID=ssr196;Motif=AATA;Standard=AAAT;Type=4;Repeat=4;Length=16
JACGEL010003085	Krait	ssr	1349	1368	.	+	.	ID=ssr197;Motif=TACTA;Standard=ATATC;Type=5;Repeat=4;Length=20
JACGEL010003093	Krait	ssr	36	47	.	+	.	ID=ssr198;Motif=T;Standard=A;Type=1;Repeat=12;Length=12
JACGEL010003101	Krait	ssr	1730	1744	.	+	.	ID=ssr199;Motif=TAA;Standard=AAT;Type=3;Repeat=5;Length=15
JACGEL010003112	Krait	ssr	70	85	.	+	.	ID=ssr200;Motif=AAAT;Standard=AAAT;Type=4;Repeat=4;Length=16
JACGEL010003134	Krait	ssr	2688	2707	.	+	.	ID=ssr201;Motif=AAAAT;Standard=AAAAT;Type=5;Repeat=4;Length=20
JACGEL010003145	Krait	ssr	85	100	.	+	.	ID=ssr202;Motif=TAAA;Standard=AAAT;Type=4;Repeat=4;Length=16
JACGEL010003146	Krait	ssr	44	59	.	+	.	ID=ssr203;Motif=TAAA;Standard=AAAT;Type=4;Repeat=4;Length=16
JACGEL010003180	Krait	ssr	1110	1121	.	+	.	ID=ssr204;Motif=T;Standard=A;Type=1;Repeat=12;Length=12
JACGEL010003209	Krait	ssr	2068	2079	.	+	.	ID=ssr205;Motif=A;Standard=A;Type=1;Repeat=12;Length=12
JACGEL010003212	Krait	ssr	1428	1443	.	+	.	ID=ssr206;Motif=GTAT;Standard=ATAC;Type=4;Repeat=4;Length=16
JACGEL010003216	Krait	ssr	776	790	.	+	.	ID=ssr207;Motif=GTT;Standard=AAC;Type=3;Repeat=5;Length=15
JACGEL010003249	Krait	ssr	2489	2504	.	+	.	ID=ssr208;Motif=TGTA;Standard=ATAC;Type=4;Repeat=4;Length=16
JACGEL010003258	Krait	ssr	624	639	.	+	.	ID=ssr209;Motif=ATAC;Standard=ATAC;Type=4;Repeat=4;Length=16
JACGEL010003259	Krait	ssr	3084	3103	.	+	.	ID=ssr210;Motif=AATGT;Standard=AATGT;Type=5;Repeat=4;Length=20
JACGEL010003266	Krait	ssr	66	77	.	+	.	ID=ssr211;Motif=A;Standard=A;Type=1;Repeat=12;Length=12
JACGEL010003328	Krait	ssr	37	49	.	+	.	ID=ssr212;Motif=T;Standard=A;Type=1;Repeat=13;Length=13
JACGEL010003352	Krait	ssr	3012	3027	.	+	.	ID=ssr213;Motif=TTTA;Standard=AAAT;Type=4;Repeat=4;Length=16
JACGEL010003362	Krait	ssr	2944	2963	.	+	.	ID=ssr214;Motif=TTGA;Standard=AATC;Type=4;Repeat=5;Length=20
JACGEL010003367	Krait	ssr	1338	1352	.	+	.	ID=ssr215;Motif=TAT;Standard=AAT;Type=3;Repeat=5;Length=15
JACGEL010003375	Krait	ssr	2559	2570	.	+	.	ID=ssr216;Motif=A;Standard=A;Type=1;Repeat=12;Length=12
JACGEL010003404	Krait	ssr	1618	1632	.	+	.	ID=ssr217;Motif=TAA;Standard=AAT;Type=3;Repeat=5;Length=15
JACGEL010003406	Krait	ssr	3192	3203	.	+	.	ID=ssr218;Motif=T;Standard=A;Type=1;Repeat=12;Length=12
JACGEL010003414	Krait	ssr	250	264	.	+	.	ID=ssr219;Motif=TAT;Standard=AAT;Type=3;Repeat=5;Length=15
JACGEL010003439	Krait	ssr	238	253	.	+	.	ID=ssr220;Motif=TTAT;Standard=AAAT;Type=4;Repeat=4;Length=16
JACGEL010003453	Krait	ssr	56	71	.	+	.	ID=ssr221;Motif=TATC;Standard=ATAG;Type=4;Repeat=4;Length=16
JACGEL010003574	Krait	ssr	3476	3499	.	+	.	ID=ssr222;Motif=AAATTC;Standard=AAATTC;Type=6;Repeat=4;Length=24
JACGEL010003583	Krait	ssr	1206	1225	.	+	.	ID=ssr223;Motif=ACAAT;Standard=AATAC;Type=5;Repeat=4;Length=20
JACGEL010003607	Krait	ssr	853	868	.	+	.	ID=ssr224;Motif=AATT;Standard=AATT;Type=4;Repeat=4;Length=16
JACGEL010003648	Krait	ssr	1040	1054	.	+	.	ID=ssr225;Motif=AAG;Standard=AAG;Type=3;Repeat=5;Length=15
JACGEL010003691	Krait	ssr	2690	2703	.	+	.	ID=ssr226;Motif=TA;Standard=AT;Type=2;Repeat=7;Length=14
JACGEL010003695	Krait	ssr	705	719	.	+	.	ID=ssr227;Motif=AAT;Standard=AAT;Type=3;Repeat=5;Length=15
JACGEL010003714	Krait	ssr	1080	1099	.	+	.	ID=ssr228;Motif=ATACA;Standard=AATAC;Type=5;Repeat=4;Length=20
JACGEL010003754	Krait	ssr	2588	2600	.	+	.	ID=ssr229;Motif=T;Standard=A;Type=1;Repeat=13;Length=13
JACGEL010003765	Krait	ssr	65	79	.	+	.	ID=ssr230;Motif=TTA;Standard=AAT;Type=3;Repeat=5;Length=15
JACGEL010003773	Krait	ssr	69	80	.	+	.	ID=ssr231;Motif=T;Standard=A;Type=1;Repeat=12;Length=12
JACGEL010003813	Krait	ssr	540	555	.	+	.	ID=ssr232;Motif=TAAA;Standard=AAAT;Type=4;Repeat=4;Length=16
JACGEL010003828	Krait	ssr	1572	1587	.	+	.	ID=ssr233;Motif=TCAA;Standard=AATC;Type=4;Repeat=4;Length=16
JACGEL010003865	Krait	ssr	2364	2379	.	+	.	ID=ssr234;Motif=AATT;Standard=AATT;Type=4;Repeat=4;Length=16
JACGEL010003959	Krait	ssr	2537	2552	.	+	.	ID=ssr235;Motif=AATT;Standard=AATT;Type=4;Repeat=4;Length=16
JACGEL010003960	Krait	ssr	153	165	.	+	.	ID=ssr236;Motif=T;Standard=A;Type=1;Repeat=13;Length=13
JACGEL010003982	Krait	ssr	889	904	.	+	.	ID=ssr237;Motif=ATTA;Standard=AATT;Type=4;Repeat=4;Length=16
JACGEL010004007	Krait	ssr	41	56	.	+	.	ID=ssr238;Motif=AAAT;Standard=AAAT;Type=4;Repeat=4;Length=16
JACGEL010004039	Krait	ssr	288	302	.	+	.	ID=ssr239;Motif=ATG;Standard=ATC;Type=3;Repeat=5;Length=15
JACGEL010004049	Krait	ssr	899	914	.	+	.	ID=ssr240;Motif=GCAT;Standard=ATGC;Type=4;Repeat=4;Length=16
JACGEL010004083	Krait	ssr	606	625	.	+	.	ID=ssr241;Motif=GATA;Standard=ATAG;Type=4;Repeat=5;Length=20
JACGEL010004136	Krait	ssr	47	61	.	+	.	ID=ssr242;Motif=AAG;Standard=AAG;Type=3;Repeat=5;Length=15
JACGEL010004150	Krait	ssr	661	680	.	+	.	ID=ssr243;Motif=TATT;Standard=AAAT;Type=4;Repeat=5;Length=20
JACGEL010004173	Krait	ssr	2710	2729	.	+	.	ID=ssr244;Motif=ATTA;Standard=AATT;Type=4;Repeat=5;Length=20
JACGEL010004184	Krait	ssr	2230	2244	.	+	.	ID=ssr245;Motif=ATG;Standard=ATC;Type=3;Repeat=5;Length=15
JACGEL010004232	Krait	ssr	947	962	.	+	.	ID=ssr246;Motif=ATTA;Standard=AATT;Type=4;Repeat=4;Length=16
JACGEL010004233	Krait	ssr	442	457	.	+	.	ID=ssr247;Motif=TC;Standard=AG;Type=2;Repeat=8;Length=16
JACGEL010004240	Krait	ssr	737	752	.	+	.	ID=ssr248;Motif=TTCA;Standard=AATG;Type=4;Repeat=4;Length=16
JACGEL010004273	Krait	ssr	2756	2768	.	+	.	ID=ssr249;Motif=A;Standard=A;Type=1;Repeat=13;Length=13
JACGEL010004276	Krait	ssr	2557	2569	.	+	.	ID=ssr250;Motif=A;Standard=A;Type=1;Repeat=13;Length=13
JACGEL010004278	Krait	ssr	881	896	.	+	.	ID=ssr251;Motif=TTAC;Standard=AATG;Type=4;Repeat=4;Length=16
JACGEL010004288	Krait	ssr	2391	2404	.	+	.	ID=ssr252;Motif=AT;Standard=AT;Type=2;Repeat=7;Length=14
JACGEL010004320	Krait	ssr	1764	1778	.	+	.	ID=ssr253;Motif=ATA;Standard=AAT;Type=3;Repeat=5;Length=15
JACGEL010004365	Krait	ssr	2459	2474	.	+	.	ID=ssr254;Motif=AAAT;Standard=AAAT;Type=4;Repeat=4;Length=16
JACGEL010004369	Krait	ssr	3184	3199	.	+	.	ID=ssr255;Motif=AAAT;Standard=AAAT;Type=4;Repeat=4;Length=16
JACGEL010004376	Krait	ssr	1124	1137	.	+	.	ID=ssr256;Motif=TG;Standard=AC;Type=2;Repeat=7;Length=14
JACGEL010004379	Krait	ssr	2558	2573	.	+	.	ID=ssr257;Motif=TTTA;Standard=AAAT;Type=4;Repeat=4;Length=16
JACGEL010004438	Krait	ssr	3218	3230	.	+	.	ID=ssr258;Motif=T;Standard=A;Type=1;Repeat=13;Length=13
JACGEL010004460	Krait	ssr	2163	2177	.	+	.	ID=ssr259;Motif=ATC;Standard=ATC;Type=3;Repeat=5;Length=15
JACGEL010004571	Krait	ssr	3258	3272	.	+	.	ID=ssr260;Motif=AAT;Standard=AAT;Type=3;Repeat=5;Length=15
JACGEL010004585	Krait	ssr	924	939	.	+	.	ID=ssr261;Motif=ATGT;Standard=ATAC;Type=4;Repeat=4;Length=16
JACGEL010004592	Krait	ssr	2498	2513	.	+	.	ID=ssr262;Motif=TAAA;Standard=AAAT;Type=4;Repeat=4;Length=16
JACGEL010004619	Krait	ssr	3285	3296	.	+	.	ID=ssr263;Motif=A;Standard=A;Type=1;Repeat=12;Length=12
JACGEL010004620	Krait	ssr	2456	2469	.	+	.	ID=ssr264;Motif=GT;Standard=AC;Type=2;Repeat=7;Length=14
JACGEL010004633	Krait	ssr	1772	1783	.	+	.	ID=ssr265;Motif=T;Standard=A;Type=1;Repeat=12;Length=12
JACGEL010004645	Krait	ssr	3130	3144	.	+	.	ID=ssr266;Motif=ATT;Standard=AAT;Type=3;Repeat=5;Length=15
JACGEL010004732	Krait	ssr	1595	1606	.	+	.	ID=ssr267;Motif=A;Standard=A;Type=1;Repeat=12;Length=12
JACGEL010004750	Krait	ssr	2590	2601	.	+	.	ID=ssr268;Motif=T;Standard=A;Type=1;Repeat=12;Length=12
JACGEL010004786	Krait	ssr	3180	3192	.	+	.	ID=ssr269;Motif=A;Standard=A;Type=1;Repeat=13;Length=13
JACGEL010004813	Krait	ssr	2150	2161	.	+	.	ID=ssr270;Motif=A;Standard=A;Type=1;Repeat=12;Length=12
JACGEL010004839	Krait	ssr	2900	2915	.	+	.	ID=ssr271;Motif=TAAA;Standard=AAAT;Type=4;Repeat=4;Length=16
JACGEL010004865	Krait	ssr	3197	3212	.	+	.	ID=ssr272;Motif=TTAT;Standard=AAAT;Type=4;Repeat=4;Length=16
JACGEL010004873	Krait	ssr	100	115	.	+	.	ID=ssr273;Motif=AATA;Standard=AAAT;Type=4;Repeat=4;Length=16
JACGEL010004910	Krait	ssr	519	534	.	+	.	ID=ssr274;Motif=AACC;Standard=AACC;Type=4;Repeat=4;Length=16
JACGEL010004939	Krait	ssr	197	212	.	+	.	ID=ssr275;Motif=GCAT;Standard=ATGC;Type=4;Repeat=4;Length=16
JACGEL010005000	Krait	ssr	1896	1909	.	+	.	ID=ssr276;Motif=TA;Standard=AT;Type=2;Repeat=7;Length=14
JACGEL010005003	Krait	ssr	2405	2418	.	+	.	ID=ssr277;Motif=T;Standard=A;Type=1;Repeat=14;Length=14
JACGEL010005015	Krait	ssr	3210	3221	.	+	.	ID=ssr278;Motif=T;Standard=A;Type=1;Repeat=12;Length=12
JACGEL010005018	Krait	ssr	2342	2355	.	+	.	ID=ssr279;Motif=T;Standard=A;Type=1;Repeat=14;Length=14
JACGEL010005052	Krait	ssr	1898	1913	.	+	.	ID=ssr280;Motif=ATCA;Standard=AATC;Type=4;Repeat=4;Length=16
JACGEL010005139	Krait	ssr	1886	1900	.	+	.	ID=ssr281;Motif=ATT;Standard=AAT;Type=3;Repeat=5;Length=15
JACGEL010005147	Krait	ssr	1171	1185	.	+	.	ID=ssr282;Motif=ATT;Standard=AAT;Type=3;Repeat=5;Length=15
JACGEL010005165	Krait	ssr	27	42	.	+	.	ID=ssr283;Motif=ATTG;Standard=AATC;Type=4;Repeat=4;Length=16
JACGEL010005175	Krait	ssr	1106	1120	.	+	.	ID=ssr284;Motif=ATA;Standard=AAT;Type=3;Repeat=5;Length=15
JACGEL010005209	Krait	ssr	3002	3016	.	+	.	ID=ssr285;Motif=CGC;Standard=CCG;Type=3;Repeat=5;Length=15
JACGEL010005218	Krait	ssr	2317	2336	.	+	.	ID=ssr286;Motif=ATATT;Standard=AATAT;Type=5;Repeat=4;Length=20
JACGEL010005255	Krait	ssr	3081	3096	.	+	.	ID=ssr287;Motif=AATA;Standard=AAAT;Type=4;Repeat=4;Length=16
JACGEL010005270	Krait	ssr	1440	1451	.	+	.	ID=ssr288;Motif=A;Standard=A;Type=1;Repeat=12;Length=12
JACGEL010005281	Krait	ssr	2474	2489	.	+	.	ID=ssr289;Motif=TAAA;Standard=AAAT;Type=4;Repeat=4;Length=16
JACGEL010005292	Krait	ssr	1266	1280	.	+	.	ID=ssr290;Motif=TAA;Standard=AAT;Type=3;Repeat=5;Length=15
JACGEL010005307	Krait	ssr	742	755	.	+	.	ID=ssr291;Motif=TA;Standard=AT;Type=2;Repeat=7;Length=14
JACGEL010005327	Krait	ssr	49	60	.	+	.	ID=ssr292;Motif=A;Standard=A;Type=1;Repeat=12;Length=12
JACGEL010005424	Krait	ssr	2734	2753	.	+	.	ID=ssr293;Motif=AATT;Standard=AATT;Type=4;Repeat=5;Length=20
JACGEL010005424	Krait	ssr	3083	3098	.	+	.	ID=ssr294;Motif=AATT;Standard=AATT;Type=4;Repeat=4;Length=16
JACGEL010005448	Krait	ssr	1143	1158	.	+	.	ID=ssr295;Motif=TAGA;Standard=ATAG;Type=4;Repeat=4;Length=16
JACGEL010005451	Krait	ssr	2136	2147	.	+	.	ID=ssr296;Motif=A;Standard=A;Type=1;Repeat=12;Length=12
JACGEL010005529	Krait	ssr	852	865	.	+	.	ID=ssr297;Motif=TC;Standard=AG;Type=2;Repeat=7;Length=14
JACGEL010005546	Krait	ssr	940	955	.	+	.	ID=ssr298;Motif=TAAA;Standard=AAAT;Type=4;Repeat=4;Length=16
JACGEL010005616	Krait	ssr	105	122	.	+	.	ID=ssr299;Motif=ATT;Standard=AAT;Type=3;Repeat=6;Length=18
JACGEL010005654	Krait	ssr	2188	2202	.	+	.	ID=ssr300;Motif=TAA;Standard=AAT;Type=3;Repeat=5;Length=15
JACGEL010005657	Krait	ssr	1994	2009	.	+	.	ID=ssr301;Motif=GAAT;Standard=AATG;Type=4;Repeat=4;Length=16
JACGEL010005683	Krait	ssr	3092	3111	.	+	.	ID=ssr302;Motif=TGAT;Standard=AATC;Type=4;Repeat=5;Length=20
JACGEL010005708	Krait	ssr	1188	1199	.	+	.	ID=ssr303;Motif=A;Standard=A;Type=1;Repeat=12;Length=12
JACGEL010005734	Krait	ssr	636	651	.	+	.	ID=ssr304;Motif=TTCT;Standard=AAAG;Type=4;Repeat=4;Length=16
JACGEL010005802	Krait	ssr	1479	1493	.	+	.	ID=ssr305;Motif=TTC;Standard=AAG;Type=3;Repeat=5;Length=15
JACGEL010005813	Krait	ssr	1849	1861	.	+	.	ID=ssr306;Motif=A;Standard=A;Type=1;Repeat=13;Length=13
JACGEL010005824	Krait	ssr	1478	1491	.	+	.	ID=ssr307;Motif=T;Standard=A;Type=1;Repeat=14;Length=14
JACGEL010005835	Krait	ssr	2859	2874	.	+	.	ID=ssr308;Motif=TAAA;Standard=AAAT;Type=4;Repeat=4;Length=16
JACGEL010005842	Krait	ssr	1885	1900	.	+	.	ID=ssr309;Motif=TTAC;Standard=AATG;Type=4;Repeat=4;Length=16
JACGEL010005852	Krait	ssr	2195	2212	.	+	.	ID=ssr310;Motif=TAA;Standard=AAT;Type=3;Repeat=6;Length=18
JACGEL010005856	Krait	ssr	606	621	.	+	.	ID=ssr311;Motif=CAAA;Standard=AAAC;Type=4;Repeat=4;Length=16
JACGEL010005901	Krait	ssr	184	199	.	+	.	ID=ssr312;Motif=AATC;Standard=AATC;Type=4;Repeat=4;Length=16
JACGEL010005934	Krait	ssr	1834	1847	.	+	.	ID=ssr313;Motif=TA;Standard=AT;Type=2;Repeat=7;Length=14
JACGEL010005936	Krait	ssr	1427	1441	.	+	.	ID=ssr314;Motif=TTA;Standard=AAT;Type=3;Repeat=5;Length=15
JACGEL010005974	Krait	ssr	1139	1150	.	+	.	ID=ssr315;Motif=A;Standard=A;Type=1;Repeat=12;Length=12
JACGEL010005994	Krait	ssr	759	770	.	+	.	ID=ssr316;Motif=C;Standard=C;Type=1;Repeat=12;Length=12
JACGEL010006007	Krait	ssr	2211	2226	.	+	.	ID=ssr317;Motif=TTAA;Standard=AATT;Type=4;Repeat=4;Length=16
JACGEL010006021	Krait	ssr	934	949	.	+	.	ID=ssr318;Motif=TC;Standard=AG;Type=2;Repeat=8;Length=16
JACGEL010006065	Krait	ssr	2707	2722	.	+	.	ID=ssr319;Motif=ATTT;Standard=AAAT;Type=4;Repeat=4;Length=16
JACGEL010006160	Krait	ssr	1546	1565	.	+	.	ID=ssr320;Motif=TACAC;Standard=ATGTG;Type=5;Repeat=4;Length=20
JACGEL010006162	Krait	ssr	44	59	.	+	.	ID=ssr321;Motif=GGCT;Standard=ACCG;Type=4;Repeat=4;Length=16
JACGEL010006187	Krait	ssr	2867	2881	.	+	.	ID=ssr322;Motif=TGC;Standard=ACG;Type=3;Repeat=5;Length=15
JACGEL010006190	Krait	ssr	2752	2767	.	+	.	ID=ssr323;Motif=AATA;Standard=AAAT;Type=4;Repeat=4;Length=16
JACGEL010006225	Krait	ssr	2998	3017	.	+	.	ID=ssr324;Motif=TATTT;Standard=AAAAT;Type=5;Repeat=4;Length=20
JACGEL010006280	Krait	ssr	833	844	.	+	.	ID=ssr325;Motif=T;Standard=A;Type=1;Repeat=12;Length=12
JACGEL010006307	Krait	ssr	1585	1600	.	+	.	ID=ssr326;Motif=AGTC;Standard=ACTG;Type=4;Repeat=4;Length=16
JACGEL010006348	Krait	ssr	2755	2770	.	+	.	ID=ssr327;Motif=ATCA;Standard=AATC;Type=4;Repeat=4;Length=16
JACGEL010006356	Krait	ssr	923	938	.	+	.	ID=ssr328;Motif=ATAA;Standard=AAAT;Type=4;Repeat=4;Length=16
JACGEL010006359	Krait	ssr	338	353	.	+	.	ID=ssr329;Motif=AAAT;Standard=AAAT;Type=4;Repeat=4;Length=16
JACGEL010006372	Krait	ssr	2266	2280	.	+	.	ID=ssr330;Motif=AAT;Standard=AAT;Type=3;Repeat=5;Length=15
JACGEL010006473	Krait	ssr	394	409	.	+	.	ID=ssr331;Motif=AATT;Standard=AATT;Type=4;Repeat=4;Length=16
JACGEL010006515	Krait	ssr	1765	1779	.	+	.	ID=ssr332;Motif=ATT;Standard=AAT;Type=3;Repeat=5;Length=15
JACGEL010006590	Krait	ssr	2874	2889	.	+	.	ID=ssr333;Motif=AAAT;Standard=AAAT;Type=4;Repeat=4;Length=16
JACGEL010006591	Krait	ssr	2419	2433	.	+	.	ID=ssr334;Motif=AAT;Standard=AAT;Type=3;Repeat=5;Length=15
JACGEL010006606	Krait	ssr	1421	1434	.	+	.	ID=ssr335;Motif=AT;Standard=AT;Type=2;Repeat=7;Length=14
JACGEL010006633	Krait	ssr	24	35	.	+	.	ID=ssr336;Motif=A;Standard=A;Type=1;Repeat=12;Length=12
JACGEL010006684	Krait	ssr	1773	1787	.	+	.	ID=ssr337;Motif=GAT;Standard=ATC;Type=3;Repeat=5;Length=15
JACGEL010006704	Krait	ssr	1879	1894	.	+	.	ID=ssr338;Motif=ATTT;Standard=AAAT;Type=4;Repeat=4;Length=16
JACGEL010006715	Krait	ssr	1442	1457	.	+	.	ID=ssr339;Motif=TTGA;Standard=AATC;Type=4;Repeat=4;Length=16
JACGEL010006731	Krait	ssr	623	634	.	+	.	ID=ssr340;Motif=A;Standard=A;Type=1;Repeat=12;Length=12
JACGEL010006777	Krait	ssr	18	29	.	+	.	ID=ssr341;Motif=T;Standard=A;Type=1;Repeat=12;Length=12
JACGEL010006792	Krait	ssr	2918	2929	.	+	.	ID=ssr342;Motif=T;Standard=A;Type=1;Repeat=12;Length=12
JACGEL010006816	Krait	ssr	2815	2834	.	+	.	ID=ssr343;Motif=AAATC;Standard=AAATC;Type=5;Repeat=4;Length=20
JACGEL010006849	Krait	ssr	1303	1315	.	+	.	ID=ssr344;Motif=A;Standard=A;Type=1;Repeat=13;Length=13
JACGEL010006867	Krait	ssr	32	47	.	+	.	ID=ssr345;Motif=TAAA;Standard=AAAT;Type=4;Repeat=4;Length=16
JACGEL010006887	Krait	ssr	845	859	.	+	.	ID=ssr346;Motif=ATC;Standard=ATC;Type=3;Repeat=5;Length=15
JACGEL010006958	Krait	ssr	1082	1097	.	+	.	ID=ssr347;Motif=ATTC;Standard=AATG;Type=4;Repeat=4;Length=16
JACGEL010006985	Krait	ssr	261	274	.	+	.	ID=ssr348;Motif=TA;Standard=AT;Type=2;Repeat=7;Length=14
JACGEL010006988	Krait	ssr	1061	1080	.	+	.	ID=ssr349;Motif=ATTT;Standard=AAAT;Type=4;Repeat=5;Length=20
JACGEL010006990	Krait	ssr	95	110	.	+	.	ID=ssr350;Motif=AAAT;Standard=AAAT;Type=4;Repeat=4;Length=16
JACGEL010007001	Krait	ssr	2061	2075	.	+	.	ID=ssr351;Motif=TAT;Standard=AAT;Type=3;Repeat=5;Length=15
JACGEL010007031	Krait	ssr	1078	1091	.	+	.	ID=ssr352;Motif=A;Standard=A;Type=1;Repeat=14;Length=14
JACGEL010007072	Krait	ssr	2141	2152	.	+	.	ID=ssr353;Motif=A;Standard=A;Type=1;Repeat=12;Length=12
JACGEL010007078	Krait	ssr	1935	1954	.	+	.	ID=ssr354;Motif=TAAA;Standard=AAAT;Type=4;Repeat=5;Length=20
JACGEL010007081	Krait	ssr	2134	2145	.	+	.	ID=ssr355;Motif=A;Standard=A;Type=1;Repeat=12;Length=12
JACGEL010007119	Krait	ssr	2369	2384	.	+	.	ID=ssr356;Motif=TTAT;Standard=AAAT;Type=4;Repeat=4;Length=16
JACGEL010007161	Krait	ssr	2213	2230	.	+	.	ID=ssr357;Motif=TAA;Standard=AAT;Type=3;Repeat=6;Length=18
JACGEL010007168	Krait	ssr	1792	1806	.	+	.	ID=ssr358;Motif=ATA;Standard=AAT;Type=3;Repeat=5;Length=15
JACGEL010007197	Krait	ssr	1103	1118	.	+	.	ID=ssr359;Motif=ATAA;Standard=AAAT;Type=4;Repeat=4;Length=16
JACGEL010007248	Krait	ssr	2503	2518	.	+	.	ID=ssr360;Motif=TATT;Standard=AAAT;Type=4;Repeat=4;Length=16
JACGEL010007295	Krait	ssr	2115	2126	.	+	.	ID=ssr361;Motif=A;Standard=A;Type=1;Repeat=12;Length=12
JACGEL010007296	Krait	ssr	646	665	.	+	.	ID=ssr362;Motif=ATCAT;Standard=ATATC;Type=5;Repeat=4;Length=20
JACGEL010007306	Krait	ssr	754	769	.	+	.	ID=ssr363;Motif=GAAC;Standard=AACG;Type=4;Repeat=4;Length=16
JACGEL010007356	Krait	ssr	1836	1851	.	+	.	ID=ssr364;Motif=ATAA;Standard=AAAT;Type=4;Repeat=4;Length=16
JACGEL010007360	Krait	ssr	2859	2872	.	+	.	ID=ssr365;Motif=AC;Standard=AC;Type=2;Repeat=7;Length=14
JACGEL010007380	Krait	ssr	2530	2544	.	+	.	ID=ssr366;Motif=ATT;Standard=AAT;Type=3;Repeat=5;Length=15
JACGEL010007446	Krait	ssr	2306	2319	.	+	.	ID=ssr367;Motif=AT;Standard=AT;Type=2;Repeat=7;Length=14
JACGEL010007449	Krait	ssr	1902	1913	.	+	.	ID=ssr368;Motif=T;Standard=A;Type=1;Repeat=12;Length=12
JACGEL010007470	Krait	ssr	556	570	.	+	.	ID=ssr369;Motif=ATT;Standard=AAT;Type=3;Repeat=5;Length=15
JACGEL010007495	Krait	ssr	210	225	.	+	.	ID=ssr370;Motif=TATT;Standard=AAAT;Type=4;Repeat=4;Length=16
JACGEL010007516	Krait	ssr	2844	2858	.	+	.	ID=ssr371;Motif=TTA;Standard=AAT;Type=3;Repeat=5;Length=15
JACGEL010007527	Krait	ssr	544	558	.	+	.	ID=ssr372;Motif=TAT;Standard=AAT;Type=3;Repeat=5;Length=15
JACGEL010007554	Krait	ssr	2837	2850	.	+	.	ID=ssr373;Motif=A;Standard=A;Type=1;Repeat=14;Length=14
JACGEL010007555	Krait	ssr	1635	1654	.	+	.	ID=ssr374;Motif=CTTAA;Standard=AATTC;Type=5;Repeat=4;Length=20
JACGEL010007593	Krait	ssr	2179	2193	.	+	.	ID=ssr375;Motif=ATT;Standard=AAT;Type=3;Repeat=5;Length=15
JACGEL010007641	Krait	ssr	82	95	.	+	.	ID=ssr376;Motif=TC;Standard=AG;Type=2;Repeat=7;Length=14
JACGEL010007663	Krait	ssr	1084	1099	.	+	.	ID=ssr377;Motif=TAAT;Standard=AATT;Type=4;Repeat=4;Length=16
JACGEL010007676	Krait	ssr	1	14	.	+	.	ID=ssr378;Motif=AT;Standard=AT;Type=2;Repeat=7;Length=14
JACGEL010007730	Krait	ssr	1590	1605	.	+	.	ID=ssr379;Motif=ATTT;Standard=AAAT;Type=4;Repeat=4;Length=16
JACGEL010007751	Krait	ssr	2167	2178	.	+	.	ID=ssr380;Motif=T;Standard=A;Type=1;Repeat=12;Length=12
JACGEL010007774	Krait	ssr	1383	1397	.	+	.	ID=ssr381;Motif=ATA;Standard=AAT;Type=3;Repeat=5;Length=15
JACGEL010007775	Krait	ssr	1385	1399	.	+	.	ID=ssr382;Motif=AGA;Standard=AAG;Type=3;Repeat=5;Length=15
JACGEL010007791	Krait	ssr	2150	2164	.	+	.	ID=ssr383;Motif=TTA;Standard=AAT;Type=3;Repeat=5;Length=15
JACGEL010007795	Krait	ssr	1630	1641	.	+	.	ID=ssr384;Motif=A;Standard=A;Type=1;Repeat=12;Length=12
JACGEL010007802	Krait	ssr	2785	2796	.	+	.	ID=ssr385;Motif=A;Standard=A;Type=1;Repeat=12;Length=12
JACGEL010007823	Krait	ssr	2119	2133	.	+	.	ID=ssr386;Motif=TGT;Standard=AAC;Type=3;Repeat=5;Length=15
JACGEL010007833	Krait	ssr	875	889	.	+	.	ID=ssr387;Motif=ATA;Standard=AAT;Type=3;Repeat=5;Length=15
JACGEL010007855	Krait	ssr	686	701	.	+	.	ID=ssr388;Motif=TATC;Standard=ATAG;Type=4;Repeat=4;Length=16
JACGEL010007883	Krait	ssr	245	260	.	+	.	ID=ssr389;Motif=TATT;Standard=AAAT;Type=4;Repeat=4;Length=16
JACGEL010007896	Krait	ssr	1117	1131	.	+	.	ID=ssr390;Motif=TAT;Standard=AAT;Type=3;Repeat=5;Length=15
JACGEL010007919	Krait	ssr	2711	2722	.	+	.	ID=ssr391;Motif=A;Standard=A;Type=1;Repeat=12;Length=12
JACGEL010007926	Krait	ssr	1016	1030	.	+	.	ID=ssr392;Motif=A;Standard=A;Type=1;Repeat=15;Length=15
JACGEL010007935	Krait	ssr	2704	2719	.	+	.	ID=ssr393;Motif=ATCA;Standard=AATC;Type=4;Repeat=4;Length=16
JACGEL010007938	Krait	ssr	106	120	.	+	.	ID=ssr394;Motif=ATA;Standard=AAT;Type=3;Repeat=5;Length=15
JACGEL010008004	Krait	ssr	71	85	.	+	.	ID=ssr395;Motif=TAT;Standard=AAT;Type=3;Repeat=5;Length=15
JACGEL010008016	Krait	ssr	828	841	.	+	.	ID=ssr396;Motif=AT;Standard=AT;Type=2;Repeat=7;Length=14
JACGEL010008021	Krait	ssr	1225	1239	.	+	.	ID=ssr397;Motif=AAT;Standard=AAT;Type=3;Repeat=5;Length=15
JACGEL010008022	Krait	ssr	2008	2022	.	+	.	ID=ssr398;Motif=AAT;Standard=AAT;Type=3;Repeat=5;Length=15
JACGEL010008037	Krait	ssr	694	709	.	+	.	ID=ssr399;Motif=TTTA;Standard=AAAT;Type=4;Repeat=4;Length=16
JACGEL010008049	Krait	ssr	2501	2515	.	+	.	ID=ssr400;Motif=TAC;Standard=ATC;Type=3;Repeat=5;Length=15
JACGEL010008055	Krait	ssr	42	56	.	+	.	ID=ssr401;Motif=TAA;Standard=AAT;Type=3;Repeat=5;Length=15
JACGEL010008055	Krait	ssr	1217	1231	.	+	.	ID=ssr402;Motif=TTA;Standard=AAT;Type=3;Repeat=5;Length=15
JACGEL010008057	Krait	ssr	1445	1459	.	+	.	ID=ssr403;Motif=ATT;Standard=AAT;Type=3;Repeat=5;Length=15
JACGEL010008132	Krait	ssr	2553	2568	.	+	.	ID=ssr404;Motif=ATTT;Standard=AAAT;Type=4;Repeat=4;Length=16
JACGEL010008141	Krait	ssr	568	583	.	+	.	ID=ssr405;Motif=TTTA;Standard=AAAT;Type=4;Repeat=4;Length=16
JACGEL010008170	Krait	ssr	2662	2676	.	+	.	ID=ssr406;Motif=TAC;Standard=ATC;Type=3;Repeat=5;Length=15
JACGEL010008179	Krait	ssr	2548	2563	.	+	.	ID=ssr407;Motif=TGAT;Standard=AATC;Type=4;Repeat=4;Length=16
JACGEL010008207	Krait	ssr	2133	2146	.	+	.	ID=ssr408;Motif=TA;Standard=AT;Type=2;Repeat=7;Length=14
JACGEL010008215	Krait	ssr	2753	2768	.	+	.	ID=ssr409;Motif=TTTA;Standard=AAAT;Type=4;Repeat=4;Length=16
JACGEL010008222	Krait	ssr	1834	1848	.	+	.	ID=ssr410;Motif=TTA;Standard=AAT;Type=3;Repeat=5;Length=15
JACGEL010008225	Krait	ssr	320	334	.	+	.	ID=ssr411;Motif=ATA;Standard=AAT;Type=3;Repeat=5;Length=15
JACGEL010008265	Krait	ssr	1025	1038	.	+	.	ID=ssr412;Motif=AG;Standard=AG;Type=2;Repeat=7;Length=14
JACGEL010008274	Krait	ssr	1079	1090	.	+	.	ID=ssr413;Motif=T;Standard=A;Type=1;Repeat=12;Length=12
JACGEL010008294	Krait	ssr	2715	2728	.	+	.	ID=ssr414;Motif=AT;Standard=AT;Type=2;Repeat=7;Length=14
JACGEL010008331	Krait	ssr	1424	1443	.	+	.	ID=ssr415;Motif=TCAAA;Standard=AAATC;Type=5;Repeat=4;Length=20
JACGEL010008362	Krait	ssr	509	524	.	+	.	ID=ssr416;Motif=TTTC;Standard=AAAG;Type=4;Repeat=4;Length=16
JACGEL010008405	Krait	ssr	296	307	.	+	.	ID=ssr417;Motif=T;Standard=A;Type=1;Repeat=12;Length=12
JACGEL010008490	Krait	ssr	511	524	.	+	.	ID=ssr418;Motif=AG;Standard=AG;Type=2;Repeat=7;Length=14
JACGEL010008534	Krait	ssr	2726	2741	.	+	.	ID=ssr419;Motif=ATGT;Standard=ATAC;Type=4;Repeat=4;Length=16
JACGEL010008554	Krait	ssr	881	895	.	+	.	ID=ssr420;Motif=ATG;Standard=ATC;Type=3;Repeat=5;Length=15
JACGEL010008565	Krait	ssr	896	907	.	+	.	ID=ssr421;Motif=A;Standard=A;Type=1;Repeat=12;Length=12
JACGEL010008568	Krait	ssr	158	173	.	+	.	ID=ssr422;Motif=AAAT;Standard=AAAT;Type=4;Repeat=4;Length=16
JACGEL010008571	Krait	ssr	1290	1302	.	+	.	ID=ssr423;Motif=A;Standard=A;Type=1;Repeat=13;Length=13
JACGEL010008633	Krait	ssr	57	72	.	+	.	ID=ssr424;Motif=TATC;Standard=ATAG;Type=4;Repeat=4;Length=16
JACGEL010008649	Krait	ssr	579	593	.	+	.	ID=ssr425;Motif=ATA;Standard=AAT;Type=3;Repeat=5;Length=15
JACGEL010008649	Krait	ssr	1384	1398	.	+	.	ID=ssr426;Motif=TAA;Standard=AAT;Type=3;Repeat=5;Length=15
JACGEL010008663	Krait	ssr	1484	1498	.	+	.	ID=ssr427;Motif=ATA;Standard=AAT;Type=3;Repeat=5;Length=15
JACGEL010008666	Krait	ssr	1708	1721	.	+	.	ID=ssr428;Motif=AT;Standard=AT;Type=2;Repeat=7;Length=14
JACGEL010008667	Krait	ssr	2032	2047	.	+	.	ID=ssr429;Motif=TAAA;Standard=AAAT;Type=4;Repeat=4;Length=16
JACGEL010008679	Krait	ssr	1225	1240	.	+	.	ID=ssr430;Motif=AATT;Standard=AATT;Type=4;Repeat=4;Length=16
JACGEL010008749	Krait	ssr	782	796	.	+	.	ID=ssr431;Motif=TAA;Standard=AAT;Type=3;Repeat=5;Length=15
JACGEL010008751	Krait	ssr	649	663	.	+	.	ID=ssr432;Motif=TTA;Standard=AAT;Type=3;Repeat=5;Length=15
JACGEL010008781	Krait	ssr	755	766	.	+	.	ID=ssr433;Motif=T;Standard=A;Type=1;Repeat=12;Length=12
JACGEL010008818	Krait	ssr	1704	1718	.	+	.	ID=ssr434;Motif=AGG;Standard=AGG;Type=3;Repeat=5;Length=15
JACGEL010008916	Krait	ssr	213	224	.	+	.	ID=ssr435;Motif=T;Standard=A;Type=1;Repeat=12;Length=12
JACGEL010008941	Krait	ssr	1955	1970	.	+	.	ID=ssr436;Motif=TA;Standard=AT;Type=2;Repeat=8;Length=16
JACGEL010008946	Krait	ssr	395	409	.	+	.	ID=ssr437;Motif=TTA;Standard=AAT;Type=3;Repeat=5;Length=15
JACGEL010008959	Krait	ssr	1337	1352	.	+	.	ID=ssr438;Motif=TATT;Standard=AAAT;Type=4;Repeat=4;Length=16
JACGEL010008964	Krait	ssr	802	821	.	+	.	ID=ssr439;Motif=GATAG;Standard=ATAGG;Type=5;Repeat=4;Length=20
JACGEL010008984	Krait	ssr	1779	1794	.	+	.	ID=ssr440;Motif=ATCT;Standard=ATAG;Type=4;Repeat=4;Length=16
JACGEL010008998	Krait	ssr	90	104	.	+	.	ID=ssr441;Motif=AAT;Standard=AAT;Type=3;Repeat=5;Length=15
JACGEL010009025	Krait	ssr	2558	2573	.	+	.	ID=ssr442;Motif=TATT;Standard=AAAT;Type=4;Repeat=4;Length=16
JACGEL010009139	Krait	ssr	2208	2223	.	+	.	ID=ssr443;Motif=TC;Standard=AG;Type=2;Repeat=8;Length=16
JACGEL010009154	Krait	ssr	1879	1892	.	+	.	ID=ssr444;Motif=TA;Standard=AT;Type=2;Repeat=7;Length=14
JACGEL010009157	Krait	ssr	1758	1772	.	+	.	ID=ssr445;Motif=AAC;Standard=AAC;Type=3;Repeat=5;Length=15
JACGEL010009163	Krait	ssr	1573	1584	.	+	.	ID=ssr446;Motif=T;Standard=A;Type=1;Repeat=12;Length=12
JACGEL010009175	Krait	ssr	2256	2271	.	+	.	ID=ssr447;Motif=TGTA;Standard=ATAC;Type=4;Repeat=4;Length=16
JACGEL010009190	Krait	ssr	858	877	.	+	.	ID=ssr448;Motif=TAAAA;Standard=AAAAT;Type=5;Repeat=4;Length=20
JACGEL010009194	Krait	ssr	2392	2407	.	+	.	ID=ssr449;Motif=GTAG;Standard=ATCC;Type=4;Repeat=4;Length=16
JACGEL010009200	Krait	ssr	2575	2598	.	+	.	ID=ssr450;Motif=TCAAAT;Standard=AAATTC;Type=6;Repeat=4;Length=24
JACGEL010009267	Krait	ssr	67	86	.	+	.	ID=ssr451;Motif=TTACA;Standard=AATGT;Type=5;Repeat=4;Length=20
JACGEL010009304	Krait	ssr	58	73	.	+	.	ID=ssr452;Motif=AAAT;Standard=AAAT;Type=4;Repeat=4;Length=16
JACGEL010009307	Krait	ssr	1829	1840	.	+	.	ID=ssr453;Motif=A;Standard=A;Type=1;Repeat=12;Length=12
JACGEL010009315	Krait	ssr	1	16	.	+	.	ID=ssr454;Motif=AT;Standard=AT;Type=2;Repeat=8;Length=16
JACGEL010009319	Krait	ssr	1773	1787	.	+	.	ID=ssr455;Motif=AAT;Standard=AAT;Type=3;Repeat=5;Length=15
JACGEL010009336	Krait	ssr	2622	2637	.	+	.	ID=ssr456;Motif=TTAT;Standard=AAAT;Type=4;Repeat=4;Length=16
JACGEL010009338	Krait	ssr	138	153	.	+	.	ID=ssr457;Motif=TTGA;Standard=AATC;Type=4;Repeat=4;Length=16
JACGEL010009341	Krait	ssr	2026	2039	.	+	.	ID=ssr458;Motif=AT;Standard=AT;Type=2;Repeat=7;Length=14
JACGEL010009345	Krait	ssr	2427	2446	.	+	.	ID=ssr459;Motif=AAAT;Standard=AAAT;Type=4;Repeat=5;Length=20
JACGEL010009367	Krait	ssr	1286	1301	.	+	.	ID=ssr460;Motif=AT;Standard=AT;Type=2;Repeat=8;Length=16
JACGEL010009384	Krait	ssr	522	536	.	+	.	ID=ssr461;Motif=AAT;Standard=AAT;Type=3;Repeat=5;Length=15
JACGEL010009389	Krait	ssr	1637	1651	.	+	.	ID=ssr462;Motif=ATA;Standard=AAT;Type=3;Repeat=5;Length=15
JACGEL010009438	Krait	ssr	2597	2608	.	+	.	ID=ssr463;Motif=T;Standard=A;Type=1;Repeat=12;Length=12
JACGEL010009527	Krait	ssr	8	19	.	+	.	ID=ssr464;Motif=A;Standard=A;Type=1;Repeat=12;Length=12
JACGEL010009564	Krait	ssr	1413	1432	.	+	.	ID=ssr465;Motif=TATTT;Standard=AAAAT;Type=5;Repeat=4;Length=20
JACGEL010009576	Krait	ssr	1019	1034	.	+	.	ID=ssr466;Motif=AATT;Standard=AATT;Type=4;Repeat=4;Length=16
JACGEL010009610	Krait	ssr	324	337	.	+	.	ID=ssr467;Motif=AG;Standard=AG;Type=2;Repeat=7;Length=14
JACGEL010009610	Krait	ssr	531	545	.	+	.	ID=ssr468;Motif=ATA;Standard=AAT;Type=3;Repeat=5;Length=15
JACGEL010009664	Krait	ssr	758	769	.	+	.	ID=ssr469;Motif=A;Standard=A;Type=1;Repeat=12;Length=12
JACGEL010009668	Krait	ssr	2484	2503	.	+	.	ID=ssr470;Motif=TCAAA;Standard=AAATC;Type=5;Repeat=4;Length=20
JACGEL010009681	Krait	ssr	2567	2582	.	+	.	ID=ssr471;Motif=TTAC;Standard=AATG;Type=4;Repeat=4;Length=16
JACGEL010009800	Krait	ssr	882	896	.	+	.	ID=ssr472;Motif=ATA;Standard=AAT;Type=3;Repeat=5;Length=15
JACGEL010009815	Krait	ssr	1978	1992	.	+	.	ID=ssr473;Motif=AAT;Standard=AAT;Type=3;Repeat=5;Length=15
JACGEL010009824	Krait	ssr	557	572	.	+	.	ID=ssr474;Motif=TTAA;Standard=AATT;Type=4;Repeat=4;Length=16
JACGEL010009864	Krait	ssr	1342	1357	.	+	.	ID=ssr475;Motif=AATA;Standard=AAAT;Type=4;Repeat=4;Length=16
JACGEL010009888	Krait	ssr	706	717	.	+	.	ID=ssr476;Motif=A;Standard=A;Type=1;Repeat=12;Length=12
JACGEL010009912	Krait	ssr	1985	2004	.	+	.	ID=ssr477;Motif=TATG;Standard=ATAC;Type=4;Repeat=5;Length=20
JACGEL010009930	Krait	ssr	2013	2026	.	+	.	ID=ssr478;Motif=AT;Standard=AT;Type=2;Repeat=7;Length=14
JACGEL010009969	Krait	ssr	1001	1015	.	+	.	ID=ssr479;Motif=TTA;Standard=AAT;Type=3;Repeat=5;Length=15
JACGEL010010050	Krait	ssr	1909	1923	.	+	.	ID=ssr480;Motif=ATA;Standard=AAT;Type=3;Repeat=5;Length=15
JACGEL010010057	Krait	ssr	2384	2399	.	+	.	ID=ssr481;Motif=AAAT;Standard=AAAT;Type=4;Repeat=4;Length=16
JACGEL010010058	Krait	ssr	186	200	.	+	.	ID=ssr482;Motif=CTG;Standard=ACG;Type=3;Repeat=5;Length=15
JACGEL010010066	Krait	ssr	1666	1680	.	+	.	ID=ssr483;Motif=ATA;Standard=AAT;Type=3;Repeat=5;Length=15
JACGEL010010101	Krait	ssr	10	25	.	+	.	ID=ssr484;Motif=TTTA;Standard=AAAT;Type=4;Repeat=4;Length=16
JACGEL010010187	Krait	ssr	415	429	.	+	.	ID=ssr485;Motif=ATA;Standard=AAT;Type=3;Repeat=5;Length=15
JACGEL010010239	Krait	ssr	224	238	.	+	.	ID=ssr486;Motif=ATA;Standard=AAT;Type=3;Repeat=5;Length=15
JACGEL010010282	Krait	ssr	1321	1336	.	+	.	ID=ssr487;Motif=ATTG;Standard=AATC;Type=4;Repeat=4;Length=16
JACGEL010010294	Krait	ssr	1530	1545	.	+	.	ID=ssr488;Motif=CT;Standard=AG;Type=2;Repeat=8;Length=16
JACGEL010010304	Krait	ssr	67	82	.	+	.	ID=ssr489;Motif=CTCA;Standard=ACTC;Type=4;Repeat=4;Length=16
JACGEL010010320	Krait	ssr	2524	2539	.	+	.	ID=ssr490;Motif=ATCA;Standard=AATC;Type=4;Repeat=4;Length=16
JACGEL010010326	Krait	ssr	364	379	.	+	.	ID=ssr491;Motif=AT;Standard=AT;Type=2;Repeat=8;Length=16
JACGEL010010348	Krait	ssr	2519	2533	.	+	.	ID=ssr492;Motif=TAT;Standard=AAT;Type=3;Repeat=5;Length=15
JACGEL010010351	Krait	ssr	1698	1709	.	+	.	ID=ssr493;Motif=A;Standard=A;Type=1;Repeat=12;Length=12
JACGEL010010374	Krait	ssr	565	580	.	+	.	ID=ssr494;Motif=TGAT;Standard=AATC;Type=4;Repeat=4;Length=16
JACGEL010010384	Krait	ssr	538	552	.	+	.	ID=ssr495;Motif=TGA;Standard=ATC;Type=3;Repeat=5;Length=15
JACGEL010010414	Krait	ssr	831	846	.	+	.	ID=ssr496;Motif=TTTA;Standard=AAAT;Type=4;Repeat=4;Length=16
JACGEL010010442	Krait	ssr	713	726	.	+	.	ID=ssr497;Motif=TA;Standard=AT;Type=2;Repeat=7;Length=14
JACGEL010010485	Krait	ssr	1937	1948	.	+	.	ID=ssr498;Motif=A;Standard=A;Type=1;Repeat=12;Length=12
JACGEL010010520	Krait	ssr	1	14	.	+	.	ID=ssr499;Motif=TA;Standard=AT;Type=2;Repeat=7;Length=14
JACGEL010010572	Krait	ssr	162	177	.	+	.	ID=ssr500;Motif=TAAA;Standard=AAAT;Type=4;Repeat=4;Length=16
JACGEL010010848	Krait	ssr	2253	2268	.	+	.	ID=ssr501;Motif=AATC;Standard=AATC;Type=4;Repeat=4;Length=16
JACGEL010010954	Krait	ssr	1435	1448	.	+	.	ID=ssr502;Motif=CT;Standard=AG;Type=2;Repeat=7;Length=14
JACGEL010010978	Krait	ssr	1763	1778	.	+	.	ID=ssr503;Motif=TACA;Standard=ATAC;Type=4;Repeat=4;Length=16
JACGEL010011044	Krait	ssr	202	217	.	+	.	ID=ssr504;Motif=TATT;Standard=AAAT;Type=4;Repeat=4;Length=16
JACGEL010011044	Krait	ssr	1756	1771	.	+	.	ID=ssr505;Motif=ATAG;Standard=ATAG;Type=4;Repeat=4;Length=16
JACGEL010011048	Krait	ssr	603	617	.	+	.	ID=ssr506;Motif=TAT;Standard=AAT;Type=3;Repeat=5;Length=15
JACGEL010011067	Krait	ssr	2502	2516	.	+	.	ID=ssr507;Motif=AAT;Standard=AAT;Type=3;Repeat=5;Length=15
JACGEL010011087	Krait	ssr	1459	1473	.	+	.	ID=ssr508;Motif=TAT;Standard=AAT;Type=3;Repeat=5;Length=15
JACGEL010011090	Krait	ssr	2221	2240	.	+	.	ID=ssr509;Motif=GGTCA;Standard=ACCTG;Type=5;Repeat=4;Length=20
JACGEL010011116	Krait	ssr	2468	2482	.	+	.	ID=ssr510;Motif=ATA;Standard=AAT;Type=3;Repeat=5;Length=15
JACGEL010011128	Krait	ssr	2450	2469	.	+	.	ID=ssr511;Motif=TCAAA;Standard=AAATC;Type=5;Repeat=4;Length=20
JACGEL010011191	Krait	ssr	8	23	.	+	.	ID=ssr512;Motif=AT;Standard=AT;Type=2;Repeat=8;Length=16
JACGEL010011250	Krait	ssr	724	739	.	+	.	ID=ssr513;Motif=TAAA;Standard=AAAT;Type=4;Repeat=4;Length=16
JACGEL010011304	Krait	ssr	160	175	.	+	.	ID=ssr514;Motif=ATTT;Standard=AAAT;Type=4;Repeat=4;Length=16
JACGEL010011346	Krait	ssr	18	32	.	+	.	ID=ssr515;Motif=TAA;Standard=AAT;Type=3;Repeat=5;Length=15
JACGEL010011382	Krait	ssr	27	46	.	+	.	ID=ssr516;Motif=ATAA;Standard=AAAT;Type=4;Repeat=5;Length=20
JACGEL010011382	Krait	ssr	1858	1872	.	+	.	ID=ssr517;Motif=TCT;Standard=AAG;Type=3;Repeat=5;Length=15
JACGEL010011411	Krait	ssr	2437	2456	.	+	.	ID=ssr518;Motif=AAAT;Standard=AAAT;Type=4;Repeat=5;Length=20
JACGEL010011442	Krait	ssr	2231	2242	.	+	.	ID=ssr519;Motif=A;Standard=A;Type=1;Repeat=12;Length=12
JACGEL010011458	Krait	ssr	248	263	.	+	.	ID=ssr520;Motif=TAAT;Standard=AATT;Type=4;Repeat=4;Length=16
JACGEL010011482	Krait	ssr	494	507	.	+	.	ID=ssr521;Motif=TA;Standard=AT;Type=2;Repeat=7;Length=14
JACGEL010011503	Krait	ssr	2224	2238	.	+	.	ID=ssr522;Motif=AAT;Standard=AAT;Type=3;Repeat=5;Length=15
JACGEL010011624	Krait	ssr	1993	2007	.	+	.	ID=ssr523;Motif=AAT;Standard=AAT;Type=3;Repeat=5;Length=15
JACGEL010011626	Krait	ssr	32	47	.	+	.	ID=ssr524;Motif=TAAA;Standard=AAAT;Type=4;Repeat=4;Length=16
JACGEL010011737	Krait	ssr	547	566	.	+	.	ID=ssr525;Motif=ATTTT;Standard=AAAAT;Type=5;Repeat=4;Length=20
JACGEL010011792	Krait	ssr	1107	1121	.	+	.	ID=ssr526;Motif=ACC;Standard=ACC;Type=3;Repeat=5;Length=15
JACGEL010011816	Krait	ssr	1676	1691	.	+	.	ID=ssr527;Motif=TCTG;Standard=ACAG;Type=4;Repeat=4;Length=16
JACGEL010011861	Krait	ssr	1316	1327	.	+	.	ID=ssr528;Motif=A;Standard=A;Type=1;Repeat=12;Length=12
JACGEL010011888	Krait	ssr	541	556	.	+	.	ID=ssr529;Motif=ATGA;Standard=AATG;Type=4;Repeat=4;Length=16
JACGEL010011913	Krait	ssr	1481	1494	.	+	.	ID=ssr530;Motif=TA;Standard=AT;Type=2;Repeat=7;Length=14
JACGEL010011949	Krait	ssr	2104	2116	.	+	.	ID=ssr531;Motif=T;Standard=A;Type=1;Repeat=13;Length=13
JACGEL010011963	Krait	ssr	915	926	.	+	.	ID=ssr532;Motif=T;Standard=A;Type=1;Repeat=12;Length=12
JACGEL010011979	Krait	ssr	149	163	.	+	.	ID=ssr533;Motif=ACT;Standard=ATC;Type=3;Repeat=5;Length=15
JACGEL010011994	Krait	ssr	227	238	.	+	.	ID=ssr534;Motif=A;Standard=A;Type=1;Repeat=12;Length=12
JACGEL010012020	Krait	ssr	45	56	.	+	.	ID=ssr535;Motif=T;Standard=A;Type=1;Repeat=12;Length=12
JACGEL010012022	Krait	ssr	1055	1069	.	+	.	ID=ssr536;Motif=CAG;Standard=ACG;Type=3;Repeat=5;Length=15
JACGEL010012023	Krait	ssr	885	899	.	+	.	ID=ssr537;Motif=AAT;Standard=AAT;Type=3;Repeat=5;Length=15
JACGEL010012112	Krait	ssr	1678	1693	.	+	.	ID=ssr538;Motif=TTTA;Standard=AAAT;Type=4;Repeat=4;Length=16
JACGEL010012140	Krait	ssr	106	119	.	+	.	ID=ssr539;Motif=TA;Standard=AT;Type=2;Repeat=7;Length=14
JACGEL010012143	Krait	ssr	151	166	.	+	.	ID=ssr540;Motif=ATTT;Standard=AAAT;Type=4;Repeat=4;Length=16
JACGEL010012206	Krait	ssr	2427	2441	.	+	.	ID=ssr541;Motif=AAT;Standard=AAT;Type=3;Repeat=5;Length=15
JACGEL010012219	Krait	ssr	1589	1600	.	+	.	ID=ssr542;Motif=T;Standard=A;Type=1;Repeat=12;Length=12
JACGEL010012227	Krait	ssr	990	1003	.	+	.	ID=ssr543;Motif=AT;Standard=AT;Type=2;Repeat=7;Length=14
JACGEL010012268	Krait	ssr	2377	2392	.	+	.	ID=ssr544;Motif=TATT;Standard=AAAT;Type=4;Repeat=4;Length=16
JACGEL010012280	Krait	ssr	1745	1759	.	+	.	ID=ssr545;Motif=ATA;Standard=AAT;Type=3;Repeat=5;Length=15
JACGEL010012303	Krait	ssr	2422	2435	.	+	.	ID=ssr546;Motif=TA;Standard=AT;Type=2;Repeat=7;Length=14
JACGEL010012304	Krait	ssr	862	875	.	+	.	ID=ssr547;Motif=AT;Standard=AT;Type=2;Repeat=7;Length=14
JACGEL010012320	Krait	ssr	2038	2057	.	+	.	ID=ssr548;Motif=ATTAA;Standard=AAATT;Type=5;Repeat=4;Length=20
JACGEL010012371	Krait	ssr	2345	2364	.	+	.	ID=ssr549;Motif=ATAGA;Standard=AATAG;Type=5;Repeat=4;Length=20
JACGEL010012389	Krait	ssr	43	54	.	+	.	ID=ssr550;Motif=T;Standard=A;Type=1;Repeat=12;Length=12
JACGEL010012443	Krait	ssr	1643	1658	.	+	.	ID=ssr551;Motif=TTGC;Standard=AACG;Type=4;Repeat=4;Length=16
JACGEL010012540	Krait	ssr	1333	1348	.	+	.	ID=ssr552;Motif=TTAT;Standard=AAAT;Type=4;Repeat=4;Length=16
JACGEL010012589	Krait	ssr	63	74	.	+	.	ID=ssr553;Motif=T;Standard=A;Type=1;Repeat=12;Length=12
JACGEL010012708	Krait	ssr	1710	1725	.	+	.	ID=ssr554;Motif=AAAT;Standard=AAAT;Type=4;Repeat=4;Length=16
JACGEL010012723	Krait	ssr	421	436	.	+	.	ID=ssr555;Motif=TATT;Standard=AAAT;Type=4;Repeat=4;Length=16
JACGEL010012746	Krait	ssr	1755	1770	.	+	.	ID=ssr556;Motif=ATTT;Standard=AAAT;Type=4;Repeat=4;Length=16
JACGEL010012778	Krait	ssr	1375	1389	.	+	.	ID=ssr557;Motif=TAA;Standard=AAT;Type=3;Repeat=5;Length=15
JACGEL010012809	Krait	ssr	213	224	.	+	.	ID=ssr558;Motif=A;Standard=A;Type=1;Repeat=12;Length=12
JACGEL010012810	Krait	ssr	614	625	.	+	.	ID=ssr559;Motif=A;Standard=A;Type=1;Repeat=12;Length=12
JACGEL010012845	Krait	ssr	2237	2251	.	+	.	ID=ssr560;Motif=TAA;Standard=AAT;Type=3;Repeat=5;Length=15
JACGEL010012921	Krait	ssr	137	150	.	+	.	ID=ssr561;Motif=TC;Standard=AG;Type=2;Repeat=7;Length=14
JACGEL010012947	Krait	ssr	34	49	.	+	.	ID=ssr562;Motif=AT;Standard=AT;Type=2;Repeat=8;Length=16
JACGEL010012948	Krait	ssr	1505	1516	.	+	.	ID=ssr563;Motif=A;Standard=A;Type=1;Repeat=12;Length=12
JACGEL010013011	Krait	ssr	45	59	.	+	.	ID=ssr564;Motif=ATT;Standard=AAT;Type=3;Repeat=5;Length=15
JACGEL010013065	Krait	ssr	1566	1579	.	+	.	ID=ssr565;Motif=AT;Standard=AT;Type=2;Repeat=7;Length=14
JACGEL010013071	Krait	ssr	2102	2116	.	+	.	ID=ssr566;Motif=ATT;Standard=AAT;Type=3;Repeat=5;Length=15
JACGEL010013142	Krait	ssr	1032	1046	.	+	.	ID=ssr567;Motif=TAT;Standard=AAT;Type=3;Repeat=5;Length=15
JACGEL010013155	Krait	ssr	15	26	.	+	.	ID=ssr568;Motif=A;Standard=A;Type=1;Repeat=12;Length=12
JACGEL010013166	Krait	ssr	18	32	.	+	.	ID=ssr569;Motif=TTA;Standard=AAT;Type=3;Repeat=5;Length=15
JACGEL010013328	Krait	ssr	2125	2144	.	+	.	ID=ssr570;Motif=TATTT;Standard=AAAAT;Type=5;Repeat=4;Length=20
JACGEL010013360	Krait	ssr	37	60	.	+	.	ID=ssr571;Motif=ATTTGA;Standard=AAATTC;Type=6;Repeat=4;Length=24
JACGEL010013365	Krait	ssr	1038	1049	.	+	.	ID=ssr572;Motif=A;Standard=A;Type=1;Repeat=12;Length=12
JACGEL010013418	Krait	ssr	1858	1873	.	+	.	ID=ssr573;Motif=TAAA;Standard=AAAT;Type=4;Repeat=4;Length=16
JACGEL010013451	Krait	ssr	985	999	.	+	.	ID=ssr574;Motif=ATC;Standard=ATC;Type=3;Repeat=5;Length=15
JACGEL010013466	Krait	ssr	272	286	.	+	.	ID=ssr575;Motif=TAA;Standard=AAT;Type=3;Repeat=5;Length=15
JACGEL010013469	Krait	ssr	322	336	.	+	.	ID=ssr576;Motif=ATA;Standard=AAT;Type=3;Repeat=5;Length=15
JACGEL010013510	Krait	ssr	344	359	.	+	.	ID=ssr577;Motif=AATT;Standard=AATT;Type=4;Repeat=4;Length=16
JACGEL010013547	Krait	ssr	760	774	.	+	.	ID=ssr578;Motif=TCA;Standard=ATC;Type=3;Repeat=5;Length=15
JACGEL010013602	Krait	ssr	49	64	.	+	.	ID=ssr579;Motif=TTAT;Standard=AAAT;Type=4;Repeat=4;Length=16
JACGEL010013684	Krait	ssr	2152	2163	.	+	.	ID=ssr580;Motif=A;Standard=A;Type=1;Repeat=12;Length=12
JACGEL010013693	Krait	ssr	818	831	.	+	.	ID=ssr581;Motif=AT;Standard=AT;Type=2;Repeat=7;Length=14
JACGEL010013737	Krait	ssr	216	230	.	+	.	ID=ssr582;Motif=ATT;Standard=AAT;Type=3;Repeat=5;Length=15
JACGEL010013776	Krait	ssr	945	960	.	+	.	ID=ssr583;Motif=AGAT;Standard=ATAG;Type=4;Repeat=4;Length=16
JACGEL010013788	Krait	ssr	744	759	.	+	.	ID=ssr584;Motif=ATCA;Standard=AATC;Type=4;Repeat=4;Length=16
JACGEL010013891	Krait	ssr	2311	2324	.	+	.	ID=ssr585;Motif=AT;Standard=AT;Type=2;Repeat=7;Length=14
JACGEL010013895	Krait	ssr	2299	2311	.	+	.	ID=ssr586;Motif=A;Standard=A;Type=1;Repeat=13;Length=13
JACGEL010013919	Krait	ssr	1	15	.	+	.	ID=ssr587;Motif=TTA;Standard=AAT;Type=3;Repeat=5;Length=15
JACGEL010013936	Krait	ssr	2179	2198	.	+	.	ID=ssr588;Motif=TAGAA;Standard=AATAG;Type=5;Repeat=4;Length=20
JACGEL010013990	Krait	ssr	894	906	.	+	.	ID=ssr589;Motif=T;Standard=A;Type=1;Repeat=13;Length=13
JACGEL010014108	Krait	ssr	1414	1429	.	+	.	ID=ssr590;Motif=TTAT;Standard=AAAT;Type=4;Repeat=4;Length=16
JACGEL010014108	Krait	ssr	2176	2195	.	+	.	ID=ssr591;Motif=CTCAA;Standard=AACTC;Type=5;Repeat=4;Length=20
JACGEL010014121	Krait	ssr	2285	2299	.	+	.	ID=ssr592;Motif=TAT;Standard=AAT;Type=3;Repeat=5;Length=15
JACGEL010014169	Krait	ssr	347	358	.	+	.	ID=ssr593;Motif=T;Standard=A;Type=1;Repeat=12;Length=12
JACGEL010014175	Krait	ssr	1102	1117	.	+	.	ID=ssr594;Motif=TATG;Standard=ATAC;Type=4;Repeat=4;Length=16
JACGEL010014211	Krait	ssr	2199	2213	.	+	.	ID=ssr595;Motif=AGT;Standard=ATC;Type=3;Repeat=5;Length=15
JACGEL010014395	Krait	ssr	319	333	.	+	.	ID=ssr596;Motif=TTA;Standard=AAT;Type=3;Repeat=5;Length=15
JACGEL010014414	Krait	ssr	1295	1306	.	+	.	ID=ssr597;Motif=T;Standard=A;Type=1;Repeat=12;Length=12
JACGEL010014437	Krait	ssr	1362	1376	.	+	.	ID=ssr598;Motif=ATT;Standard=AAT;Type=3;Repeat=5;Length=15
JACGEL010014502	Krait	ssr	254	269	.	+	.	ID=ssr599;Motif=CATA;Standard=ATAC;Type=4;Repeat=4;Length=16
JACGEL010014535	Krait	ssr	1147	1162	.	+	.	ID=ssr600;Motif=TATT;Standard=AAAT;Type=4;Repeat=4;Length=16
JACGEL010014554	Krait	ssr	1263	1277	.	+	.	ID=ssr601;Motif=AAT;Standard=AAT;Type=3;Repeat=5;Length=15
JACGEL010014575	Krait	ssr	14	33	.	+	.	ID=ssr602;Motif=TTGAT;Standard=AAATC;Type=5;Repeat=4;Length=20
JACGEL010014597	Krait	ssr	630	645	.	+	.	ID=ssr603;Motif=AATT;Standard=AATT;Type=4;Repeat=4;Length=16
JACGEL010014612	Krait	ssr	1096	1109	.	+	.	ID=ssr604;Motif=CA;Standard=AC;Type=2;Repeat=7;Length=14
JACGEL010014632	Krait	ssr	1814	1825	.	+	.	ID=ssr605;Motif=A;Standard=A;Type=1;Repeat=12;Length=12
JACGEL010014636	Krait	ssr	931	946	.	+	.	ID=ssr606;Motif=ATTT;Standard=AAAT;Type=4;Repeat=4;Length=16
JACGEL010014676	Krait	ssr	1881	1893	.	+	.	ID=ssr607;Motif=A;Standard=A;Type=1;Repeat=13;Length=13
JACGEL010014782	Krait	ssr	356	370	.	+	.	ID=ssr608;Motif=AGT;Standard=ATC;Type=3;Repeat=5;Length=15
JACGEL010014829	Krait	ssr	1200	1214	.	+	.	ID=ssr609;Motif=TTA;Standard=AAT;Type=3;Repeat=5;Length=15
JACGEL010014841	Krait	ssr	975	987	.	+	.	ID=ssr610;Motif=T;Standard=A;Type=1;Repeat=13;Length=13
JACGEL010014857	Krait	ssr	1545	1560	.	+	.	ID=ssr611;Motif=AC;Standard=AC;Type=2;Repeat=8;Length=16
JACGEL010014860	Krait	ssr	397	412	.	+	.	ID=ssr612;Motif=ATTT;Standard=AAAT;Type=4;Repeat=4;Length=16
JACGEL010014861	Krait	ssr	1725	1740	.	+	.	ID=ssr613;Motif=GTAT;Standard=ATAC;Type=4;Repeat=4;Length=16
JACGEL010014879	Krait	ssr	1166	1181	.	+	.	ID=ssr614;Motif=AGCT;Standard=ATCG;Type=4;Repeat=4;Length=16
JACGEL010015059	Krait	ssr	1527	1542	.	+	.	ID=ssr615;Motif=AT;Standard=AT;Type=2;Repeat=8;Length=16
JACGEL010015110	Krait	ssr	2060	2074	.	+	.	ID=ssr616;Motif=TAT;Standard=AAT;Type=3;Repeat=5;Length=15
JACGEL010015146	Krait	ssr	43	58	.	+	.	ID=ssr617;Motif=ATAA;Standard=AAAT;Type=4;Repeat=4;Length=16
JACGEL010015230	Krait	ssr	80	94	.	+	.	ID=ssr618;Motif=AAT;Standard=AAT;Type=3;Repeat=5;Length=15
JACGEL010015378	Krait	ssr	1037	1048	.	+	.	ID=ssr619;Motif=A;Standard=A;Type=1;Repeat=12;Length=12
JACGEL010015392	Krait	ssr	912	926	.	+	.	ID=ssr620;Motif=TTA;Standard=AAT;Type=3;Repeat=5;Length=15
JACGEL010015416	Krait	ssr	785	799	.	+	.	ID=ssr621;Motif=TCT;Standard=AAG;Type=3;Repeat=5;Length=15
JACGEL010015434	Krait	ssr	1	15	.	+	.	ID=ssr622;Motif=A;Standard=A;Type=1;Repeat=15;Length=15
JACGEL010015516	Krait	ssr	966	981	.	+	.	ID=ssr623;Motif=AATT;Standard=AATT;Type=4;Repeat=4;Length=16
JACGEL010015518	Krait	ssr	2094	2108	.	+	.	ID=ssr624;Motif=TAT;Standard=AAT;Type=3;Repeat=5;Length=15
JACGEL010015583	Krait	ssr	365	384	.	+	.	ID=ssr625;Motif=CATAA;Standard=AACAT;Type=5;Repeat=4;Length=20
JACGEL010015693	Krait	ssr	1761	1780	.	+	.	ID=ssr626;Motif=ATAC;Standard=ATAC;Type=4;Repeat=5;Length=20
JACGEL010015705	Krait	ssr	10	25	.	+	.	ID=ssr627;Motif=TTTA;Standard=AAAT;Type=4;Repeat=4;Length=16
JACGEL010015729	Krait	ssr	2160	2173	.	+	.	ID=ssr628;Motif=AG;Standard=AG;Type=2;Repeat=7;Length=14
JACGEL010015737	Krait	ssr	2135	2154	.	+	.	ID=ssr629;Motif=GAAAT;Standard=AAATG;Type=5;Repeat=4;Length=20
JACGEL010015750	Krait	ssr	305	318	.	+	.	ID=ssr630;Motif=AC;Standard=AC;Type=2;Repeat=7;Length=14
JACGEL010015756	Krait	ssr	519	534	.	+	.	ID=ssr631;Motif=ATTT;Standard=AAAT;Type=4;Repeat=4;Length=16
JACGEL010015758	Krait	ssr	884	895	.	+	.	ID=ssr632;Motif=T;Standard=A;Type=1;Repeat=12;Length=12
JACGEL010015816	Krait	ssr	40	59	.	+	.	ID=ssr633;Motif=TTGAT;Standard=AAATC;Type=5;Repeat=4;Length=20
JACGEL010015833	Krait	ssr	1301	1316	.	+	.	ID=ssr634;Motif=TTTA;Standard=AAAT;Type=4;Repeat=4;Length=16
JACGEL010015865	Krait	ssr	2022	2037	.	+	.	ID=ssr635;Motif=TAAA;Standard=AAAT;Type=4;Repeat=4;Length=16
JACGEL010015910	Krait	ssr	1191	1206	.	+	.	ID=ssr636;Motif=TAGA;Standard=ATAG;Type=4;Repeat=4;Length=16
JACGEL010015920	Krait	ssr	1869	1880	.	+	.	ID=ssr637;Motif=T;Standard=A;Type=1;Repeat=12;Length=12
JACGEL010015926	Krait	ssr	1673	1684	.	+	.	ID=ssr638;Motif=T;Standard=A;Type=1;Repeat=12;Length=12
JACGEL010015959	Krait	ssr	1159	1173	.	+	.	ID=ssr639;Motif=TTA;Standard=AAT;Type=3;Repeat=5;Length=15
JACGEL010015960	Krait	ssr	507	526	.	+	.	ID=ssr640;Motif=TTTTA;Standard=AAAAT;Type=5;Repeat=4;Length=20
JACGEL010015975	Krait	ssr	34	49	.	+	.	ID=ssr641;Motif=TAAA;Standard=AAAT;Type=4;Repeat=4;Length=16
JACGEL010016001	Krait	ssr	2124	2139	.	+	.	ID=ssr642;Motif=TAAA;Standard=AAAT;Type=4;Repeat=4;Length=16
JACGEL010016071	Krait	ssr	1979	1994	.	+	.	ID=ssr643;Motif=TTGA;Standard=AATC;Type=4;Repeat=4;Length=16
JACGEL010016076	Krait	ssr	250	265	.	+	.	ID=ssr644;Motif=ATAA;Standard=AAAT;Type=4;Repeat=4;Length=16
JACGEL010016096	Krait	ssr	1788	1803	.	+	.	ID=ssr645;Motif=TAAT;Standard=AATT;Type=4;Repeat=4;Length=16
JACGEL010016114	Krait	ssr	26	41	.	+	.	ID=ssr646;Motif=ACAT;Standard=ATAC;Type=4;Repeat=4;Length=16
JACGEL010016160	Krait	ssr	164	179	.	+	.	ID=ssr647;Motif=GATT;Standard=AATC;Type=4;Repeat=4;Length=16
JACGEL010016182	Krait	ssr	1269	1280	.	+	.	ID=ssr648;Motif=A;Standard=A;Type=1;Repeat=12;Length=12
JACGEL010016210	Krait	ssr	612	627	.	+	.	ID=ssr649;Motif=ATCA;Standard=AATC;Type=4;Repeat=4;Length=16
JACGEL010016236	Krait	ssr	2039	2052	.	+	.	ID=ssr650;Motif=AT;Standard=AT;Type=2;Repeat=7;Length=14
JACGEL010016242	Krait	ssr	2158	2169	.	+	.	ID=ssr651;Motif=A;Standard=A;Type=1;Repeat=12;Length=12
JACGEL010016290	Krait	ssr	2	14	.	+	.	ID=ssr652;Motif=C;Standard=C;Type=1;Repeat=13;Length=13
JACGEL010016308	Krait	ssr	1424	1439	.	+	.	ID=ssr653;Motif=ATAA;Standard=AAAT;Type=4;Repeat=4;Length=16
JACGEL010016367	Krait	ssr	1845	1859	.	+	.	ID=ssr654;Motif=TAT;Standard=AAT;Type=3;Repeat=5;Length=15
JACGEL010016445	Krait	ssr	383	398	.	+	.	ID=ssr655;Motif=TTTA;Standard=AAAT;Type=4;Repeat=4;Length=16
JACGEL010016542	Krait	ssr	71	85	.	+	.	ID=ssr656;Motif=ATC;Standard=ATC;Type=3;Repeat=5;Length=15
JACGEL010016598	Krait	ssr	958	973	.	+	.	ID=ssr657;Motif=AACA;Standard=AAAC;Type=4;Repeat=4;Length=16
JACGEL010016615	Krait	ssr	753	768	.	+	.	ID=ssr658;Motif=TC;Standard=AG;Type=2;Repeat=8;Length=16
JACGEL010016682	Krait	ssr	580	594	.	+	.	ID=ssr659;Motif=AAT;Standard=AAT;Type=3;Repeat=5;Length=15
JACGEL010016751	Krait	ssr	1421	1436	.	+	.	ID=ssr660;Motif=ATTC;Standard=AATG;Type=4;Repeat=4;Length=16
JACGEL010016837	Krait	ssr	983	1002	.	+	.	ID=ssr661;Motif=ACAAT;Standard=AATAC;Type=5;Repeat=4;Length=20
JACGEL010016910	Krait	ssr	148	160	.	+	.	ID=ssr662;Motif=A;Standard=A;Type=1;Repeat=13;Length=13
JACGEL010016919	Krait	ssr	158	173	.	+	.	ID=ssr663;Motif=TTTA;Standard=AAAT;Type=4;Repeat=4;Length=16
JACGEL010016929	Krait	ssr	402	413	.	+	.	ID=ssr664;Motif=T;Standard=A;Type=1;Repeat=12;Length=12
JACGEL010017043	Krait	ssr	1664	1677	.	+	.	ID=ssr665;Motif=A;Standard=A;Type=1;Repeat=14;Length=14
JACGEL010017101	Krait	ssr	829	841	.	+	.	ID=ssr666;Motif=A;Standard=A;Type=1;Repeat=13;Length=13
JACGEL010017130	Krait	ssr	557	568	.	+	.	ID=ssr667;Motif=T;Standard=A;Type=1;Repeat=12;Length=12
JACGEL010017147	Krait	ssr	874	893	.	+	.	ID=ssr668;Motif=ATGTA;Standard=AATGT;Type=5;Repeat=4;Length=20
JACGEL010017157	Krait	ssr	67	78	.	+	.	ID=ssr669;Motif=A;Standard=A;Type=1;Repeat=12;Length=12
JACGEL010017249	Krait	ssr	1935	1950	.	+	.	ID=ssr670;Motif=ATTT;Standard=AAAT;Type=4;Repeat=4;Length=16
JACGEL010017252	Krait	ssr	1	15	.	+	.	ID=ssr671;Motif=ATT;Standard=AAT;Type=3;Repeat=5;Length=15
JACGEL010017262	Krait	ssr	1437	1450	.	+	.	ID=ssr672;Motif=TA;Standard=AT;Type=2;Repeat=7;Length=14
JACGEL010017271	Krait	ssr	1051	1070	.	+	.	ID=ssr673;Motif=TAACA;Standard=AACAT;Type=5;Repeat=4;Length=20
JACGEL010017311	Krait	ssr	1140	1154	.	+	.	ID=ssr674;Motif=TAC;Standard=ATC;Type=3;Repeat=5;Length=15
JACGEL010017317	Krait	ssr	312	323	.	+	.	ID=ssr675;Motif=A;Standard=A;Type=1;Repeat=12;Length=12
JACGEL010017325	Krait	ssr	1035	1048	.	+	.	ID=ssr676;Motif=AT;Standard=AT;Type=2;Repeat=7;Length=14
JACGEL010017405	Krait	ssr	2134	2147	.	+	.	ID=ssr677;Motif=AT;Standard=AT;Type=2;Repeat=7;Length=14
JACGEL010017468	Krait	ssr	1963	1974	.	+	.	ID=ssr678;Motif=T;Standard=A;Type=1;Repeat=12;Length=12
JACGEL010017595	Krait	ssr	1437	1448	.	+	.	ID=ssr679;Motif=A;Standard=A;Type=1;Repeat=12;Length=12
JACGEL010017596	Krait	ssr	2063	2075	.	+	.	ID=ssr680;Motif=A;Standard=A;Type=1;Repeat=13;Length=13
JACGEL010017650	Krait	ssr	8	22	.	+	.	ID=ssr681;Motif=AAG;Standard=AAG;Type=3;Repeat=5;Length=15
JACGEL010017669	Krait	ssr	1390	1403	.	+	.	ID=ssr682;Motif=AT;Standard=AT;Type=2;Repeat=7;Length=14
JACGEL010017711	Krait	ssr	44	59	.	+	.	ID=ssr683;Motif=TAAA;Standard=AAAT;Type=4;Repeat=4;Length=16
JACGEL010017722	Krait	ssr	1361	1375	.	+	.	ID=ssr684;Motif=CTA;Standard=ATC;Type=3;Repeat=5;Length=15
JACGEL010017728	Krait	ssr	689	704	.	+	.	ID=ssr685;Motif=TTGA;Standard=AATC;Type=4;Repeat=4;Length=16
JACGEL010017731	Krait	ssr	1285	1296	.	+	.	ID=ssr686;Motif=A;Standard=A;Type=1;Repeat=12;Length=12
JACGEL010017733	Krait	ssr	1243	1258	.	+	.	ID=ssr687;Motif=TTTA;Standard=AAAT;Type=4;Repeat=4;Length=16
JACGEL010017868	Krait	ssr	25	36	.	+	.	ID=ssr688;Motif=T;Standard=A;Type=1;Repeat=12;Length=12
JACGEL010017883	Krait	ssr	1757	1771	.	+	.	ID=ssr689;Motif=AAT;Standard=AAT;Type=3;Repeat=5;Length=15
JACGEL010017958	Krait	ssr	1484	1497	.	+	.	ID=ssr690;Motif=TA;Standard=AT;Type=2;Repeat=7;Length=14
JACGEL010017959	Krait	ssr	420	434	.	+	.	ID=ssr691;Motif=TAG;Standard=ATC;Type=3;Repeat=5;Length=15
JACGEL010017992	Krait	ssr	11	25	.	+	.	ID=ssr692;Motif=TAC;Standard=ATC;Type=3;Repeat=5;Length=15
JACGEL010018091	Krait	ssr	1480	1494	.	+	.	ID=ssr693;Motif=TAA;Standard=AAT;Type=3;Repeat=5;Length=15
JACGEL010018166	Krait	ssr	1433	1446	.	+	.	ID=ssr694;Motif=TA;Standard=AT;Type=2;Repeat=7;Length=14
JACGEL010018195	Krait	ssr	1501	1516	.	+	.	ID=ssr695;Motif=TAAT;Standard=AATT;Type=4;Repeat=4;Length=16
JACGEL010018212	Krait	ssr	794	805	.	+	.	ID=ssr696;Motif=T;Standard=A;Type=1;Repeat=12;Length=12
JACGEL010018221	Krait	ssr	100	119	.	+	.	ID=ssr697;Motif=TTCTA;Standard=AATAG;Type=5;Repeat=4;Length=20
JACGEL010018263	Krait	ssr	547	562	.	+	.	ID=ssr698;Motif=TAAA;Standard=AAAT;Type=4;Repeat=4;Length=16
JACGEL010018286	Krait	ssr	1007	1018	.	+	.	ID=ssr699;Motif=A;Standard=A;Type=1;Repeat=12;Length=12
JACGEL010018294	Krait	ssr	1226	1239	.	+	.	ID=ssr700;Motif=TA;Standard=AT;Type=2;Repeat=7;Length=14
JACGEL010018318	Krait	ssr	1585	1598	.	+	.	ID=ssr701;Motif=AT;Standard=AT;Type=2;Repeat=7;Length=14
JACGEL010018331	Krait	ssr	1575	1590	.	+	.	ID=ssr702;Motif=TTAT;Standard=AAAT;Type=4;Repeat=4;Length=16
JACGEL010018361	Krait	ssr	1611	1630	.	+	.	ID=ssr703;Motif=ATGTA;Standard=AATGT;Type=5;Repeat=4;Length=20
JACGEL010018426	Krait	ssr	2080	2091	.	+	.	ID=ssr704;Motif=A;Standard=A;Type=1;Repeat=12;Length=12
JACGEL010018453	Krait	ssr	2085	2099	.	+	.	ID=ssr705;Motif=TAC;Standard=ATC;Type=3;Repeat=5;Length=15
JACGEL010018475	Krait	ssr	1819	1834	.	+	.	ID=ssr706;Motif=TTTA;Standard=AAAT;Type=4;Repeat=4;Length=16
JACGEL010018478	Krait	ssr	162	175	.	+	.	ID=ssr707;Motif=AT;Standard=AT;Type=2;Repeat=7;Length=14
JACGEL010018529	Krait	ssr	46	61	.	+	.	ID=ssr708;Motif=TAAA;Standard=AAAT;Type=4;Repeat=4;Length=16
JACGEL010018648	Krait	ssr	1531	1544	.	+	.	ID=ssr709;Motif=AT;Standard=AT;Type=2;Repeat=7;Length=14
JACGEL010018679	Krait	ssr	1988	2002	.	+	.	ID=ssr710;Motif=TTC;Standard=AAG;Type=3;Repeat=5;Length=15
JACGEL010018706	Krait	ssr	1009	1023	.	+	.	ID=ssr711;Motif=TAT;Standard=AAT;Type=3;Repeat=5;Length=15
JACGEL010018744	Krait	ssr	1538	1553	.	+	.	ID=ssr712;Motif=ATTT;Standard=AAAT;Type=4;Repeat=4;Length=16
JACGEL010018749	Krait	ssr	1813	1832	.	+	.	ID=ssr713;Motif=ATTCA;Standard=AATTC;Type=5;Repeat=4;Length=20
JACGEL010018781	Krait	ssr	1213	1224	.	+	.	ID=ssr714;Motif=A;Standard=A;Type=1;Repeat=12;Length=12
JACGEL010018800	Krait	ssr	1854	1873	.	+	.	ID=ssr715;Motif=GTTAA;Standard=AATTC;Type=5;Repeat=4;Length=20
JACGEL010018812	Krait	ssr	208	223	.	+	.	ID=ssr716;Motif=ATTT;Standard=AAAT;Type=4;Repeat=4;Length=16
JACGEL010018828	Krait	ssr	1129	1144	.	+	.	ID=ssr717;Motif=AATA;Standard=AAAT;Type=4;Repeat=4;Length=16
JACGEL010018874	Krait	ssr	63	77	.	+	.	ID=ssr718;Motif=TTA;Standard=AAT;Type=3;Repeat=5;Length=15
JACGEL010019032	Krait	ssr	1885	1899	.	+	.	ID=ssr719;Motif=GCG;Standard=CCG;Type=3;Repeat=5;Length=15
JACGEL010019075	Krait	ssr	982	997	.	+	.	ID=ssr720;Motif=TATT;Standard=AAAT;Type=4;Repeat=4;Length=16
JACGEL010019141	Krait	ssr	204	217	.	+	.	ID=ssr721;Motif=CT;Standard=AG;Type=2;Repeat=7;Length=14
JACGEL010019188	Krait	ssr	431	442	.	+	.	ID=ssr722;Motif=T;Standard=A;Type=1;Repeat=12;Length=12
JACGEL010019215	Krait	ssr	553	566	.	+	.	ID=ssr723;Motif=AT;Standard=AT;Type=2;Repeat=7;Length=14
JACGEL010019218	Krait	ssr	1613	1627	.	+	.	ID=ssr724;Motif=TAT;Standard=AAT;Type=3;Repeat=5;Length=15
JACGEL010019232	Krait	ssr	1636	1650	.	+	.	ID=ssr725;Motif=TTA;Standard=AAT;Type=3;Repeat=5;Length=15
JACGEL010019294	Krait	ssr	770	783	.	+	.	ID=ssr726;Motif=TC;Standard=AG;Type=2;Repeat=7;Length=14
JACGEL010019300	Krait	ssr	1532	1546	.	+	.	ID=ssr727;Motif=TGA;Standard=ATC;Type=3;Repeat=5;Length=15
JACGEL010019318	Krait	ssr	2005	2020	.	+	.	ID=ssr728;Motif=TATT;Standard=AAAT;Type=4;Repeat=4;Length=16
JACGEL010019355	Krait	ssr	27	42	.	+	.	ID=ssr729;Motif=GCAT;Standard=ATGC;Type=4;Repeat=4;Length=16
JACGEL010019413	Krait	ssr	876	890	.	+	.	ID=ssr730;Motif=TAA;Standard=AAT;Type=3;Repeat=5;Length=15
JACGEL010019419	Krait	ssr	263	276	.	+	.	ID=ssr731;Motif=CT;Standard=AG;Type=2;Repeat=7;Length=14
JACGEL010019422	Krait	ssr	1145	1159	.	+	.	ID=ssr732;Motif=ACA;Standard=AAC;Type=3;Repeat=5;Length=15
JACGEL010019456	Krait	ssr	1288	1299	.	+	.	ID=ssr733;Motif=T;Standard=A;Type=1;Repeat=12;Length=12
JACGEL010019523	Krait	ssr	229	244	.	+	.	ID=ssr734;Motif=ATTG;Standard=AATC;Type=4;Repeat=4;Length=16
JACGEL010019571	Krait	ssr	1538	1552	.	+	.	ID=ssr735;Motif=ATT;Standard=AAT;Type=3;Repeat=5;Length=15
JACGEL010019587	Krait	ssr	35	54	.	+	.	ID=ssr736;Motif=TTTGA;Standard=AAATC;Type=5;Repeat=4;Length=20
JACGEL010019611	Krait	ssr	2035	2050	.	+	.	ID=ssr737;Motif=TATC;Standard=ATAG;Type=4;Repeat=4;Length=16
JACGEL010019627	Krait	ssr	2025	2040	.	+	.	ID=ssr738;Motif=TATT;Standard=AAAT;Type=4;Repeat=4;Length=16
JACGEL010019640	Krait	ssr	1003	1018	.	+	.	ID=ssr739;Motif=TAAT;Standard=AATT;Type=4;Repeat=4;Length=16
JACGEL010019657	Krait	ssr	550	561	.	+	.	ID=ssr740;Motif=A;Standard=A;Type=1;Repeat=12;Length=12
JACGEL010019702	Krait	ssr	2029	2042	.	+	.	ID=ssr741;Motif=AT;Standard=AT;Type=2;Repeat=7;Length=14
JACGEL010019781	Krait	ssr	1351	1363	.	+	.	ID=ssr742;Motif=T;Standard=A;Type=1;Repeat=13;Length=13
JACGEL010019794	Krait	ssr	220	235	.	+	.	ID=ssr743;Motif=TTTA;Standard=AAAT;Type=4;Repeat=4;Length=16
JACGEL010019952	Krait	ssr	1033	1047	.	+	.	ID=ssr744;Motif=TAT;Standard=AAT;Type=3;Repeat=5;Length=15
JACGEL010019979	Krait	ssr	1530	1545	.	+	.	ID=ssr745;Motif=T;Standard=A;Type=1;Repeat=16;Length=16
JACGEL010020007	Krait	ssr	2	13	.	+	.	ID=ssr746;Motif=C;Standard=C;Type=1;Repeat=12;Length=12
JACGEL010020017	Krait	ssr	103	122	.	+	.	ID=ssr747;Motif=ATGC;Standard=ATGC;Type=4;Repeat=5;Length=20
JACGEL010020101	Krait	ssr	199	214	.	+	.	ID=ssr748;Motif=AATC;Standard=AATC;Type=4;Repeat=4;Length=16
JACGEL010020145	Krait	ssr	1102	1117	.	+	.	ID=ssr749;Motif=TC;Standard=AG;Type=2;Repeat=8;Length=16
JACGEL010020313	Krait	ssr	1944	1958	.	+	.	ID=ssr750;Motif=TTA;Standard=AAT;Type=3;Repeat=5;Length=15
JACGEL010020322	Krait	ssr	371	386	.	+	.	ID=ssr751;Motif=AAAT;Standard=AAAT;Type=4;Repeat=4;Length=16
JACGEL010020421	Krait	ssr	1488	1502	.	+	.	ID=ssr752;Motif=ATA;Standard=AAT;Type=3;Repeat=5;Length=15
JACGEL010020437	Krait	ssr	1014	1033	.	+	.	ID=ssr753;Motif=AATTT;Standard=AAATT;Type=5;Repeat=4;Length=20
JACGEL010020455	Krait	ssr	1024	1035	.	+	.	ID=ssr754;Motif=A;Standard=A;Type=1;Repeat=12;Length=12
JACGEL010020507	Krait	ssr	957	971	.	+	.	ID=ssr755;Motif=ATA;Standard=AAT;Type=3;Repeat=5;Length=15
JACGEL010020508	Krait	ssr	2	13	.	+	.	ID=ssr756;Motif=T;Standard=A;Type=1;Repeat=12;Length=12
JACGEL010020527	Krait	ssr	1755	1769	.	+	.	ID=ssr757;Motif=AGT;Standard=ATC;Type=3;Repeat=5;Length=15
JACGEL010020528	Krait	ssr	788	803	.	+	.	ID=ssr758;Motif=TTAT;Standard=AAAT;Type=4;Repeat=4;Length=16
JACGEL010020533	Krait	ssr	1993	2008	.	+	.	ID=ssr759;Motif=TTTA;Standard=AAAT;Type=4;Repeat=4;Length=16
JACGEL010020597	Krait	ssr	424	438	.	+	.	ID=ssr760;Motif=ATT;Standard=AAT;Type=3;Repeat=5;Length=15
JACGEL010020597	Krait	ssr	1610	1624	.	+	.	ID=ssr761;Motif=TAT;Standard=AAT;Type=3;Repeat=5;Length=15
JACGEL010020610	Krait	ssr	1761	1772	.	+	.	ID=ssr762;Motif=A;Standard=A;Type=1;Repeat=12;Length=12
JACGEL010020647	Krait	ssr	1714	1725	.	+	.	ID=ssr763;Motif=T;Standard=A;Type=1;Repeat=12;Length=12
JACGEL010020653	Krait	ssr	279	294	.	+	.	ID=ssr764;Motif=AAAG;Standard=AAAG;Type=4;Repeat=4;Length=16
JACGEL010020674	Krait	ssr	703	718	.	+	.	ID=ssr765;Motif=TTAT;Standard=AAAT;Type=4;Repeat=4;Length=16
JACGEL010020685	Krait	ssr	322	336	.	+	.	ID=ssr766;Motif=TAA;Standard=AAT;Type=3;Repeat=5;Length=15
JACGEL010020705	Krait	ssr	1712	1726	.	+	.	ID=ssr767;Motif=TAT;Standard=AAT;Type=3;Repeat=5;Length=15
JACGEL010020744	Krait	ssr	442	453	.	+	.	ID=ssr768;Motif=A;Standard=A;Type=1;Repeat=12;Length=12
JACGEL010020751	Krait	ssr	1582	1597	.	+	.	ID=ssr769;Motif=AT;Standard=AT;Type=2;Repeat=8;Length=16
JACGEL010020784	Krait	ssr	196	211	.	+	.	ID=ssr770;Motif=TAAG;Standard=AAGT;Type=4;Repeat=4;Length=16
JACGEL010020790	Krait	ssr	452	467	.	+	.	ID=ssr771;Motif=TAGA;Standard=ATAG;Type=4;Repeat=4;Length=16
JACGEL010020790	Krait	ssr	1537	1551	.	+	.	ID=ssr772;Motif=TAT;Standard=AAT;Type=3;Repeat=5;Length=15
JACGEL010020814	Krait	ssr	745	760	.	+	.	ID=ssr773;Motif=ATTT;Standard=AAAT;Type=4;Repeat=4;Length=16
JACGEL010020906	Krait	ssr	1	13	.	+	.	ID=ssr774;Motif=T;Standard=A;Type=1;Repeat=13;Length=13
JACGEL010020980	Krait	ssr	1842	1856	.	+	.	ID=ssr775;Motif=ATA;Standard=AAT;Type=3;Repeat=5;Length=15
JACGEL010021098	Krait	ssr	678	692	.	+	.	ID=ssr776;Motif=TAT;Standard=AAT;Type=3;Repeat=5;Length=15
JACGEL010021108	Krait	ssr	1165	1176	.	+	.	ID=ssr777;Motif=T;Standard=A;Type=1;Repeat=12;Length=12
JACGEL010021125	Krait	ssr	908	923	.	+	.	ID=ssr778;Motif=TATT;Standard=AAAT;Type=4;Repeat=4;Length=16
JACGEL010021134	Krait	ssr	59	74	.	+	.	ID=ssr779;Motif=ATTT;Standard=AAAT;Type=4;Repeat=4;Length=16
JACGEL010021173	Krait	ssr	2	15	.	+	.	ID=ssr780;Motif=AT;Standard=AT;Type=2;Repeat=7;Length=14
JACGEL010021221	Krait	ssr	1965	1979	.	+	.	ID=ssr781;Motif=T;Standard=A;Type=1;Repeat=15;Length=15
JACGEL010021248	Krait	ssr	1478	1492	.	+	.	ID=ssr782;Motif=ATA;Standard=AAT;Type=3;Repeat=5;Length=15
JACGEL010021292	Krait	ssr	191	205	.	+	.	ID=ssr783;Motif=TAT;Standard=AAT;Type=3;Repeat=5;Length=15
JACGEL010021309	Krait	ssr	548	559	.	+	.	ID=ssr784;Motif=A;Standard=A;Type=1;Repeat=12;Length=12
JACGEL010021312	Krait	ssr	1396	1415	.	+	.	ID=ssr785;Motif=AAAAT;Standard=AAAAT;Type=5;Repeat=4;Length=20
JACGEL010021355	Krait	ssr	286	299	.	+	.	ID=ssr786;Motif=CA;Standard=AC;Type=2;Repeat=7;Length=14
JACGEL010021401	Krait	ssr	1188	1203	.	+	.	ID=ssr787;Motif=ATTT;Standard=AAAT;Type=4;Repeat=4;Length=16
JACGEL010021404	Krait	ssr	1369	1383	.	+	.	ID=ssr788;Motif=AAT;Standard=AAT;Type=3;Repeat=5;Length=15
JACGEL010021407	Krait	ssr	896	911	.	+	.	ID=ssr789;Motif=ATGT;Standard=ATAC;Type=4;Repeat=4;Length=16
JACGEL010021493	Krait	ssr	37	56	.	+	.	ID=ssr790;Motif=ATTTC;Standard=AAATG;Type=5;Repeat=4;Length=20
JACGEL010021494	Krait	ssr	1953	1966	.	+	.	ID=ssr791;Motif=TA;Standard=AT;Type=2;Repeat=7;Length=14
JACGEL010021501	Krait	ssr	1085	1099	.	+	.	ID=ssr792;Motif=ATA;Standard=AAT;Type=3;Repeat=5;Length=15
JACGEL010021540	Krait	ssr	3	14	.	+	.	ID=ssr793;Motif=A;Standard=A;Type=1;Repeat=12;Length=12
JACGEL010021595	Krait	ssr	1895	1910	.	+	.	ID=ssr794;Motif=TATT;Standard=AAAT;Type=4;Repeat=4;Length=16
JACGEL010021697	Krait	ssr	931	942	.	+	.	ID=ssr795;Motif=T;Standard=A;Type=1;Repeat=12;Length=12
JACGEL010021717	Krait	ssr	1129	1140	.	+	.	ID=ssr796;Motif=T;Standard=A;Type=1;Repeat=12;Length=12
JACGEL010021743	Krait	ssr	46	60	.	+	.	ID=ssr797;Motif=AAT;Standard=AAT;Type=3;Repeat=5;Length=15
JACGEL010021743	Krait	ssr	1799	1814	.	+	.	ID=ssr798;Motif=AGTT;Standard=AATC;Type=4;Repeat=4;Length=16
JACGEL010021763	Krait	ssr	1922	1937	.	+	.	ID=ssr799;Motif=ATTA;Standard=AATT;Type=4;Repeat=4;Length=16
JACGEL010021768	Krait	ssr	1575	1587	.	+	.	ID=ssr800;Motif=T;Standard=A;Type=1;Repeat=13;Length=13
JACGEL010021809	Krait	ssr	1950	1965	.	+	.	ID=ssr801;Motif=TA;Standard=AT;Type=2;Repeat=8;Length=16
JACGEL010021810	Krait	ssr	725	738	.	+	.	ID=ssr802;Motif=AG;Standard=AG;Type=2;Repeat=7;Length=14
JACGEL010021820	Krait	ssr	742	756	.	+	.	ID=ssr803;Motif=TGT;Standard=AAC;Type=3;Repeat=5;Length=15
JACGEL010021825	Krait	ssr	1233	1252	.	+	.	ID=ssr804;Motif=TTTGA;Standard=AAATC;Type=5;Repeat=4;Length=20
JACGEL010022010	Krait	ssr	191	206	.	+	.	ID=ssr805;Motif=ATGT;Standard=ATAC;Type=4;Repeat=4;Length=16
JACGEL010022163	Krait	ssr	133	148	.	+	.	ID=ssr806;Motif=ACAT;Standard=ATAC;Type=4;Repeat=4;Length=16
JACGEL010022174	Krait	ssr	1892	1911	.	+	.	ID=ssr807;Motif=ATCA;Standard=AATC;Type=4;Repeat=5;Length=20
JACGEL010022194	Krait	ssr	1839	1853	.	+	.	ID=ssr808;Motif=TAT;Standard=AAT;Type=3;Repeat=5;Length=15
JACGEL010022273	Krait	ssr	436	449	.	+	.	ID=ssr809;Motif=TA;Standard=AT;Type=2;Repeat=7;Length=14
JACGEL010022283	Krait	ssr	803	816	.	+	.	ID=ssr810;Motif=TA;Standard=AT;Type=2;Repeat=7;Length=14
JACGEL010022316	Krait	ssr	1512	1526	.	+	.	ID=ssr811;Motif=AAT;Standard=AAT;Type=3;Repeat=5;Length=15
JACGEL010022319	Krait	ssr	103	117	.	+	.	ID=ssr812;Motif=GAT;Standard=ATC;Type=3;Repeat=5;Length=15
JACGEL010022338	Krait	ssr	189	208	.	+	.	ID=ssr813;Motif=AAGT;Standard=AAGT;Type=4;Repeat=5;Length=20
JACGEL010022388	Krait	ssr	512	531	.	+	.	ID=ssr814;Motif=ATTTA;Standard=AAATT;Type=5;Repeat=4;Length=20
JACGEL010022390	Krait	ssr	1930	1941	.	+	.	ID=ssr815;Motif=A;Standard=A;Type=1;Repeat=12;Length=12
JACGEL010022444	Krait	ssr	1630	1642	.	+	.	ID=ssr816;Motif=A;Standard=A;Type=1;Repeat=13;Length=13
JACGEL010022470	Krait	ssr	585	604	.	+	.	ID=ssr817;Motif=TTCGT;Standard=AAACG;Type=5;Repeat=4;Length=20
JACGEL010022492	Krait	ssr	1603	1617	.	+	.	ID=ssr818;Motif=AGA;Standard=AAG;Type=3;Repeat=5;Length=15
JACGEL010022519	Krait	ssr	743	758	.	+	.	ID=ssr819;Motif=CTTA;Standard=AATG;Type=4;Repeat=4;Length=16
JACGEL010022542	Krait	ssr	203	218	.	+	.	ID=ssr820;Motif=TATT;Standard=AAAT;Type=4;Repeat=4;Length=16
JACGEL010022544	Krait	ssr	1672	1687	.	+	.	ID=ssr821;Motif=TATT;Standard=AAAT;Type=4;Repeat=4;Length=16
JACGEL010022560	Krait	ssr	1318	1331	.	+	.	ID=ssr822;Motif=T;Standard=A;Type=1;Repeat=14;Length=14
JACGEL010022583	Krait	ssr	965	978	.	+	.	ID=ssr823;Motif=TA;Standard=AT;Type=2;Repeat=7;Length=14
JACGEL010022651	Krait	ssr	1528	1543	.	+	.	ID=ssr824;Motif=AAAT;Standard=AAAT;Type=4;Repeat=4;Length=16
JACGEL010022652	Krait	ssr	560	574	.	+	.	ID=ssr825;Motif=TTA;Standard=AAT;Type=3;Repeat=5;Length=15
JACGEL010022703	Krait	ssr	205	220	.	+	.	ID=ssr826;Motif=TATT;Standard=AAAT;Type=4;Repeat=4;Length=16
JACGEL010022733	Krait	ssr	141	156	.	+	.	ID=ssr827;Motif=ATAA;Standard=AAAT;Type=4;Repeat=4;Length=16
JACGEL010022745	Krait	ssr	315	329	.	+	.	ID=ssr828;Motif=TAA;Standard=AAT;Type=3;Repeat=5;Length=15
JACGEL010022801	Krait	ssr	184	197	.	+	.	ID=ssr829;Motif=TG;Standard=AC;Type=2;Repeat=7;Length=14
JACGEL010022853	Krait	ssr	800	819	.	+	.	ID=ssr830;Motif=TATGA;Standard=ATATC;Type=5;Repeat=4;Length=20
JACGEL010022917	Krait	ssr	1602	1613	.	+	.	ID=ssr831;Motif=T;Standard=A;Type=1;Repeat=12;Length=12
JACGEL010022956	Krait	ssr	573	588	.	+	.	ID=ssr832;Motif=TAAA;Standard=AAAT;Type=4;Repeat=4;Length=16
JACGEL010022994	Krait	ssr	309	323	.	+	.	ID=ssr833;Motif=ATA;Standard=AAT;Type=3;Repeat=5;Length=15
JACGEL010022995	Krait	ssr	42	61	.	+	.	ID=ssr834;Motif=TTGAT;Standard=AAATC;Type=5;Repeat=4;Length=20
JACGEL010023093	Krait	ssr	1375	1389	.	+	.	ID=ssr835;Motif=TAA;Standard=AAT;Type=3;Repeat=5;Length=15
JACGEL010023103	Krait	ssr	87	106	.	+	.	ID=ssr836;Motif=ATAAC;Standard=AACAT;Type=5;Repeat=4;Length=20
JACGEL010023103	Krait	ssr	1905	1918	.	+	.	ID=ssr837;Motif=TA;Standard=AT;Type=2;Repeat=7;Length=14
JACGEL010023184	Krait	ssr	374	385	.	+	.	ID=ssr838;Motif=A;Standard=A;Type=1;Repeat=12;Length=12
JACGEL010023204	Krait	ssr	1083	1096	.	+	.	ID=ssr839;Motif=AG;Standard=AG;Type=2;Repeat=7;Length=14
JACGEL010023261	Krait	ssr	33	47	.	+	.	ID=ssr840;Motif=AAG;Standard=AAG;Type=3;Repeat=5;Length=15
JACGEL010023314	Krait	ssr	1456	1467	.	+	.	ID=ssr841;Motif=T;Standard=A;Type=1;Repeat=12;Length=12
JACGEL010023343	Krait	ssr	1357	1370	.	+	.	ID=ssr842;Motif=GA;Standard=AG;Type=2;Repeat=7;Length=14
JACGEL010023409	Krait	ssr	609	623	.	+	.	ID=ssr843;Motif=TAC;Standard=ATC;Type=3;Repeat=5;Length=15
JACGEL010023433	Krait	ssr	507	521	.	+	.	ID=ssr844;Motif=CAG;Standard=ACG;Type=3;Repeat=5;Length=15
JACGEL010023482	Krait	ssr	610	625	.	+	.	ID=ssr845;Motif=TTTA;Standard=AAAT;Type=4;Repeat=4;Length=16
JACGEL010023488	Krait	ssr	371	390	.	+	.	ID=ssr846;Motif=TTAAT;Standard=AAATT;Type=5;Repeat=4;Length=20
JACGEL010023503	Krait	ssr	1324	1339	.	+	.	ID=ssr847;Motif=ATAA;Standard=AAAT;Type=4;Repeat=4;Length=16
JACGEL010023541	Krait	ssr	1143	1157	.	+	.	ID=ssr848;Motif=TAT;Standard=AAT;Type=3;Repeat=5;Length=15
JACGEL010023553	Krait	ssr	3	16	.	+	.	ID=ssr849;Motif=TG;Standard=AC;Type=2;Repeat=7;Length=14
JACGEL010023561	Krait	ssr	376	390	.	+	.	ID=ssr850;Motif=TAT;Standard=AAT;Type=3;Repeat=5;Length=15
JACGEL010023570	Krait	ssr	1318	1333	.	+	.	ID=ssr851;Motif=GGCG;Standard=CCCG;Type=4;Repeat=4;Length=16
JACGEL010023696	Krait	ssr	1642	1657	.	+	.	ID=ssr852;Motif=TTAT;Standard=AAAT;Type=4;Repeat=4;Length=16
JACGEL010023732	Krait	ssr	882	897	.	+	.	ID=ssr853;Motif=CATT;Standard=AATG;Type=4;Repeat=4;Length=16
JACGEL010023757	Krait	ssr	1473	1487	.	+	.	ID=ssr854;Motif=TAT;Standard=AAT;Type=3;Repeat=5;Length=15
JACGEL010023765	Krait	ssr	780	794	.	+	.	ID=ssr855;Motif=TAA;Standard=AAT;Type=3;Repeat=5;Length=15
JACGEL010023784	Krait	ssr	1718	1733	.	+	.	ID=ssr856;Motif=TTAT;Standard=AAAT;Type=4;Repeat=4;Length=16
JACGEL010023861	Krait	ssr	125	137	.	+	.	ID=ssr857;Motif=T;Standard=A;Type=1;Repeat=13;Length=13
JACGEL010023949	Krait	ssr	19	30	.	+	.	ID=ssr858;Motif=T;Standard=A;Type=1;Repeat=12;Length=12
JACGEL010024004	Krait	ssr	593	608	.	+	.	ID=ssr859;Motif=TGAT;Standard=AATC;Type=4;Repeat=4;Length=16
JACGEL010024006	Krait	ssr	293	307	.	+	.	ID=ssr860;Motif=CTT;Standard=AAG;Type=3;Repeat=5;Length=15
JACGEL010024031	Krait	ssr	857	870	.	+	.	ID=ssr861;Motif=A;Standard=A;Type=1;Repeat=14;Length=14
JACGEL010024063	Krait	ssr	1773	1792	.	+	.	ID=ssr862;Motif=ATTAC;Standard=AATGT;Type=5;Repeat=4;Length=20
JACGEL010024162	Krait	ssr	427	441	.	+	.	ID=ssr863;Motif=ATA;Standard=AAT;Type=3;Repeat=5;Length=15
JACGEL010024164	Krait	ssr	316	329	.	+	.	ID=ssr864;Motif=TC;Standard=AG;Type=2;Repeat=7;Length=14
JACGEL010024182	Krait	ssr	1610	1621	.	+	.	ID=ssr865;Motif=T;Standard=A;Type=1;Repeat=12;Length=12
JACGEL010024184	Krait	ssr	34	47	.	+	.	ID=ssr866;Motif=AT;Standard=AT;Type=2;Repeat=7;Length=14
JACGEL010024203	Krait	ssr	775	789	.	+	.	ID=ssr867;Motif=AGT;Standard=ATC;Type=3;Repeat=5;Length=15
JACGEL010024267	Krait	ssr	535	546	.	+	.	ID=ssr868;Motif=T;Standard=A;Type=1;Repeat=12;Length=12
JACGEL010024294	Krait	ssr	992	1011	.	+	.	ID=ssr869;Motif=TTACT;Standard=AAATG;Type=5;Repeat=4;Length=20
JACGEL010024407	Krait	ssr	1717	1732	.	+	.	ID=ssr870;Motif=ACAT;Standard=ATAC;Type=4;Repeat=4;Length=16
JACGEL010024561	Krait	ssr	1498	1513	.	+	.	ID=ssr871;Motif=ATAA;Standard=AAAT;Type=4;Repeat=4;Length=16
JACGEL010024567	Krait	ssr	365	379	.	+	.	ID=ssr872;Motif=TTA;Standard=AAT;Type=3;Repeat=5;Length=15
JACGEL010024644	Krait	ssr	203	218	.	+	.	ID=ssr873;Motif=ATAA;Standard=AAAT;Type=4;Repeat=4;Length=16
JACGEL010024755	Krait	ssr	786	801	.	+	.	ID=ssr874;Motif=AATA;Standard=AAAT;Type=4;Repeat=4;Length=16
JACGEL010024762	Krait	ssr	1444	1455	.	+	.	ID=ssr875;Motif=T;Standard=A;Type=1;Repeat=12;Length=12
JACGEL010024778	Krait	ssr	1839	1850	.	+	.	ID=ssr876;Motif=T;Standard=A;Type=1;Repeat=12;Length=12
JACGEL010024808	Krait	ssr	84	98	.	+	.	ID=ssr877;Motif=TCT;Standard=AAG;Type=3;Repeat=5;Length=15
JACGEL010024862	Krait	ssr	1838	1857	.	+	.	ID=ssr878;Motif=AAAAT;Standard=AAAAT;Type=5;Repeat=4;Length=20
JACGEL010024890	Krait	ssr	181	196	.	+	.	ID=ssr879;Motif=ATTA;Standard=AATT;Type=4;Repeat=4;Length=16
JACGEL010025006	Krait	ssr	85	100	.	+	.	ID=ssr880;Motif=TTAT;Standard=AAAT;Type=4;Repeat=4;Length=16
JACGEL010025041	Krait	ssr	1311	1322	.	+	.	ID=ssr881;Motif=A;Standard=A;Type=1;Repeat=12;Length=12
JACGEL010025066	Krait	ssr	1113	1128	.	+	.	ID=ssr882;Motif=TATT;Standard=AAAT;Type=4;Repeat=4;Length=16
JACGEL010025112	Krait	ssr	194	209	.	+	.	ID=ssr883;Motif=TTGA;Standard=AATC;Type=4;Repeat=4;Length=16
JACGEL010025184	Krait	ssr	1036	1047	.	+	.	ID=ssr884;Motif=A;Standard=A;Type=1;Repeat=12;Length=12
JACGEL010025195	Krait	ssr	1843	1854	.	+	.	ID=ssr885;Motif=T;Standard=A;Type=1;Repeat=12;Length=12
JACGEL010025211	Krait	ssr	58	73	.	+	.	ID=ssr886;Motif=TAAA;Standard=AAAT;Type=4;Repeat=4;Length=16
JACGEL010025315	Krait	ssr	1435	1450	.	+	.	ID=ssr887;Motif=ATGT;Standard=ATAC;Type=4;Repeat=4;Length=16
JACGEL010025323	Krait	ssr	1836	1850	.	+	.	ID=ssr888;Motif=A;Standard=A;Type=1;Repeat=15;Length=15
JACGEL010025336	Krait	ssr	1724	1739	.	+	.	ID=ssr889;Motif=AAAT;Standard=AAAT;Type=4;Repeat=4;Length=16
JACGEL010025364	Krait	ssr	57	71	.	+	.	ID=ssr890;Motif=CTT;Standard=AAG;Type=3;Repeat=5;Length=15
JACGEL010025384	Krait	ssr	540	554	.	+	.	ID=ssr891;Motif=TAA;Standard=AAT;Type=3;Repeat=5;Length=15
JACGEL010025386	Krait	ssr	1437	1448	.	+	.	ID=ssr892;Motif=T;Standard=A;Type=1;Repeat=12;Length=12
JACGEL010025423	Krait	ssr	1794	1805	.	+	.	ID=ssr893;Motif=A;Standard=A;Type=1;Repeat=12;Length=12
JACGEL010025424	Krait	ssr	256	270	.	+	.	ID=ssr894;Motif=TAA;Standard=AAT;Type=3;Repeat=5;Length=15
JACGEL010025521	Krait	ssr	289	304	.	+	.	ID=ssr895;Motif=AAAT;Standard=AAAT;Type=4;Repeat=4;Length=16
JACGEL010025649	Krait	ssr	50	65	.	+	.	ID=ssr896;Motif=TAAA;Standard=AAAT;Type=4;Repeat=4;Length=16
JACGEL010025702	Krait	ssr	1241	1255	.	+	.	ID=ssr897;Motif=ATT;Standard=AAT;Type=3;Repeat=5;Length=15
JACGEL010025708	Krait	ssr	1780	1793	.	+	.	ID=ssr898;Motif=TA;Standard=AT;Type=2;Repeat=7;Length=14
JACGEL010025784	Krait	ssr	1644	1658	.	+	.	ID=ssr899;Motif=AGG;Standard=AGG;Type=3;Repeat=5;Length=15
JACGEL010025798	Krait	ssr	871	886	.	+	.	ID=ssr900;Motif=TTAT;Standard=AAAT;Type=4;Repeat=4;Length=16
JACGEL010025820	Krait	ssr	1702	1717	.	+	.	ID=ssr901;Motif=AAAT;Standard=AAAT;Type=4;Repeat=4;Length=16
JACGEL010025850	Krait	ssr	89	104	.	+	.	ID=ssr902;Motif=TACA;Standard=ATAC;Type=4;Repeat=4;Length=16
JACGEL010025877	Krait	ssr	1543	1557	.	+	.	ID=ssr903;Motif=GTA;Standard=ATC;Type=3;Repeat=5;Length=15
JACGEL010025878	Krait	ssr	1718	1737	.	+	.	ID=ssr904;Motif=AAATT;Standard=AAATT;Type=5;Repeat=4;Length=20
JACGEL010025923	Krait	ssr	398	413	.	+	.	ID=ssr905;Motif=AAAT;Standard=AAAT;Type=4;Repeat=4;Length=16
JACGEL010025993	Krait	ssr	1070	1084	.	+	.	ID=ssr906;Motif=ATA;Standard=AAT;Type=3;Repeat=5;Length=15
JACGEL010026034	Krait	ssr	1802	1817	.	+	.	ID=ssr907;Motif=TGTT;Standard=AAAC;Type=4;Repeat=4;Length=16
JACGEL010026036	Krait	ssr	1517	1531	.	+	.	ID=ssr908;Motif=TTA;Standard=AAT;Type=3;Repeat=5;Length=15
JACGEL010026103	Krait	ssr	1139	1154	.	+	.	ID=ssr909;Motif=TA;Standard=AT;Type=2;Repeat=8;Length=16
JACGEL010026113	Krait	ssr	1569	1584	.	+	.	ID=ssr910;Motif=TTTA;Standard=AAAT;Type=4;Repeat=4;Length=16
JACGEL010026122	Krait	ssr	242	253	.	+	.	ID=ssr911;Motif=A;Standard=A;Type=1;Repeat=12;Length=12
JACGEL010026139	Krait	ssr	1812	1825	.	+	.	ID=ssr912;Motif=TA;Standard=AT;Type=2;Repeat=7;Length=14
JACGEL010026145	Krait	ssr	120	135	.	+	.	ID=ssr913;Motif=ATAA;Standard=AAAT;Type=4;Repeat=4;Length=16
JACGEL010026150	Krait	ssr	1807	1819	.	+	.	ID=ssr914;Motif=T;Standard=A;Type=1;Repeat=13;Length=13
JACGEL010026153	Krait	ssr	1638	1652	.	+	.	ID=ssr915;Motif=AAT;Standard=AAT;Type=3;Repeat=5;Length=15
JACGEL010026180	Krait	ssr	514	529	.	+	.	ID=ssr916;Motif=TGTA;Standard=ATAC;Type=4;Repeat=4;Length=16
JACGEL010026188	Krait	ssr	58	73	.	+	.	ID=ssr917;Motif=TTAT;Standard=AAAT;Type=4;Repeat=4;Length=16
JACGEL010026202	Krait	ssr	1234	1248	.	+	.	ID=ssr918;Motif=ATC;Standard=ATC;Type=3;Repeat=5;Length=15
JACGEL010026228	Krait	ssr	11	22	.	+	.	ID=ssr919;Motif=A;Standard=A;Type=1;Repeat=12;Length=12
JACGEL010026247	Krait	ssr	1374	1389	.	+	.	ID=ssr920;Motif=TTAA;Standard=AATT;Type=4;Repeat=4;Length=16
JACGEL010026296	Krait	ssr	1783	1796	.	+	.	ID=ssr921;Motif=AT;Standard=AT;Type=2;Repeat=7;Length=14
JACGEL010026304	Krait	ssr	917	931	.	+	.	ID=ssr922;Motif=TTA;Standard=AAT;Type=3;Repeat=5;Length=15
JACGEL010026417	Krait	ssr	76	91	.	+	.	ID=ssr923;Motif=TAAA;Standard=AAAT;Type=4;Repeat=4;Length=16
JACGEL010026525	Krait	ssr	398	413	.	+	.	ID=ssr924;Motif=TGTA;Standard=ATAC;Type=4;Repeat=4;Length=16
JACGEL010026526	Krait	ssr	225	240	.	+	.	ID=ssr925;Motif=TAAA;Standard=AAAT;Type=4;Repeat=4;Length=16
JACGEL010026554	Krait	ssr	281	296	.	+	.	ID=ssr926;Motif=AATT;Standard=AATT;Type=4;Repeat=4;Length=16
JACGEL010026587	Krait	ssr	1643	1654	.	+	.	ID=ssr927;Motif=T;Standard=A;Type=1;Repeat=12;Length=12
JACGEL010026627	Krait	ssr	1326	1340	.	+	.	ID=ssr928;Motif=ATA;Standard=AAT;Type=3;Repeat=5;Length=15
JACGEL010026663	Krait	ssr	1682	1697	.	+	.	ID=ssr929;Motif=ATAA;Standard=AAAT;Type=4;Repeat=4;Length=16
JACGEL010026713	Krait	ssr	1295	1310	.	+	.	ID=ssr930;Motif=ATGA;Standard=AATG;Type=4;Repeat=4;Length=16
JACGEL010026744	Krait	ssr	59	70	.	+	.	ID=ssr931;Motif=A;Standard=A;Type=1;Repeat=12;Length=12
JACGEL010026778	Krait	ssr	1768	1782	.	+	.	ID=ssr932;Motif=TAA;Standard=AAT;Type=3;Repeat=5;Length=15
JACGEL010026835	Krait	ssr	503	517	.	+	.	ID=ssr933;Motif=TTA;Standard=AAT;Type=3;Repeat=5;Length=15
JACGEL010026969	Krait	ssr	1292	1306	.	+	.	ID=ssr934;Motif=ATA;Standard=AAT;Type=3;Repeat=5;Length=15
JACGEL010026996	Krait	ssr	201	216	.	+	.	ID=ssr935;Motif=CATT;Standard=AATG;Type=4;Repeat=4;Length=16
JACGEL010027024	Krait	ssr	1593	1604	.	+	.	ID=ssr936;Motif=T;Standard=A;Type=1;Repeat=12;Length=12
JACGEL010027027	Krait	ssr	1780	1793	.	+	.	ID=ssr937;Motif=GT;Standard=AC;Type=2;Repeat=7;Length=14
JACGEL010027036	Krait	ssr	1574	1588	.	+	.	ID=ssr938;Motif=AAT;Standard=AAT;Type=3;Repeat=5;Length=15
JACGEL010027068	Krait	ssr	1783	1797	.	+	.	ID=ssr939;Motif=TTA;Standard=AAT;Type=3;Repeat=5;Length=15
JACGEL010027137	Krait	ssr	1510	1521	.	+	.	ID=ssr940;Motif=A;Standard=A;Type=1;Repeat=12;Length=12
JACGEL010027169	Krait	ssr	49	60	.	+	.	ID=ssr941;Motif=T;Standard=A;Type=1;Repeat=12;Length=12
JACGEL010027283	Krait	ssr	907	926	.	+	.	ID=ssr942;Motif=ATCTA;Standard=AATCT;Type=5;Repeat=4;Length=20
JACGEL010027291	Krait	ssr	1059	1074	.	+	.	ID=ssr943;Motif=AGAA;Standard=AAAG;Type=4;Repeat=4;Length=16
JACGEL010027304	Krait	ssr	69	88	.	+	.	ID=ssr944;Motif=ATTGA;Standard=AATTC;Type=5;Repeat=4;Length=20
JACGEL010027408	Krait	ssr	551	566	.	+	.	ID=ssr945;Motif=AAAT;Standard=AAAT;Type=4;Repeat=4;Length=16
JACGEL010027459	Krait	ssr	1146	1165	.	+	.	ID=ssr946;Motif=AATA;Standard=AAAT;Type=4;Repeat=5;Length=20
JACGEL010027489	Krait	ssr	817	836	.	+	.	ID=ssr947;Motif=TACCA;Standard=ATACC;Type=5;Repeat=4;Length=20
JACGEL010027490	Krait	ssr	40	54	.	+	.	ID=ssr948;Motif=TTA;Standard=AAT;Type=3;Repeat=5;Length=15
JACGEL010027709	Krait	ssr	1215	1226	.	+	.	ID=ssr949;Motif=T;Standard=A;Type=1;Repeat=12;Length=12
JACGEL010027718	Krait	ssr	1746	1760	.	+	.	ID=ssr950;Motif=TAA;Standard=AAT;Type=3;Repeat=5;Length=15
JACGEL010027734	Krait	ssr	287	301	.	+	.	ID=ssr951;Motif=AAT;Standard=AAT;Type=3;Repeat=5;Length=15
JACGEL010027796	Krait	ssr	1132	1151	.	+	.	ID=ssr952;Motif=TGTTG;Standard=AACAC;Type=5;Repeat=4;Length=20
JACGEL010027918	Krait	ssr	858	877	.	+	.	ID=ssr953;Motif=CCTAA;Standard=AACCT;Type=5;Repeat=4;Length=20
JACGEL010027930	Krait	ssr	782	797	.	+	.	ID=ssr954;Motif=CT;Standard=AG;Type=2;Repeat=8;Length=16
JACGEL010027967	Krait	ssr	229	244	.	+	.	ID=ssr955;Motif=GCCA;Standard=ACCG;Type=4;Repeat=4;Length=16
JACGEL010028014	Krait	ssr	214	225	.	+	.	ID=ssr956;Motif=T;Standard=A;Type=1;Repeat=12;Length=12
JACGEL010028032	Krait	ssr	49	64	.	+	.	ID=ssr957;Motif=TATT;Standard=AAAT;Type=4;Repeat=4;Length=16
JACGEL010028082	Krait	ssr	798	817	.	+	.	ID=ssr958;Motif=TATT;Standard=AAAT;Type=4;Repeat=5;Length=20
JACGEL010028099	Krait	ssr	397	412	.	+	.	ID=ssr959;Motif=TGTA;Standard=ATAC;Type=4;Repeat=4;Length=16
JACGEL010028106	Krait	ssr	443	457	.	+	.	ID=ssr960;Motif=TAA;Standard=AAT;Type=3;Repeat=5;Length=15
JACGEL010028132	Krait	ssr	1431	1444	.	+	.	ID=ssr961;Motif=AG;Standard=AG;Type=2;Repeat=7;Length=14
JACGEL010028201	Krait	ssr	1737	1756	.	+	.	ID=ssr962;Motif=TATAT;Standard=AATAT;Type=5;Repeat=4;Length=20
JACGEL010028205	Krait	ssr	1063	1077	.	+	.	ID=ssr963;Motif=ATA;Standard=AAT;Type=3;Repeat=5;Length=15
JACGEL010028245	Krait	ssr	1754	1766	.	+	.	ID=ssr964;Motif=A;Standard=A;Type=1;Repeat=13;Length=13
JACGEL010028286	Krait	ssr	45	59	.	+	.	ID=ssr965;Motif=ATG;Standard=ATC;Type=3;Repeat=5;Length=15
JACGEL010028298	Krait	ssr	197	211	.	+	.	ID=ssr966;Motif=AAT;Standard=AAT;Type=3;Repeat=5;Length=15
JACGEL010028320	Krait	ssr	1310	1324	.	+	.	ID=ssr967;Motif=TAT;Standard=AAT;Type=3;Repeat=5;Length=15
JACGEL010028467	Krait	ssr	1199	1210	.	+	.	ID=ssr968;Motif=T;Standard=A;Type=1;Repeat=12;Length=12
JACGEL010028474	Krait	ssr	522	535	.	+	.	ID=ssr969;Motif=AT;Standard=AT;Type=2;Repeat=7;Length=14
JACGEL010028537	Krait	ssr	277	292	.	+	.	ID=ssr970;Motif=AATA;Standard=AAAT;Type=4;Repeat=4;Length=16
JACGEL010028539	Krait	ssr	11	26	.	+	.	ID=ssr971;Motif=AATA;Standard=AAAT;Type=4;Repeat=4;Length=16
JACGEL010028603	Krait	ssr	552	575	.	+	.	ID=ssr972;Motif=TTTAAT;Standard=AAAATT;Type=6;Repeat=4;Length=24
JACGEL010028719	Krait	ssr	475	489	.	+	.	ID=ssr973;Motif=ATC;Standard=ATC;Type=3;Repeat=5;Length=15
JACGEL010028837	Krait	ssr	241	255	.	+	.	ID=ssr974;Motif=ATT;Standard=AAT;Type=3;Repeat=5;Length=15
JACGEL010028848	Krait	ssr	1134	1147	.	+	.	ID=ssr975;Motif=TA;Standard=AT;Type=2;Repeat=7;Length=14
JACGEL010028873	Krait	ssr	1511	1526	.	+	.	ID=ssr976;Motif=ATTT;Standard=AAAT;Type=4;Repeat=4;Length=16
JACGEL010028897	Krait	ssr	1707	1722	.	+	.	ID=ssr977;Motif=ATTT;Standard=AAAT;Type=4;Repeat=4;Length=16
JACGEL010028903	Krait	ssr	616	631	.	+	.	ID=ssr978;Motif=AATT;Standard=AATT;Type=4;Repeat=4;Length=16
JACGEL010028946	Krait	ssr	1640	1653	.	+	.	ID=ssr979;Motif=TA;Standard=AT;Type=2;Repeat=7;Length=14
JACGEL010029055	Krait	ssr	573	587	.	+	.	ID=ssr980;Motif=ACA;Standard=AAC;Type=3;Repeat=5;Length=15
JACGEL010029070	Krait	ssr	35	46	.	+	.	ID=ssr981;Motif=A;Standard=A;Type=1;Repeat=12;Length=12
JACGEL010029073	Krait	ssr	445	456	.	+	.	ID=ssr982;Motif=T;Standard=A;Type=1;Repeat=12;Length=12
JACGEL010029085	Krait	ssr	1711	1726	.	+	.	ID=ssr983;Motif=TATT;Standard=AAAT;Type=4;Repeat=4;Length=16
JACGEL010029131	Krait	ssr	1119	1130	.	+	.	ID=ssr984;Motif=T;Standard=A;Type=1;Repeat=12;Length=12
JACGEL010029133	Krait	ssr	964	978	.	+	.	ID=ssr985;Motif=ATA;Standard=AAT;Type=3;Repeat=5;Length=15
JACGEL010029172	Krait	ssr	249	264	.	+	.	ID=ssr986;Motif=ATTC;Standard=AATG;Type=4;Repeat=4;Length=16
JACGEL010029389	Krait	ssr	1721	1735	.	+	.	ID=ssr987;Motif=TTA;Standard=AAT;Type=3;Repeat=5;Length=15
JACGEL010029415	Krait	ssr	216	231	.	+	.	ID=ssr988;Motif=AATA;Standard=AAAT;Type=4;Repeat=4;Length=16
JACGEL010029418	Krait	ssr	250	265	.	+	.	ID=ssr989;Motif=TTTA;Standard=AAAT;Type=4;Repeat=4;Length=16
JACGEL010029422	Krait	ssr	438	452	.	+	.	ID=ssr990;Motif=TAT;Standard=AAT;Type=3;Repeat=5;Length=15
JACGEL010029480	Krait	ssr	958	972	.	+	.	ID=ssr991;Motif=CAA;Standard=AAC;Type=3;Repeat=5;Length=15
JACGEL010029533	Krait	ssr	1651	1665	.	+	.	ID=ssr992;Motif=ACA;Standard=AAC;Type=3;Repeat=5;Length=15
JACGEL010029591	Krait	ssr	630	649	.	+	.	ID=ssr993;Motif=AACAT;Standard=AACAT;Type=5;Repeat=4;Length=20
JACGEL010029607	Krait	ssr	344	363	.	+	.	ID=ssr994;Motif=TTAA;Standard=AATT;Type=4;Repeat=5;Length=20
JACGEL010029661	Krait	ssr	950	965	.	+	.	ID=ssr995;Motif=AAAT;Standard=AAAT;Type=4;Repeat=4;Length=16
JACGEL010029662	Krait	ssr	5	16	.	+	.	ID=ssr996;Motif=T;Standard=A;Type=1;Repeat=12;Length=12
JACGEL010029683	Krait	ssr	178	192	.	+	.	ID=ssr997;Motif=TAA;Standard=AAT;Type=3;Repeat=5;Length=15
JACGEL010029726	Krait	ssr	1486	1501	.	+	.	ID=ssr998;Motif=TGTA;Standard=ATAC;Type=4;Repeat=4;Length=16
JACGEL010029732	Krait	ssr	1157	1176	.	+	.	ID=ssr999;Motif=ATTTA;Standard=AAATT;Type=5;Repeat=4;Length=20
JACGEL010029825	Krait	ssr	516	528	.	+	.	ID=ssr1000;Motif=A;Standard=A;Type=1;Repeat=13;Length=13
JACGEL010029832	Krait	ssr	96	107	.	+	.	ID=ssr1001;Motif=A;Standard=A;Type=1;Repeat=12;Length=12
JACGEL010029844	Krait	ssr	817	828	.	+	.	ID=ssr1002;Motif=T;Standard=A;Type=1;Repeat=12;Length=12
JACGEL010029846	Krait	ssr	188	203	.	+	.	ID=ssr1003;Motif=ATAA;Standard=AAAT;Type=4;Repeat=4;Length=16
JACGEL010029914	Krait	ssr	889	900	.	+	.	ID=ssr1004;Motif=A;Standard=A;Type=1;Repeat=12;Length=12
JACGEL010029917	Krait	ssr	843	858	.	+	.	ID=ssr1005;Motif=AATA;Standard=AAAT;Type=4;Repeat=4;Length=16
JACGEL010029982	Krait	ssr	15	34	.	+	.	ID=ssr1006;Motif=TGTAT;Standard=AATAC;Type=5;Repeat=4;Length=20
JACGEL010030009	Krait	ssr	1582	1597	.	+	.	ID=ssr1007;Motif=ATAC;Standard=ATAC;Type=4;Repeat=4;Length=16
JACGEL010030027	Krait	ssr	200	214	.	+	.	ID=ssr1008;Motif=TAA;Standard=AAT;Type=3;Repeat=5;Length=15
JACGEL010030054	Krait	ssr	1638	1653	.	+	.	ID=ssr1009;Motif=ATAG;Standard=ATAG;Type=4;Repeat=4;Length=16
JACGEL010030137	Krait	ssr	1088	1099	.	+	.	ID=ssr1010;Motif=T;Standard=A;Type=1;Repeat=12;Length=12
JACGEL010030164	Krait	ssr	481	500	.	+	.	ID=ssr1011;Motif=ACAGT;Standard=ATGTC;Type=5;Repeat=4;Length=20
JACGEL010030192	Krait	ssr	55	70	.	+	.	ID=ssr1012;Motif=AAAT;Standard=AAAT;Type=4;Repeat=4;Length=16
JACGEL010030199	Krait	ssr	3	15	.	+	.	ID=ssr1013;Motif=A;Standard=A;Type=1;Repeat=13;Length=13
JACGEL010030214	Krait	ssr	280	295	.	+	.	ID=ssr1014;Motif=TTAT;Standard=AAAT;Type=4;Repeat=4;Length=16
JACGEL010030240	Krait	ssr	266	281	.	+	.	ID=ssr1015;Motif=TATT;Standard=AAAT;Type=4;Repeat=4;Length=16
JACGEL010030333	Krait	ssr	1697	1710	.	+	.	ID=ssr1016;Motif=TA;Standard=AT;Type=2;Repeat=7;Length=14
JACGEL010030337	Krait	ssr	289	300	.	+	.	ID=ssr1017;Motif=A;Standard=A;Type=1;Repeat=12;Length=12
JACGEL010030345	Krait	ssr	619	633	.	+	.	ID=ssr1018;Motif=TAT;Standard=AAT;Type=3;Repeat=5;Length=15
JACGEL010030360	Krait	ssr	1438	1455	.	+	.	ID=ssr1019;Motif=ATA;Standard=AAT;Type=3;Repeat=6;Length=18
JACGEL010030384	Krait	ssr	1653	1668	.	+	.	ID=ssr1020;Motif=TTTA;Standard=AAAT;Type=4;Repeat=4;Length=16
JACGEL010030389	Krait	ssr	1645	1659	.	+	.	ID=ssr1021;Motif=T;Standard=A;Type=1;Repeat=15;Length=15
JACGEL010030403	Krait	ssr	189	204	.	+	.	ID=ssr1022;Motif=TAAA;Standard=AAAT;Type=4;Repeat=4;Length=16
JACGEL010030437	Krait	ssr	959	974	.	+	.	ID=ssr1023;Motif=ATTG;Standard=AATC;Type=4;Repeat=4;Length=16
JACGEL010030514	Krait	ssr	1693	1704	.	+	.	ID=ssr1024;Motif=T;Standard=A;Type=1;Repeat=12;Length=12
JACGEL010030567	Krait	ssr	1591	1604	.	+	.	ID=ssr1025;Motif=T;Standard=A;Type=1;Repeat=14;Length=14
JACGEL010030592	Krait	ssr	1441	1456	.	+	.	ID=ssr1026;Motif=AT;Standard=AT;Type=2;Repeat=8;Length=16
JACGEL010030608	Krait	ssr	79	93	.	+	.	ID=ssr1027;Motif=AAG;Standard=AAG;Type=3;Repeat=5;Length=15
JACGEL010030694	Krait	ssr	913	928	.	+	.	ID=ssr1028;Motif=AG;Standard=AG;Type=2;Repeat=8;Length=16
JACGEL010030711	Krait	ssr	205	218	.	+	.	ID=ssr1029;Motif=A;Standard=A;Type=1;Repeat=14;Length=14
JACGEL010030720	Krait	ssr	1021	1036	.	+	.	ID=ssr1030;Motif=ATTT;Standard=AAAT;Type=4;Repeat=4;Length=16
JACGEL010030829	Krait	ssr	1	12	.	+	.	ID=ssr1031;Motif=A;Standard=A;Type=1;Repeat=12;Length=12
JACGEL010030937	Krait	ssr	1344	1363	.	+	.	ID=ssr1032;Motif=ATAAA;Standard=AAAAT;Type=5;Repeat=4;Length=20
JACGEL010030937	Krait	ssr	1650	1669	.	+	.	ID=ssr1033;Motif=TAAAA;Standard=AAAAT;Type=5;Repeat=4;Length=20
JACGEL010030998	Krait	ssr	307	319	.	+	.	ID=ssr1034;Motif=A;Standard=A;Type=1;Repeat=13;Length=13
JACGEL010031048	Krait	ssr	1686	1697	.	+	.	ID=ssr1035;Motif=G;Standard=C;Type=1;Repeat=12;Length=12
JACGEL010031120	Krait	ssr	416	429	.	+	.	ID=ssr1036;Motif=AT;Standard=AT;Type=2;Repeat=7;Length=14
JACGEL010031128	Krait	ssr	275	286	.	+	.	ID=ssr1037;Motif=A;Standard=A;Type=1;Repeat=12;Length=12
JACGEL010031161	Krait	ssr	1402	1417	.	+	.	ID=ssr1038;Motif=AAAT;Standard=AAAT;Type=4;Repeat=4;Length=16
JACGEL010031187	Krait	ssr	1	20	.	+	.	ID=ssr1039;Motif=AAACT;Standard=AAACT;Type=5;Repeat=4;Length=20
JACGEL010031218	Krait	ssr	1107	1122	.	+	.	ID=ssr1040;Motif=TGGT;Standard=AACC;Type=4;Repeat=4;Length=16
JACGEL010031221	Krait	ssr	1619	1634	.	+	.	ID=ssr1041;Motif=ACAT;Standard=ATAC;Type=4;Repeat=4;Length=16
JACGEL010031228	Krait	ssr	1448	1463	.	+	.	ID=ssr1042;Motif=ATAC;Standard=ATAC;Type=4;Repeat=4;Length=16
JACGEL010031231	Krait	ssr	797	811	.	+	.	ID=ssr1043;Motif=AGT;Standard=ATC;Type=3;Repeat=5;Length=15
JACGEL010031264	Krait	ssr	509	524	.	+	.	ID=ssr1044;Motif=TTAA;Standard=AATT;Type=4;Repeat=4;Length=16
JACGEL010031300	Krait	ssr	46	61	.	+	.	ID=ssr1045;Motif=AAAT;Standard=AAAT;Type=4;Repeat=4;Length=16
JACGEL010031375	Krait	ssr	1579	1598	.	+	.	ID=ssr1046;Motif=TATT;Standard=AAAT;Type=4;Repeat=5;Length=20
JACGEL010031426	Krait	ssr	1586	1599	.	+	.	ID=ssr1047;Motif=CA;Standard=AC;Type=2;Repeat=7;Length=14
JACGEL010031475	Krait	ssr	294	305	.	+	.	ID=ssr1048;Motif=A;Standard=A;Type=1;Repeat=12;Length=12
JACGEL010031482	Krait	ssr	878	892	.	+	.	ID=ssr1049;Motif=ATA;Standard=AAT;Type=3;Repeat=5;Length=15
JACGEL010031488	Krait	ssr	1597	1612	.	+	.	ID=ssr1050;Motif=ATTC;Standard=AATG;Type=4;Repeat=4;Length=16
JACGEL010031550	Krait	ssr	1559	1578	.	+	.	ID=ssr1051;Motif=TATT;Standard=AAAT;Type=4;Repeat=5;Length=20
JACGEL010031646	Krait	ssr	1231	1246	.	+	.	ID=ssr1052;Motif=TTTA;Standard=AAAT;Type=4;Repeat=4;Length=16
JACGEL010031665	Krait	ssr	1255	1270	.	+	.	ID=ssr1053;Motif=ATGG;Standard=ATCC;Type=4;Repeat=4;Length=16
JACGEL010031683	Krait	ssr	1651	1666	.	+	.	ID=ssr1054;Motif=ATAA;Standard=AAAT;Type=4;Repeat=4;Length=16
JACGEL010031694	Krait	ssr	966	980	.	+	.	ID=ssr1055;Motif=AAT;Standard=AAT;Type=3;Repeat=5;Length=15
JACGEL010031698	Krait	ssr	1127	1141	.	+	.	ID=ssr1056;Motif=GAG;Standard=AGG;Type=3;Repeat=5;Length=15
JACGEL010031722	Krait	ssr	992	1006	.	+	.	ID=ssr1057;Motif=ATT;Standard=AAT;Type=3;Repeat=5;Length=15
JACGEL010031802	Krait	ssr	92	103	.	+	.	ID=ssr1058;Motif=A;Standard=A;Type=1;Repeat=12;Length=12
JACGEL010031805	Krait	ssr	790	803	.	+	.	ID=ssr1059;Motif=CT;Standard=AG;Type=2;Repeat=7;Length=14
JACGEL010031821	Krait	ssr	872	887	.	+	.	ID=ssr1060;Motif=TTAT;Standard=AAAT;Type=4;Repeat=4;Length=16
JACGEL010031835	Krait	ssr	1039	1053	.	+	.	ID=ssr1061;Motif=TGT;Standard=AAC;Type=3;Repeat=5;Length=15
JACGEL010031840	Krait	ssr	1006	1021	.	+	.	ID=ssr1062;Motif=ATGT;Standard=ATAC;Type=4;Repeat=4;Length=16
JACGEL010031859	Krait	ssr	1129	1143	.	+	.	ID=ssr1063;Motif=ATA;Standard=AAT;Type=3;Repeat=5;Length=15
JACGEL010031879	Krait	ssr	1499	1514	.	+	.	ID=ssr1064;Motif=ATTA;Standard=AATT;Type=4;Repeat=4;Length=16
JACGEL010031902	Krait	ssr	1096	1110	.	+	.	ID=ssr1065;Motif=AGA;Standard=AAG;Type=3;Repeat=5;Length=15
JACGEL010031910	Krait	ssr	1617	1632	.	+	.	ID=ssr1066;Motif=ATTT;Standard=AAAT;Type=4;Repeat=4;Length=16
JACGEL010031923	Krait	ssr	104	119	.	+	.	ID=ssr1067;Motif=TAAA;Standard=AAAT;Type=4;Repeat=4;Length=16
JACGEL010031928	Krait	ssr	523	537	.	+	.	ID=ssr1068;Motif=TGA;Standard=ATC;Type=3;Repeat=5;Length=15
JACGEL010031959	Krait	ssr	123	137	.	+	.	ID=ssr1069;Motif=ATT;Standard=AAT;Type=3;Repeat=5;Length=15
JACGEL010032002	Krait	ssr	84	98	.	+	.	ID=ssr1070;Motif=TAT;Standard=AAT;Type=3;Repeat=5;Length=15
JACGEL010032003	Krait	ssr	720	731	.	+	.	ID=ssr1071;Motif=A;Standard=A;Type=1;Repeat=12;Length=12
JACGEL010032019	Krait	ssr	242	257	.	+	.	ID=ssr1072;Motif=TTAA;Standard=AATT;Type=4;Repeat=4;Length=16
JACGEL010032253	Krait	ssr	767	782	.	+	.	ID=ssr1073;Motif=GTAA;Standard=AAGT;Type=4;Repeat=4;Length=16
JACGEL010032377	Krait	ssr	786	801	.	+	.	ID=ssr1074;Motif=TATT;Standard=AAAT;Type=4;Repeat=4;Length=16
JACGEL010032473	Krait	ssr	1225	1244	.	+	.	ID=ssr1075;Motif=AATAC;Standard=AATAC;Type=5;Repeat=4;Length=20
JACGEL010032542	Krait	ssr	225	244	.	+	.	ID=ssr1076;Motif=TTTCG;Standard=AAACG;Type=5;Repeat=4;Length=20
JACGEL010032564	Krait	ssr	1513	1526	.	+	.	ID=ssr1077;Motif=CG;Standard=CG;Type=2;Repeat=7;Length=14
JACGEL010032571	Krait	ssr	1641	1652	.	+	.	ID=ssr1078;Motif=T;Standard=A;Type=1;Repeat=12;Length=12
JACGEL010032577	Krait	ssr	105	120	.	+	.	ID=ssr1079;Motif=ATTT;Standard=AAAT;Type=4;Repeat=4;Length=16
JACGEL010032612	Krait	ssr	37	60	.	+	.	ID=ssr1080;Motif=GAATTT;Standard=AAATTC;Type=6;Repeat=4;Length=24
JACGEL010032689	Krait	ssr	1624	1647	.	+	.	ID=ssr1081;Motif=ATACTC;Standard=ATACTC;Type=6;Repeat=4;Length=24
JACGEL010032713	Krait	ssr	579	590	.	+	.	ID=ssr1082;Motif=T;Standard=A;Type=1;Repeat=12;Length=12
JACGEL010032737	Krait	ssr	418	432	.	+	.	ID=ssr1083;Motif=AGT;Standard=ATC;Type=3;Repeat=5;Length=15
JACGEL010032770	Krait	ssr	40	55	.	+	.	ID=ssr1084;Motif=AAAT;Standard=AAAT;Type=4;Repeat=4;Length=16
JACGEL010032771	Krait	ssr	66	85	.	+	.	ID=ssr1085;Motif=TTTGA;Standard=AAACT;Type=5;Repeat=4;Length=20
JACGEL010032792	Krait	ssr	78	92	.	+	.	ID=ssr1086;Motif=ATT;Standard=AAT;Type=3;Repeat=5;Length=15
JACGEL010032807	Krait	ssr	1563	1577	.	+	.	ID=ssr1087;Motif=TAG;Standard=ATC;Type=3;Repeat=5;Length=15
JACGEL010032920	Krait	ssr	1219	1234	.	+	.	ID=ssr1088;Motif=TAAT;Standard=AATT;Type=4;Repeat=4;Length=16
JACGEL010032942	Krait	ssr	1641	1652	.	+	.	ID=ssr1089;Motif=T;Standard=A;Type=1;Repeat=12;Length=12
JACGEL010032965	Krait	ssr	862	877	.	+	.	ID=ssr1090;Motif=AATA;Standard=AAAT;Type=4;Repeat=4;Length=16
JACGEL010033116	Krait	ssr	1267	1281	.	+	.	ID=ssr1091;Motif=AGT;Standard=ATC;Type=3;Repeat=5;Length=15
JACGEL010033121	Krait	ssr	1628	1647	.	+	.	ID=ssr1092;Motif=TGAT;Standard=AATC;Type=4;Repeat=5;Length=20
JACGEL010033158	Krait	ssr	415	434	.	+	.	ID=ssr1093;Motif=TAAA;Standard=AAAT;Type=4;Repeat=5;Length=20
JACGEL010033191	Krait	ssr	283	306	.	+	.	ID=ssr1094;Motif=TTGTAA;Standard=AATTAC;Type=6;Repeat=4;Length=24
JACGEL010033245	Krait	ssr	321	335	.	+	.	ID=ssr1095;Motif=TTA;Standard=AAT;Type=3;Repeat=5;Length=15
JACGEL010033252	Krait	ssr	972	986	.	+	.	ID=ssr1096;Motif=AAT;Standard=AAT;Type=3;Repeat=5;Length=15
JACGEL010033401	Krait	ssr	1	12	.	+	.	ID=ssr1097;Motif=T;Standard=A;Type=1;Repeat=12;Length=12
JACGEL010033471	Krait	ssr	825	838	.	+	.	ID=ssr1098;Motif=TA;Standard=AT;Type=2;Repeat=7;Length=14
JACGEL010033476	Krait	ssr	1500	1514	.	+	.	ID=ssr1099;Motif=ATA;Standard=AAT;Type=3;Repeat=5;Length=15
JACGEL010033512	Krait	ssr	350	364	.	+	.	ID=ssr1100;Motif=ATT;Standard=AAT;Type=3;Repeat=5;Length=15
JACGEL010033516	Krait	ssr	1237	1252	.	+	.	ID=ssr1101;Motif=TATT;Standard=AAAT;Type=4;Repeat=4;Length=16
JACGEL010033532	Krait	ssr	1050	1064	.	+	.	ID=ssr1102;Motif=ATG;Standard=ATC;Type=3;Repeat=5;Length=15
JACGEL010033555	Krait	ssr	1542	1553	.	+	.	ID=ssr1103;Motif=A;Standard=A;Type=1;Repeat=12;Length=12
JACGEL010033575	Krait	ssr	598	611	.	+	.	ID=ssr1104;Motif=AT;Standard=AT;Type=2;Repeat=7;Length=14
JACGEL010033583	Krait	ssr	830	841	.	+	.	ID=ssr1105;Motif=T;Standard=A;Type=1;Repeat=12;Length=12
JACGEL010033586	Krait	ssr	1570	1585	.	+	.	ID=ssr1106;Motif=ATAA;Standard=AAAT;Type=4;Repeat=4;Length=16
JACGEL010033622	Krait	ssr	1	12	.	+	.	ID=ssr1107;Motif=C;Standard=C;Type=1;Repeat=12;Length=12
JACGEL010033632	Krait	ssr	1597	1616	.	+	.	ID=ssr1108;Motif=ATCAA;Standard=AAATC;Type=5;Repeat=4;Length=20
JACGEL010033661	Krait	ssr	344	357	.	+	.	ID=ssr1109;Motif=AG;Standard=AG;Type=2;Repeat=7;Length=14
JACGEL010033662	Krait	ssr	40	59	.	+	.	ID=ssr1110;Motif=ATTTC;Standard=AAATG;Type=5;Repeat=4;Length=20
JACGEL010033699	Krait	ssr	1467	1486	.	+	.	ID=ssr1111;Motif=CAAT;Standard=AATC;Type=4;Repeat=5;Length=20
JACGEL010033761	Krait	ssr	612	625	.	+	.	ID=ssr1112;Motif=TC;Standard=AG;Type=2;Repeat=7;Length=14
JACGEL010033780	Krait	ssr	228	242	.	+	.	ID=ssr1113;Motif=ATT;Standard=AAT;Type=3;Repeat=5;Length=15
JACGEL010033851	Krait	ssr	136	155	.	+	.	ID=ssr1114;Motif=TAAA;Standard=AAAT;Type=4;Repeat=5;Length=20
JACGEL010033865	Krait	ssr	448	462	.	+	.	ID=ssr1115;Motif=AAT;Standard=AAT;Type=3;Repeat=5;Length=15
JACGEL010033873	Krait	ssr	869	882	.	+	.	ID=ssr1116;Motif=AG;Standard=AG;Type=2;Repeat=7;Length=14
JACGEL010033879	Krait	ssr	1484	1499	.	+	.	ID=ssr1117;Motif=TTTA;Standard=AAAT;Type=4;Repeat=4;Length=16
JACGEL010033922	Krait	ssr	52	67	.	+	.	ID=ssr1118;Motif=TAAA;Standard=AAAT;Type=4;Repeat=4;Length=16
JACGEL010033940	Krait	ssr	804	818	.	+	.	ID=ssr1119;Motif=ATG;Standard=ATC;Type=3;Repeat=5;Length=15
JACGEL010033953	Krait	ssr	1593	1608	.	+	.	ID=ssr1120;Motif=TA;Standard=AT;Type=2;Repeat=8;Length=16
JACGEL010033975	Krait	ssr	801	812	.	+	.	ID=ssr1121;Motif=T;Standard=A;Type=1;Repeat=12;Length=12
JACGEL010033993	Krait	ssr	806	825	.	+	.	ID=ssr1122;Motif=ACTAT;Standard=ATATC;Type=5;Repeat=4;Length=20
JACGEL010034000	Krait	ssr	1177	1191	.	+	.	ID=ssr1123;Motif=TTG;Standard=AAC;Type=3;Repeat=5;Length=15
JACGEL010034008	Krait	ssr	437	451	.	+	.	ID=ssr1124;Motif=T;Standard=A;Type=1;Repeat=15;Length=15
JACGEL010034050	Krait	ssr	972	987	.	+	.	ID=ssr1125;Motif=TTAA;Standard=AATT;Type=4;Repeat=4;Length=16
JACGEL010034093	Krait	ssr	1524	1539	.	+	.	ID=ssr1126;Motif=ATCA;Standard=AATC;Type=4;Repeat=4;Length=16
JACGEL010034109	Krait	ssr	1398	1412	.	+	.	ID=ssr1127;Motif=AGT;Standard=ATC;Type=3;Repeat=5;Length=15
JACGEL010034208	Krait	ssr	295	310	.	+	.	ID=ssr1128;Motif=GCAG;Standard=AGGC;Type=4;Repeat=4;Length=16
JACGEL010034244	Krait	ssr	1138	1149	.	+	.	ID=ssr1129;Motif=T;Standard=A;Type=1;Repeat=12;Length=12
JACGEL010034267	Krait	ssr	1482	1501	.	+	.	ID=ssr1130;Motif=TAGAA;Standard=AATAG;Type=5;Repeat=4;Length=20
JACGEL010034343	Krait	ssr	1419	1430	.	+	.	ID=ssr1131;Motif=T;Standard=A;Type=1;Repeat=12;Length=12
JACGEL010034364	Krait	ssr	475	490	.	+	.	ID=ssr1132;Motif=TTGA;Standard=AATC;Type=4;Repeat=4;Length=16
JACGEL010034369	Krait	ssr	342	357	.	+	.	ID=ssr1133;Motif=AAAT;Standard=AAAT;Type=4;Repeat=4;Length=16
JACGEL010034378	Krait	ssr	1496	1511	.	+	.	ID=ssr1134;Motif=TAGA;Standard=ATAG;Type=4;Repeat=4;Length=16
JACGEL010034380	Krait	ssr	843	854	.	+	.	ID=ssr1135;Motif=T;Standard=A;Type=1;Repeat=12;Length=12
JACGEL010034395	Krait	ssr	1588	1599	.	+	.	ID=ssr1136;Motif=T;Standard=A;Type=1;Repeat=12;Length=12
JACGEL010034399	Krait	ssr	310	323	.	+	.	ID=ssr1137;Motif=TG;Standard=AC;Type=2;Repeat=7;Length=14
JACGEL010034419	Krait	ssr	1436	1449	.	+	.	ID=ssr1138;Motif=AC;Standard=AC;Type=2;Repeat=7;Length=14
JACGEL010034450	Krait	ssr	62	76	.	+	.	ID=ssr1139;Motif=AAG;Standard=AAG;Type=3;Repeat=5;Length=15
JACGEL010034485	Krait	ssr	205	220	.	+	.	ID=ssr1140;Motif=TATG;Standard=ATAC;Type=4;Repeat=4;Length=16
JACGEL010034515	Krait	ssr	1605	1616	.	+	.	ID=ssr1141;Motif=T;Standard=A;Type=1;Repeat=12;Length=12
JACGEL010034528	Krait	ssr	113	132	.	+	.	ID=ssr1142;Motif=AATAA;Standard=AAAAT;Type=5;Repeat=4;Length=20
JACGEL010034550	Krait	ssr	1081	1095	.	+	.	ID=ssr1143;Motif=ATT;Standard=AAT;Type=3;Repeat=5;Length=15
JACGEL010034561	Krait	ssr	441	456	.	+	.	ID=ssr1144;Motif=GCAT;Standard=ATGC;Type=4;Repeat=4;Length=16
JACGEL010034693	Krait	ssr	160	171	.	+	.	ID=ssr1145;Motif=T;Standard=A;Type=1;Repeat=12;Length=12
JACGEL010034702	Krait	ssr	600	615	.	+	.	ID=ssr1146;Motif=AAAT;Standard=AAAT;Type=4;Repeat=4;Length=16
JACGEL010034702	Krait	ssr	1489	1503	.	+	.	ID=ssr1147;Motif=CTC;Standard=AGG;Type=3;Repeat=5;Length=15
JACGEL010034750	Krait	ssr	885	900	.	+	.	ID=ssr1148;Motif=GGTA;Standard=ATCC;Type=4;Repeat=4;Length=16
JACGEL010034768	Krait	ssr	399	413	.	+	.	ID=ssr1149;Motif=TAC;Standard=ATC;Type=3;Repeat=5;Length=15
JACGEL010034829	Krait	ssr	381	396	.	+	.	ID=ssr1150;Motif=ATTT;Standard=AAAT;Type=4;Repeat=4;Length=16
JACGEL010034859	Krait	ssr	974	989	.	+	.	ID=ssr1151;Motif=AACA;Standard=AAAC;Type=4;Repeat=4;Length=16
JACGEL010034966	Krait	ssr	1579	1594	.	+	.	ID=ssr1152;Motif=TAAA;Standard=AAAT;Type=4;Repeat=4;Length=16
JACGEL010034976	Krait	ssr	361	374	.	+	.	ID=ssr1153;Motif=AT;Standard=AT;Type=2;Repeat=7;Length=14
JACGEL010034987	Krait	ssr	52	67	.	+	.	ID=ssr1154;Motif=TAAA;Standard=AAAT;Type=4;Repeat=4;Length=16
JACGEL010035002	Krait	ssr	40	54	.	+	.	ID=ssr1155;Motif=ACT;Standard=ATC;Type=3;Repeat=5;Length=15
JACGEL010035086	Krait	ssr	604	618	.	+	.	ID=ssr1156;Motif=ATA;Standard=AAT;Type=3;Repeat=5;Length=15
JACGEL010035106	Krait	ssr	465	484	.	+	.	ID=ssr1157;Motif=TTACC;Standard=AATGG;Type=5;Repeat=4;Length=20
JACGEL010035195	Krait	ssr	149	168	.	+	.	ID=ssr1158;Motif=TTTAC;Standard=AAATG;Type=5;Repeat=4;Length=20
JACGEL010035195	Krait	ssr	1582	1593	.	+	.	ID=ssr1159;Motif=T;Standard=A;Type=1;Repeat=12;Length=12
JACGEL010035214	Krait	ssr	1547	1562	.	+	.	ID=ssr1160;Motif=ATAG;Standard=ATAG;Type=4;Repeat=4;Length=16
JACGEL010035255	Krait	ssr	65	88	.	+	.	ID=ssr1161;Motif=TTTGTA;Standard=AAATAC;Type=6;Repeat=4;Length=24
JACGEL010035312	Krait	ssr	1539	1554	.	+	.	ID=ssr1162;Motif=AGAT;Standard=ATAG;Type=4;Repeat=4;Length=16
JACGEL010035334	Krait	ssr	208	222	.	+	.	ID=ssr1163;Motif=AAT;Standard=AAT;Type=3;Repeat=5;Length=15
JACGEL010035395	Krait	ssr	1426	1440	.	+	.	ID=ssr1164;Motif=GTA;Standard=ATC;Type=3;Repeat=5;Length=15
JACGEL010035397	Krait	ssr	853	868	.	+	.	ID=ssr1165;Motif=AATA;Standard=AAAT;Type=4;Repeat=4;Length=16
JACGEL010035483	Krait	ssr	1172	1186	.	+	.	ID=ssr1166;Motif=ATT;Standard=AAT;Type=3;Repeat=5;Length=15
JACGEL010035497	Krait	ssr	122	136	.	+	.	ID=ssr1167;Motif=TTC;Standard=AAG;Type=3;Repeat=5;Length=15
JACGEL010035498	Krait	ssr	1518	1533	.	+	.	ID=ssr1168;Motif=TAGA;Standard=ATAG;Type=4;Repeat=4;Length=16
JACGEL010035536	Krait	ssr	156	171	.	+	.	ID=ssr1169;Motif=AAAT;Standard=AAAT;Type=4;Repeat=4;Length=16
JACGEL010035539	Krait	ssr	715	730	.	+	.	ID=ssr1170;Motif=TAAT;Standard=AATT;Type=4;Repeat=4;Length=16
JACGEL010035545	Krait	ssr	14	29	.	+	.	ID=ssr1171;Motif=TTAT;Standard=AAAT;Type=4;Repeat=4;Length=16
JACGEL010035572	Krait	ssr	1579	1592	.	+	.	ID=ssr1172;Motif=TA;Standard=AT;Type=2;Repeat=7;Length=14
JACGEL010035617	Krait	ssr	184	195	.	+	.	ID=ssr1173;Motif=A;Standard=A;Type=1;Repeat=12;Length=12
JACGEL010035639	Krait	ssr	1399	1418	.	+	.	ID=ssr1174;Motif=TTTA;Standard=AAAT;Type=4;Repeat=5;Length=20
JACGEL010035650	Krait	ssr	1182	1196	.	+	.	ID=ssr1175;Motif=TAC;Standard=ATC;Type=3;Repeat=5;Length=15
JACGEL010035659	Krait	ssr	352	371	.	+	.	ID=ssr1176;Motif=ATTTT;Standard=AAAAT;Type=5;Repeat=4;Length=20
JACGEL010035686	Krait	ssr	1059	1070	.	+	.	ID=ssr1177;Motif=T;Standard=A;Type=1;Repeat=12;Length=12
JACGEL010035821	Krait	ssr	1197	1211	.	+	.	ID=ssr1178;Motif=GCG;Standard=CCG;Type=3;Repeat=5;Length=15
JACGEL010035834	Krait	ssr	983	995	.	+	.	ID=ssr1179;Motif=T;Standard=A;Type=1;Repeat=13;Length=13
JACGEL010035843	Krait	ssr	380	395	.	+	.	ID=ssr1180;Motif=TATT;Standard=AAAT;Type=4;Repeat=4;Length=16
JACGEL010035868	Krait	ssr	1347	1362	.	+	.	ID=ssr1181;Motif=TTAA;Standard=AATT;Type=4;Repeat=4;Length=16
JACGEL010035888	Krait	ssr	858	873	.	+	.	ID=ssr1182;Motif=TATT;Standard=AAAT;Type=4;Repeat=4;Length=16
JACGEL010035929	Krait	ssr	1473	1487	.	+	.	ID=ssr1183;Motif=AAT;Standard=AAT;Type=3;Repeat=5;Length=15
JACGEL010036023	Krait	ssr	76	91	.	+	.	ID=ssr1184;Motif=TATC;Standard=ATAG;Type=4;Repeat=4;Length=16
JACGEL010036036	Krait	ssr	956	967	.	+	.	ID=ssr1185;Motif=A;Standard=A;Type=1;Repeat=12;Length=12
JACGEL010036056	Krait	ssr	1564	1578	.	+	.	ID=ssr1186;Motif=ATA;Standard=AAT;Type=3;Repeat=5;Length=15
JACGEL010036071	Krait	ssr	45	60	.	+	.	ID=ssr1187;Motif=AAAT;Standard=AAAT;Type=4;Repeat=4;Length=16
JACGEL010036083	Krait	ssr	102	121	.	+	.	ID=ssr1188;Motif=TAGTC;Standard=ATCAG;Type=5;Repeat=4;Length=20
JACGEL010036129	Krait	ssr	1453	1464	.	+	.	ID=ssr1189;Motif=A;Standard=A;Type=1;Repeat=12;Length=12
JACGEL010036166	Krait	ssr	1553	1566	.	+	.	ID=ssr1190;Motif=TC;Standard=AG;Type=2;Repeat=7;Length=14
JACGEL010036248	Krait	ssr	1289	1302	.	+	.	ID=ssr1191;Motif=T;Standard=A;Type=1;Repeat=14;Length=14
JACGEL010036282	Krait	ssr	1486	1500	.	+	.	ID=ssr1192;Motif=ATA;Standard=AAT;Type=3;Repeat=5;Length=15
JACGEL010036368	Krait	ssr	225	240	.	+	.	ID=ssr1193;Motif=ATAG;Standard=ATAG;Type=4;Repeat=4;Length=16
JACGEL010036377	Krait	ssr	338	352	.	+	.	ID=ssr1194;Motif=ATT;Standard=AAT;Type=3;Repeat=5;Length=15
JACGEL010036474	Krait	ssr	1167	1186	.	+	.	ID=ssr1195;Motif=TTTTA;Standard=AAAAT;Type=5;Repeat=4;Length=20
JACGEL010036494	Krait	ssr	1093	1108	.	+	.	ID=ssr1196;Motif=TGAT;Standard=AATC;Type=4;Repeat=4;Length=16
JACGEL010036505	Krait	ssr	148	162	.	+	.	ID=ssr1197;Motif=ATT;Standard=AAT;Type=3;Repeat=5;Length=15
JACGEL010036530	Krait	ssr	457	468	.	+	.	ID=ssr1198;Motif=A;Standard=A;Type=1;Repeat=12;Length=12
JACGEL010036564	Krait	ssr	259	274	.	+	.	ID=ssr1199;Motif=AATA;Standard=AAAT;Type=4;Repeat=4;Length=16
JACGEL010036613	Krait	ssr	331	346	.	+	.	ID=ssr1200;Motif=TTTA;Standard=AAAT;Type=4;Repeat=4;Length=16
JACGEL010036692	Krait	ssr	1325	1340	.	+	.	ID=ssr1201;Motif=AT;Standard=AT;Type=2;Repeat=8;Length=16
JACGEL010036694	Krait	ssr	1104	1117	.	+	.	ID=ssr1202;Motif=AT;Standard=AT;Type=2;Repeat=7;Length=14
JACGEL010036720	Krait	ssr	1540	1555	.	+	.	ID=ssr1203;Motif=AATT;Standard=AATT;Type=4;Repeat=4;Length=16
JACGEL010036762	Krait	ssr	770	784	.	+	.	ID=ssr1204;Motif=CTA;Standard=ATC;Type=3;Repeat=5;Length=15
JACGEL010036784	Krait	ssr	1431	1446	.	+	.	ID=ssr1205;Motif=TATT;Standard=AAAT;Type=4;Repeat=4;Length=16
JACGEL010036821	Krait	ssr	321	336	.	+	.	ID=ssr1206;Motif=A;Standard=A;Type=1;Repeat=16;Length=16
JACGEL010037014	Krait	ssr	1443	1457	.	+	.	ID=ssr1207;Motif=TAG;Standard=ATC;Type=3;Repeat=5;Length=15
JACGEL010037151	Krait	ssr	481	500	.	+	.	ID=ssr1208;Motif=TTAAA;Standard=AAATT;Type=5;Repeat=4;Length=20
JACGEL010037251	Krait	ssr	1471	1484	.	+	.	ID=ssr1209;Motif=AT;Standard=AT;Type=2;Repeat=7;Length=14
JACGEL010037314	Krait	ssr	102	117	.	+	.	ID=ssr1210;Motif=TAAA;Standard=AAAT;Type=4;Repeat=4;Length=16
JACGEL010037353	Krait	ssr	103	122	.	+	.	ID=ssr1211;Motif=TTGAG;Standard=AACTC;Type=5;Repeat=4;Length=20
JACGEL010037357	Krait	ssr	883	898	.	+	.	ID=ssr1212;Motif=TATT;Standard=AAAT;Type=4;Repeat=4;Length=16
JACGEL010037393	Krait	ssr	34	45	.	+	.	ID=ssr1213;Motif=T;Standard=A;Type=1;Repeat=12;Length=12
JACGEL010037449	Krait	ssr	908	921	.	+	.	ID=ssr1214;Motif=CA;Standard=AC;Type=2;Repeat=7;Length=14
JACGEL010037463	Krait	ssr	750	763	.	+	.	ID=ssr1215;Motif=TC;Standard=AG;Type=2;Repeat=7;Length=14
JACGEL010037506	Krait	ssr	1259	1278	.	+	.	ID=ssr1216;Motif=TACA;Standard=ATAC;Type=4;Repeat=5;Length=20
JACGEL010037507	Krait	ssr	1	14	.	+	.	ID=ssr1217;Motif=CT;Standard=AG;Type=2;Repeat=7;Length=14
JACGEL010037540	Krait	ssr	58	73	.	+	.	ID=ssr1218;Motif=AATA;Standard=AAAT;Type=4;Repeat=4;Length=16
JACGEL010037626	Krait	ssr	283	298	.	+	.	ID=ssr1219;Motif=TAAT;Standard=AATT;Type=4;Repeat=4;Length=16
JACGEL010037641	Krait	ssr	46	60	.	+	.	ID=ssr1220;Motif=TAT;Standard=AAT;Type=3;Repeat=5;Length=15
JACGEL010037712	Krait	ssr	99	114	.	+	.	ID=ssr1221;Motif=AAAT;Standard=AAAT;Type=4;Repeat=4;Length=16
JACGEL010037724	Krait	ssr	857	871	.	+	.	ID=ssr1222;Motif=ATA;Standard=AAT;Type=3;Repeat=5;Length=15
JACGEL010037738	Krait	ssr	126	141	.	+	.	ID=ssr1223;Motif=ATTT;Standard=AAAT;Type=4;Repeat=4;Length=16
JACGEL010037751	Krait	ssr	985	1000	.	+	.	ID=ssr1224;Motif=TTGA;Standard=AATC;Type=4;Repeat=4;Length=16
JACGEL010037754	Krait	ssr	606	620	.	+	.	ID=ssr1225;Motif=GAA;Standard=AAG;Type=3;Repeat=5;Length=15
JACGEL010037839	Krait	ssr	1495	1506	.	+	.	ID=ssr1226;Motif=T;Standard=A;Type=1;Repeat=12;Length=12
JACGEL010037869	Krait	ssr	546	557	.	+	.	ID=ssr1227;Motif=T;Standard=A;Type=1;Repeat=12;Length=12
JACGEL010037951	Krait	ssr	1047	1066	.	+	.	ID=ssr1228;Motif=TTGTA;Standard=AATAC;Type=5;Repeat=4;Length=20
JACGEL010037966	Krait	ssr	7	19	.	+	.	ID=ssr1229;Motif=T;Standard=A;Type=1;Repeat=13;Length=13
JACGEL010038004	Krait	ssr	1181	1195	.	+	.	ID=ssr1230;Motif=ATT;Standard=AAT;Type=3;Repeat=5;Length=15
JACGEL010038115	Krait	ssr	1094	1108	.	+	.	ID=ssr1231;Motif=ATA;Standard=AAT;Type=3;Repeat=5;Length=15
JACGEL010038160	Krait	ssr	936	949	.	+	.	ID=ssr1232;Motif=CA;Standard=AC;Type=2;Repeat=7;Length=14
JACGEL010038178	Krait	ssr	1526	1540	.	+	.	ID=ssr1233;Motif=TAA;Standard=AAT;Type=3;Repeat=5;Length=15
JACGEL010038263	Krait	ssr	988	1007	.	+	.	ID=ssr1234;Motif=AATTC;Standard=AATTC;Type=5;Repeat=4;Length=20
JACGEL010038265	Krait	ssr	419	433	.	+	.	ID=ssr1235;Motif=TAA;Standard=AAT;Type=3;Repeat=5;Length=15
JACGEL010038302	Krait	ssr	377	392	.	+	.	ID=ssr1236;Motif=GTAT;Standard=ATAC;Type=4;Repeat=4;Length=16
JACGEL010038345	Krait	ssr	699	713	.	+	.	ID=ssr1237;Motif=ATT;Standard=AAT;Type=3;Repeat=5;Length=15
JACGEL010038393	Krait	ssr	323	337	.	+	.	ID=ssr1238;Motif=TTC;Standard=AAG;Type=3;Repeat=5;Length=15
JACGEL010038394	Krait	ssr	20	34	.	+	.	ID=ssr1239;Motif=AAT;Standard=AAT;Type=3;Repeat=5;Length=15
JACGEL010038411	Krait	ssr	853	868	.	+	.	ID=ssr1240;Motif=AATT;Standard=AATT;Type=4;Repeat=4;Length=16
JACGEL010038510	Krait	ssr	921	932	.	+	.	ID=ssr1241;Motif=A;Standard=A;Type=1;Repeat=12;Length=12
JACGEL010038545	Krait	ssr	434	449	.	+	.	ID=ssr1242;Motif=AGTT;Standard=AATC;Type=4;Repeat=4;Length=16
JACGEL010038604	Krait	ssr	404	417	.	+	.	ID=ssr1243;Motif=AG;Standard=AG;Type=2;Repeat=7;Length=14
JACGEL010038609	Krait	ssr	45	59	.	+	.	ID=ssr1244;Motif=TAT;Standard=AAT;Type=3;Repeat=5;Length=15
JACGEL010038676	Krait	ssr	508	523	.	+	.	ID=ssr1245;Motif=CAAA;Standard=AAAC;Type=4;Repeat=4;Length=16
JACGEL010038676	Krait	ssr	1460	1475	.	+	.	ID=ssr1246;Motif=TTTA;Standard=AAAT;Type=4;Repeat=4;Length=16
JACGEL010038880	Krait	ssr	261	280	.	+	.	ID=ssr1247;Motif=AAAT;Standard=AAAT;Type=4;Repeat=5;Length=20
JACGEL010038896	Krait	ssr	1027	1041	.	+	.	ID=ssr1248;Motif=AAT;Standard=AAT;Type=3;Repeat=5;Length=15
JACGEL010038985	Krait	ssr	1362	1376	.	+	.	ID=ssr1249;Motif=ATA;Standard=AAT;Type=3;Repeat=5;Length=15
JACGEL010039016	Krait	ssr	1211	1226	.	+	.	ID=ssr1250;Motif=ATTA;Standard=AATT;Type=4;Repeat=4;Length=16
JACGEL010039066	Krait	ssr	326	345	.	+	.	ID=ssr1251;Motif=ATTCG;Standard=AATCG;Type=5;Repeat=4;Length=20
JACGEL010039095	Krait	ssr	364	379	.	+	.	ID=ssr1252;Motif=AATT;Standard=AATT;Type=4;Repeat=4;Length=16
JACGEL010039095	Krait	ssr	698	713	.	+	.	ID=ssr1253;Motif=ACTT;Standard=AATG;Type=4;Repeat=4;Length=16
JACGEL010039123	Krait	ssr	58	72	.	+	.	ID=ssr1254;Motif=TAA;Standard=AAT;Type=3;Repeat=5;Length=15
JACGEL010039162	Krait	ssr	909	928	.	+	.	ID=ssr1255;Motif=TTTTA;Standard=AAAAT;Type=5;Repeat=4;Length=20
JACGEL010039233	Krait	ssr	465	480	.	+	.	ID=ssr1256;Motif=TATG;Standard=ATAC;Type=4;Repeat=4;Length=16
JACGEL010039288	Krait	ssr	9	23	.	+	.	ID=ssr1257;Motif=TTA;Standard=AAT;Type=3;Repeat=5;Length=15
JACGEL010039319	Krait	ssr	1052	1063	.	+	.	ID=ssr1258;Motif=T;Standard=A;Type=1;Repeat=12;Length=12
JACGEL010039473	Krait	ssr	218	233	.	+	.	ID=ssr1259;Motif=ATTT;Standard=AAAT;Type=4;Repeat=4;Length=16
JACGEL010039537	Krait	ssr	118	133	.	+	.	ID=ssr1260;Motif=TTTA;Standard=AAAT;Type=4;Repeat=4;Length=16
JACGEL010039585	Krait	ssr	476	489	.	+	.	ID=ssr1261;Motif=TG;Standard=AC;Type=2;Repeat=7;Length=14
JACGEL010039609	Krait	ssr	1396	1413	.	+	.	ID=ssr1262;Motif=AAT;Standard=AAT;Type=3;Repeat=6;Length=18
JACGEL010039638	Krait	ssr	45	59	.	+	.	ID=ssr1263;Motif=TGA;Standard=ATC;Type=3;Repeat=5;Length=15
JACGEL010039646	Krait	ssr	69	84	.	+	.	ID=ssr1264;Motif=ATGT;Standard=ATAC;Type=4;Repeat=4;Length=16
JACGEL010039651	Krait	ssr	3	16	.	+	.	ID=ssr1265;Motif=A;Standard=A;Type=1;Repeat=14;Length=14
JACGEL010039691	Krait	ssr	701	714	.	+	.	ID=ssr1266;Motif=GA;Standard=AG;Type=2;Repeat=7;Length=14
JACGEL010039744	Krait	ssr	1486	1499	.	+	.	ID=ssr1267;Motif=AT;Standard=AT;Type=2;Repeat=7;Length=14
JACGEL010039751	Krait	ssr	713	732	.	+	.	ID=ssr1268;Motif=TTAA;Standard=AATT;Type=4;Repeat=5;Length=20
JACGEL010039759	Krait	ssr	1255	1269	.	+	.	ID=ssr1269;Motif=TAA;Standard=AAT;Type=3;Repeat=5;Length=15
JACGEL010039766	Krait	ssr	1100	1114	.	+	.	ID=ssr1270;Motif=ATC;Standard=ATC;Type=3;Repeat=5;Length=15
JACGEL010039805	Krait	ssr	1318	1333	.	+	.	ID=ssr1271;Motif=GGCC;Standard=CCGG;Type=4;Repeat=4;Length=16
JACGEL010039844	Krait	ssr	337	352	.	+	.	ID=ssr1272;Motif=TAAA;Standard=AAAT;Type=4;Repeat=4;Length=16
JACGEL010039848	Krait	ssr	89	104	.	+	.	ID=ssr1273;Motif=TAAA;Standard=AAAT;Type=4;Repeat=4;Length=16
JACGEL010039856	Krait	ssr	1	15	.	+	.	ID=ssr1274;Motif=ATT;Standard=AAT;Type=3;Repeat=5;Length=15
JACGEL010039862	Krait	ssr	882	897	.	+	.	ID=ssr1275;Motif=CAAT;Standard=AATC;Type=4;Repeat=4;Length=16
JACGEL010039887	Krait	ssr	605	620	.	+	.	ID=ssr1276;Motif=TTTA;Standard=AAAT;Type=4;Repeat=4;Length=16
JACGEL010039930	Krait	ssr	58	73	.	+	.	ID=ssr1277;Motif=TAAA;Standard=AAAT;Type=4;Repeat=4;Length=16
JACGEL010039990	Krait	ssr	803	818	.	+	.	ID=ssr1278;Motif=TC;Standard=AG;Type=2;Repeat=8;Length=16
JACGEL010040294	Krait	ssr	3	14	.	+	.	ID=ssr1279;Motif=A;Standard=A;Type=1;Repeat=12;Length=12
JACGEL010040322	Krait	ssr	520	535	.	+	.	ID=ssr1280;Motif=AATA;Standard=AAAT;Type=4;Repeat=4;Length=16
JACGEL010040382	Krait	ssr	855	869	.	+	.	ID=ssr1281;Motif=TAC;Standard=ATC;Type=3;Repeat=5;Length=15
JACGEL010040395	Krait	ssr	543	557	.	+	.	ID=ssr1282;Motif=TAT;Standard=AAT;Type=3;Repeat=5;Length=15
JACGEL010040399	Krait	ssr	565	580	.	+	.	ID=ssr1283;Motif=TGAA;Standard=AATG;Type=4;Repeat=4;Length=16
JACGEL010040417	Krait	ssr	781	795	.	+	.	ID=ssr1284;Motif=TAA;Standard=AAT;Type=3;Repeat=5;Length=15
JACGEL010040449	Krait	ssr	1439	1450	.	+	.	ID=ssr1285;Motif=T;Standard=A;Type=1;Repeat=12;Length=12
JACGEL010040471	Krait	ssr	73	96	.	+	.	ID=ssr1286;Motif=GTTTGA;Standard=AAACTC;Type=6;Repeat=4;Length=24
JACGEL010040551	Krait	ssr	887	901	.	+	.	ID=ssr1287;Motif=GCA;Standard=ACG;Type=3;Repeat=5;Length=15
JACGEL010040595	Krait	ssr	25	40	.	+	.	ID=ssr1288;Motif=TAAA;Standard=AAAT;Type=4;Repeat=4;Length=16
JACGEL010040613	Krait	ssr	569	583	.	+	.	ID=ssr1289;Motif=ATA;Standard=AAT;Type=3;Repeat=5;Length=15
JACGEL010040669	Krait	ssr	383	402	.	+	.	ID=ssr1290;Motif=AAATA;Standard=AAAAT;Type=5;Repeat=4;Length=20
JACGEL010040713	Krait	ssr	1433	1444	.	+	.	ID=ssr1291;Motif=T;Standard=A;Type=1;Repeat=12;Length=12
JACGEL010040807	Krait	ssr	664	676	.	+	.	ID=ssr1292;Motif=A;Standard=A;Type=1;Repeat=13;Length=13
JACGEL010040868	Krait	ssr	915	930	.	+	.	ID=ssr1293;Motif=GATT;Standard=AATC;Type=4;Repeat=4;Length=16
JACGEL010040944	Krait	ssr	1191	1203	.	+	.	ID=ssr1294;Motif=A;Standard=A;Type=1;Repeat=13;Length=13
JACGEL010040967	Krait	ssr	1201	1215	.	+	.	ID=ssr1295;Motif=ATA;Standard=AAT;Type=3;Repeat=5;Length=15
JACGEL010041014	Krait	ssr	530	549	.	+	.	ID=ssr1296;Motif=ATACA;Standard=AATAC;Type=5;Repeat=4;Length=20
JACGEL010041064	Krait	ssr	1337	1357	.	+	.	ID=ssr1297;Motif=TAT;Standard=AAT;Type=3;Repeat=7;Length=21
JACGEL010041241	Krait	ssr	1447	1461	.	+	.	ID=ssr1298;Motif=TAC;Standard=ATC;Type=3;Repeat=5;Length=15
JACGEL010041269	Krait	ssr	924	941	.	+	.	ID=ssr1299;Motif=TTA;Standard=AAT;Type=3;Repeat=6;Length=18
JACGEL010041298	Krait	ssr	95	110	.	+	.	ID=ssr1300;Motif=TAAA;Standard=AAAT;Type=4;Repeat=4;Length=16
JACGEL010041331	Krait	ssr	1012	1025	.	+	.	ID=ssr1301;Motif=T;Standard=A;Type=1;Repeat=14;Length=14
JACGEL010041363	Krait	ssr	650	664	.	+	.	ID=ssr1302;Motif=CTG;Standard=ACG;Type=3;Repeat=5;Length=15
JACGEL010041381	Krait	ssr	120	135	.	+	.	ID=ssr1303;Motif=TTGA;Standard=AATC;Type=4;Repeat=4;Length=16
JACGEL010041409	Krait	ssr	1309	1324	.	+	.	ID=ssr1304;Motif=TTTG;Standard=AAAC;Type=4;Repeat=4;Length=16
JACGEL010041459	Krait	ssr	1124	1139	.	+	.	ID=ssr1305;Motif=ACAG;Standard=ACAG;Type=4;Repeat=4;Length=16
JACGEL010041490	Krait	ssr	821	835	.	+	.	ID=ssr1306;Motif=GTA;Standard=ATC;Type=3;Repeat=5;Length=15
JACGEL010041509	Krait	ssr	1	12	.	+	.	ID=ssr1307;Motif=A;Standard=A;Type=1;Repeat=12;Length=12
JACGEL010041535	Krait	ssr	65	79	.	+	.	ID=ssr1308;Motif=ATT;Standard=AAT;Type=3;Repeat=5;Length=15
JACGEL010041602	Krait	ssr	1375	1394	.	+	.	ID=ssr1309;Motif=AAAAC;Standard=AAAAC;Type=5;Repeat=4;Length=20
JACGEL010041620	Krait	ssr	1343	1354	.	+	.	ID=ssr1310;Motif=T;Standard=A;Type=1;Repeat=12;Length=12
JACGEL010041669	Krait	ssr	1068	1087	.	+	.	ID=ssr1311;Motif=AAAT;Standard=AAAT;Type=4;Repeat=5;Length=20
JACGEL010041679	Krait	ssr	86	100	.	+	.	ID=ssr1312;Motif=AGT;Standard=ATC;Type=3;Repeat=5;Length=15
JACGEL010041724	Krait	ssr	466	480	.	+	.	ID=ssr1313;Motif=TAT;Standard=AAT;Type=3;Repeat=5;Length=15
JACGEL010041727	Krait	ssr	595	610	.	+	.	ID=ssr1314;Motif=TAAA;Standard=AAAT;Type=4;Repeat=4;Length=16
JACGEL010041742	Krait	ssr	533	548	.	+	.	ID=ssr1315;Motif=ATAA;Standard=AAAT;Type=4;Repeat=4;Length=16
JACGEL010041800	Krait	ssr	1121	1134	.	+	.	ID=ssr1316;Motif=AT;Standard=AT;Type=2;Repeat=7;Length=14
JACGEL010041806	Krait	ssr	460	472	.	+	.	ID=ssr1317;Motif=A;Standard=A;Type=1;Repeat=13;Length=13
JACGEL010041819	Krait	ssr	627	646	.	+	.	ID=ssr1318;Motif=GAATT;Standard=AATTC;Type=5;Repeat=4;Length=20
JACGEL010041824	Krait	ssr	20	33	.	+	.	ID=ssr1319;Motif=T;Standard=A;Type=1;Repeat=14;Length=14
JACGEL010041860	Krait	ssr	1193	1206	.	+	.	ID=ssr1320;Motif=AT;Standard=AT;Type=2;Repeat=7;Length=14
JACGEL010041870	Krait	ssr	879	894	.	+	.	ID=ssr1321;Motif=ATAA;Standard=AAAT;Type=4;Repeat=4;Length=16
JACGEL010041878	Krait	ssr	1459	1470	.	+	.	ID=ssr1322;Motif=T;Standard=A;Type=1;Repeat=12;Length=12
JACGEL010041960	Krait	ssr	208	222	.	+	.	ID=ssr1323;Motif=TTA;Standard=AAT;Type=3;Repeat=5;Length=15
JACGEL010041987	Krait	ssr	646	660	.	+	.	ID=ssr1324;Motif=AAG;Standard=AAG;Type=3;Repeat=5;Length=15
JACGEL010042017	Krait	ssr	1455	1470	.	+	.	ID=ssr1325;Motif=T;Standard=A;Type=1;Repeat=16;Length=16
JACGEL010042024	Krait	ssr	951	966	.	+	.	ID=ssr1326;Motif=AAAT;Standard=AAAT;Type=4;Repeat=4;Length=16
JACGEL010042025	Krait	ssr	497	512	.	+	.	ID=ssr1327;Motif=TTTA;Standard=AAAT;Type=4;Repeat=4;Length=16
JACGEL010042107	Krait	ssr	30	45	.	+	.	ID=ssr1328;Motif=AAAT;Standard=AAAT;Type=4;Repeat=4;Length=16
JACGEL010042204	Krait	ssr	856	870	.	+	.	ID=ssr1329;Motif=CTT;Standard=AAG;Type=3;Repeat=5;Length=15
JACGEL010042224	Krait	ssr	1294	1313	.	+	.	ID=ssr1330;Motif=TGAAA;Standard=AAATG;Type=5;Repeat=4;Length=20
JACGEL010042250	Krait	ssr	28	42	.	+	.	ID=ssr1331;Motif=TAT;Standard=AAT;Type=3;Repeat=5;Length=15
JACGEL010042355	Krait	ssr	586	599	.	+	.	ID=ssr1332;Motif=A;Standard=A;Type=1;Repeat=14;Length=14
JACGEL010042368	Krait	ssr	882	901	.	+	.	ID=ssr1333;Motif=AAAT;Standard=AAAT;Type=4;Repeat=5;Length=20
JACGEL010042373	Krait	ssr	759	770	.	+	.	ID=ssr1334;Motif=A;Standard=A;Type=1;Repeat=12;Length=12
JACGEL010042440	Krait	ssr	618	633	.	+	.	ID=ssr1335;Motif=TGTA;Standard=ATAC;Type=4;Repeat=4;Length=16
JACGEL010042450	Krait	ssr	256	270	.	+	.	ID=ssr1336;Motif=TCT;Standard=AAG;Type=3;Repeat=5;Length=15
JACGEL010042463	Krait	ssr	1445	1458	.	+	.	ID=ssr1337;Motif=A;Standard=A;Type=1;Repeat=14;Length=14
JACGEL010042487	Krait	ssr	1147	1161	.	+	.	ID=ssr1338;Motif=GTA;Standard=ATC;Type=3;Repeat=5;Length=15
JACGEL010042537	Krait	ssr	886	900	.	+	.	ID=ssr1339;Motif=TAC;Standard=ATC;Type=3;Repeat=5;Length=15
JACGEL010042653	Krait	ssr	1155	1166	.	+	.	ID=ssr1340;Motif=T;Standard=A;Type=1;Repeat=12;Length=12
JACGEL010042664	Krait	ssr	424	439	.	+	.	ID=ssr1341;Motif=ATTA;Standard=AATT;Type=4;Repeat=4;Length=16
JACGEL010042671	Krait	ssr	1273	1288	.	+	.	ID=ssr1342;Motif=CAAA;Standard=AAAC;Type=4;Repeat=4;Length=16
JACGEL010042710	Krait	ssr	292	307	.	+	.	ID=ssr1343;Motif=TCAG;Standard=ACTG;Type=4;Repeat=4;Length=16
JACGEL010042744	Krait	ssr	1348	1363	.	+	.	ID=ssr1344;Motif=TTTA;Standard=AAAT;Type=4;Repeat=4;Length=16
JACGEL010042765	Krait	ssr	1149	1161	.	+	.	ID=ssr1345;Motif=T;Standard=A;Type=1;Repeat=13;Length=13
JACGEL010042780	Krait	ssr	1256	1275	.	+	.	ID=ssr1346;Motif=AAATT;Standard=AAATT;Type=5;Repeat=4;Length=20
JACGEL010042901	Krait	ssr	4	17	.	+	.	ID=ssr1347;Motif=AT;Standard=AT;Type=2;Repeat=7;Length=14
JACGEL010043017	Krait	ssr	480	497	.	+	.	ID=ssr1348;Motif=ATT;Standard=AAT;Type=3;Repeat=6;Length=18
JACGEL010043061	Krait	ssr	409	424	.	+	.	ID=ssr1349;Motif=TAAA;Standard=AAAT;Type=4;Repeat=4;Length=16
JACGEL010043119	Krait	ssr	1035	1054	.	+	.	ID=ssr1350;Motif=AAAAT;Standard=AAAAT;Type=5;Repeat=4;Length=20
JACGEL010043191	Krait	ssr	63	78	.	+	.	ID=ssr1351;Motif=AAAT;Standard=AAAT;Type=4;Repeat=4;Length=16
JACGEL010043244	Krait	ssr	1381	1395	.	+	.	ID=ssr1352;Motif=TAA;Standard=AAT;Type=3;Repeat=5;Length=15
JACGEL010043272	Krait	ssr	1390	1405	.	+	.	ID=ssr1353;Motif=TTTA;Standard=AAAT;Type=4;Repeat=4;Length=16
JACGEL010043305	Krait	ssr	1173	1187	.	+	.	ID=ssr1354;Motif=ATT;Standard=AAT;Type=3;Repeat=5;Length=15
JACGEL010043324	Krait	ssr	183	198	.	+	.	ID=ssr1355;Motif=AATA;Standard=AAAT;Type=4;Repeat=4;Length=16
JACGEL010043513	Krait	ssr	603	616	.	+	.	ID=ssr1356;Motif=TC;Standard=AG;Type=2;Repeat=7;Length=14
JACGEL010043543	Krait	ssr	603	617	.	+	.	ID=ssr1357;Motif=ATA;Standard=AAT;Type=3;Repeat=5;Length=15
JACGEL010043545	Krait	ssr	1261	1276	.	+	.	ID=ssr1358;Motif=GTAT;Standard=ATAC;Type=4;Repeat=4;Length=16
JACGEL010043557	Krait	ssr	442	457	.	+	.	ID=ssr1359;Motif=TTCT;Standard=AAAG;Type=4;Repeat=4;Length=16
JACGEL010043581	Krait	ssr	411	425	.	+	.	ID=ssr1360;Motif=ATA;Standard=AAT;Type=3;Repeat=5;Length=15
JACGEL010043724	Krait	ssr	91	104	.	+	.	ID=ssr1361;Motif=AG;Standard=AG;Type=2;Repeat=7;Length=14
JACGEL010043755	Krait	ssr	284	295	.	+	.	ID=ssr1362;Motif=T;Standard=A;Type=1;Repeat=12;Length=12
JACGEL010043763	Krait	ssr	295	308	.	+	.	ID=ssr1363;Motif=TG;Standard=AC;Type=2;Repeat=7;Length=14
JACGEL010043775	Krait	ssr	1267	1286	.	+	.	ID=ssr1364;Motif=TGAAA;Standard=AAATG;Type=5;Repeat=4;Length=20
JACGEL010043780	Krait	ssr	30	45	.	+	.	ID=ssr1365;Motif=TAAA;Standard=AAAT;Type=4;Repeat=4;Length=16
JACGEL010043802	Krait	ssr	1211	1226	.	+	.	ID=ssr1366;Motif=TTAT;Standard=AAAT;Type=4;Repeat=4;Length=16
JACGEL010043812	Krait	ssr	326	337	.	+	.	ID=ssr1367;Motif=A;Standard=A;Type=1;Repeat=12;Length=12
JACGEL010043820	Krait	ssr	826	839	.	+	.	ID=ssr1368;Motif=AT;Standard=AT;Type=2;Repeat=7;Length=14
JACGEL010043832	Krait	ssr	950	964	.	+	.	ID=ssr1369;Motif=TAA;Standard=AAT;Type=3;Repeat=5;Length=15
JACGEL010043905	Krait	ssr	1415	1430	.	+	.	ID=ssr1370;Motif=AAAT;Standard=AAAT;Type=4;Repeat=4;Length=16
JACGEL010043948	Krait	ssr	1085	1100	.	+	.	ID=ssr1371;Motif=AAGC;Standard=AAGC;Type=4;Repeat=4;Length=16
JACGEL010043954	Krait	ssr	120	134	.	+	.	ID=ssr1372;Motif=CAA;Standard=AAC;Type=3;Repeat=5;Length=15
JACGEL010043992	Krait	ssr	1420	1433	.	+	.	ID=ssr1373;Motif=T;Standard=A;Type=1;Repeat=14;Length=14
JACGEL010044024	Krait	ssr	1390	1404	.	+	.	ID=ssr1374;Motif=TAT;Standard=AAT;Type=3;Repeat=5;Length=15
JACGEL010044055	Krait	ssr	699	711	.	+	.	ID=ssr1375;Motif=T;Standard=A;Type=1;Repeat=13;Length=13
JACGEL010044133	Krait	ssr	1362	1377	.	+	.	ID=ssr1376;Motif=TTTA;Standard=AAAT;Type=4;Repeat=4;Length=16
JACGEL010044134	Krait	ssr	927	946	.	+	.	ID=ssr1377;Motif=TAAA;Standard=AAAT;Type=4;Repeat=5;Length=20
JACGEL010044145	Krait	ssr	2	13	.	+	.	ID=ssr1378;Motif=A;Standard=A;Type=1;Repeat=12;Length=12
JACGEL010044152	Krait	ssr	301	316	.	+	.	ID=ssr1379;Motif=AAAT;Standard=AAAT;Type=4;Repeat=4;Length=16
JACGEL010044254	Krait	ssr	1371	1386	.	+	.	ID=ssr1380;Motif=TATT;Standard=AAAT;Type=4;Repeat=4;Length=16
JACGEL010044339	Krait	ssr	1109	1124	.	+	.	ID=ssr1381;Motif=AATT;Standard=AATT;Type=4;Repeat=4;Length=16
JACGEL010044363	Krait	ssr	1369	1380	.	+	.	ID=ssr1382;Motif=A;Standard=A;Type=1;Repeat=12;Length=12
JACGEL010044395	Krait	ssr	1210	1225	.	+	.	ID=ssr1383;Motif=TGAT;Standard=AATC;Type=4;Repeat=4;Length=16
JACGEL010044426	Krait	ssr	1192	1203	.	+	.	ID=ssr1384;Motif=A;Standard=A;Type=1;Repeat=12;Length=12
JACGEL010044512	Krait	ssr	1146	1160	.	+	.	ID=ssr1385;Motif=TAA;Standard=AAT;Type=3;Repeat=5;Length=15
JACGEL010044530	Krait	ssr	43	54	.	+	.	ID=ssr1386;Motif=A;Standard=A;Type=1;Repeat=12;Length=12
JACGEL010044551	Krait	ssr	568	579	.	+	.	ID=ssr1387;Motif=A;Standard=A;Type=1;Repeat=12;Length=12
JACGEL010044618	Krait	ssr	1406	1421	.	+	.	ID=ssr1388;Motif=ATAA;Standard=AAAT;Type=4;Repeat=4;Length=16
JACGEL010044674	Krait	ssr	1331	1345	.	+	.	ID=ssr1389;Motif=TAA;Standard=AAT;Type=3;Repeat=5;Length=15
JACGEL010044775	Krait	ssr	1220	1233	.	+	.	ID=ssr1390;Motif=AT;Standard=AT;Type=2;Repeat=7;Length=14
JACGEL010044796	Krait	ssr	65	78	.	+	.	ID=ssr1391;Motif=TA;Standard=AT;Type=2;Repeat=7;Length=14
JACGEL010044832	Krait	ssr	1069	1083	.	+	.	ID=ssr1392;Motif=AAT;Standard=AAT;Type=3;Repeat=5;Length=15
JACGEL010044885	Krait	ssr	904	919	.	+	.	ID=ssr1393;Motif=TTAA;Standard=AATT;Type=4;Repeat=4;Length=16
JACGEL010044891	Krait	ssr	72	87	.	+	.	ID=ssr1394;Motif=ATTT;Standard=AAAT;Type=4;Repeat=4;Length=16
JACGEL010044899	Krait	ssr	147	161	.	+	.	ID=ssr1395;Motif=TAT;Standard=AAT;Type=3;Repeat=5;Length=15
JACGEL010044967	Krait	ssr	1201	1216	.	+	.	ID=ssr1396;Motif=AT;Standard=AT;Type=2;Repeat=8;Length=16
JACGEL010044981	Krait	ssr	1	15	.	+	.	ID=ssr1397;Motif=A;Standard=A;Type=1;Repeat=15;Length=15
JACGEL010044997	Krait	ssr	1286	1300	.	+	.	ID=ssr1398;Motif=TAA;Standard=AAT;Type=3;Repeat=5;Length=15
JACGEL010045011	Krait	ssr	888	903	.	+	.	ID=ssr1399;Motif=TTTA;Standard=AAAT;Type=4;Repeat=4;Length=16
JACGEL010045177	Krait	ssr	1388	1403	.	+	.	ID=ssr1400;Motif=TATT;Standard=AAAT;Type=4;Repeat=4;Length=16
JACGEL010045187	Krait	ssr	401	415	.	+	.	ID=ssr1401;Motif=ATC;Standard=ATC;Type=3;Repeat=5;Length=15
JACGEL010045279	Krait	ssr	24	37	.	+	.	ID=ssr1402;Motif=AT;Standard=AT;Type=2;Repeat=7;Length=14
JACGEL010045394	Krait	ssr	1047	1066	.	+	.	ID=ssr1403;Motif=TTTTA;Standard=AAAAT;Type=5;Repeat=4;Length=20
JACGEL010045442	Krait	ssr	557	569	.	+	.	ID=ssr1404;Motif=A;Standard=A;Type=1;Repeat=13;Length=13
JACGEL010045490	Krait	ssr	1275	1289	.	+	.	ID=ssr1405;Motif=ATT;Standard=AAT;Type=3;Repeat=5;Length=15
JACGEL010045501	Krait	ssr	793	812	.	+	.	ID=ssr1406;Motif=ATAA;Standard=AAAT;Type=4;Repeat=5;Length=20
JACGEL010045676	Krait	ssr	1233	1252	.	+	.	ID=ssr1407;Motif=CTTTC;Standard=AAAGG;Type=5;Repeat=4;Length=20
JACGEL010045780	Krait	ssr	1023	1037	.	+	.	ID=ssr1408;Motif=ATT;Standard=AAT;Type=3;Repeat=5;Length=15
JACGEL010045932	Krait	ssr	5	17	.	+	.	ID=ssr1409;Motif=T;Standard=A;Type=1;Repeat=13;Length=13
JACGEL010045954	Krait	ssr	1371	1382	.	+	.	ID=ssr1410;Motif=A;Standard=A;Type=1;Repeat=12;Length=12
JACGEL010045961	Krait	ssr	1128	1143	.	+	.	ID=ssr1411;Motif=TTTA;Standard=AAAT;Type=4;Repeat=4;Length=16
JACGEL010046001	Krait	ssr	986	1005	.	+	.	ID=ssr1412;Motif=TATT;Standard=AAAT;Type=4;Repeat=5;Length=20
JACGEL010046013	Krait	ssr	630	645	.	+	.	ID=ssr1413;Motif=TAAT;Standard=AATT;Type=4;Repeat=4;Length=16
JACGEL010046072	Krait	ssr	363	378	.	+	.	ID=ssr1414;Motif=TTAA;Standard=AATT;Type=4;Repeat=4;Length=16
JACGEL010046090	Krait	ssr	1280	1299	.	+	.	ID=ssr1415;Motif=GAAAG;Standard=AAAGG;Type=5;Repeat=4;Length=20
JACGEL010046138	Krait	ssr	1198	1213	.	+	.	ID=ssr1416;Motif=TACA;Standard=ATAC;Type=4;Repeat=4;Length=16
JACGEL010046215	Krait	ssr	36	55	.	+	.	ID=ssr1417;Motif=TTGAT;Standard=AAACT;Type=5;Repeat=4;Length=20
JACGEL010046315	Krait	ssr	1369	1383	.	+	.	ID=ssr1418;Motif=GTT;Standard=AAC;Type=3;Repeat=5;Length=15
JACGEL010046404	Krait	ssr	659	674	.	+	.	ID=ssr1419;Motif=GTTA;Standard=AATC;Type=4;Repeat=4;Length=16
JACGEL010046433	Krait	ssr	634	648	.	+	.	ID=ssr1420;Motif=GAA;Standard=AAG;Type=3;Repeat=5;Length=15
JACGEL010046441	Krait	ssr	1	13	.	+	.	ID=ssr1421;Motif=C;Standard=C;Type=1;Repeat=13;Length=13
JACGEL010046447	Krait	ssr	1115	1129	.	+	.	ID=ssr1422;Motif=TCG;Standard=ACG;Type=3;Repeat=5;Length=15
JACGEL010046482	Krait	ssr	31	46	.	+	.	ID=ssr1423;Motif=ATAA;Standard=AAAT;Type=4;Repeat=4;Length=16
JACGEL010046508	Krait	ssr	1382	1394	.	+	.	ID=ssr1424;Motif=T;Standard=A;Type=1;Repeat=13;Length=13
JACGEL010046516	Krait	ssr	1	16	.	+	.	ID=ssr1425;Motif=TTAT;Standard=AAAT;Type=4;Repeat=4;Length=16
JACGEL010046589	Krait	ssr	1321	1336	.	+	.	ID=ssr1426;Motif=ATAG;Standard=ATAG;Type=4;Repeat=4;Length=16
JACGEL010046665	Krait	ssr	1243	1262	.	+	.	ID=ssr1427;Motif=ATCA;Standard=AATC;Type=4;Repeat=5;Length=20
JACGEL010046667	Krait	ssr	1313	1328	.	+	.	ID=ssr1428;Motif=TATT;Standard=AAAT;Type=4;Repeat=4;Length=16
JACGEL010046703	Krait	ssr	1352	1367	.	+	.	ID=ssr1429;Motif=TATT;Standard=AAAT;Type=4;Repeat=4;Length=16
JACGEL010046731	Krait	ssr	580	591	.	+	.	ID=ssr1430;Motif=A;Standard=A;Type=1;Repeat=12;Length=12
JACGEL010046735	Krait	ssr	447	462	.	+	.	ID=ssr1431;Motif=CTAT;Standard=ATAG;Type=4;Repeat=4;Length=16
JACGEL010046772	Krait	ssr	514	529	.	+	.	ID=ssr1432;Motif=ATTT;Standard=AAAT;Type=4;Repeat=4;Length=16
JACGEL010046805	Krait	ssr	326	340	.	+	.	ID=ssr1433;Motif=TGA;Standard=ATC;Type=3;Repeat=5;Length=15
JACGEL010046811	Krait	ssr	6	21	.	+	.	ID=ssr1434;Motif=TAAT;Standard=AATT;Type=4;Repeat=4;Length=16
JACGEL010046811	Krait	ssr	560	575	.	+	.	ID=ssr1435;Motif=TTAA;Standard=AATT;Type=4;Repeat=4;Length=16
JACGEL010046881	Krait	ssr	123	138	.	+	.	ID=ssr1436;Motif=AATA;Standard=AAAT;Type=4;Repeat=4;Length=16
JACGEL010046922	Krait	ssr	672	685	.	+	.	ID=ssr1437;Motif=TA;Standard=AT;Type=2;Repeat=7;Length=14
JACGEL010046924	Krait	ssr	648	661	.	+	.	ID=ssr1438;Motif=GA;Standard=AG;Type=2;Repeat=7;Length=14
JACGEL010046925	Krait	ssr	418	432	.	+	.	ID=ssr1439;Motif=ATT;Standard=AAT;Type=3;Repeat=5;Length=15
JACGEL010046999	Krait	ssr	44	55	.	+	.	ID=ssr1440;Motif=T;Standard=A;Type=1;Repeat=12;Length=12
JACGEL010047086	Krait	ssr	556	570	.	+	.	ID=ssr1441;Motif=ACG;Standard=ACG;Type=3;Repeat=5;Length=15
JACGEL010047118	Krait	ssr	799	812	.	+	.	ID=ssr1442;Motif=AT;Standard=AT;Type=2;Repeat=7;Length=14
JACGEL010047241	Krait	ssr	51	66	.	+	.	ID=ssr1443;Motif=ATCA;Standard=AATC;Type=4;Repeat=4;Length=16
JACGEL010047300	Krait	ssr	166	180	.	+	.	ID=ssr1444;Motif=CCT;Standard=AGG;Type=3;Repeat=5;Length=15
JACGEL010047372	Krait	ssr	1124	1137	.	+	.	ID=ssr1445;Motif=TA;Standard=AT;Type=2;Repeat=7;Length=14
JACGEL010047526	Krait	ssr	115	129	.	+	.	ID=ssr1446;Motif=TTA;Standard=AAT;Type=3;Repeat=5;Length=15
JACGEL010047609	Krait	ssr	1317	1340	.	+	.	ID=ssr1447;Motif=AAATTC;Standard=AAATTC;Type=6;Repeat=4;Length=24
JACGEL010047668	Krait	ssr	937	952	.	+	.	ID=ssr1448;Motif=ATTC;Standard=AATG;Type=4;Repeat=4;Length=16
JACGEL010047695	Krait	ssr	155	168	.	+	.	ID=ssr1449;Motif=TG;Standard=AC;Type=2;Repeat=7;Length=14
JACGEL010047695	Krait	ssr	547	558	.	+	.	ID=ssr1450;Motif=T;Standard=A;Type=1;Repeat=12;Length=12
JACGEL010047757	Krait	ssr	1270	1285	.	+	.	ID=ssr1451;Motif=GTAT;Standard=ATAC;Type=4;Repeat=4;Length=16
JACGEL010047758	Krait	ssr	849	860	.	+	.	ID=ssr1452;Motif=A;Standard=A;Type=1;Repeat=12;Length=12
JACGEL010047770	Krait	ssr	1082	1095	.	+	.	ID=ssr1453;Motif=AT;Standard=AT;Type=2;Repeat=7;Length=14
JACGEL010047946	Krait	ssr	103	114	.	+	.	ID=ssr1454;Motif=A;Standard=A;Type=1;Repeat=12;Length=12
JACGEL010047965	Krait	ssr	765	780	.	+	.	ID=ssr1455;Motif=TAAA;Standard=AAAT;Type=4;Repeat=4;Length=16
JACGEL010048099	Krait	ssr	941	955	.	+	.	ID=ssr1456;Motif=ATA;Standard=AAT;Type=3;Repeat=5;Length=15
JACGEL010048137	Krait	ssr	1357	1369	.	+	.	ID=ssr1457;Motif=T;Standard=A;Type=1;Repeat=13;Length=13
JACGEL010048226	Krait	ssr	870	883	.	+	.	ID=ssr1458;Motif=AG;Standard=AG;Type=2;Repeat=7;Length=14
JACGEL010048356	Krait	ssr	1039	1053	.	+	.	ID=ssr1459;Motif=CCG;Standard=CCG;Type=3;Repeat=5;Length=15
JACGEL010048365	Krait	ssr	608	623	.	+	.	ID=ssr1460;Motif=AATA;Standard=AAAT;Type=4;Repeat=4;Length=16
JACGEL010048394	Krait	ssr	39	54	.	+	.	ID=ssr1461;Motif=TACT;Standard=AATG;Type=4;Repeat=4;Length=16
JACGEL010048405	Krait	ssr	860	871	.	+	.	ID=ssr1462;Motif=A;Standard=A;Type=1;Repeat=12;Length=12
JACGEL010048433	Krait	ssr	1075	1087	.	+	.	ID=ssr1463;Motif=T;Standard=A;Type=1;Repeat=13;Length=13
JACGEL010048441	Krait	ssr	1272	1287	.	+	.	ID=ssr1464;Motif=TTAT;Standard=AAAT;Type=4;Repeat=4;Length=16
JACGEL010048482	Krait	ssr	998	1013	.	+	.	ID=ssr1465;Motif=AAAT;Standard=AAAT;Type=4;Repeat=4;Length=16
JACGEL010048500	Krait	ssr	30	43	.	+	.	ID=ssr1466;Motif=TA;Standard=AT;Type=2;Repeat=7;Length=14
JACGEL010048532	Krait	ssr	1273	1288	.	+	.	ID=ssr1467;Motif=ATAA;Standard=AAAT;Type=4;Repeat=4;Length=16
JACGEL010048544	Krait	ssr	732	746	.	+	.	ID=ssr1468;Motif=AAT;Standard=AAT;Type=3;Repeat=5;Length=15
JACGEL010048559	Krait	ssr	549	564	.	+	.	ID=ssr1469;Motif=ATAA;Standard=AAAT;Type=4;Repeat=4;Length=16
JACGEL010048697	Krait	ssr	923	937	.	+	.	ID=ssr1470;Motif=AGC;Standard=ACG;Type=3;Repeat=5;Length=15
JACGEL010048702	Krait	ssr	33	48	.	+	.	ID=ssr1471;Motif=AAAT;Standard=AAAT;Type=4;Repeat=4;Length=16
JACGEL010048778	Krait	ssr	175	189	.	+	.	ID=ssr1472;Motif=TAA;Standard=AAT;Type=3;Repeat=5;Length=15
JACGEL010048834	Krait	ssr	1190	1205	.	+	.	ID=ssr1473;Motif=ATTT;Standard=AAAT;Type=4;Repeat=4;Length=16
JACGEL010048860	Krait	ssr	1137	1152	.	+	.	ID=ssr1474;Motif=TATT;Standard=AAAT;Type=4;Repeat=4;Length=16
JACGEL010048888	Krait	ssr	897	916	.	+	.	ID=ssr1475;Motif=AAATT;Standard=AAATT;Type=5;Repeat=4;Length=20
JACGEL010048889	Krait	ssr	1252	1266	.	+	.	ID=ssr1476;Motif=AAT;Standard=AAT;Type=3;Repeat=5;Length=15
JACGEL010048923	Krait	ssr	1170	1185	.	+	.	ID=ssr1477;Motif=CTAA;Standard=AATC;Type=4;Repeat=4;Length=16
JACGEL010048924	Krait	ssr	1103	1117	.	+	.	ID=ssr1478;Motif=TTA;Standard=AAT;Type=3;Repeat=5;Length=15
JACGEL010048975	Krait	ssr	1115	1130	.	+	.	ID=ssr1479;Motif=TCAC;Standard=ACTC;Type=4;Repeat=4;Length=16
JACGEL010049140	Krait	ssr	187	201	.	+	.	ID=ssr1480;Motif=TAC;Standard=ATC;Type=3;Repeat=5;Length=15
JACGEL010049377	Krait	ssr	373	388	.	+	.	ID=ssr1481;Motif=ACTC;Standard=ACTC;Type=4;Repeat=4;Length=16
JACGEL010049409	Krait	ssr	816	831	.	+	.	ID=ssr1482;Motif=TATT;Standard=AAAT;Type=4;Repeat=4;Length=16
JACGEL010049427	Krait	ssr	46	57	.	+	.	ID=ssr1483;Motif=T;Standard=A;Type=1;Repeat=12;Length=12
JACGEL010049447	Krait	ssr	783	798	.	+	.	ID=ssr1484;Motif=AGTA;Standard=AAGT;Type=4;Repeat=4;Length=16
JACGEL010049470	Krait	ssr	329	344	.	+	.	ID=ssr1485;Motif=TTAA;Standard=AATT;Type=4;Repeat=4;Length=16
JACGEL010049582	Krait	ssr	1085	1100	.	+	.	ID=ssr1486;Motif=ATTT;Standard=AAAT;Type=4;Repeat=4;Length=16
JACGEL010049693	Krait	ssr	1103	1117	.	+	.	ID=ssr1487;Motif=GTA;Standard=ATC;Type=3;Repeat=5;Length=15
JACGEL010049699	Krait	ssr	520	539	.	+	.	ID=ssr1488;Motif=TAATT;Standard=AAATT;Type=5;Repeat=4;Length=20
JACGEL010049757	Krait	ssr	864	877	.	+	.	ID=ssr1489;Motif=A;Standard=A;Type=1;Repeat=14;Length=14
JACGEL010049770	Krait	ssr	1026	1040	.	+	.	ID=ssr1490;Motif=ACT;Standard=ATC;Type=3;Repeat=5;Length=15
JACGEL010049775	Krait	ssr	1332	1345	.	+	.	ID=ssr1491;Motif=T;Standard=A;Type=1;Repeat=14;Length=14
JACGEL010049794	Krait	ssr	1317	1332	.	+	.	ID=ssr1492;Motif=AACA;Standard=AAAC;Type=4;Repeat=4;Length=16
JACGEL010049868	Krait	ssr	196	215	.	+	.	ID=ssr1493;Motif=TTAA;Standard=AATT;Type=4;Repeat=5;Length=20
JACGEL010049874	Krait	ssr	825	844	.	+	.	ID=ssr1494;Motif=ATTTT;Standard=AAAAT;Type=5;Repeat=4;Length=20
JACGEL010049876	Krait	ssr	283	294	.	+	.	ID=ssr1495;Motif=T;Standard=A;Type=1;Repeat=12;Length=12
JACGEL010049920	Krait	ssr	1014	1025	.	+	.	ID=ssr1496;Motif=T;Standard=A;Type=1;Repeat=12;Length=12
JACGEL010049933	Krait	ssr	625	640	.	+	.	ID=ssr1497;Motif=AATT;Standard=AATT;Type=4;Repeat=4;Length=16
JACGEL010049951	Krait	ssr	1	12	.	+	.	ID=ssr1498;Motif=C;Standard=C;Type=1;Repeat=12;Length=12
JACGEL010049957	Krait	ssr	467	490	.	+	.	ID=ssr1499;Motif=TCTAGT;Standard=AACTAG;Type=6;Repeat=4;Length=24
JACGEL010050039	Krait	ssr	762	776	.	+	.	ID=ssr1500;Motif=CTA;Standard=ATC;Type=3;Repeat=5;Length=15
JACGEL010050049	Krait	ssr	873	887	.	+	.	ID=ssr1501;Motif=ATC;Standard=ATC;Type=3;Repeat=5;Length=15
JACGEL010050092	Krait	ssr	29	48	.	+	.	ID=ssr1502;Motif=AAATA;Standard=AAAAT;Type=5;Repeat=4;Length=20
JACGEL010050095	Krait	ssr	589	604	.	+	.	ID=ssr1503;Motif=TTTA;Standard=AAAT;Type=4;Repeat=4;Length=16
JACGEL010050106	Krait	ssr	406	420	.	+	.	ID=ssr1504;Motif=TTG;Standard=AAC;Type=3;Repeat=5;Length=15
JACGEL010050135	Krait	ssr	133	144	.	+	.	ID=ssr1505;Motif=A;Standard=A;Type=1;Repeat=12;Length=12
JACGEL010050155	Krait	ssr	645	659	.	+	.	ID=ssr1506;Motif=TAA;Standard=AAT;Type=3;Repeat=5;Length=15
JACGEL010050326	Krait	ssr	38	52	.	+	.	ID=ssr1507;Motif=TAA;Standard=AAT;Type=3;Repeat=5;Length=15
JACGEL010050363	Krait	ssr	1093	1112	.	+	.	ID=ssr1508;Motif=AGTTT;Standard=AAACT;Type=5;Repeat=4;Length=20
JACGEL010050372	Krait	ssr	1116	1131	.	+	.	ID=ssr1509;Motif=TTAC;Standard=AATG;Type=4;Repeat=4;Length=16
JACGEL010050381	Krait	ssr	1325	1337	.	+	.	ID=ssr1510;Motif=A;Standard=A;Type=1;Repeat=13;Length=13
JACGEL010050397	Krait	ssr	1168	1181	.	+	.	ID=ssr1511;Motif=CT;Standard=AG;Type=2;Repeat=7;Length=14
JACGEL010050446	Krait	ssr	78	97	.	+	.	ID=ssr1512;Motif=CTTTC;Standard=AAAGG;Type=5;Repeat=4;Length=20
JACGEL010050450	Krait	ssr	952	967	.	+	.	ID=ssr1513;Motif=AAAT;Standard=AAAT;Type=4;Repeat=4;Length=16
JACGEL010050460	Krait	ssr	1127	1142	.	+	.	ID=ssr1514;Motif=TTGA;Standard=AATC;Type=4;Repeat=4;Length=16
JACGEL010050517	Krait	ssr	828	843	.	+	.	ID=ssr1515;Motif=AAAG;Standard=AAAG;Type=4;Repeat=4;Length=16
JACGEL010050557	Krait	ssr	1064	1079	.	+	.	ID=ssr1516;Motif=AATA;Standard=AAAT;Type=4;Repeat=4;Length=16
JACGEL010050667	Krait	ssr	1274	1297	.	+	.	ID=ssr1517;Motif=TCAAAC;Standard=AAACTC;Type=6;Repeat=4;Length=24
JACGEL010050711	Krait	ssr	1109	1121	.	+	.	ID=ssr1518;Motif=T;Standard=A;Type=1;Repeat=13;Length=13
JACGEL010050804	Krait	ssr	38	53	.	+	.	ID=ssr1519;Motif=ACAT;Standard=ATAC;Type=4;Repeat=4;Length=16
JACGEL010050831	Krait	ssr	949	960	.	+	.	ID=ssr1520;Motif=T;Standard=A;Type=1;Repeat=12;Length=12
JACGEL010050885	Krait	ssr	972	987	.	+	.	ID=ssr1521;Motif=GAAT;Standard=AATG;Type=4;Repeat=4;Length=16
JACGEL010050929	Krait	ssr	623	637	.	+	.	ID=ssr1522;Motif=ACT;Standard=ATC;Type=3;Repeat=5;Length=15
JACGEL010050965	Krait	ssr	1027	1042	.	+	.	ID=ssr1523;Motif=TAAA;Standard=AAAT;Type=4;Repeat=4;Length=16
JACGEL010050965	Krait	ssr	1172	1185	.	+	.	ID=ssr1524;Motif=AT;Standard=AT;Type=2;Repeat=7;Length=14
JACGEL010050974	Krait	ssr	619	638	.	+	.	ID=ssr1525;Motif=AATTC;Standard=AATTC;Type=5;Repeat=4;Length=20
JACGEL010050986	Krait	ssr	1315	1328	.	+	.	ID=ssr1526;Motif=TA;Standard=AT;Type=2;Repeat=7;Length=14
JACGEL010051003	Krait	ssr	992	1005	.	+	.	ID=ssr1527;Motif=AG;Standard=AG;Type=2;Repeat=7;Length=14
JACGEL010051012	Krait	ssr	137	151	.	+	.	ID=ssr1528;Motif=TAA;Standard=AAT;Type=3;Repeat=5;Length=15
JACGEL010051063	Krait	ssr	752	767	.	+	.	ID=ssr1529;Motif=TATT;Standard=AAAT;Type=4;Repeat=4;Length=16
JACGEL010051120	Krait	ssr	555	570	.	+	.	ID=ssr1530;Motif=TTTA;Standard=AAAT;Type=4;Repeat=4;Length=16
JACGEL010051159	Krait	ssr	158	173	.	+	.	ID=ssr1531;Motif=CTTC;Standard=AAGG;Type=4;Repeat=4;Length=16
JACGEL010051186	Krait	ssr	714	725	.	+	.	ID=ssr1532;Motif=A;Standard=A;Type=1;Repeat=12;Length=12
JACGEL010051202	Krait	ssr	1284	1297	.	+	.	ID=ssr1533;Motif=AT;Standard=AT;Type=2;Repeat=7;Length=14
JACGEL010051210	Krait	ssr	408	419	.	+	.	ID=ssr1534;Motif=T;Standard=A;Type=1;Repeat=12;Length=12
JACGEL010051242	Krait	ssr	101	116	.	+	.	ID=ssr1535;Motif=TAAA;Standard=AAAT;Type=4;Repeat=4;Length=16
JACGEL010051251	Krait	ssr	1187	1202	.	+	.	ID=ssr1536;Motif=TTAT;Standard=AAAT;Type=4;Repeat=4;Length=16
JACGEL010051263	Krait	ssr	1096	1110	.	+	.	ID=ssr1537;Motif=TAA;Standard=AAT;Type=3;Repeat=5;Length=15
JACGEL010051267	Krait	ssr	462	476	.	+	.	ID=ssr1538;Motif=AAT;Standard=AAT;Type=3;Repeat=5;Length=15
JACGEL010051280	Krait	ssr	758	772	.	+	.	ID=ssr1539;Motif=ATA;Standard=AAT;Type=3;Repeat=5;Length=15
JACGEL010051311	Krait	ssr	699	714	.	+	.	ID=ssr1540;Motif=ATAC;Standard=ATAC;Type=4;Repeat=4;Length=16
JACGEL010051333	Krait	ssr	247	262	.	+	.	ID=ssr1541;Motif=TAAA;Standard=AAAT;Type=4;Repeat=4;Length=16
JACGEL010051362	Krait	ssr	883	902	.	+	.	ID=ssr1542;Motif=TTTTG;Standard=AAAAC;Type=5;Repeat=4;Length=20
JACGEL010051419	Krait	ssr	984	999	.	+	.	ID=ssr1543;Motif=TTCA;Standard=AATG;Type=4;Repeat=4;Length=16
JACGEL010051472	Krait	ssr	236	250	.	+	.	ID=ssr1544;Motif=GCA;Standard=ACG;Type=3;Repeat=5;Length=15
JACGEL010051495	Krait	ssr	441	456	.	+	.	ID=ssr1545;Motif=TCAC;Standard=ACTC;Type=4;Repeat=4;Length=16
JACGEL010051524	Krait	ssr	1133	1146	.	+	.	ID=ssr1546;Motif=AC;Standard=AC;Type=2;Repeat=7;Length=14
JACGEL010051602	Krait	ssr	1	20	.	+	.	ID=ssr1547;Motif=ATCA;Standard=AATC;Type=4;Repeat=5;Length=20
JACGEL010051613	Krait	ssr	45	59	.	+	.	ID=ssr1548;Motif=AAT;Standard=AAT;Type=3;Repeat=5;Length=15
JACGEL010051736	Krait	ssr	613	628	.	+	.	ID=ssr1549;Motif=AAAT;Standard=AAAT;Type=4;Repeat=4;Length=16
JACGEL010051767	Krait	ssr	4	16	.	+	.	ID=ssr1550;Motif=A;Standard=A;Type=1;Repeat=13;Length=13
JACGEL010051909	Krait	ssr	722	737	.	+	.	ID=ssr1551;Motif=TATT;Standard=AAAT;Type=4;Repeat=4;Length=16
JACGEL010051917	Krait	ssr	1016	1030	.	+	.	ID=ssr1552;Motif=ACG;Standard=ACG;Type=3;Repeat=5;Length=15
JACGEL010051925	Krait	ssr	977	988	.	+	.	ID=ssr1553;Motif=T;Standard=A;Type=1;Repeat=12;Length=12
JACGEL010051960	Krait	ssr	1286	1301	.	+	.	ID=ssr1554;Motif=AAAT;Standard=AAAT;Type=4;Repeat=4;Length=16
JACGEL010052007	Krait	ssr	173	192	.	+	.	ID=ssr1555;Motif=TTGAT;Standard=AAACT;Type=5;Repeat=4;Length=20
JACGEL010052035	Krait	ssr	1082	1093	.	+	.	ID=ssr1556;Motif=T;Standard=A;Type=1;Repeat=12;Length=12
JACGEL010052069	Krait	ssr	1258	1277	.	+	.	ID=ssr1557;Motif=GAAAT;Standard=AAATG;Type=5;Repeat=4;Length=20
JACGEL010052075	Krait	ssr	570	581	.	+	.	ID=ssr1558;Motif=T;Standard=A;Type=1;Repeat=12;Length=12
JACGEL010052171	Krait	ssr	823	836	.	+	.	ID=ssr1559;Motif=AT;Standard=AT;Type=2;Repeat=7;Length=14
JACGEL010052279	Krait	ssr	1184	1199	.	+	.	ID=ssr1560;Motif=ATTT;Standard=AAAT;Type=4;Repeat=4;Length=16
JACGEL010052281	Krait	ssr	958	970	.	+	.	ID=ssr1561;Motif=A;Standard=A;Type=1;Repeat=13;Length=13
JACGEL010052330	Krait	ssr	1295	1306	.	+	.	ID=ssr1562;Motif=T;Standard=A;Type=1;Repeat=12;Length=12
JACGEL010052346	Krait	ssr	472	487	.	+	.	ID=ssr1563;Motif=CAGC;Standard=ACCG;Type=4;Repeat=4;Length=16
JACGEL010052374	Krait	ssr	1207	1220	.	+	.	ID=ssr1564;Motif=AG;Standard=AG;Type=2;Repeat=7;Length=14
JACGEL010052394	Krait	ssr	1295	1306	.	+	.	ID=ssr1565;Motif=T;Standard=A;Type=1;Repeat=12;Length=12
JACGEL010052455	Krait	ssr	1058	1069	.	+	.	ID=ssr1566;Motif=T;Standard=A;Type=1;Repeat=12;Length=12
JACGEL010052594	Krait	ssr	384	399	.	+	.	ID=ssr1567;Motif=AT;Standard=AT;Type=2;Repeat=8;Length=16
JACGEL010052626	Krait	ssr	165	184	.	+	.	ID=ssr1568;Motif=TAAA;Standard=AAAT;Type=4;Repeat=5;Length=20
JACGEL010052693	Krait	ssr	284	299	.	+	.	ID=ssr1569;Motif=TAAA;Standard=AAAT;Type=4;Repeat=4;Length=16
JACGEL010052734	Krait	ssr	1124	1138	.	+	.	ID=ssr1570;Motif=TGC;Standard=ACG;Type=3;Repeat=5;Length=15
JACGEL010052738	Krait	ssr	1046	1057	.	+	.	ID=ssr1571;Motif=T;Standard=A;Type=1;Repeat=12;Length=12
JACGEL010052742	Krait	ssr	48	63	.	+	.	ID=ssr1572;Motif=AAAT;Standard=AAAT;Type=4;Repeat=4;Length=16
JACGEL010052790	Krait	ssr	1022	1036	.	+	.	ID=ssr1573;Motif=TAA;Standard=AAT;Type=3;Repeat=5;Length=15
JACGEL010052803	Krait	ssr	106	121	.	+	.	ID=ssr1574;Motif=GGTT;Standard=AACC;Type=4;Repeat=4;Length=16
JACGEL010052813	Krait	ssr	214	229	.	+	.	ID=ssr1575;Motif=AGAT;Standard=ATAG;Type=4;Repeat=4;Length=16
JACGEL010052831	Krait	ssr	1291	1303	.	+	.	ID=ssr1576;Motif=T;Standard=A;Type=1;Repeat=13;Length=13
JACGEL010052834	Krait	ssr	1249	1264	.	+	.	ID=ssr1577;Motif=TTTA;Standard=AAAT;Type=4;Repeat=4;Length=16
JACGEL010052848	Krait	ssr	1246	1261	.	+	.	ID=ssr1578;Motif=TTAT;Standard=AAAT;Type=4;Repeat=4;Length=16
JACGEL010052861	Krait	ssr	492	503	.	+	.	ID=ssr1579;Motif=T;Standard=A;Type=1;Repeat=12;Length=12
JACGEL010052907	Krait	ssr	1183	1202	.	+	.	ID=ssr1580;Motif=TCAAA;Standard=AAATC;Type=5;Repeat=4;Length=20
JACGEL010052913	Krait	ssr	53	68	.	+	.	ID=ssr1581;Motif=TAAA;Standard=AAAT;Type=4;Repeat=4;Length=16
JACGEL010052944	Krait	ssr	660	674	.	+	.	ID=ssr1582;Motif=TTA;Standard=AAT;Type=3;Repeat=5;Length=15
JACGEL010053010	Krait	ssr	268	280	.	+	.	ID=ssr1583;Motif=T;Standard=A;Type=1;Repeat=13;Length=13
JACGEL010053031	Krait	ssr	99	114	.	+	.	ID=ssr1584;Motif=TAAA;Standard=AAAT;Type=4;Repeat=4;Length=16
JACGEL010053051	Krait	ssr	863	877	.	+	.	ID=ssr1585;Motif=TAA;Standard=AAT;Type=3;Repeat=5;Length=15
JACGEL010053056	Krait	ssr	45	59	.	+	.	ID=ssr1586;Motif=TAT;Standard=AAT;Type=3;Repeat=5;Length=15
JACGEL010053068	Krait	ssr	502	517	.	+	.	ID=ssr1587;Motif=ATTA;Standard=AATT;Type=4;Repeat=4;Length=16
JACGEL010053071	Krait	ssr	1191	1210	.	+	.	ID=ssr1588;Motif=TGAAA;Standard=AAATG;Type=5;Repeat=4;Length=20
JACGEL010053144	Krait	ssr	215	226	.	+	.	ID=ssr1589;Motif=A;Standard=A;Type=1;Repeat=12;Length=12
JACGEL010053305	Krait	ssr	816	831	.	+	.	ID=ssr1590;Motif=ATTT;Standard=AAAT;Type=4;Repeat=4;Length=16
JACGEL010053315	Krait	ssr	684	699	.	+	.	ID=ssr1591;Motif=TAAT;Standard=AATT;Type=4;Repeat=4;Length=16
JACGEL010053329	Krait	ssr	505	520	.	+	.	ID=ssr1592;Motif=TAAA;Standard=AAAT;Type=4;Repeat=4;Length=16
JACGEL010053529	Krait	ssr	1045	1059	.	+	.	ID=ssr1593;Motif=AAT;Standard=AAT;Type=3;Repeat=5;Length=15
JACGEL010053534	Krait	ssr	1280	1295	.	+	.	ID=ssr1594;Motif=TAGG;Standard=ATCC;Type=4;Repeat=4;Length=16
JACGEL010053555	Krait	ssr	38	52	.	+	.	ID=ssr1595;Motif=A;Standard=A;Type=1;Repeat=15;Length=15
JACGEL010053716	Krait	ssr	952	963	.	+	.	ID=ssr1596;Motif=T;Standard=A;Type=1;Repeat=12;Length=12
JACGEL010053721	Krait	ssr	104	118	.	+	.	ID=ssr1597;Motif=AAT;Standard=AAT;Type=3;Repeat=5;Length=15
JACGEL010053791	Krait	ssr	1281	1292	.	+	.	ID=ssr1598;Motif=T;Standard=A;Type=1;Repeat=12;Length=12
JACGEL010053797	Krait	ssr	1276	1290	.	+	.	ID=ssr1599;Motif=TAT;Standard=AAT;Type=3;Repeat=5;Length=15
JACGEL010053800	Krait	ssr	1248	1262	.	+	.	ID=ssr1600;Motif=TCA;Standard=ATC;Type=3;Repeat=5;Length=15
JACGEL010053888	Krait	ssr	45	59	.	+	.	ID=ssr1601;Motif=ATG;Standard=ATC;Type=3;Repeat=5;Length=15
JACGEL010053895	Krait	ssr	1117	1136	.	+	.	ID=ssr1602;Motif=ACATT;Standard=AATGT;Type=5;Repeat=4;Length=20
JACGEL010053980	Krait	ssr	1201	1220	.	+	.	ID=ssr1603;Motif=ATCAA;Standard=AAATC;Type=5;Repeat=4;Length=20
JACGEL010054122	Krait	ssr	479	493	.	+	.	ID=ssr1604;Motif=AAT;Standard=AAT;Type=3;Repeat=5;Length=15
JACGEL010054203	Krait	ssr	155	169	.	+	.	ID=ssr1605;Motif=TTA;Standard=AAT;Type=3;Repeat=5;Length=15
JACGEL010054211	Krait	ssr	546	560	.	+	.	ID=ssr1606;Motif=ATT;Standard=AAT;Type=3;Repeat=5;Length=15
JACGEL010054262	Krait	ssr	1029	1044	.	+	.	ID=ssr1607;Motif=TTAA;Standard=AATT;Type=4;Repeat=4;Length=16
JACGEL010054267	Krait	ssr	857	872	.	+	.	ID=ssr1608;Motif=TAAT;Standard=AATT;Type=4;Repeat=4;Length=16
JACGEL010054326	Krait	ssr	1102	1117	.	+	.	ID=ssr1609;Motif=ATTT;Standard=AAAT;Type=4;Repeat=4;Length=16
JACGEL010054360	Krait	ssr	292	307	.	+	.	ID=ssr1610;Motif=TTAA;Standard=AATT;Type=4;Repeat=4;Length=16
JACGEL010054559	Krait	ssr	1270	1281	.	+	.	ID=ssr1611;Motif=A;Standard=A;Type=1;Repeat=12;Length=12
JACGEL010054617	Krait	ssr	736	751	.	+	.	ID=ssr1612;Motif=ATTG;Standard=AATC;Type=4;Repeat=4;Length=16
JACGEL010054673	Krait	ssr	42	56	.	+	.	ID=ssr1613;Motif=TTA;Standard=AAT;Type=3;Repeat=5;Length=15
JACGEL010054748	Krait	ssr	1142	1157	.	+	.	ID=ssr1614;Motif=TAAA;Standard=AAAT;Type=4;Repeat=4;Length=16
JACGEL010054756	Krait	ssr	371	390	.	+	.	ID=ssr1615;Motif=ATTT;Standard=AAAT;Type=4;Repeat=5;Length=20
JACGEL010054909	Krait	ssr	1050	1069	.	+	.	ID=ssr1616;Motif=TATCA;Standard=ATATC;Type=5;Repeat=4;Length=20
JACGEL010054997	Krait	ssr	1040	1054	.	+	.	ID=ssr1617;Motif=TCG;Standard=ACG;Type=3;Repeat=5;Length=15
JACGEL010055024	Krait	ssr	260	275	.	+	.	ID=ssr1618;Motif=CATA;Standard=ATAC;Type=4;Repeat=4;Length=16
JACGEL010055146	Krait	ssr	963	977	.	+	.	ID=ssr1619;Motif=ACA;Standard=AAC;Type=3;Repeat=5;Length=15
JACGEL010055146	Krait	ssr	1140	1157	.	+	.	ID=ssr1620;Motif=ACA;Standard=AAC;Type=3;Repeat=6;Length=18
JACGEL010055208	Krait	ssr	1250	1265	.	+	.	ID=ssr1621;Motif=ATTT;Standard=AAAT;Type=4;Repeat=4;Length=16
JACGEL010055319	Krait	ssr	923	938	.	+	.	ID=ssr1622;Motif=GCCG;Standard=CCGG;Type=4;Repeat=4;Length=16
JACGEL010055344	Krait	ssr	683	697	.	+	.	ID=ssr1623;Motif=ATT;Standard=AAT;Type=3;Repeat=5;Length=15
JACGEL010055403	Krait	ssr	19	38	.	+	.	ID=ssr1624;Motif=TATC;Standard=ATAG;Type=4;Repeat=5;Length=20
JACGEL010055405	Krait	ssr	1076	1091	.	+	.	ID=ssr1625;Motif=TTTA;Standard=AAAT;Type=4;Repeat=4;Length=16
JACGEL010055485	Krait	ssr	315	330	.	+	.	ID=ssr1626;Motif=ACAG;Standard=ACAG;Type=4;Repeat=4;Length=16
JACGEL010055485	Krait	ssr	1251	1266	.	+	.	ID=ssr1627;Motif=CCGG;Standard=CCGG;Type=4;Repeat=4;Length=16
JACGEL010055549	Krait	ssr	126	138	.	+	.	ID=ssr1628;Motif=A;Standard=A;Type=1;Repeat=13;Length=13
JACGEL010055635	Krait	ssr	1224	1235	.	+	.	ID=ssr1629;Motif=T;Standard=A;Type=1;Repeat=12;Length=12
JACGEL010055654	Krait	ssr	3	15	.	+	.	ID=ssr1630;Motif=A;Standard=A;Type=1;Repeat=13;Length=13
JACGEL010055693	Krait	ssr	4	18	.	+	.	ID=ssr1631;Motif=TAT;Standard=AAT;Type=3;Repeat=5;Length=15
JACGEL010055729	Krait	ssr	156	171	.	+	.	ID=ssr1632;Motif=TTTA;Standard=AAAT;Type=4;Repeat=4;Length=16
JACGEL010055952	Krait	ssr	474	488	.	+	.	ID=ssr1633;Motif=CTT;Standard=AAG;Type=3;Repeat=5;Length=15
JACGEL010055992	Krait	ssr	126	141	.	+	.	ID=ssr1634;Motif=TAAA;Standard=AAAT;Type=4;Repeat=4;Length=16
JACGEL010055998	Krait	ssr	530	545	.	+	.	ID=ssr1635;Motif=TTTA;Standard=AAAT;Type=4;Repeat=4;Length=16
JACGEL010056003	Krait	ssr	115	129	.	+	.	ID=ssr1636;Motif=ATG;Standard=ATC;Type=3;Repeat=5;Length=15
JACGEL010056038	Krait	ssr	301	315	.	+	.	ID=ssr1637;Motif=AAT;Standard=AAT;Type=3;Repeat=5;Length=15
JACGEL010056098	Krait	ssr	1205	1224	.	+	.	ID=ssr1638;Motif=ATAGA;Standard=AATAG;Type=5;Repeat=4;Length=20
JACGEL010056129	Krait	ssr	2	15	.	+	.	ID=ssr1639;Motif=TA;Standard=AT;Type=2;Repeat=7;Length=14
JACGEL010056282	Krait	ssr	48	62	.	+	.	ID=ssr1640;Motif=TTA;Standard=AAT;Type=3;Repeat=5;Length=15
JACGEL010056317	Krait	ssr	1191	1205	.	+	.	ID=ssr1641;Motif=TAA;Standard=AAT;Type=3;Repeat=5;Length=15
JACGEL010056326	Krait	ssr	80	95	.	+	.	ID=ssr1642;Motif=TAAA;Standard=AAAT;Type=4;Repeat=4;Length=16
JACGEL010056331	Krait	ssr	566	581	.	+	.	ID=ssr1643;Motif=ATAG;Standard=ATAG;Type=4;Repeat=4;Length=16
JACGEL010056487	Krait	ssr	347	360	.	+	.	ID=ssr1644;Motif=GA;Standard=AG;Type=2;Repeat=7;Length=14
JACGEL010056607	Krait	ssr	365	376	.	+	.	ID=ssr1645;Motif=T;Standard=A;Type=1;Repeat=12;Length=12
JACGEL010056662	Krait	ssr	1	12	.	+	.	ID=ssr1646;Motif=T;Standard=A;Type=1;Repeat=12;Length=12
JACGEL010056662	Krait	ssr	843	858	.	+	.	ID=ssr1647;Motif=AAAT;Standard=AAAT;Type=4;Repeat=4;Length=16
JACGEL010056750	Krait	ssr	44	55	.	+	.	ID=ssr1648;Motif=T;Standard=A;Type=1;Repeat=12;Length=12
JACGEL010056772	Krait	ssr	740	754	.	+	.	ID=ssr1649;Motif=TTG;Standard=AAC;Type=3;Repeat=5;Length=15
JACGEL010056935	Krait	ssr	1213	1224	.	+	.	ID=ssr1650;Motif=A;Standard=A;Type=1;Repeat=12;Length=12
JACGEL010056968	Krait	ssr	42	61	.	+	.	ID=ssr1651;Motif=TTGAT;Standard=AAACT;Type=5;Repeat=4;Length=20
JACGEL010056969	Krait	ssr	657	668	.	+	.	ID=ssr1652;Motif=A;Standard=A;Type=1;Repeat=12;Length=12
JACGEL010057078	Krait	ssr	844	859	.	+	.	ID=ssr1653;Motif=TATT;Standard=AAAT;Type=4;Repeat=4;Length=16
JACGEL010057104	Krait	ssr	741	755	.	+	.	ID=ssr1654;Motif=CGC;Standard=CCG;Type=3;Repeat=5;Length=15
JACGEL010057113	Krait	ssr	895	910	.	+	.	ID=ssr1655;Motif=AATA;Standard=AAAT;Type=4;Repeat=4;Length=16
JACGEL010057114	Krait	ssr	436	449	.	+	.	ID=ssr1656;Motif=AT;Standard=AT;Type=2;Repeat=7;Length=14
JACGEL010057147	Krait	ssr	844	855	.	+	.	ID=ssr1657;Motif=T;Standard=A;Type=1;Repeat=12;Length=12
JACGEL010057345	Krait	ssr	1	14	.	+	.	ID=ssr1658;Motif=TG;Standard=AC;Type=2;Repeat=7;Length=14
JACGEL010057366	Krait	ssr	724	738	.	+	.	ID=ssr1659;Motif=TTA;Standard=AAT;Type=3;Repeat=5;Length=15
JACGEL010057410	Krait	ssr	703	718	.	+	.	ID=ssr1660;Motif=TTTA;Standard=AAAT;Type=4;Repeat=4;Length=16
JACGEL010057415	Krait	ssr	112	126	.	+	.	ID=ssr1661;Motif=ATA;Standard=AAT;Type=3;Repeat=5;Length=15
JACGEL010057449	Krait	ssr	1007	1022	.	+	.	ID=ssr1662;Motif=TTCA;Standard=AATG;Type=4;Repeat=4;Length=16
JACGEL010057544	Krait	ssr	188	202	.	+	.	ID=ssr1663;Motif=AAT;Standard=AAT;Type=3;Repeat=5;Length=15
JACGEL010057708	Krait	ssr	1228	1243	.	+	.	ID=ssr1664;Motif=TA;Standard=AT;Type=2;Repeat=8;Length=16
JACGEL010057791	Krait	ssr	949	964	.	+	.	ID=ssr1665;Motif=TCAA;Standard=AATC;Type=4;Repeat=4;Length=16
JACGEL010057843	Krait	ssr	1123	1137	.	+	.	ID=ssr1666;Motif=GTA;Standard=ATC;Type=3;Repeat=5;Length=15
JACGEL010057845	Krait	ssr	1098	1112	.	+	.	ID=ssr1667;Motif=TAC;Standard=ATC;Type=3;Repeat=5;Length=15
JACGEL010057881	Krait	ssr	65	77	.	+	.	ID=ssr1668;Motif=A;Standard=A;Type=1;Repeat=13;Length=13
JACGEL010057884	Krait	ssr	394	409	.	+	.	ID=ssr1669;Motif=TATG;Standard=ATAC;Type=4;Repeat=4;Length=16
JACGEL010057936	Krait	ssr	916	933	.	+	.	ID=ssr1670;Motif=ATT;Standard=AAT;Type=3;Repeat=6;Length=18
JACGEL010057989	Krait	ssr	531	545	.	+	.	ID=ssr1671;Motif=TAC;Standard=ATC;Type=3;Repeat=5;Length=15
JACGEL010058008	Krait	ssr	689	712	.	+	.	ID=ssr1672;Motif=TAATCA;Standard=AATCAT;Type=6;Repeat=4;Length=24
JACGEL010058057	Krait	ssr	95	110	.	+	.	ID=ssr1673;Motif=TATT;Standard=AAAT;Type=4;Repeat=4;Length=16
JACGEL010058077	Krait	ssr	1227	1239	.	+	.	ID=ssr1674;Motif=T;Standard=A;Type=1;Repeat=13;Length=13
JACGEL010058102	Krait	ssr	385	400	.	+	.	ID=ssr1675;Motif=TTTA;Standard=AAAT;Type=4;Repeat=4;Length=16
JACGEL010058138	Krait	ssr	257	272	.	+	.	ID=ssr1676;Motif=AATA;Standard=AAAT;Type=4;Repeat=4;Length=16
JACGEL010058174	Krait	ssr	1048	1062	.	+	.	ID=ssr1677;Motif=TAA;Standard=AAT;Type=3;Repeat=5;Length=15
JACGEL010058218	Krait	ssr	42	61	.	+	.	ID=ssr1678;Motif=TTTGA;Standard=AAACT;Type=5;Repeat=4;Length=20
JACGEL010058235	Krait	ssr	11	22	.	+	.	ID=ssr1679;Motif=A;Standard=A;Type=1;Repeat=12;Length=12
JACGEL010058236	Krait	ssr	1177	1191	.	+	.	ID=ssr1680;Motif=ATA;Standard=AAT;Type=3;Repeat=5;Length=15
JACGEL010058329	Krait	ssr	323	342	.	+	.	ID=ssr1681;Motif=TAATC;Standard=AATCT;Type=5;Repeat=4;Length=20
JACGEL010058391	Krait	ssr	1093	1108	.	+	.	ID=ssr1682;Motif=TATT;Standard=AAAT;Type=4;Repeat=4;Length=16
JACGEL010058439	Krait	ssr	924	939	.	+	.	ID=ssr1683;Motif=ATTT;Standard=AAAT;Type=4;Repeat=4;Length=16
JACGEL010058492	Krait	ssr	6	19	.	+	.	ID=ssr1684;Motif=T;Standard=A;Type=1;Repeat=14;Length=14
JACGEL010058564	Krait	ssr	697	712	.	+	.	ID=ssr1685;Motif=TTAA;Standard=AATT;Type=4;Repeat=4;Length=16
JACGEL010058695	Krait	ssr	1157	1176	.	+	.	ID=ssr1686;Motif=ATCG;Standard=ATCG;Type=4;Repeat=5;Length=20
JACGEL010058791	Krait	ssr	493	508	.	+	.	ID=ssr1687;Motif=TGAG;Standard=ACTC;Type=4;Repeat=4;Length=16
JACGEL010058896	Krait	ssr	1089	1100	.	+	.	ID=ssr1688;Motif=A;Standard=A;Type=1;Repeat=12;Length=12
JACGEL010058923	Krait	ssr	882	901	.	+	.	ID=ssr1689;Motif=TATGG;Standard=ATACC;Type=5;Repeat=4;Length=20
JACGEL010058954	Krait	ssr	1042	1055	.	+	.	ID=ssr1690;Motif=AT;Standard=AT;Type=2;Repeat=7;Length=14
JACGEL010058961	Krait	ssr	1001	1021	.	+	.	ID=ssr1691;Motif=GTA;Standard=ATC;Type=3;Repeat=7;Length=21
JACGEL010058972	Krait	ssr	752	767	.	+	.	ID=ssr1692;Motif=TGAT;Standard=AATC;Type=4;Repeat=4;Length=16
JACGEL010058977	Krait	ssr	839	852	.	+	.	ID=ssr1693;Motif=CT;Standard=AG;Type=2;Repeat=7;Length=14
JACGEL010058977	Krait	ssr	1052	1065	.	+	.	ID=ssr1694;Motif=AT;Standard=AT;Type=2;Repeat=7;Length=14
JACGEL010059005	Krait	ssr	963	978	.	+	.	ID=ssr1695;Motif=TTTA;Standard=AAAT;Type=4;Repeat=4;Length=16
JACGEL010059030	Krait	ssr	1117	1136	.	+	.	ID=ssr1696;Motif=TTTA;Standard=AAAT;Type=4;Repeat=5;Length=20
JACGEL010059076	Krait	ssr	734	748	.	+	.	ID=ssr1697;Motif=ATT;Standard=AAT;Type=3;Repeat=5;Length=15
JACGEL010059124	Krait	ssr	59	74	.	+	.	ID=ssr1698;Motif=TAAA;Standard=AAAT;Type=4;Repeat=4;Length=16
JACGEL010059216	Krait	ssr	173	188	.	+	.	ID=ssr1699;Motif=AATT;Standard=AATT;Type=4;Repeat=4;Length=16
JACGEL010059227	Krait	ssr	791	805	.	+	.	ID=ssr1700;Motif=ATA;Standard=AAT;Type=3;Repeat=5;Length=15
JACGEL010059254	Krait	ssr	244	258	.	+	.	ID=ssr1701;Motif=AAT;Standard=AAT;Type=3;Repeat=5;Length=15
JACGEL010059268	Krait	ssr	374	388	.	+	.	ID=ssr1702;Motif=TTA;Standard=AAT;Type=3;Repeat=5;Length=15
JACGEL010059299	Krait	ssr	761	773	.	+	.	ID=ssr1703;Motif=A;Standard=A;Type=1;Repeat=13;Length=13
JACGEL010059346	Krait	ssr	1116	1135	.	+	.	ID=ssr1704;Motif=CCTTT;Standard=AAAGG;Type=5;Repeat=4;Length=20
JACGEL010059674	Krait	ssr	1184	1199	.	+	.	ID=ssr1705;Motif=TTAT;Standard=AAAT;Type=4;Repeat=4;Length=16
JACGEL010059738	Krait	ssr	955	967	.	+	.	ID=ssr1706;Motif=A;Standard=A;Type=1;Repeat=13;Length=13
JACGEL010059741	Krait	ssr	251	266	.	+	.	ID=ssr1707;Motif=TATT;Standard=AAAT;Type=4;Repeat=4;Length=16
JACGEL010059830	Krait	ssr	41	56	.	+	.	ID=ssr1708;Motif=TAAA;Standard=AAAT;Type=4;Repeat=4;Length=16
JACGEL010059974	Krait	ssr	966	981	.	+	.	ID=ssr1709;Motif=TTTA;Standard=AAAT;Type=4;Repeat=4;Length=16
JACGEL010060051	Krait	ssr	375	390	.	+	.	ID=ssr1710;Motif=TGTA;Standard=ATAC;Type=4;Repeat=4;Length=16
JACGEL010060125	Krait	ssr	1057	1072	.	+	.	ID=ssr1711;Motif=ATCT;Standard=ATAG;Type=4;Repeat=4;Length=16
JACGEL010060133	Krait	ssr	701	716	.	+	.	ID=ssr1712;Motif=ATTT;Standard=AAAT;Type=4;Repeat=4;Length=16
JACGEL010060146	Krait	ssr	1064	1079	.	+	.	ID=ssr1713;Motif=AAAT;Standard=AAAT;Type=4;Repeat=4;Length=16
JACGEL010060262	Krait	ssr	1090	1101	.	+	.	ID=ssr1714;Motif=T;Standard=A;Type=1;Repeat=12;Length=12
JACGEL010060417	Krait	ssr	717	731	.	+	.	ID=ssr1715;Motif=TAT;Standard=AAT;Type=3;Repeat=5;Length=15
JACGEL010060463	Krait	ssr	70	85	.	+	.	ID=ssr1716;Motif=TATC;Standard=ATAG;Type=4;Repeat=4;Length=16
JACGEL010060469	Krait	ssr	209	223	.	+	.	ID=ssr1717;Motif=AAT;Standard=AAT;Type=3;Repeat=5;Length=15
JACGEL010060486	Krait	ssr	80	99	.	+	.	ID=ssr1718;Motif=ATTTC;Standard=AAATG;Type=5;Repeat=4;Length=20
JACGEL010060525	Krait	ssr	436	447	.	+	.	ID=ssr1719;Motif=A;Standard=A;Type=1;Repeat=12;Length=12
JACGEL010060643	Krait	ssr	1189	1204	.	+	.	ID=ssr1720;Motif=A;Standard=A;Type=1;Repeat=16;Length=16
JACGEL010060650	Krait	ssr	1196	1207	.	+	.	ID=ssr1721;Motif=T;Standard=A;Type=1;Repeat=12;Length=12
JACGEL010060666	Krait	ssr	120	131	.	+	.	ID=ssr1722;Motif=T;Standard=A;Type=1;Repeat=12;Length=12
JACGEL010060830	Krait	ssr	1160	1173	.	+	.	ID=ssr1723;Motif=TA;Standard=AT;Type=2;Repeat=7;Length=14
JACGEL010060835	Krait	ssr	292	305	.	+	.	ID=ssr1724;Motif=TA;Standard=AT;Type=2;Repeat=7;Length=14
JACGEL010060837	Krait	ssr	4	17	.	+	.	ID=ssr1725;Motif=T;Standard=A;Type=1;Repeat=14;Length=14
JACGEL010060982	Krait	ssr	142	154	.	+	.	ID=ssr1726;Motif=T;Standard=A;Type=1;Repeat=13;Length=13
JACGEL010060987	Krait	ssr	708	727	.	+	.	ID=ssr1727;Motif=ATTGA;Standard=AATTC;Type=5;Repeat=4;Length=20
JACGEL010061005	Krait	ssr	85	98	.	+	.	ID=ssr1728;Motif=TA;Standard=AT;Type=2;Repeat=7;Length=14
JACGEL010061008	Krait	ssr	639	658	.	+	.	ID=ssr1729;Motif=CTGAA;Standard=AACTG;Type=5;Repeat=4;Length=20
JACGEL010061040	Krait	ssr	1177	1188	.	+	.	ID=ssr1730;Motif=A;Standard=A;Type=1;Repeat=12;Length=12
JACGEL010061066	Krait	ssr	1148	1163	.	+	.	ID=ssr1731;Motif=TAAA;Standard=AAAT;Type=4;Repeat=4;Length=16
JACGEL010061113	Krait	ssr	450	461	.	+	.	ID=ssr1732;Motif=A;Standard=A;Type=1;Repeat=12;Length=12
JACGEL010061149	Krait	ssr	585	600	.	+	.	ID=ssr1733;Motif=AAAT;Standard=AAAT;Type=4;Repeat=4;Length=16
JACGEL010061197	Krait	ssr	604	615	.	+	.	ID=ssr1734;Motif=A;Standard=A;Type=1;Repeat=12;Length=12
JACGEL010061221	Krait	ssr	501	516	.	+	.	ID=ssr1735;Motif=ATAA;Standard=AAAT;Type=4;Repeat=4;Length=16
JACGEL010061233	Krait	ssr	1151	1166	.	+	.	ID=ssr1736;Motif=AATC;Standard=AATC;Type=4;Repeat=4;Length=16
JACGEL010061294	Krait	ssr	1177	1191	.	+	.	ID=ssr1737;Motif=TAA;Standard=AAT;Type=3;Repeat=5;Length=15
JACGEL010061332	Krait	ssr	1032	1043	.	+	.	ID=ssr1738;Motif=T;Standard=A;Type=1;Repeat=12;Length=12
JACGEL010061402	Krait	ssr	621	636	.	+	.	ID=ssr1739;Motif=TAAA;Standard=AAAT;Type=4;Repeat=4;Length=16
JACGEL010061453	Krait	ssr	516	530	.	+	.	ID=ssr1740;Motif=TTA;Standard=AAT;Type=3;Repeat=5;Length=15
JACGEL010061472	Krait	ssr	117	131	.	+	.	ID=ssr1741;Motif=ATT;Standard=AAT;Type=3;Repeat=5;Length=15
JACGEL010061533	Krait	ssr	19	34	.	+	.	ID=ssr1742;Motif=TTAT;Standard=AAAT;Type=4;Repeat=4;Length=16
JACGEL010061545	Krait	ssr	590	601	.	+	.	ID=ssr1743;Motif=T;Standard=A;Type=1;Repeat=12;Length=12
JACGEL010061602	Krait	ssr	311	326	.	+	.	ID=ssr1744;Motif=ATAA;Standard=AAAT;Type=4;Repeat=4;Length=16
JACGEL010061643	Krait	ssr	151	170	.	+	.	ID=ssr1745;Motif=TGGTA;Standard=ATACC;Type=5;Repeat=4;Length=20
JACGEL010061681	Krait	ssr	856	868	.	+	.	ID=ssr1746;Motif=T;Standard=A;Type=1;Repeat=13;Length=13
JACGEL010061687	Krait	ssr	611	624	.	+	.	ID=ssr1747;Motif=CA;Standard=AC;Type=2;Repeat=7;Length=14
JACGEL010061687	Krait	ssr	1179	1192	.	+	.	ID=ssr1748;Motif=CT;Standard=AG;Type=2;Repeat=7;Length=14
JACGEL010061730	Krait	ssr	599	614	.	+	.	ID=ssr1749;Motif=TAGA;Standard=ATAG;Type=4;Repeat=4;Length=16
JACGEL010061773	Krait	ssr	185	199	.	+	.	ID=ssr1750;Motif=GCG;Standard=CCG;Type=3;Repeat=5;Length=15
JACGEL010061851	Krait	ssr	1166	1185	.	+	.	ID=ssr1751;Motif=CGAGT;Standard=ACTCG;Type=5;Repeat=4;Length=20
JACGEL010061879	Krait	ssr	660	674	.	+	.	ID=ssr1752;Motif=ATT;Standard=AAT;Type=3;Repeat=5;Length=15
JACGEL010062236	Krait	ssr	1145	1160	.	+	.	ID=ssr1753;Motif=TTAT;Standard=AAAT;Type=4;Repeat=4;Length=16
JACGEL010062310	Krait	ssr	722	736	.	+	.	ID=ssr1754;Motif=ACG;Standard=ACG;Type=3;Repeat=5;Length=15
JACGEL010062339	Krait	ssr	254	265	.	+	.	ID=ssr1755;Motif=T;Standard=A;Type=1;Repeat=12;Length=12
JACGEL010062443	Krait	ssr	98	112	.	+	.	ID=ssr1756;Motif=T;Standard=A;Type=1;Repeat=15;Length=15
JACGEL010062521	Krait	ssr	752	766	.	+	.	ID=ssr1757;Motif=TAA;Standard=AAT;Type=3;Repeat=5;Length=15
JACGEL010062539	Krait	ssr	1018	1033	.	+	.	ID=ssr1758;Motif=TTTA;Standard=AAAT;Type=4;Repeat=4;Length=16
JACGEL010062738	Krait	ssr	3	15	.	+	.	ID=ssr1759;Motif=T;Standard=A;Type=1;Repeat=13;Length=13
JACGEL010062753	Krait	ssr	1	16	.	+	.	ID=ssr1760;Motif=TA;Standard=AT;Type=2;Repeat=8;Length=16
JACGEL010062771	Krait	ssr	380	393	.	+	.	ID=ssr1761;Motif=AT;Standard=AT;Type=2;Repeat=7;Length=14
JACGEL010062789	Krait	ssr	485	499	.	+	.	ID=ssr1762;Motif=CGC;Standard=CCG;Type=3;Repeat=5;Length=15
JACGEL010062991	Krait	ssr	550	569	.	+	.	ID=ssr1763;Motif=TTTA;Standard=AAAT;Type=4;Repeat=5;Length=20
JACGEL010063003	Krait	ssr	614	625	.	+	.	ID=ssr1764;Motif=A;Standard=A;Type=1;Repeat=12;Length=12
JACGEL010063063	Krait	ssr	1019	1030	.	+	.	ID=ssr1765;Motif=A;Standard=A;Type=1;Repeat=12;Length=12
JACGEL010063072	Krait	ssr	21	40	.	+	.	ID=ssr1766;Motif=TAAAA;Standard=AAAAT;Type=5;Repeat=4;Length=20
JACGEL010063191	Krait	ssr	1166	1178	.	+	.	ID=ssr1767;Motif=T;Standard=A;Type=1;Repeat=13;Length=13
JACGEL010063240	Krait	ssr	219	232	.	+	.	ID=ssr1768;Motif=TA;Standard=AT;Type=2;Repeat=7;Length=14
JACGEL010063269	Krait	ssr	974	993	.	+	.	ID=ssr1769;Motif=TCAAA;Standard=AAATC;Type=5;Repeat=4;Length=20
JACGEL010063312	Krait	ssr	997	1011	.	+	.	ID=ssr1770;Motif=ACA;Standard=AAC;Type=3;Repeat=5;Length=15
JACGEL010063381	Krait	ssr	20	31	.	+	.	ID=ssr1771;Motif=T;Standard=A;Type=1;Repeat=12;Length=12
JACGEL010063463	Krait	ssr	584	595	.	+	.	ID=ssr1772;Motif=A;Standard=A;Type=1;Repeat=12;Length=12
JACGEL010063487	Krait	ssr	85	104	.	+	.	ID=ssr1773;Motif=TAAA;Standard=AAAT;Type=4;Repeat=5;Length=20
JACGEL010063551	Krait	ssr	415	426	.	+	.	ID=ssr1774;Motif=A;Standard=A;Type=1;Repeat=12;Length=12
JACGEL010063577	Krait	ssr	471	488	.	+	.	ID=ssr1775;Motif=AT;Standard=AT;Type=2;Repeat=9;Length=18
JACGEL010063581	Krait	ssr	926	941	.	+	.	ID=ssr1776;Motif=TTAT;Standard=AAAT;Type=4;Repeat=4;Length=16
JACGEL010063682	Krait	ssr	232	251	.	+	.	ID=ssr1777;Motif=TAGT;Standard=AATC;Type=4;Repeat=5;Length=20
JACGEL010063737	Krait	ssr	1060	1079	.	+	.	ID=ssr1778;Motif=ATTCA;Standard=AATTC;Type=5;Repeat=4;Length=20
JACGEL010063739	Krait	ssr	119	131	.	+	.	ID=ssr1779;Motif=A;Standard=A;Type=1;Repeat=13;Length=13
JACGEL010063739	Krait	ssr	392	404	.	+	.	ID=ssr1780;Motif=A;Standard=A;Type=1;Repeat=13;Length=13
JACGEL010063739	Krait	ssr	408	423	.	+	.	ID=ssr1781;Motif=A;Standard=A;Type=1;Repeat=16;Length=16
JACGEL010063739	Krait	ssr	859	871	.	+	.	ID=ssr1782;Motif=A;Standard=A;Type=1;Repeat=13;Length=13
JACGEL010063739	Krait	ssr	873	884	.	+	.	ID=ssr1783;Motif=A;Standard=A;Type=1;Repeat=12;Length=12
JACGEL010063753	Krait	ssr	461	476	.	+	.	ID=ssr1784;Motif=TTTA;Standard=AAAT;Type=4;Repeat=4;Length=16
JACGEL010063777	Krait	ssr	772	787	.	+	.	ID=ssr1785;Motif=ACTT;Standard=AATG;Type=4;Repeat=4;Length=16
JACGEL010063798	Krait	ssr	254	269	.	+	.	ID=ssr1786;Motif=AT;Standard=AT;Type=2;Repeat=8;Length=16
JACGEL010063864	Krait	ssr	1112	1126	.	+	.	ID=ssr1787;Motif=TAA;Standard=AAT;Type=3;Repeat=5;Length=15
JACGEL010063870	Krait	ssr	70	87	.	+	.	ID=ssr1788;Motif=TAT;Standard=AAT;Type=3;Repeat=6;Length=18
JACGEL010063958	Krait	ssr	87	98	.	+	.	ID=ssr1789;Motif=T;Standard=A;Type=1;Repeat=12;Length=12
JACGEL010063958	Krait	ssr	560	572	.	+	.	ID=ssr1790;Motif=T;Standard=A;Type=1;Repeat=13;Length=13
JACGEL010064004	Krait	ssr	5	20	.	+	.	ID=ssr1791;Motif=AAAT;Standard=AAAT;Type=4;Repeat=4;Length=16
JACGEL010064019	Krait	ssr	1079	1094	.	+	.	ID=ssr1792;Motif=ATTT;Standard=AAAT;Type=4;Repeat=4;Length=16
JACGEL010064141	Krait	ssr	8	22	.	+	.	ID=ssr1793;Motif=CGC;Standard=CCG;Type=3;Repeat=5;Length=15
JACGEL010064207	Krait	ssr	865	880	.	+	.	ID=ssr1794;Motif=AGTT;Standard=AATC;Type=4;Repeat=4;Length=16
JACGEL010064213	Krait	ssr	902	916	.	+	.	ID=ssr1795;Motif=GAA;Standard=AAG;Type=3;Repeat=5;Length=15
JACGEL010064661	Krait	ssr	926	941	.	+	.	ID=ssr1796;Motif=AAAT;Standard=AAAT;Type=4;Repeat=4;Length=16
JACGEL010064709	Krait	ssr	315	330	.	+	.	ID=ssr1797;Motif=ATAA;Standard=AAAT;Type=4;Repeat=4;Length=16
JACGEL010064815	Krait	ssr	1101	1115	.	+	.	ID=ssr1798;Motif=ATA;Standard=AAT;Type=3;Repeat=5;Length=15
JACGEL010064827	Krait	ssr	644	658	.	+	.	ID=ssr1799;Motif=AGT;Standard=ATC;Type=3;Repeat=5;Length=15
JACGEL010064919	Krait	ssr	84	98	.	+	.	ID=ssr1800;Motif=AAT;Standard=AAT;Type=3;Repeat=5;Length=15
JACGEL010064941	Krait	ssr	1103	1117	.	+	.	ID=ssr1801;Motif=ATA;Standard=AAT;Type=3;Repeat=5;Length=15
JACGEL010065078	Krait	ssr	161	176	.	+	.	ID=ssr1802;Motif=AAGT;Standard=AAGT;Type=4;Repeat=4;Length=16
JACGEL010065139	Krait	ssr	1114	1125	.	+	.	ID=ssr1803;Motif=T;Standard=A;Type=1;Repeat=12;Length=12
JACGEL010065186	Krait	ssr	1012	1027	.	+	.	ID=ssr1804;Motif=TATT;Standard=AAAT;Type=4;Repeat=4;Length=16
JACGEL010065190	Krait	ssr	1125	1140	.	+	.	ID=ssr1805;Motif=AATA;Standard=AAAT;Type=4;Repeat=4;Length=16
JACGEL010065331	Krait	ssr	878	893	.	+	.	ID=ssr1806;Motif=ATTT;Standard=AAAT;Type=4;Repeat=4;Length=16
JACGEL010065372	Krait	ssr	8	22	.	+	.	ID=ssr1807;Motif=TAA;Standard=AAT;Type=3;Repeat=5;Length=15
JACGEL010065373	Krait	ssr	858	873	.	+	.	ID=ssr1808;Motif=TAAA;Standard=AAAT;Type=4;Repeat=4;Length=16
JACGEL010065398	Krait	ssr	152	165	.	+	.	ID=ssr1809;Motif=TG;Standard=AC;Type=2;Repeat=7;Length=14
JACGEL010065452	Krait	ssr	186	199	.	+	.	ID=ssr1810;Motif=CT;Standard=AG;Type=2;Repeat=7;Length=14
JACGEL010065482	Krait	ssr	102	117	.	+	.	ID=ssr1811;Motif=TATT;Standard=AAAT;Type=4;Repeat=4;Length=16
JACGEL010065651	Krait	ssr	179	198	.	+	.	ID=ssr1812;Motif=TATTC;Standard=AATAG;Type=5;Repeat=4;Length=20
JACGEL010065680	Krait	ssr	1014	1029	.	+	.	ID=ssr1813;Motif=ATAG;Standard=ATAG;Type=4;Repeat=4;Length=16
JACGEL010065697	Krait	ssr	1039	1054	.	+	.	ID=ssr1814;Motif=AATA;Standard=AAAT;Type=4;Repeat=4;Length=16
JACGEL010065712	Krait	ssr	322	337	.	+	.	ID=ssr1815;Motif=TAAT;Standard=AATT;Type=4;Repeat=4;Length=16
JACGEL010065722	Krait	ssr	36	50	.	+	.	ID=ssr1816;Motif=ATT;Standard=AAT;Type=3;Repeat=5;Length=15
JACGEL010065828	Krait	ssr	930	945	.	+	.	ID=ssr1817;Motif=AATT;Standard=AATT;Type=4;Repeat=4;Length=16
JACGEL010065870	Krait	ssr	1050	1065	.	+	.	ID=ssr1818;Motif=AAAT;Standard=AAAT;Type=4;Repeat=4;Length=16
JACGEL010065878	Krait	ssr	656	671	.	+	.	ID=ssr1819;Motif=TACA;Standard=ATAC;Type=4;Repeat=4;Length=16
JACGEL010066009	Krait	ssr	349	362	.	+	.	ID=ssr1820;Motif=AG;Standard=AG;Type=2;Repeat=7;Length=14
JACGEL010066063	Krait	ssr	1101	1116	.	+	.	ID=ssr1821;Motif=AATA;Standard=AAAT;Type=4;Repeat=4;Length=16
JACGEL010066102	Krait	ssr	416	428	.	+	.	ID=ssr1822;Motif=T;Standard=A;Type=1;Repeat=13;Length=13
JACGEL010066217	Krait	ssr	809	824	.	+	.	ID=ssr1823;Motif=TAAA;Standard=AAAT;Type=4;Repeat=4;Length=16
JACGEL010066217	Krait	ssr	825	840	.	+	.	ID=ssr1824;Motif=TAAT;Standard=AATT;Type=4;Repeat=4;Length=16
JACGEL010066255	Krait	ssr	819	838	.	+	.	ID=ssr1825;Motif=AATT;Standard=AATT;Type=4;Repeat=5;Length=20
JACGEL010066258	Krait	ssr	1061	1074	.	+	.	ID=ssr1826;Motif=TA;Standard=AT;Type=2;Repeat=7;Length=14
JACGEL010066261	Krait	ssr	1010	1024	.	+	.	ID=ssr1827;Motif=TAA;Standard=AAT;Type=3;Repeat=5;Length=15
JACGEL010066328	Krait	ssr	1125	1136	.	+	.	ID=ssr1828;Motif=A;Standard=A;Type=1;Repeat=12;Length=12
JACGEL010066361	Krait	ssr	496	509	.	+	.	ID=ssr1829;Motif=TA;Standard=AT;Type=2;Repeat=7;Length=14
JACGEL010066425	Krait	ssr	1086	1101	.	+	.	ID=ssr1830;Motif=TATT;Standard=AAAT;Type=4;Repeat=4;Length=16
JACGEL010066427	Krait	ssr	81	96	.	+	.	ID=ssr1831;Motif=TTAT;Standard=AAAT;Type=4;Repeat=4;Length=16
JACGEL010066458	Krait	ssr	1032	1051	.	+	.	ID=ssr1832;Motif=ACGTA;Standard=AACGT;Type=5;Repeat=4;Length=20
JACGEL010066538	Krait	ssr	770	784	.	+	.	ID=ssr1833;Motif=GTT;Standard=AAC;Type=3;Repeat=5;Length=15
JACGEL010066593	Krait	ssr	123	138	.	+	.	ID=ssr1834;Motif=AATT;Standard=AATT;Type=4;Repeat=4;Length=16
JACGEL010066598	Krait	ssr	183	197	.	+	.	ID=ssr1835;Motif=TTA;Standard=AAT;Type=3;Repeat=5;Length=15
JACGEL010066661	Krait	ssr	741	752	.	+	.	ID=ssr1836;Motif=T;Standard=A;Type=1;Repeat=12;Length=12
JACGEL010066693	Krait	ssr	79	92	.	+	.	ID=ssr1837;Motif=TA;Standard=AT;Type=2;Repeat=7;Length=14
JACGEL010066722	Krait	ssr	1105	1116	.	+	.	ID=ssr1838;Motif=T;Standard=A;Type=1;Repeat=12;Length=12
JACGEL010066741	Krait	ssr	390	405	.	+	.	ID=ssr1839;Motif=TATG;Standard=ATAC;Type=4;Repeat=4;Length=16
JACGEL010066753	Krait	ssr	418	432	.	+	.	ID=ssr1840;Motif=ATG;Standard=ATC;Type=3;Repeat=5;Length=15
JACGEL010066796	Krait	ssr	6	20	.	+	.	ID=ssr1841;Motif=TTA;Standard=AAT;Type=3;Repeat=5;Length=15
JACGEL010066799	Krait	ssr	22	33	.	+	.	ID=ssr1842;Motif=A;Standard=A;Type=1;Repeat=12;Length=12
JACGEL010066807	Krait	ssr	1001	1016	.	+	.	ID=ssr1843;Motif=CTAT;Standard=ATAG;Type=4;Repeat=4;Length=16
JACGEL010066904	Krait	ssr	345	364	.	+	.	ID=ssr1844;Motif=TATAT;Standard=AATAT;Type=5;Repeat=4;Length=20
JACGEL010066998	Krait	ssr	1112	1131	.	+	.	ID=ssr1845;Motif=AAGGA;Standard=AAAGG;Type=5;Repeat=4;Length=20
JACGEL010067072	Krait	ssr	88	103	.	+	.	ID=ssr1846;Motif=TGAT;Standard=AATC;Type=4;Repeat=4;Length=16
JACGEL010067140	Krait	ssr	1021	1040	.	+	.	ID=ssr1847;Motif=TTAT;Standard=AAAT;Type=4;Repeat=5;Length=20
JACGEL010067168	Krait	ssr	984	997	.	+	.	ID=ssr1848;Motif=T;Standard=A;Type=1;Repeat=14;Length=14
JACGEL010067222	Krait	ssr	761	772	.	+	.	ID=ssr1849;Motif=A;Standard=A;Type=1;Repeat=12;Length=12
JACGEL010067223	Krait	ssr	714	728	.	+	.	ID=ssr1850;Motif=TAA;Standard=AAT;Type=3;Repeat=5;Length=15
JACGEL010067229	Krait	ssr	221	236	.	+	.	ID=ssr1851;Motif=ATTT;Standard=AAAT;Type=4;Repeat=4;Length=16
JACGEL010067238	Krait	ssr	473	488	.	+	.	ID=ssr1852;Motif=AGTA;Standard=AAGT;Type=4;Repeat=4;Length=16
JACGEL010067358	Krait	ssr	9	23	.	+	.	ID=ssr1853;Motif=TCA;Standard=ATC;Type=3;Repeat=5;Length=15
JACGEL010067372	Krait	ssr	959	973	.	+	.	ID=ssr1854;Motif=TTA;Standard=AAT;Type=3;Repeat=5;Length=15
JACGEL010067458	Krait	ssr	5	18	.	+	.	ID=ssr1855;Motif=AG;Standard=AG;Type=2;Repeat=7;Length=14
JACGEL010067471	Krait	ssr	1055	1070	.	+	.	ID=ssr1856;Motif=TCCA;Standard=ATCC;Type=4;Repeat=4;Length=16
JACGEL010067503	Krait	ssr	262	275	.	+	.	ID=ssr1857;Motif=AG;Standard=AG;Type=2;Repeat=7;Length=14
JACGEL010067506	Krait	ssr	900	915	.	+	.	ID=ssr1858;Motif=TCTT;Standard=AAAG;Type=4;Repeat=4;Length=16
JACGEL010067646	Krait	ssr	523	538	.	+	.	ID=ssr1859;Motif=TAAA;Standard=AAAT;Type=4;Repeat=4;Length=16
JACGEL010067659	Krait	ssr	1121	1133	.	+	.	ID=ssr1860;Motif=T;Standard=A;Type=1;Repeat=13;Length=13
JACGEL010067717	Krait	ssr	1114	1129	.	+	.	ID=ssr1861;Motif=ATAA;Standard=AAAT;Type=4;Repeat=4;Length=16
JACGEL010067806	Krait	ssr	1067	1090	.	+	.	ID=ssr1862;Motif=ACTGAT;Standard=ATACTG;Type=6;Repeat=4;Length=24
JACGEL010067851	Krait	ssr	803	817	.	+	.	ID=ssr1863;Motif=ATC;Standard=ATC;Type=3;Repeat=5;Length=15
JACGEL010067908	Krait	ssr	955	970	.	+	.	ID=ssr1864;Motif=TTTA;Standard=AAAT;Type=4;Repeat=4;Length=16
JACGEL010068057	Krait	ssr	182	197	.	+	.	ID=ssr1865;Motif=AAAT;Standard=AAAT;Type=4;Repeat=4;Length=16
JACGEL010068072	Krait	ssr	491	502	.	+	.	ID=ssr1866;Motif=A;Standard=A;Type=1;Repeat=12;Length=12
JACGEL010068139	Krait	ssr	4	16	.	+	.	ID=ssr1867;Motif=A;Standard=A;Type=1;Repeat=13;Length=13
JACGEL010068164	Krait	ssr	65	78	.	+	.	ID=ssr1868;Motif=AC;Standard=AC;Type=2;Repeat=7;Length=14
JACGEL010068173	Krait	ssr	1010	1025	.	+	.	ID=ssr1869;Motif=ATAG;Standard=ATAG;Type=4;Repeat=4;Length=16
JACGEL010068208	Krait	ssr	932	946	.	+	.	ID=ssr1870;Motif=TAA;Standard=AAT;Type=3;Repeat=5;Length=15
JACGEL010068217	Krait	ssr	660	673	.	+	.	ID=ssr1871;Motif=AC;Standard=AC;Type=2;Repeat=7;Length=14
JACGEL010068378	Krait	ssr	88	99	.	+	.	ID=ssr1872;Motif=T;Standard=A;Type=1;Repeat=12;Length=12
JACGEL010068480	Krait	ssr	90	105	.	+	.	ID=ssr1873;Motif=AAAT;Standard=AAAT;Type=4;Repeat=4;Length=16
JACGEL010068599	Krait	ssr	1108	1120	.	+	.	ID=ssr1874;Motif=A;Standard=A;Type=1;Repeat=13;Length=13
JACGEL010068634	Krait	ssr	879	893	.	+	.	ID=ssr1875;Motif=TAG;Standard=ATC;Type=3;Repeat=5;Length=15
JACGEL010068814	Krait	ssr	3	17	.	+	.	ID=ssr1876;Motif=ATT;Standard=AAT;Type=3;Repeat=5;Length=15
JACGEL010068819	Krait	ssr	498	513	.	+	.	ID=ssr1877;Motif=CATA;Standard=ATAC;Type=4;Repeat=4;Length=16
JACGEL010068831	Krait	ssr	332	346	.	+	.	ID=ssr1878;Motif=TAT;Standard=AAT;Type=3;Repeat=5;Length=15
JACGEL010068872	Krait	ssr	983	997	.	+	.	ID=ssr1879;Motif=TCT;Standard=AAG;Type=3;Repeat=5;Length=15
JACGEL010068947	Krait	ssr	643	656	.	+	.	ID=ssr1880;Motif=AC;Standard=AC;Type=2;Repeat=7;Length=14
JACGEL010069046	Krait	ssr	161	173	.	+	.	ID=ssr1881;Motif=A;Standard=A;Type=1;Repeat=13;Length=13
JACGEL010069140	Krait	ssr	324	338	.	+	.	ID=ssr1882;Motif=TGC;Standard=ACG;Type=3;Repeat=5;Length=15
JACGEL010069339	Krait	ssr	665	680	.	+	.	ID=ssr1883;Motif=GA;Standard=AG;Type=2;Repeat=8;Length=16
JACGEL010069375	Krait	ssr	1	15	.	+	.	ID=ssr1884;Motif=AAT;Standard=AAT;Type=3;Repeat=5;Length=15
JACGEL010069385	Krait	ssr	360	379	.	+	.	ID=ssr1885;Motif=ATAAA;Standard=AAAAT;Type=5;Repeat=4;Length=20
JACGEL010069426	Krait	ssr	505	524	.	+	.	ID=ssr1886;Motif=TATAT;Standard=AATAT;Type=5;Repeat=4;Length=20
JACGEL010069456	Krait	ssr	1023	1046	.	+	.	ID=ssr1887;Motif=GTCAAA;Standard=AAAGTC;Type=6;Repeat=4;Length=24
JACGEL010069512	Krait	ssr	387	401	.	+	.	ID=ssr1888;Motif=TTA;Standard=AAT;Type=3;Repeat=5;Length=15
JACGEL010069565	Krait	ssr	35	50	.	+	.	ID=ssr1889;Motif=ATTT;Standard=AAAT;Type=4;Repeat=4;Length=16
JACGEL010069614	Krait	ssr	388	402	.	+	.	ID=ssr1890;Motif=CAA;Standard=AAC;Type=3;Repeat=5;Length=15
JACGEL010069678	Krait	ssr	318	333	.	+	.	ID=ssr1891;Motif=TAAA;Standard=AAAT;Type=4;Repeat=4;Length=16
JACGEL010069695	Krait	ssr	661	676	.	+	.	ID=ssr1892;Motif=GGTT;Standard=AACC;Type=4;Repeat=4;Length=16
JACGEL010069730	Krait	ssr	37	60	.	+	.	ID=ssr1893;Motif=ATTTGA;Standard=AAATTC;Type=6;Repeat=4;Length=24
JACGEL010069736	Krait	ssr	98	113	.	+	.	ID=ssr1894;Motif=TTCA;Standard=AATG;Type=4;Repeat=4;Length=16
JACGEL010069790	Krait	ssr	518	529	.	+	.	ID=ssr1895;Motif=A;Standard=A;Type=1;Repeat=12;Length=12
JACGEL010069857	Krait	ssr	422	436	.	+	.	ID=ssr1896;Motif=ATA;Standard=AAT;Type=3;Repeat=5;Length=15
JACGEL010069919	Krait	ssr	908	921	.	+	.	ID=ssr1897;Motif=AT;Standard=AT;Type=2;Repeat=7;Length=14
JACGEL010070069	Krait	ssr	1050	1069	.	+	.	ID=ssr1898;Motif=TTTA;Standard=AAAT;Type=4;Repeat=5;Length=20
JACGEL010070102	Krait	ssr	357	372	.	+	.	ID=ssr1899;Motif=AATT;Standard=AATT;Type=4;Repeat=4;Length=16
JACGEL010070126	Krait	ssr	223	237	.	+	.	ID=ssr1900;Motif=TTC;Standard=AAG;Type=3;Repeat=5;Length=15
JACGEL010070304	Krait	ssr	806	821	.	+	.	ID=ssr1901;Motif=CTCA;Standard=ACTC;Type=4;Repeat=4;Length=16
JACGEL010070448	Krait	ssr	603	618	.	+	.	ID=ssr1902;Motif=TTAT;Standard=AAAT;Type=4;Repeat=4;Length=16
JACGEL010070546	Krait	ssr	1057	1072	.	+	.	ID=ssr1903;Motif=ATTT;Standard=AAAT;Type=4;Repeat=4;Length=16
JACGEL010070551	Krait	ssr	459	474	.	+	.	ID=ssr1904;Motif=TATT;Standard=AAAT;Type=4;Repeat=4;Length=16
JACGEL010070779	Krait	ssr	105	120	.	+	.	ID=ssr1905;Motif=ATAA;Standard=AAAT;Type=4;Repeat=4;Length=16
JACGEL010070916	Krait	ssr	1082	1095	.	+	.	ID=ssr1906;Motif=T;Standard=A;Type=1;Repeat=14;Length=14
JACGEL010070946	Krait	ssr	825	839	.	+	.	ID=ssr1907;Motif=CTT;Standard=AAG;Type=3;Repeat=5;Length=15
JACGEL010071017	Krait	ssr	1085	1096	.	+	.	ID=ssr1908;Motif=T;Standard=A;Type=1;Repeat=12;Length=12
JACGEL010071206	Krait	ssr	552	571	.	+	.	ID=ssr1909;Motif=AAGCA;Standard=AAACG;Type=5;Repeat=4;Length=20
JACGEL010071208	Krait	ssr	210	225	.	+	.	ID=ssr1910;Motif=AATT;Standard=AATT;Type=4;Repeat=4;Length=16
JACGEL010071231	Krait	ssr	678	689	.	+	.	ID=ssr1911;Motif=T;Standard=A;Type=1;Repeat=12;Length=12
JACGEL010071267	Krait	ssr	128	143	.	+	.	ID=ssr1912;Motif=ATAA;Standard=AAAT;Type=4;Repeat=4;Length=16
JACGEL010071313	Krait	ssr	233	248	.	+	.	ID=ssr1913;Motif=TAGA;Standard=ATAG;Type=4;Repeat=4;Length=16
JACGEL010071315	Krait	ssr	898	912	.	+	.	ID=ssr1914;Motif=TAA;Standard=AAT;Type=3;Repeat=5;Length=15
JACGEL010071330	Krait	ssr	742	757	.	+	.	ID=ssr1915;Motif=TATT;Standard=AAAT;Type=4;Repeat=4;Length=16
JACGEL010071376	Krait	ssr	1066	1077	.	+	.	ID=ssr1916;Motif=T;Standard=A;Type=1;Repeat=12;Length=12
JACGEL010071518	Krait	ssr	611	625	.	+	.	ID=ssr1917;Motif=TAG;Standard=ATC;Type=3;Repeat=5;Length=15
JACGEL010071633	Krait	ssr	760	779	.	+	.	ID=ssr1918;Motif=AAAAT;Standard=AAAAT;Type=5;Repeat=4;Length=20
JACGEL010071681	Krait	ssr	599	613	.	+	.	ID=ssr1919;Motif=ATT;Standard=AAT;Type=3;Repeat=5;Length=15
JACGEL010071700	Krait	ssr	254	269	.	+	.	ID=ssr1920;Motif=AATT;Standard=AATT;Type=4;Repeat=4;Length=16
JACGEL010071752	Krait	ssr	1075	1089	.	+	.	ID=ssr1921;Motif=TTA;Standard=AAT;Type=3;Repeat=5;Length=15
JACGEL010071807	Krait	ssr	2	14	.	+	.	ID=ssr1922;Motif=A;Standard=A;Type=1;Repeat=13;Length=13
JACGEL010071812	Krait	ssr	823	838	.	+	.	ID=ssr1923;Motif=ATTT;Standard=AAAT;Type=4;Repeat=4;Length=16
JACGEL010071859	Krait	ssr	697	712	.	+	.	ID=ssr1924;Motif=TTAC;Standard=AATG;Type=4;Repeat=4;Length=16
JACGEL010071868	Krait	ssr	920	933	.	+	.	ID=ssr1925;Motif=GT;Standard=AC;Type=2;Repeat=7;Length=14
JACGEL010071892	Krait	ssr	406	417	.	+	.	ID=ssr1926;Motif=T;Standard=A;Type=1;Repeat=12;Length=12
JACGEL010071960	Krait	ssr	100	114	.	+	.	ID=ssr1927;Motif=TAT;Standard=AAT;Type=3;Repeat=5;Length=15
JACGEL010072099	Krait	ssr	332	347	.	+	.	ID=ssr1928;Motif=T;Standard=A;Type=1;Repeat=16;Length=16
JACGEL010072196	Krait	ssr	841	855	.	+	.	ID=ssr1929;Motif=ATT;Standard=AAT;Type=3;Repeat=5;Length=15
JACGEL010072210	Krait	ssr	708	722	.	+	.	ID=ssr1930;Motif=GTA;Standard=ATC;Type=3;Repeat=5;Length=15
JACGEL010072223	Krait	ssr	945	959	.	+	.	ID=ssr1931;Motif=TAT;Standard=AAT;Type=3;Repeat=5;Length=15
JACGEL010072256	Krait	ssr	978	993	.	+	.	ID=ssr1932;Motif=TAAA;Standard=AAAT;Type=4;Repeat=4;Length=16
JACGEL010072299	Krait	ssr	701	712	.	+	.	ID=ssr1933;Motif=A;Standard=A;Type=1;Repeat=12;Length=12
JACGEL010072313	Krait	ssr	1047	1061	.	+	.	ID=ssr1934;Motif=ATA;Standard=AAT;Type=3;Repeat=5;Length=15
JACGEL010072355	Krait	ssr	1071	1086	.	+	.	ID=ssr1935;Motif=AT;Standard=AT;Type=2;Repeat=8;Length=16
JACGEL010072393	Krait	ssr	127	146	.	+	.	ID=ssr1936;Motif=TTTA;Standard=AAAT;Type=4;Repeat=5;Length=20
JACGEL010072422	Krait	ssr	188	203	.	+	.	ID=ssr1937;Motif=TCAC;Standard=ACTC;Type=4;Repeat=4;Length=16
JACGEL010072482	Krait	ssr	646	661	.	+	.	ID=ssr1938;Motif=TTCA;Standard=AATG;Type=4;Repeat=4;Length=16
JACGEL010072552	Krait	ssr	258	273	.	+	.	ID=ssr1939;Motif=TTAA;Standard=AATT;Type=4;Repeat=4;Length=16
JACGEL010072599	Krait	ssr	851	865	.	+	.	ID=ssr1940;Motif=TAT;Standard=AAT;Type=3;Repeat=5;Length=15
JACGEL010072661	Krait	ssr	1068	1082	.	+	.	ID=ssr1941;Motif=ATA;Standard=AAT;Type=3;Repeat=5;Length=15
JACGEL010072702	Krait	ssr	570	584	.	+	.	ID=ssr1942;Motif=TAA;Standard=AAT;Type=3;Repeat=5;Length=15
JACGEL010072754	Krait	ssr	444	459	.	+	.	ID=ssr1943;Motif=TTTA;Standard=AAAT;Type=4;Repeat=4;Length=16
JACGEL010072781	Krait	ssr	742	753	.	+	.	ID=ssr1944;Motif=A;Standard=A;Type=1;Repeat=12;Length=12
JACGEL010072830	Krait	ssr	937	948	.	+	.	ID=ssr1945;Motif=T;Standard=A;Type=1;Repeat=12;Length=12
JACGEL010072911	Krait	ssr	140	155	.	+	.	ID=ssr1946;Motif=AAAC;Standard=AAAC;Type=4;Repeat=4;Length=16
JACGEL010072970	Krait	ssr	1	14	.	+	.	ID=ssr1947;Motif=AT;Standard=AT;Type=2;Repeat=7;Length=14
JACGEL010073000	Krait	ssr	1068	1081	.	+	.	ID=ssr1948;Motif=TA;Standard=AT;Type=2;Repeat=7;Length=14
JACGEL010073009	Krait	ssr	896	909	.	+	.	ID=ssr1949;Motif=AT;Standard=AT;Type=2;Repeat=7;Length=14
JACGEL010073048	Krait	ssr	907	919	.	+	.	ID=ssr1950;Motif=T;Standard=A;Type=1;Repeat=13;Length=13
JACGEL010073049	Krait	ssr	574	589	.	+	.	ID=ssr1951;Motif=ATTT;Standard=AAAT;Type=4;Repeat=4;Length=16
JACGEL010073136	Krait	ssr	918	933	.	+	.	ID=ssr1952;Motif=ATCA;Standard=AATC;Type=4;Repeat=4;Length=16
JACGEL010073140	Krait	ssr	773	788	.	+	.	ID=ssr1953;Motif=TTAT;Standard=AAAT;Type=4;Repeat=4;Length=16
JACGEL010073146	Krait	ssr	1064	1077	.	+	.	ID=ssr1954;Motif=A;Standard=A;Type=1;Repeat=14;Length=14
JACGEL010073209	Krait	ssr	109	124	.	+	.	ID=ssr1955;Motif=ATCA;Standard=AATC;Type=4;Repeat=4;Length=16
JACGEL010073297	Krait	ssr	1038	1051	.	+	.	ID=ssr1956;Motif=TA;Standard=AT;Type=2;Repeat=7;Length=14
JACGEL010073301	Krait	ssr	995	1010	.	+	.	ID=ssr1957;Motif=AGAT;Standard=ATAG;Type=4;Repeat=4;Length=16
JACGEL010073323	Krait	ssr	108	123	.	+	.	ID=ssr1958;Motif=AATA;Standard=AAAT;Type=4;Repeat=4;Length=16
JACGEL010073329	Krait	ssr	921	934	.	+	.	ID=ssr1959;Motif=GT;Standard=AC;Type=2;Repeat=7;Length=14
JACGEL010073361	Krait	ssr	172	191	.	+	.	ID=ssr1960;Motif=TAAAA;Standard=AAAAT;Type=5;Repeat=4;Length=20
JACGEL010073410	Krait	ssr	1	16	.	+	.	ID=ssr1961;Motif=ATTA;Standard=AATT;Type=4;Repeat=4;Length=16
JACGEL010073763	Krait	ssr	472	484	.	+	.	ID=ssr1962;Motif=T;Standard=A;Type=1;Repeat=13;Length=13
JACGEL010073785	Krait	ssr	73	88	.	+	.	ID=ssr1963;Motif=TTAT;Standard=AAAT;Type=4;Repeat=4;Length=16
JACGEL010073801	Krait	ssr	432	445	.	+	.	ID=ssr1964;Motif=AT;Standard=AT;Type=2;Repeat=7;Length=14
JACGEL010073840	Krait	ssr	90	105	.	+	.	ID=ssr1965;Motif=TATG;Standard=ATAC;Type=4;Repeat=4;Length=16
JACGEL010073914	Krait	ssr	7	19	.	+	.	ID=ssr1966;Motif=T;Standard=A;Type=1;Repeat=13;Length=13
JACGEL010073928	Krait	ssr	617	631	.	+	.	ID=ssr1967;Motif=GCG;Standard=CCG;Type=3;Repeat=5;Length=15
JACGEL010073942	Krait	ssr	40	59	.	+	.	ID=ssr1968;Motif=TTTGA;Standard=AAACT;Type=5;Repeat=4;Length=20
JACGEL010074215	Krait	ssr	56	71	.	+	.	ID=ssr1969;Motif=ATTT;Standard=AAAT;Type=4;Repeat=4;Length=16
JACGEL010074228	Krait	ssr	965	978	.	+	.	ID=ssr1970;Motif=AT;Standard=AT;Type=2;Repeat=7;Length=14
JACGEL010074277	Krait	ssr	248	261	.	+	.	ID=ssr1971;Motif=T;Standard=A;Type=1;Repeat=14;Length=14
JACGEL010074353	Krait	ssr	302	325	.	+	.	ID=ssr1972;Motif=ATTACA;Standard=AATTAC;Type=6;Repeat=4;Length=24
JACGEL010074430	Krait	ssr	1052	1065	.	+	.	ID=ssr1973;Motif=AT;Standard=AT;Type=2;Repeat=7;Length=14
JACGEL010074474	Krait	ssr	453	468	.	+	.	ID=ssr1974;Motif=ATAA;Standard=AAAT;Type=4;Repeat=4;Length=16
JACGEL010074499	Krait	ssr	1006	1025	.	+	.	ID=ssr1975;Motif=ATCAA;Standard=AAATC;Type=5;Repeat=4;Length=20
JACGEL010074540	Krait	ssr	396	411	.	+	.	ID=ssr1976;Motif=ATGA;Standard=AATG;Type=4;Repeat=4;Length=16
JACGEL010074575	Krait	ssr	696	711	.	+	.	ID=ssr1977;Motif=CGGA;Standard=ACGG;Type=4;Repeat=4;Length=16
JACGEL010074656	Krait	ssr	414	429	.	+	.	ID=ssr1978;Motif=TAAA;Standard=AAAT;Type=4;Repeat=4;Length=16
JACGEL010074732	Krait	ssr	338	351	.	+	.	ID=ssr1979;Motif=AT;Standard=AT;Type=2;Repeat=7;Length=14
JACGEL010074876	Krait	ssr	1029	1040	.	+	.	ID=ssr1980;Motif=A;Standard=A;Type=1;Repeat=12;Length=12
JACGEL010075049	Krait	ssr	14	28	.	+	.	ID=ssr1981;Motif=ATA;Standard=AAT;Type=3;Repeat=5;Length=15
JACGEL010075156	Krait	ssr	502	516	.	+	.	ID=ssr1982;Motif=TAA;Standard=AAT;Type=3;Repeat=5;Length=15
JACGEL010075246	Krait	ssr	1019	1030	.	+	.	ID=ssr1983;Motif=A;Standard=A;Type=1;Repeat=12;Length=12
JACGEL010075360	Krait	ssr	1046	1060	.	+	.	ID=ssr1984;Motif=TAA;Standard=AAT;Type=3;Repeat=5;Length=15
JACGEL010075366	Krait	ssr	710	721	.	+	.	ID=ssr1985;Motif=T;Standard=A;Type=1;Repeat=12;Length=12
JACGEL010075370	Krait	ssr	39	51	.	+	.	ID=ssr1986;Motif=A;Standard=A;Type=1;Repeat=13;Length=13
JACGEL010075373	Krait	ssr	375	386	.	+	.	ID=ssr1987;Motif=T;Standard=A;Type=1;Repeat=12;Length=12
JACGEL010075614	Krait	ssr	135	154	.	+	.	ID=ssr1988;Motif=TAGA;Standard=ATAG;Type=4;Repeat=5;Length=20
JACGEL010075630	Krait	ssr	622	633	.	+	.	ID=ssr1989;Motif=T;Standard=A;Type=1;Repeat=12;Length=12
JACGEL010075669	Krait	ssr	159	170	.	+	.	ID=ssr1990;Motif=T;Standard=A;Type=1;Repeat=12;Length=12
JACGEL010075673	Krait	ssr	629	648	.	+	.	ID=ssr1991;Motif=ATTT;Standard=AAAT;Type=4;Repeat=5;Length=20
JACGEL010075684	Krait	ssr	493	506	.	+	.	ID=ssr1992;Motif=AT;Standard=AT;Type=2;Repeat=7;Length=14
JACGEL010075739	Krait	ssr	934	949	.	+	.	ID=ssr1993;Motif=ATTT;Standard=AAAT;Type=4;Repeat=4;Length=16
JACGEL010075758	Krait	ssr	1022	1035	.	+	.	ID=ssr1994;Motif=AT;Standard=AT;Type=2;Repeat=7;Length=14
JACGEL010075773	Krait	ssr	269	284	.	+	.	ID=ssr1995;Motif=AATT;Standard=AATT;Type=4;Repeat=4;Length=16
JACGEL010075789	Krait	ssr	1030	1043	.	+	.	ID=ssr1996;Motif=AT;Standard=AT;Type=2;Repeat=7;Length=14
JACGEL010075794	Krait	ssr	559	572	.	+	.	ID=ssr1997;Motif=AC;Standard=AC;Type=2;Repeat=7;Length=14
[truncated: 2,399 more rows]
