# Supplementary material for: Draft genome sequence, annotation, and SSR mining data of Elaeidobius kamerunicus Faust., an essential oil palm pollinating weevil
Source: Data Brief. 2021 Jan 18;34:106745. doi: 10.1016/j.dib.2021.106745 (PMC7843393; doi:10.1016/j.dib.2021.106745)
Supplement: Supplementary file 2 [file mmc2.csv]

##gff-version 3
##generated by Krait 1.3.3
# Manual inspection by Ardha Apriyanto
JACGEL010063739	Krait	cssr	392	423	.	+	.	ID=cssr1;Motif=A-A;Complexity=2;Length=29;Gap=3;Component=1780-1781;Structure=(A)13-(A)16
JACGEL010063739	Krait	cssr	859	884	.	+	.	ID=cssr2;Motif=A-A;Complexity=2;Length=25;Gap=1;Component=1782-1783;Structure=(A)13-(A)12
JACGEL010066217	Krait	cssr	809	840	.	+	.	ID=cssr3;Motif=TAAA-TAAT;Complexity=2;Length=32;Gap=0;Component=1823-1824;Structure=(TAAA)4-(TAAT)4
