# Supplementary material for: Draft genome sequence, annotation, and SSR mining data of Elaeidobius kamerunicus Faust., an essential oil palm pollinating weevil
Source: Data Brief. 2021 Jan 18;34:106745. doi: 10.1016/j.dib.2021.106745 (PMC7843393; doi:10.1016/j.dib.2021.106745)
Supplement: Supplementary file 3 [file mmc3.csv]

##gff-version 3
##generated by Krait 1.3.3
# Manual inspection by Ardha Apriyanto
JACGEL010000001	Krait	issr	2233	2246	.	+	.	ID=issr1;Motif=AAT;Standard=AAT;Type=3;Length=14;Match=13;Subsitution=1;Insertion=0;Deletion=1;Score=10
JACGEL010000001	Krait	issr	2696	2709	.	+	.	ID=issr2;Motif=AT;Standard=AT;Type=2;Length=14;Match=13;Subsitution=0;Insertion=1;Deletion=0;Score=11
JACGEL010000001	Krait	issr	5283	5292	.	+	.	ID=issr3;Motif=TAT;Standard=AAT;Type=3;Length=10;Match=10;Subsitution=0;Insertion=0;Deletion=0;Score=10
JACGEL010000001	Krait	issr	5888	5920	.	+	.	ID=issr4;Motif=TATT;Standard=AAAT;Type=4;Length=33;Match=24;Subsitution=8;Insertion=1;Deletion=0;Score=14
JACGEL010000001	Krait	issr	7921	7940	.	+	.	ID=issr5;Motif=T;Standard=A;Type=1;Length=20;Match=15;Subsitution=5;Insertion=0;Deletion=0;Score=10
JACGEL010000001	Krait	issr	9024	9057	.	+	.	ID=issr6;Motif=T;Standard=A;Type=1;Length=34;Match=22;Subsitution=12;Insertion=0;Deletion=0;Score=10
JACGEL010000001	Krait	issr	10690	10699	.	+	.	ID=issr7;Motif=A;Standard=A;Type=1;Length=10;Match=10;Subsitution=0;Insertion=0;Deletion=0;Score=10
JACGEL010000001	Krait	issr	11724	11747	.	+	.	ID=issr8;Motif=ATG;Standard=ATC;Type=3;Length=24;Match=20;Subsitution=3;Insertion=1;Deletion=2;Score=11
JACGEL010000001	Krait	issr	11762	11782	.	+	.	ID=issr9;Motif=ATA;Standard=AAT;Type=3;Length=21;Match=16;Subsitution=4;Insertion=1;Deletion=0;Score=10
JACGEL010000001	Krait	issr	12373	12386	.	+	.	ID=issr10;Motif=TA;Standard=AT;Type=2;Length=14;Match=13;Subsitution=1;Insertion=0;Deletion=1;Score=10
JACGEL010000001	Krait	issr	13557	13574	.	+	.	ID=issr11;Motif=TAT;Standard=AAT;Type=3;Length=18;Match=15;Subsitution=3;Insertion=0;Deletion=1;Score=10
JACGEL010000001	Krait	issr	14566	14584	.	+	.	ID=issr12;Motif=AAC;Standard=AAC;Type=3;Length=19;Match=17;Subsitution=2;Insertion=0;Deletion=1;Score=13
JACGEL010000001	Krait	issr	15146	15181	.	+	.	ID=issr13;Motif=TATT;Standard=AAAT;Type=4;Length=36;Match=28;Subsitution=6;Insertion=2;Deletion=0;Score=18
JACGEL010000001	Krait	issr	16012	16035	.	+	.	ID=issr14;Motif=CAA;Standard=AAC;Type=3;Length=24;Match=20;Subsitution=4;Insertion=0;Deletion=2;Score=12
JACGEL010000001	Krait	issr	16037	16089	.	+	.	ID=issr15;Motif=TTA;Standard=AAT;Type=3;Length=53;Match=34;Subsitution=17;Insertion=2;Deletion=1;Score=11
JACGEL010000002	Krait	issr	1334	1370	.	+	.	ID=issr16;Motif=ATT;Standard=AAT;Type=3;Length=37;Match=26;Subsitution=9;Insertion=2;Deletion=1;Score=11
JACGEL010000002	Krait	issr	3739	3748	.	+	.	ID=issr17;Motif=ATA;Standard=AAT;Type=3;Length=10;Match=10;Subsitution=0;Insertion=0;Deletion=0;Score=10
JACGEL010000002	Krait	issr	4104	4115	.	+	.	ID=issr18;Motif=ATT;Standard=AAT;Type=3;Length=12;Match=12;Subsitution=0;Insertion=0;Deletion=1;Score=10
JACGEL010000002	Krait	issr	4547	4557	.	+	.	ID=issr19;Motif=TGG;Standard=ACC;Type=3;Length=11;Match=11;Subsitution=0;Insertion=0;Deletion=0;Score=11
JACGEL010000002	Krait	issr	4583	4620	.	+	.	ID=issr20;Motif=ATT;Standard=AAT;Type=3;Length=38;Match=28;Subsitution=7;Insertion=3;Deletion=1;Score=13
JACGEL010000002	Krait	issr	6941	6964	.	+	.	ID=issr21;Motif=ATA;Standard=AAT;Type=3;Length=24;Match=18;Subsitution=5;Insertion=1;Deletion=0;Score=11
JACGEL010000002	Krait	issr	7171	7184	.	+	.	ID=issr22;Motif=TTA;Standard=AAT;Type=3;Length=14;Match=13;Subsitution=1;Insertion=0;Deletion=1;Score=10
JACGEL010000002	Krait	issr	8706	8721	.	+	.	ID=issr23;Motif=TA;Standard=AT;Type=2;Length=16;Match=15;Subsitution=1;Insertion=0;Deletion=0;Score=14
JACGEL010000002	Krait	issr	11512	11525	.	+	.	ID=issr24;Motif=TAA;Standard=AAT;Type=3;Length=14;Match=12;Subsitution=2;Insertion=0;Deletion=0;Score=10
JACGEL010000002	Krait	issr	12220	12229	.	+	.	ID=issr25;Motif=AGA;Standard=AAG;Type=3;Length=10;Match=10;Subsitution=0;Insertion=0;Deletion=0;Score=10
JACGEL010000002	Krait	issr	12253	12298	.	+	.	ID=issr26;Motif=ATT;Standard=AAT;Type=3;Length=46;Match=29;Subsitution=16;Insertion=1;Deletion=0;Score=11
JACGEL010000002	Krait	issr	12682	12725	.	+	.	ID=issr27;Motif=AGT;Standard=ATC;Type=3;Length=44;Match=28;Subsitution=15;Insertion=1;Deletion=0;Score=11
JACGEL010000002	Krait	issr	13422	13435	.	+	.	ID=issr28;Motif=TTA;Standard=AAT;Type=3;Length=14;Match=13;Subsitution=0;Insertion=1;Deletion=0;Score=11
JACGEL010000002	Krait	issr	14568	14631	.	+	.	ID=issr29;Motif=T;Standard=A;Type=1;Length=64;Match=38;Subsitution=26;Insertion=0;Deletion=0;Score=12
JACGEL010000002	Krait	issr	14794	14822	.	+	.	ID=issr30;Motif=TTA;Standard=AAT;Type=3;Length=29;Match=22;Subsitution=6;Insertion=1;Deletion=0;Score=14
JACGEL010000002	Krait	issr	14871	14880	.	+	.	ID=issr31;Motif=TTC;Standard=AAG;Type=3;Length=10;Match=10;Subsitution=0;Insertion=0;Deletion=0;Score=10
JACGEL010000003	Krait	issr	3824	3846	.	+	.	ID=issr32;Motif=CAG;Standard=ACG;Type=3;Length=23;Match=17;Subsitution=6;Insertion=0;Deletion=0;Score=11
JACGEL010000003	Krait	issr	7437	7474	.	+	.	ID=issr33;Motif=AAT;Standard=AAT;Type=3;Length=38;Match=27;Subsitution=11;Insertion=0;Deletion=0;Score=16
JACGEL010000003	Krait	issr	8005	8016	.	+	.	ID=issr34;Motif=A;Standard=A;Type=1;Length=12;Match=11;Subsitution=1;Insertion=0;Deletion=0;Score=10
JACGEL010000003	Krait	issr	8189	8209	.	+	.	ID=issr35;Motif=AAT;Standard=AAT;Type=3;Length=21;Match=17;Subsitution=4;Insertion=0;Deletion=0;Score=13
JACGEL010000003	Krait	issr	8585	8631	.	+	.	ID=issr36;Motif=ATA;Standard=AAT;Type=3;Length=47;Match=35;Subsitution=10;Insertion=2;Deletion=1;Score=19
JACGEL010000003	Krait	issr	9502	9516	.	+	.	ID=issr37;Motif=TA;Standard=AT;Type=2;Length=15;Match=14;Subsitution=1;Insertion=0;Deletion=1;Score=11
JACGEL010000003	Krait	issr	9517	9535	.	+	.	ID=issr38;Motif=ACT;Standard=ATC;Type=3;Length=19;Match=17;Subsitution=1;Insertion=1;Deletion=0;Score=14
JACGEL010000003	Krait	issr	9978	9989	.	+	.	ID=issr39;Motif=CCAT;Standard=ATCC;Type=4;Length=12;Match=12;Subsitution=0;Insertion=0;Deletion=0;Score=12
JACGEL010000003	Krait	issr	10033	10042	.	+	.	ID=issr40;Motif=TA;Standard=AT;Type=2;Length=10;Match=10;Subsitution=0;Insertion=0;Deletion=0;Score=10
JACGEL010000003	Krait	issr	10680	10708	.	+	.	ID=issr41;Motif=A;Standard=A;Type=1;Length=29;Match=20;Subsitution=9;Insertion=0;Deletion=0;Score=11
JACGEL010000003	Krait	issr	11138	11197	.	+	.	ID=issr42;Motif=T;Standard=A;Type=1;Length=60;Match=35;Subsitution=25;Insertion=0;Deletion=0;Score=10
JACGEL010000003	Krait	issr	12259	12276	.	+	.	ID=issr43;Motif=GT;Standard=AC;Type=2;Length=18;Match=17;Subsitution=0;Insertion=1;Deletion=0;Score=15
JACGEL010000004	Krait	issr	2537	2548	.	+	.	ID=issr44;Motif=GAA;Standard=AAG;Type=3;Length=12;Match=11;Subsitution=1;Insertion=0;Deletion=0;Score=10
JACGEL010000004	Krait	issr	3928	3944	.	+	.	ID=issr45;Motif=CTT;Standard=AAG;Type=3;Length=17;Match=14;Subsitution=3;Insertion=0;Deletion=0;Score=11
JACGEL010000004	Krait	issr	6799	6808	.	+	.	ID=issr46;Motif=CGG;Standard=CCG;Type=3;Length=10;Match=10;Subsitution=0;Insertion=0;Deletion=0;Score=10
JACGEL010000004	Krait	issr	8787	8807	.	+	.	ID=issr47;Motif=CTG;Standard=ACG;Type=3;Length=21;Match=17;Subsitution=4;Insertion=0;Deletion=1;Score=11
JACGEL010000004	Krait	issr	11063	11098	.	+	.	ID=issr48;Motif=CGT;Standard=ACG;Type=3;Length=36;Match=26;Subsitution=9;Insertion=1;Deletion=2;Score=11
JACGEL010000004	Krait	issr	12012	12021	.	+	.	ID=issr49;Motif=CGG;Standard=CCG;Type=3;Length=10;Match=10;Subsitution=0;Insertion=0;Deletion=0;Score=10
JACGEL010000004	Krait	issr	14255	14295	.	+	.	ID=issr50;Motif=TCG;Standard=ACG;Type=3;Length=41;Match=31;Subsitution=9;Insertion=1;Deletion=1;Score=18
JACGEL010000005	Krait	issr	84	113	.	+	.	ID=issr51;Motif=T;Standard=A;Type=1;Length=30;Match=23;Subsitution=7;Insertion=0;Deletion=0;Score=16
JACGEL010000005	Krait	issr	1127	1153	.	+	.	ID=issr52;Motif=TTA;Standard=AAT;Type=3;Length=27;Match=21;Subsitution=5;Insertion=1;Deletion=1;Score=12
JACGEL010000005	Krait	issr	1547	1610	.	+	.	ID=issr53;Motif=A;Standard=A;Type=1;Length=64;Match=39;Subsitution=25;Insertion=0;Deletion=0;Score=14
JACGEL010000005	Krait	issr	2179	2216	.	+	.	ID=issr54;Motif=A;Standard=A;Type=1;Length=38;Match=25;Subsitution=13;Insertion=0;Deletion=0;Score=12
JACGEL010000005	Krait	issr	2567	2578	.	+	.	ID=issr55;Motif=ACA;Standard=AAC;Type=3;Length=12;Match=12;Subsitution=0;Insertion=0;Deletion=0;Score=12
JACGEL010000005	Krait	issr	2672	2697	.	+	.	ID=issr56;Motif=AT;Standard=AT;Type=2;Length=26;Match=22;Subsitution=4;Insertion=0;Deletion=4;Score=10
JACGEL010000005	Krait	issr	4261	4294	.	+	.	ID=issr57;Motif=ATA;Standard=AAT;Type=3;Length=34;Match=26;Subsitution=6;Insertion=2;Deletion=1;Score=14
JACGEL010000005	Krait	issr	4306	4352	.	+	.	ID=issr58;Motif=TAT;Standard=AAT;Type=3;Length=47;Match=35;Subsitution=10;Insertion=2;Deletion=2;Score=17
JACGEL010000005	Krait	issr	6155	6178	.	+	.	ID=issr59;Motif=TGT;Standard=AAC;Type=3;Length=24;Match=17;Subsitution=7;Insertion=0;Deletion=0;Score=10
JACGEL010000005	Krait	issr	6783	6802	.	+	.	ID=issr60;Motif=ATTT;Standard=AAAT;Type=4;Length=20;Match=19;Subsitution=1;Insertion=0;Deletion=0;Score=18
JACGEL010000005	Krait	issr	9541	9566	.	+	.	ID=issr61;Motif=A;Standard=A;Type=1;Length=26;Match=18;Subsitution=8;Insertion=0;Deletion=0;Score=10
JACGEL010000005	Krait	issr	9619	9641	.	+	.	ID=issr62;Motif=T;Standard=A;Type=1;Length=23;Match=19;Subsitution=4;Insertion=0;Deletion=0;Score=15
JACGEL010000006	Krait	issr	1338	1396	.	+	.	ID=issr63;Motif=TAT;Standard=AAT;Type=3;Length=59;Match=40;Subsitution=14;Insertion=5;Deletion=1;Score=14
JACGEL010000006	Krait	issr	5715	5771	.	+	.	ID=issr64;Motif=A;Standard=A;Type=1;Length=57;Match=37;Subsitution=20;Insertion=0;Deletion=0;Score=17
JACGEL010000006	Krait	issr	7189	7220	.	+	.	ID=issr65;Motif=ATA;Standard=AAT;Type=3;Length=32;Match=23;Subsitution=8;Insertion=1;Deletion=0;Score=13
JACGEL010000006	Krait	issr	8521	8560	.	+	.	ID=issr66;Motif=T;Standard=A;Type=1;Length=40;Match=27;Subsitution=13;Insertion=0;Deletion=0;Score=14
JACGEL010000006	Krait	issr	8584	8703	.	+	.	ID=issr67;Motif=T;Standard=A;Type=1;Length=120;Match=65;Subsitution=55;Insertion=0;Deletion=0;Score=10
JACGEL010000006	Krait	issr	10923	10940	.	+	.	ID=issr68;Motif=AAAT;Standard=AAAT;Type=4;Length=18;Match=16;Subsitution=2;Insertion=0;Deletion=1;Score=12
JACGEL010000006	Krait	issr	12533	12573	.	+	.	ID=issr69;Motif=A;Standard=A;Type=1;Length=41;Match=27;Subsitution=14;Insertion=0;Deletion=0;Score=13
JACGEL010000006	Krait	issr	12629	12689	.	+	.	ID=issr70;Motif=A;Standard=A;Type=1;Length=61;Match=38;Subsitution=23;Insertion=0;Deletion=0;Score=15
JACGEL010000006	Krait	issr	12803	12817	.	+	.	ID=issr71;Motif=ATA;Standard=AAT;Type=3;Length=15;Match=13;Subsitution=1;Insertion=1;Deletion=0;Score=10
JACGEL010000006	Krait	issr	13019	13028	.	+	.	ID=issr72;Motif=A;Standard=A;Type=1;Length=10;Match=10;Subsitution=0;Insertion=0;Deletion=0;Score=10
JACGEL010000007	Krait	issr	10430	10439	.	+	.	ID=issr73;Motif=AGA;Standard=AAG;Type=3;Length=10;Match=10;Subsitution=0;Insertion=0;Deletion=0;Score=10
JACGEL010000007	Krait	issr	12140	12171	.	+	.	ID=issr74;Motif=TAAA;Standard=AAAT;Type=4;Length=32;Match=25;Subsitution=6;Insertion=1;Deletion=0;Score=17
JACGEL010000008	Krait	issr	314	328	.	+	.	ID=issr75;Motif=CAA;Standard=AAC;Type=3;Length=15;Match=13;Subsitution=2;Insertion=0;Deletion=0;Score=11
JACGEL010000008	Krait	issr	1067	1086	.	+	.	ID=issr76;Motif=ATA;Standard=AAT;Type=3;Length=20;Match=18;Subsitution=1;Insertion=1;Deletion=1;Score=13
JACGEL010000008	Krait	issr	2466	2478	.	+	.	ID=issr77;Motif=AATT;Standard=AATT;Type=4;Length=13;Match=13;Subsitution=0;Insertion=0;Deletion=0;Score=13
JACGEL010000008	Krait	issr	5375	5426	.	+	.	ID=issr78;Motif=TA;Standard=AT;Type=2;Length=52;Match=36;Subsitution=15;Insertion=1;Deletion=3;Score=13
JACGEL010000008	Krait	issr	10097	10109	.	+	.	ID=issr79;Motif=TAAT;Standard=AATT;Type=4;Length=13;Match=13;Subsitution=0;Insertion=0;Deletion=0;Score=13
JACGEL010000008	Krait	issr	11489	11508	.	+	.	ID=issr80;Motif=TTA;Standard=AAT;Type=3;Length=20;Match=18;Subsitution=1;Insertion=1;Deletion=1;Score=13
JACGEL010000008	Krait	issr	12247	12261	.	+	.	ID=issr81;Motif=TTG;Standard=AAC;Type=3;Length=15;Match=13;Subsitution=2;Insertion=0;Deletion=0;Score=11
JACGEL010000009	Krait	issr	1243	1262	.	+	.	ID=issr82;Motif=ATG;Standard=ATC;Type=3;Length=20;Match=16;Subsitution=3;Insertion=1;Deletion=0;Score=11
JACGEL010000009	Krait	issr	3441	3475	.	+	.	ID=issr83;Motif=TAT;Standard=AAT;Type=3;Length=35;Match=25;Subsitution=9;Insertion=1;Deletion=1;Score=12
JACGEL010000009	Krait	issr	3458	3502	.	+	.	ID=issr84;Motif=AT;Standard=AT;Type=2;Length=45;Match=32;Subsitution=11;Insertion=2;Deletion=2;Score=13
JACGEL010000009	Krait	issr	6003	6054	.	+	.	ID=issr85;Motif=T;Standard=A;Type=1;Length=52;Match=33;Subsitution=19;Insertion=0;Deletion=0;Score=14
JACGEL010000009	Krait	issr	6159	6168	.	+	.	ID=issr86;Motif=ATC;Standard=ATC;Type=3;Length=10;Match=10;Subsitution=0;Insertion=0;Deletion=0;Score=10
JACGEL010000009	Krait	issr	6159	6202	.	+	.	ID=issr87;Motif=A;Standard=A;Type=1;Length=44;Match=27;Subsitution=17;Insertion=0;Deletion=0;Score=10
JACGEL010000009	Krait	issr	8841	8878	.	+	.	ID=issr88;Motif=A;Standard=A;Type=1;Length=38;Match=25;Subsitution=13;Insertion=0;Deletion=0;Score=12
JACGEL010000009	Krait	issr	10442	10462	.	+	.	ID=issr89;Motif=A;Standard=A;Type=1;Length=21;Match=17;Subsitution=4;Insertion=0;Deletion=0;Score=13
JACGEL010000009	Krait	issr	12447	12459	.	+	.	ID=issr90;Motif=T;Standard=A;Type=1;Length=13;Match=12;Subsitution=1;Insertion=0;Deletion=0;Score=11
JACGEL010000010	Krait	issr	1452	1464	.	+	.	ID=issr91;Motif=TTG;Standard=AAC;Type=3;Length=13;Match=12;Subsitution=1;Insertion=0;Deletion=0;Score=11
JACGEL010000010	Krait	issr	1487	1508	.	+	.	ID=issr92;Motif=TTG;Standard=AAC;Type=3;Length=22;Match=17;Subsitution=5;Insertion=0;Deletion=0;Score=12
JACGEL010000010	Krait	issr	1528	1549	.	+	.	ID=issr93;Motif=TTG;Standard=AAC;Type=3;Length=22;Match=17;Subsitution=4;Insertion=1;Deletion=0;Score=11
JACGEL010000010	Krait	issr	5163	5222	.	+	.	ID=issr94;Motif=CTT;Standard=AAG;Type=3;Length=60;Match=39;Subsitution=21;Insertion=0;Deletion=1;Score=16
JACGEL010000010	Krait	issr	9148	9167	.	+	.	ID=issr95;Motif=TCG;Standard=ACG;Type=3;Length=20;Match=17;Subsitution=3;Insertion=0;Deletion=1;Score=12
JACGEL010000010	Krait	issr	10700	10746	.	+	.	ID=issr96;Motif=TGC;Standard=ACG;Type=3;Length=47;Match=33;Subsitution=11;Insertion=3;Deletion=3;Score=10
JACGEL010000011	Krait	issr	203	228	.	+	.	ID=issr97;Motif=A;Standard=A;Type=1;Length=26;Match=18;Subsitution=8;Insertion=0;Deletion=0;Score=10
JACGEL010000011	Krait	issr	671	708	.	+	.	ID=issr98;Motif=TTTA;Standard=AAAT;Type=4;Length=38;Match=30;Subsitution=7;Insertion=1;Deletion=1;Score=19
JACGEL010000011	Krait	issr	1084	1101	.	+	.	ID=issr99;Motif=GTT;Standard=AAC;Type=3;Length=18;Match=16;Subsitution=2;Insertion=0;Deletion=0;Score=14
JACGEL010000011	Krait	issr	2884	2903	.	+	.	ID=issr100;Motif=ATG;Standard=ATC;Type=3;Length=20;Match=17;Subsitution=3;Insertion=0;Deletion=0;Score=14
JACGEL010000011	Krait	issr	3100	3133	.	+	.	ID=issr101;Motif=TTG;Standard=AAC;Type=3;Length=34;Match=26;Subsitution=7;Insertion=1;Deletion=2;Score=13
JACGEL010000011	Krait	issr	3850	3877	.	+	.	ID=issr102;Motif=T;Standard=A;Type=1;Length=28;Match=19;Subsitution=9;Insertion=0;Deletion=0;Score=10
JACGEL010000011	Krait	issr	11900	11937	.	+	.	ID=issr103;Motif=CTT;Standard=AAG;Type=3;Length=38;Match=28;Subsitution=8;Insertion=2;Deletion=1;Score=14
JACGEL010000012	Krait	issr	294	316	.	+	.	ID=issr104;Motif=T;Standard=A;Type=1;Length=23;Match=17;Subsitution=6;Insertion=0;Deletion=0;Score=11
JACGEL010000012	Krait	issr	339	380	.	+	.	ID=issr105;Motif=CAAA;Standard=AAAC;Type=4;Length=42;Match=31;Subsitution=8;Insertion=3;Deletion=0;Score=17
JACGEL010000012	Krait	issr	493	526	.	+	.	ID=issr106;Motif=T;Standard=A;Type=1;Length=34;Match=22;Subsitution=12;Insertion=0;Deletion=0;Score=10
JACGEL010000012	Krait	issr	2137	2168	.	+	.	ID=issr107;Motif=T;Standard=A;Type=1;Length=32;Match=21;Subsitution=11;Insertion=0;Deletion=0;Score=10
JACGEL010000012	Krait	issr	5490	5517	.	+	.	ID=issr108;Motif=T;Standard=A;Type=1;Length=28;Match=19;Subsitution=9;Insertion=0;Deletion=0;Score=10
JACGEL010000012	Krait	issr	7346	7362	.	+	.	ID=issr109;Motif=T;Standard=A;Type=1;Length=17;Match=14;Subsitution=3;Insertion=0;Deletion=0;Score=11
JACGEL010000013	Krait	issr	2	15	.	+	.	ID=issr110;Motif=TA;Standard=AT;Type=2;Length=14;Match=13;Subsitution=1;Insertion=0;Deletion=1;Score=10
JACGEL010000013	Krait	issr	753	776	.	+	.	ID=issr111;Motif=T;Standard=A;Type=1;Length=24;Match=20;Subsitution=4;Insertion=0;Deletion=0;Score=16
JACGEL010000013	Krait	issr	852	863	.	+	.	ID=issr112;Motif=TAAA;Standard=AAAT;Type=4;Length=12;Match=12;Subsitution=0;Insertion=0;Deletion=0;Score=12
JACGEL010000013	Krait	issr	1043	1052	.	+	.	ID=issr113;Motif=A;Standard=A;Type=1;Length=10;Match=10;Subsitution=0;Insertion=0;Deletion=0;Score=10
JACGEL010000013	Krait	issr	1444	1453	.	+	.	ID=issr114;Motif=AC;Standard=AC;Type=2;Length=10;Match=10;Subsitution=0;Insertion=0;Deletion=0;Score=10
JACGEL010000013	Krait	issr	2094	2109	.	+	.	ID=issr115;Motif=A;Standard=A;Type=1;Length=16;Match=14;Subsitution=2;Insertion=0;Deletion=0;Score=12
JACGEL010000013	Krait	issr	2225	2255	.	+	.	ID=issr116;Motif=ATT;Standard=AAT;Type=3;Length=31;Match=24;Subsitution=7;Insertion=0;Deletion=1;Score=15
JACGEL010000013	Krait	issr	3135	3186	.	+	.	ID=issr117;Motif=T;Standard=A;Type=1;Length=52;Match=31;Subsitution=21;Insertion=0;Deletion=0;Score=10
JACGEL010000013	Krait	issr	4012	4029	.	+	.	ID=issr118;Motif=TG;Standard=AC;Type=2;Length=18;Match=15;Subsitution=2;Insertion=1;Deletion=0;Score=11
JACGEL010000013	Krait	issr	6234	6270	.	+	.	ID=issr119;Motif=T;Standard=A;Type=1;Length=37;Match=25;Subsitution=12;Insertion=0;Deletion=0;Score=13
JACGEL010000013	Krait	issr	6490	6535	.	+	.	ID=issr120;Motif=A;Standard=A;Type=1;Length=46;Match=28;Subsitution=18;Insertion=0;Deletion=0;Score=10
JACGEL010000013	Krait	issr	6702	6720	.	+	.	ID=issr121;Motif=A;Standard=A;Type=1;Length=19;Match=15;Subsitution=4;Insertion=0;Deletion=0;Score=11
JACGEL010000013	Krait	issr	6889	6928	.	+	.	ID=issr122;Motif=TTA;Standard=AAT;Type=3;Length=40;Match=29;Subsitution=9;Insertion=2;Deletion=1;Score=14
JACGEL010000013	Krait	issr	7430	7461	.	+	.	ID=issr123;Motif=TA;Standard=AT;Type=2;Length=32;Match=27;Subsitution=5;Insertion=0;Deletion=6;Score=10
JACGEL010000013	Krait	issr	8227	8277	.	+	.	ID=issr124;Motif=A;Standard=A;Type=1;Length=51;Match=33;Subsitution=18;Insertion=0;Deletion=0;Score=15
JACGEL010000013	Krait	issr	8387	8428	.	+	.	ID=issr125;Motif=T;Standard=A;Type=1;Length=42;Match=29;Subsitution=13;Insertion=0;Deletion=0;Score=16
JACGEL010000013	Krait	issr	8734	8796	.	+	.	ID=issr126;Motif=T;Standard=A;Type=1;Length=63;Match=38;Subsitution=25;Insertion=0;Deletion=0;Score=13
JACGEL010000013	Krait	issr	8794	8838	.	+	.	ID=issr127;Motif=ATA;Standard=AAT;Type=3;Length=45;Match=34;Subsitution=9;Insertion=2;Deletion=2;Score=17
JACGEL010000013	Krait	issr	10849	10860	.	+	.	ID=issr128;Motif=TA;Standard=AT;Type=2;Length=12;Match=12;Subsitution=0;Insertion=0;Deletion=0;Score=12
JACGEL010000014	Krait	issr	989	1022	.	+	.	ID=issr129;Motif=ATTT;Standard=AAAT;Type=4;Length=34;Match=23;Subsitution=11;Insertion=0;Deletion=0;Score=12
JACGEL010000014	Krait	issr	1950	1991	.	+	.	ID=issr130;Motif=ACAT;Standard=ATAC;Type=4;Length=42;Match=29;Subsitution=13;Insertion=0;Deletion=2;Score=12
JACGEL010000014	Krait	issr	2292	2312	.	+	.	ID=issr131;Motif=ATTA;Standard=AATT;Type=4;Length=21;Match=19;Subsitution=2;Insertion=0;Deletion=2;Score=13
JACGEL010000014	Krait	issr	4160	4177	.	+	.	ID=issr132;Motif=T;Standard=A;Type=1;Length=18;Match=14;Subsitution=4;Insertion=0;Deletion=0;Score=10
JACGEL010000014	Krait	issr	4478	4503	.	+	.	ID=issr133;Motif=ATA;Standard=AAT;Type=3;Length=26;Match=19;Subsitution=4;Insertion=2;Deletion=0;Score=11
JACGEL010000014	Krait	issr	4651	4660	.	+	.	ID=issr134;Motif=CTG;Standard=ACG;Type=3;Length=10;Match=10;Subsitution=0;Insertion=0;Deletion=0;Score=10
JACGEL010000014	Krait	issr	6799	6838	.	+	.	ID=issr135;Motif=A;Standard=A;Type=1;Length=40;Match=27;Subsitution=13;Insertion=0;Deletion=0;Score=14
JACGEL010000014	Krait	issr	9439	9456	.	+	.	ID=issr136;Motif=AT;Standard=AT;Type=2;Length=18;Match=16;Subsitution=1;Insertion=1;Deletion=1;Score=11
JACGEL010000014	Krait	issr	9715	9740	.	+	.	ID=issr137;Motif=TAA;Standard=AAT;Type=3;Length=26;Match=20;Subsitution=4;Insertion=2;Deletion=1;Score=10
JACGEL010000015	Krait	issr	2597	2612	.	+	.	ID=issr138;Motif=TC;Standard=AG;Type=2;Length=16;Match=14;Subsitution=1;Insertion=1;Deletion=0;Score=11
JACGEL010000015	Krait	issr	5222	5231	.	+	.	ID=issr139;Motif=ATG;Standard=ATC;Type=3;Length=10;Match=10;Subsitution=0;Insertion=0;Deletion=0;Score=10
JACGEL010000016	Krait	issr	1749	1775	.	+	.	ID=issr140;Motif=AGAT;Standard=ATAG;Type=4;Length=27;Match=23;Subsitution=4;Insertion=0;Deletion=2;Score=15
JACGEL010000016	Krait	issr	2018	2034	.	+	.	ID=issr141;Motif=T;Standard=A;Type=1;Length=17;Match=15;Subsitution=2;Insertion=0;Deletion=0;Score=13
JACGEL010000016	Krait	issr	2340	2354	.	+	.	ID=issr142;Motif=ACTG;Standard=ACTG;Type=4;Length=15;Match=14;Subsitution=0;Insertion=1;Deletion=0;Score=12
JACGEL010000016	Krait	issr	4019	4032	.	+	.	ID=issr143;Motif=T;Standard=A;Type=1;Length=14;Match=12;Subsitution=2;Insertion=0;Deletion=0;Score=10
JACGEL010000016	Krait	issr	4142	4190	.	+	.	ID=issr144;Motif=TAA;Standard=AAT;Type=3;Length=49;Match=36;Subsitution=10;Insertion=3;Deletion=2;Score=16
JACGEL010000016	Krait	issr	4560	4575	.	+	.	ID=issr145;Motif=AT;Standard=AT;Type=2;Length=16;Match=15;Subsitution=1;Insertion=0;Deletion=2;Score=10
JACGEL010000016	Krait	issr	5108	5133	.	+	.	ID=issr146;Motif=T;Standard=A;Type=1;Length=26;Match=21;Subsitution=5;Insertion=0;Deletion=0;Score=16
JACGEL010000016	Krait	issr	7819	7836	.	+	.	ID=issr147;Motif=AT;Standard=AT;Type=2;Length=18;Match=14;Subsitution=4;Insertion=0;Deletion=0;Score=10
JACGEL010000016	Krait	issr	8305	8348	.	+	.	ID=issr148;Motif=ATTT;Standard=AAAT;Type=4;Length=44;Match=31;Subsitution=9;Insertion=3;Deletion=1;Score=14
JACGEL010000016	Krait	issr	8618	8643	.	+	.	ID=issr149;Motif=AAT;Standard=AAT;Type=3;Length=26;Match=19;Subsitution=6;Insertion=1;Deletion=0;Score=11
JACGEL010000016	Krait	issr	8819	8841	.	+	.	ID=issr150;Motif=A;Standard=A;Type=1;Length=23;Match=18;Subsitution=5;Insertion=0;Deletion=0;Score=13
JACGEL010000016	Krait	issr	9014	9042	.	+	.	ID=issr151;Motif=T;Standard=A;Type=1;Length=29;Match=21;Subsitution=8;Insertion=0;Deletion=0;Score=13
JACGEL010000016	Krait	issr	11112	11131	.	+	.	ID=issr152;Motif=TTA;Standard=AAT;Type=3;Length=20;Match=17;Subsitution=3;Insertion=0;Deletion=2;Score=10
JACGEL010000016	Krait	issr	11134	11171	.	+	.	ID=issr153;Motif=ATT;Standard=AAT;Type=3;Length=38;Match=28;Subsitution=9;Insertion=1;Deletion=3;Score=11
JACGEL010000017	Krait	issr	2010	2019	.	+	.	ID=issr154;Motif=A;Standard=A;Type=1;Length=10;Match=10;Subsitution=0;Insertion=0;Deletion=0;Score=10
JACGEL010000017	Krait	issr	2611	2623	.	+	.	ID=issr155;Motif=TAT;Standard=AAT;Type=3;Length=13;Match=12;Subsitution=1;Insertion=0;Deletion=0;Score=11
JACGEL010000017	Krait	issr	2689	2713	.	+	.	ID=issr156;Motif=TAA;Standard=AAT;Type=3;Length=25;Match=19;Subsitution=6;Insertion=0;Deletion=0;Score=13
JACGEL010000017	Krait	issr	5439	5452	.	+	.	ID=issr157;Motif=T;Standard=A;Type=1;Length=14;Match=12;Subsitution=2;Insertion=0;Deletion=0;Score=10
JACGEL010000017	Krait	issr	5841	5862	.	+	.	ID=issr158;Motif=AATTC;Standard=AATTC;Type=5;Length=22;Match=21;Subsitution=1;Insertion=0;Deletion=0;Score=20
JACGEL010000017	Krait	issr	6577	6597	.	+	.	ID=issr159;Motif=TTC;Standard=AAG;Type=3;Length=21;Match=19;Subsitution=2;Insertion=0;Deletion=1;Score=15
JACGEL010000017	Krait	issr	6608	6637	.	+	.	ID=issr160;Motif=AATA;Standard=AAAT;Type=4;Length=30;Match=25;Subsitution=4;Insertion=1;Deletion=2;Score=15
JACGEL010000017	Krait	issr	7168	7195	.	+	.	ID=issr161;Motif=AT;Standard=AT;Type=2;Length=28;Match=21;Subsitution=6;Insertion=1;Deletion=1;Score=11
JACGEL010000017	Krait	issr	7431	7555	.	+	.	ID=issr162;Motif=A;Standard=A;Type=1;Length=125;Match=75;Subsitution=50;Insertion=0;Deletion=0;Score=25
JACGEL010000017	Krait	issr	8511	8545	.	+	.	ID=issr163;Motif=TTCAC;Standard=AAGTG;Type=5;Length=35;Match=26;Subsitution=9;Insertion=0;Deletion=1;Score=15
JACGEL010000017	Krait	issr	10104	10129	.	+	.	ID=issr164;Motif=ATA;Standard=AAT;Type=3;Length=26;Match=22;Subsitution=2;Insertion=2;Deletion=3;Score=10
JACGEL010000018	Krait	issr	2363	2414	.	+	.	ID=issr165;Motif=A;Standard=A;Type=1;Length=52;Match=32;Subsitution=20;Insertion=0;Deletion=0;Score=12
JACGEL010000018	Krait	issr	5257	5272	.	+	.	ID=issr166;Motif=AGA;Standard=AAG;Type=3;Length=16;Match=15;Subsitution=0;Insertion=1;Deletion=0;Score=13
JACGEL010000018	Krait	issr	7819	7828	.	+	.	ID=issr167;Motif=AAC;Standard=AAC;Type=3;Length=10;Match=10;Subsitution=0;Insertion=0;Deletion=0;Score=10
JACGEL010000018	Krait	issr	10701	10736	.	+	.	ID=issr168;Motif=GAA;Standard=AAG;Type=3;Length=36;Match=27;Subsitution=8;Insertion=1;Deletion=1;Score=15
JACGEL010000019	Krait	issr	545	556	.	+	.	ID=issr169;Motif=TAAA;Standard=AAAT;Type=4;Length=12;Match=12;Subsitution=0;Insertion=0;Deletion=0;Score=12
JACGEL010000019	Krait	issr	1750	1769	.	+	.	ID=issr170;Motif=AT;Standard=AT;Type=2;Length=20;Match=17;Subsitution=3;Insertion=0;Deletion=2;Score=10
JACGEL010000019	Krait	issr	1759	1795	.	+	.	ID=issr171;Motif=T;Standard=A;Type=1;Length=37;Match=26;Subsitution=11;Insertion=0;Deletion=0;Score=15
JACGEL010000019	Krait	issr	2992	3017	.	+	.	ID=issr172;Motif=ATT;Standard=AAT;Type=3;Length=26;Match=19;Subsitution=7;Insertion=0;Deletion=0;Score=12
JACGEL010000019	Krait	issr	8104	8116	.	+	.	ID=issr173;Motif=AAGA;Standard=AAAG;Type=4;Length=13;Match=13;Subsitution=0;Insertion=0;Deletion=0;Score=13
JACGEL010000019	Krait	issr	10575	10609	.	+	.	ID=issr174;Motif=A;Standard=A;Type=1;Length=35;Match=26;Subsitution=9;Insertion=0;Deletion=0;Score=17
JACGEL010000020	Krait	issr	105	148	.	+	.	ID=issr175;Motif=T;Standard=A;Type=1;Length=44;Match=28;Subsitution=16;Insertion=0;Deletion=0;Score=12
JACGEL010000020	Krait	issr	724	740	.	+	.	ID=issr176;Motif=TAA;Standard=AAT;Type=3;Length=17;Match=15;Subsitution=1;Insertion=1;Deletion=0;Score=12
JACGEL010000020	Krait	issr	1186	1207	.	+	.	ID=issr177;Motif=A;Standard=A;Type=1;Length=22;Match=17;Subsitution=5;Insertion=0;Deletion=0;Score=12
JACGEL010000020	Krait	issr	1922	1935	.	+	.	ID=issr178;Motif=A;Standard=A;Type=1;Length=14;Match=12;Subsitution=2;Insertion=0;Deletion=0;Score=10
JACGEL010000020	Krait	issr	2852	2868	.	+	.	ID=issr179;Motif=AAT;Standard=AAT;Type=3;Length=17;Match=16;Subsitution=1;Insertion=0;Deletion=2;Score=11
JACGEL010000020	Krait	issr	4231	4278	.	+	.	ID=issr180;Motif=T;Standard=A;Type=1;Length=48;Match=31;Subsitution=17;Insertion=0;Deletion=0;Score=14
JACGEL010000020	Krait	issr	4851	4874	.	+	.	ID=issr181;Motif=AAT;Standard=AAT;Type=3;Length=24;Match=19;Subsitution=3;Insertion=2;Deletion=0;Score=12
JACGEL010000020	Krait	issr	5801	5812	.	+	.	ID=issr182;Motif=GAT;Standard=ATC;Type=3;Length=12;Match=11;Subsitution=1;Insertion=0;Deletion=0;Score=10
JACGEL010000020	Krait	issr	6033	6043	.	+	.	ID=issr183;Motif=AC;Standard=AC;Type=2;Length=11;Match=11;Subsitution=0;Insertion=0;Deletion=0;Score=11
JACGEL010000020	Krait	issr	7121	7150	.	+	.	ID=issr184;Motif=CAC;Standard=ACC;Type=3;Length=30;Match=24;Subsitution=3;Insertion=3;Deletion=1;Score=13
JACGEL010000021	Krait	issr	988	1010	.	+	.	ID=issr185;Motif=TTAA;Standard=AATT;Type=4;Length=23;Match=19;Subsitution=3;Insertion=1;Deletion=0;Score=14
JACGEL010000021	Krait	issr	2794	2812	.	+	.	ID=issr186;Motif=ATA;Standard=AAT;Type=3;Length=19;Match=17;Subsitution=2;Insertion=0;Deletion=0;Score=15
JACGEL010000021	Krait	issr	4095	4180	.	+	.	ID=issr187;Motif=T;Standard=A;Type=1;Length=86;Match=48;Subsitution=38;Insertion=0;Deletion=0;Score=10
JACGEL010000021	Krait	issr	5830	5845	.	+	.	ID=issr188;Motif=T;Standard=A;Type=1;Length=16;Match=15;Subsitution=1;Insertion=0;Deletion=0;Score=14
JACGEL010000022	Krait	issr	5114	5125	.	+	.	ID=issr189;Motif=AAT;Standard=AAT;Type=3;Length=12;Match=11;Subsitution=1;Insertion=0;Deletion=0;Score=10
JACGEL010000022	Krait	issr	6858	6872	.	+	.	ID=issr190;Motif=TAT;Standard=AAT;Type=3;Length=15;Match=13;Subsitution=2;Insertion=0;Deletion=0;Score=11
JACGEL010000022	Krait	issr	6859	6901	.	+	.	ID=issr191;Motif=TCA;Standard=ATC;Type=3;Length=43;Match=31;Subsitution=11;Insertion=1;Deletion=2;Score=14
JACGEL010000022	Krait	issr	7390	7418	.	+	.	ID=issr192;Motif=ATT;Standard=AAT;Type=3;Length=29;Match=21;Subsitution=7;Insertion=1;Deletion=0;Score=12
JACGEL010000022	Krait	issr	7856	7884	.	+	.	ID=issr193;Motif=TTC;Standard=AAG;Type=3;Length=29;Match=22;Subsitution=5;Insertion=2;Deletion=0;Score=13
JACGEL010000022	Krait	issr	8352	8378	.	+	.	ID=issr194;Motif=AT;Standard=AT;Type=2;Length=27;Match=23;Subsitution=4;Insertion=0;Deletion=2;Score=15
JACGEL010000022	Krait	issr	8458	8497	.	+	.	ID=issr195;Motif=TCA;Standard=ATC;Type=3;Length=40;Match=30;Subsitution=8;Insertion=2;Deletion=2;Score=14
JACGEL010000022	Krait	issr	10296	10321	.	+	.	ID=issr196;Motif=A;Standard=A;Type=1;Length=26;Match=18;Subsitution=8;Insertion=0;Deletion=0;Score=10
JACGEL010000023	Krait	issr	1385	1394	.	+	.	ID=issr197;Motif=CCA;Standard=ACC;Type=3;Length=10;Match=10;Subsitution=0;Insertion=0;Deletion=0;Score=10
JACGEL010000023	Krait	issr	1678	1719	.	+	.	ID=issr198;Motif=GCC;Standard=CCG;Type=3;Length=42;Match=31;Subsitution=9;Insertion=2;Deletion=1;Score=16
JACGEL010000023	Krait	issr	1798	1823	.	+	.	ID=issr199;Motif=GTC;Standard=ACG;Type=3;Length=26;Match=20;Subsitution=5;Insertion=1;Deletion=1;Score=11
JACGEL010000023	Krait	issr	2858	2879	.	+	.	ID=issr200;Motif=GCC;Standard=CCG;Type=3;Length=22;Match=17;Subsitution=3;Insertion=2;Deletion=0;Score=10
JACGEL010000023	Krait	issr	3713	3766	.	+	.	ID=issr201;Motif=GAC;Standard=ACG;Type=3;Length=54;Match=38;Subsitution=14;Insertion=2;Deletion=3;Score=14
JACGEL010000023	Krait	issr	4788	4803	.	+	.	ID=issr202;Motif=AGC;Standard=ACG;Type=3;Length=16;Match=14;Subsitution=2;Insertion=0;Deletion=0;Score=12
JACGEL010000024	Krait	issr	6932	6969	.	+	.	ID=issr203;Motif=A;Standard=A;Type=1;Length=38;Match=25;Subsitution=13;Insertion=0;Deletion=0;Score=12
JACGEL010000024	Krait	issr	7230	7262	.	+	.	ID=issr204;Motif=CTTTA;Standard=AAATG;Type=5;Length=33;Match=27;Subsitution=6;Insertion=0;Deletion=1;Score=19
JACGEL010000024	Krait	issr	7556	7575	.	+	.	ID=issr205;Motif=T;Standard=A;Type=1;Length=20;Match=15;Subsitution=5;Insertion=0;Deletion=0;Score=10
JACGEL010000024	Krait	issr	8085	8109	.	+	.	ID=issr206;Motif=TAT;Standard=AAT;Type=3;Length=25;Match=20;Subsitution=4;Insertion=1;Deletion=1;Score=12
JACGEL010000024	Krait	issr	8844	8859	.	+	.	ID=issr207;Motif=AAT;Standard=AAT;Type=3;Length=16;Match=14;Subsitution=2;Insertion=0;Deletion=0;Score=12
JACGEL010000025	Krait	issr	36	46	.	+	.	ID=issr208;Motif=CA;Standard=AC;Type=2;Length=11;Match=11;Subsitution=0;Insertion=0;Deletion=0;Score=11
JACGEL010000025	Krait	issr	1058	1088	.	+	.	ID=issr209;Motif=A;Standard=A;Type=1;Length=31;Match=21;Subsitution=10;Insertion=0;Deletion=0;Score=11
JACGEL010000025	Krait	issr	2185	2202	.	+	.	ID=issr210;Motif=AAG;Standard=AAG;Type=3;Length=18;Match=16;Subsitution=1;Insertion=1;Deletion=0;Score=13
JACGEL010000025	Krait	issr	2409	2418	.	+	.	ID=issr211;Motif=TGT;Standard=AAC;Type=3;Length=10;Match=10;Subsitution=0;Insertion=0;Deletion=0;Score=10
JACGEL010000025	Krait	issr	3875	3884	.	+	.	ID=issr212;Motif=TG;Standard=AC;Type=2;Length=10;Match=10;Subsitution=0;Insertion=0;Deletion=0;Score=10
JACGEL010000025	Krait	issr	6008	6034	.	+	.	ID=issr213;Motif=ATT;Standard=AAT;Type=3;Length=27;Match=19;Subsitution=7;Insertion=1;Deletion=0;Score=10
JACGEL010000025	Krait	issr	6208	6254	.	+	.	ID=issr214;Motif=GTC;Standard=ACG;Type=3;Length=47;Match=36;Subsitution=9;Insertion=2;Deletion=3;Score=17
JACGEL010000025	Krait	issr	6366	6378	.	+	.	ID=issr215;Motif=AG;Standard=AG;Type=2;Length=13;Match=13;Subsitution=0;Insertion=0;Deletion=0;Score=13
JACGEL010000025	Krait	issr	6426	6459	.	+	.	ID=issr216;Motif=CGT;Standard=ACG;Type=3;Length=34;Match=26;Subsitution=5;Insertion=3;Deletion=1;Score=13
JACGEL010000025	Krait	issr	6621	6636	.	+	.	ID=issr217;Motif=TTA;Standard=AAT;Type=3;Length=16;Match=14;Subsitution=2;Insertion=0;Deletion=0;Score=12
JACGEL010000025	Krait	issr	7163	7181	.	+	.	ID=issr218;Motif=TCG;Standard=ACG;Type=3;Length=19;Match=16;Subsitution=3;Insertion=0;Deletion=1;Score=11
JACGEL010000025	Krait	issr	7205	7219	.	+	.	ID=issr219;Motif=TG;Standard=AC;Type=2;Length=15;Match=14;Subsitution=1;Insertion=0;Deletion=0;Score=13
JACGEL010000026	Krait	issr	389	414	.	+	.	ID=issr220;Motif=A;Standard=A;Type=1;Length=26;Match=18;Subsitution=8;Insertion=0;Deletion=0;Score=10
JACGEL010000026	Krait	issr	1003	1045	.	+	.	ID=issr221;Motif=TAAT;Standard=AATT;Type=4;Length=43;Match=31;Subsitution=10;Insertion=2;Deletion=1;Score=15
JACGEL010000026	Krait	issr	1198	1232	.	+	.	ID=issr222;Motif=TAA;Standard=AAT;Type=3;Length=35;Match=25;Subsitution=9;Insertion=1;Deletion=1;Score=12
JACGEL010000026	Krait	issr	2009	2062	.	+	.	ID=issr223;Motif=T;Standard=A;Type=1;Length=54;Match=34;Subsitution=20;Insertion=0;Deletion=0;Score=14
JACGEL010000026	Krait	issr	2158	2189	.	+	.	ID=issr224;Motif=ATT;Standard=AAT;Type=3;Length=32;Match=22;Subsitution=8;Insertion=2;Deletion=0;Score=10
JACGEL010000026	Krait	issr	2350	2360	.	+	.	ID=issr225;Motif=T;Standard=A;Type=1;Length=11;Match=11;Subsitution=0;Insertion=0;Deletion=0;Score=11
JACGEL010000026	Krait	issr	3608	3631	.	+	.	ID=issr226;Motif=TAT;Standard=AAT;Type=3;Length=24;Match=19;Subsitution=5;Insertion=0;Deletion=1;Score=12
JACGEL010000026	Krait	issr	4725	4800	.	+	.	ID=issr227;Motif=T;Standard=A;Type=1;Length=76;Match=46;Subsitution=30;Insertion=0;Deletion=0;Score=16
JACGEL010000026	Krait	issr	5778	5802	.	+	.	ID=issr228;Motif=A;Standard=A;Type=1;Length=25;Match=19;Subsitution=6;Insertion=0;Deletion=0;Score=13
JACGEL010000026	Krait	issr	6240	6249	.	+	.	ID=issr229;Motif=TAT;Standard=AAT;Type=3;Length=10;Match=10;Subsitution=0;Insertion=0;Deletion=0;Score=10
JACGEL010000026	Krait	issr	6907	6944	.	+	.	ID=issr230;Motif=T;Standard=A;Type=1;Length=38;Match=24;Subsitution=14;Insertion=0;Deletion=0;Score=10
JACGEL010000026	Krait	issr	9788	9810	.	+	.	ID=issr231;Motif=TTATT;Standard=AAAAT;Type=5;Length=23;Match=19;Subsitution=3;Insertion=1;Deletion=0;Score=14
JACGEL010000027	Krait	issr	262	296	.	+	.	ID=issr232;Motif=AT;Standard=AT;Type=2;Length=35;Match=28;Subsitution=7;Insertion=0;Deletion=2;Score=17
JACGEL010000027	Krait	issr	2855	2872	.	+	.	ID=issr233;Motif=TACAC;Standard=ATGTG;Type=5;Length=18;Match=18;Subsitution=0;Insertion=0;Deletion=0;Score=18
JACGEL010000027	Krait	issr	4013	4039	.	+	.	ID=issr234;Motif=ATTG;Standard=AATC;Type=4;Length=27;Match=23;Subsitution=4;Insertion=0;Deletion=1;Score=17
JACGEL010000027	Krait	issr	4739	4759	.	+	.	ID=issr235;Motif=A;Standard=A;Type=1;Length=21;Match=16;Subsitution=5;Insertion=0;Deletion=0;Score=11
JACGEL010000027	Krait	issr	6227	6243	.	+	.	ID=issr236;Motif=T;Standard=A;Type=1;Length=17;Match=14;Subsitution=3;Insertion=0;Deletion=0;Score=11
JACGEL010000027	Krait	issr	8004	8034	.	+	.	ID=issr237;Motif=TA;Standard=AT;Type=2;Length=31;Match=22;Subsitution=6;Insertion=3;Deletion=0;Score=10
JACGEL010000027	Krait	issr	8635	8657	.	+	.	ID=issr238;Motif=AAG;Standard=AAG;Type=3;Length=23;Match=19;Subsitution=4;Insertion=0;Deletion=0;Score=15
JACGEL010000027	Krait	issr	9368	9421	.	+	.	ID=issr239;Motif=T;Standard=A;Type=1;Length=54;Match=32;Subsitution=22;Insertion=0;Deletion=0;Score=10
JACGEL010000028	Krait	issr	370	476	.	+	.	ID=issr240;Motif=A;Standard=A;Type=1;Length=107;Match=61;Subsitution=46;Insertion=0;Deletion=0;Score=15
JACGEL010000028	Krait	issr	977	1012	.	+	.	ID=issr241;Motif=AT;Standard=AT;Type=2;Length=36;Match=28;Subsitution=6;Insertion=2;Deletion=3;Score=12
JACGEL010000028	Krait	issr	1732	1769	.	+	.	ID=issr242;Motif=T;Standard=A;Type=1;Length=38;Match=24;Subsitution=14;Insertion=0;Deletion=0;Score=10
JACGEL010000028	Krait	issr	1968	2007	.	+	.	ID=issr243;Motif=A;Standard=A;Type=1;Length=40;Match=26;Subsitution=14;Insertion=0;Deletion=0;Score=12
JACGEL010000028	Krait	issr	2629	2646	.	+	.	ID=issr244;Motif=A;Standard=A;Type=1;Length=18;Match=15;Subsitution=3;Insertion=0;Deletion=0;Score=12
JACGEL010000028	Krait	issr	3015	3024	.	+	.	ID=issr245;Motif=T;Standard=A;Type=1;Length=10;Match=10;Subsitution=0;Insertion=0;Deletion=0;Score=10
JACGEL010000028	Krait	issr	6315	6340	.	+	.	ID=issr246;Motif=A;Standard=A;Type=1;Length=26;Match=20;Subsitution=6;Insertion=0;Deletion=0;Score=14
JACGEL010000028	Krait	issr	7213	7233	.	+	.	ID=issr247;Motif=AGTG;Standard=ACTC;Type=4;Length=21;Match=17;Subsitution=4;Insertion=0;Deletion=0;Score=13
JACGEL010000028	Krait	issr	7520	7557	.	+	.	ID=issr248;Motif=ATT;Standard=AAT;Type=3;Length=38;Match=29;Subsitution=8;Insertion=1;Deletion=2;Score=15
JACGEL010000028	Krait	issr	7589	7603	.	+	.	ID=issr249;Motif=AAT;Standard=AAT;Type=3;Length=15;Match=13;Subsitution=2;Insertion=0;Deletion=0;Score=11
JACGEL010000028	Krait	issr	8935	8973	.	+	.	ID=issr250;Motif=A;Standard=A;Type=1;Length=39;Match=26;Subsitution=13;Insertion=0;Deletion=0;Score=13
JACGEL010000029	Krait	issr	2074	2117	.	+	.	ID=issr251;Motif=TA;Standard=AT;Type=2;Length=44;Match=34;Subsitution=9;Insertion=1;Deletion=2;Score=19
JACGEL010000029	Krait	issr	2382	2391	.	+	.	ID=issr252;Motif=GGT;Standard=ACC;Type=3;Length=10;Match=10;Subsitution=0;Insertion=0;Deletion=0;Score=10
JACGEL010000029	Krait	issr	2452	2499	.	+	.	ID=issr253;Motif=TAA;Standard=AAT;Type=3;Length=48;Match=35;Subsitution=12;Insertion=1;Deletion=1;Score=19
JACGEL010000029	Krait	issr	4167	4190	.	+	.	ID=issr254;Motif=T;Standard=A;Type=1;Length=24;Match=19;Subsitution=5;Insertion=0;Deletion=0;Score=14
JACGEL010000029	Krait	issr	6393	6458	.	+	.	ID=issr255;Motif=T;Standard=A;Type=1;Length=66;Match=41;Subsitution=25;Insertion=0;Deletion=0;Score=16
JACGEL010000029	Krait	issr	7077	7126	.	+	.	ID=issr256;Motif=TTTA;Standard=AAAT;Type=4;Length=50;Match=33;Subsitution=14;Insertion=2;Deletion=0;Score=15
JACGEL010000030	Krait	issr	3101	3111	.	+	.	ID=issr257;Motif=AAG;Standard=AAG;Type=3;Length=11;Match=11;Subsitution=0;Insertion=0;Deletion=0;Score=11
JACGEL010000031	Krait	issr	1420	1448	.	+	.	ID=issr258;Motif=AT;Standard=AT;Type=2;Length=29;Match=23;Subsitution=6;Insertion=0;Deletion=2;Score=13
JACGEL010000031	Krait	issr	2514	2538	.	+	.	ID=issr259;Motif=TC;Standard=AG;Type=2;Length=25;Match=19;Subsitution=3;Insertion=3;Deletion=0;Score=10
JACGEL010000031	Krait	issr	4401	4412	.	+	.	ID=issr260;Motif=ATA;Standard=AAT;Type=3;Length=12;Match=11;Subsitution=1;Insertion=0;Deletion=0;Score=10
JACGEL010000031	Krait	issr	5154	5169	.	+	.	ID=issr261;Motif=TAA;Standard=AAT;Type=3;Length=16;Match=14;Subsitution=2;Insertion=0;Deletion=0;Score=12
JACGEL010000031	Krait	issr	5660	5691	.	+	.	ID=issr262;Motif=TA;Standard=AT;Type=2;Length=32;Match=23;Subsitution=8;Insertion=1;Deletion=0;Score=13
JACGEL010000031	Krait	issr	9583	9620	.	+	.	ID=issr263;Motif=A;Standard=A;Type=1;Length=38;Match=27;Subsitution=11;Insertion=0;Deletion=0;Score=16
JACGEL010000032	Krait	issr	381	399	.	+	.	ID=issr264;Motif=TA;Standard=AT;Type=2;Length=19;Match=15;Subsitution=4;Insertion=0;Deletion=0;Score=11
JACGEL010000032	Krait	issr	2106	2129	.	+	.	ID=issr265;Motif=CGA;Standard=ACG;Type=3;Length=24;Match=19;Subsitution=3;Insertion=2;Deletion=1;Score=10
JACGEL010000032	Krait	issr	2419	2455	.	+	.	ID=issr266;Motif=CGA;Standard=ACG;Type=3;Length=37;Match=28;Subsitution=8;Insertion=1;Deletion=1;Score=16
JACGEL010000032	Krait	issr	3532	3568	.	+	.	ID=issr267;Motif=ACG;Standard=ACG;Type=3;Length=37;Match=29;Subsitution=8;Insertion=0;Deletion=2;Score=17
JACGEL010000032	Krait	issr	4016	4060	.	+	.	ID=issr268;Motif=GAC;Standard=ACG;Type=3;Length=45;Match=33;Subsitution=11;Insertion=1;Deletion=2;Score=16
JACGEL010000032	Krait	issr	5962	5977	.	+	.	ID=issr269;Motif=TAT;Standard=AAT;Type=3;Length=16;Match=13;Subsitution=3;Insertion=0;Deletion=0;Score=10
JACGEL010000032	Krait	issr	8548	8562	.	+	.	ID=issr270;Motif=GAA;Standard=AAG;Type=3;Length=15;Match=13;Subsitution=2;Insertion=0;Deletion=0;Score=11
JACGEL010000033	Krait	issr	783	796	.	+	.	ID=issr271;Motif=AAT;Standard=AAT;Type=3;Length=14;Match=12;Subsitution=2;Insertion=0;Deletion=0;Score=10
JACGEL010000033	Krait	issr	939	964	.	+	.	ID=issr272;Motif=TTTA;Standard=AAAT;Type=4;Length=26;Match=23;Subsitution=0;Insertion=3;Deletion=0;Score=17
JACGEL010000033	Krait	issr	1466	1498	.	+	.	ID=issr273;Motif=TTA;Standard=AAT;Type=3;Length=33;Match=25;Subsitution=8;Insertion=0;Deletion=0;Score=17
JACGEL010000033	Krait	issr	1717	1729	.	+	.	ID=issr274;Motif=AT;Standard=AT;Type=2;Length=13;Match=12;Subsitution=1;Insertion=0;Deletion=0;Score=11
JACGEL010000033	Krait	issr	1902	1947	.	+	.	ID=issr275;Motif=A;Standard=A;Type=1;Length=46;Match=30;Subsitution=16;Insertion=0;Deletion=0;Score=14
JACGEL010000033	Krait	issr	2433	2461	.	+	.	ID=issr276;Motif=TTA;Standard=AAT;Type=3;Length=29;Match=23;Subsitution=6;Insertion=0;Deletion=1;Score=15
JACGEL010000033	Krait	issr	5139	5148	.	+	.	ID=issr277;Motif=AAT;Standard=AAT;Type=3;Length=10;Match=10;Subsitution=0;Insertion=0;Deletion=0;Score=10
JACGEL010000033	Krait	issr	9531	9553	.	+	.	ID=issr278;Motif=TAA;Standard=AAT;Type=3;Length=23;Match=18;Subsitution=3;Insertion=2;Deletion=0;Score=11
JACGEL010000034	Krait	issr	293	304	.	+	.	ID=issr279;Motif=TAA;Standard=AAT;Type=3;Length=12;Match=11;Subsitution=1;Insertion=0;Deletion=0;Score=10
JACGEL010000034	Krait	issr	331	347	.	+	.	ID=issr280;Motif=A;Standard=A;Type=1;Length=17;Match=15;Subsitution=2;Insertion=0;Deletion=0;Score=13
JACGEL010000034	Krait	issr	2419	2428	.	+	.	ID=issr281;Motif=AGC;Standard=ACG;Type=3;Length=10;Match=10;Subsitution=0;Insertion=0;Deletion=0;Score=10
JACGEL010000034	Krait	issr	2785	2816	.	+	.	ID=issr282;Motif=CAG;Standard=ACG;Type=3;Length=32;Match=25;Subsitution=6;Insertion=1;Deletion=0;Score=17
JACGEL010000034	Krait	issr	4900	4932	.	+	.	ID=issr283;Motif=TA;Standard=AT;Type=2;Length=33;Match=25;Subsitution=6;Insertion=2;Deletion=2;Score=11
JACGEL010000034	Krait	issr	4982	5002	.	+	.	ID=issr284;Motif=ATA;Standard=AAT;Type=3;Length=21;Match=17;Subsitution=4;Insertion=0;Deletion=1;Score=11
JACGEL010000034	Krait	issr	6804	6817	.	+	.	ID=issr285;Motif=TAA;Standard=AAT;Type=3;Length=14;Match=13;Subsitution=1;Insertion=0;Deletion=1;Score=10
JACGEL010000034	Krait	issr	6991	7030	.	+	.	ID=issr286;Motif=AT;Standard=AT;Type=2;Length=40;Match=31;Subsitution=9;Insertion=0;Deletion=4;Score=14
JACGEL010000034	Krait	issr	7048	7070	.	+	.	ID=issr287;Motif=TTCA;Standard=AATG;Type=4;Length=23;Match=19;Subsitution=3;Insertion=1;Deletion=0;Score=14
JACGEL010000034	Krait	issr	9027	9044	.	+	.	ID=issr288;Motif=ATT;Standard=AAT;Type=3;Length=18;Match=15;Subsitution=3;Insertion=0;Deletion=0;Score=12
JACGEL010000035	Krait	issr	45	68	.	+	.	ID=issr289;Motif=AT;Standard=AT;Type=2;Length=24;Match=18;Subsitution=6;Insertion=0;Deletion=0;Score=12
JACGEL010000035	Krait	issr	736	754	.	+	.	ID=issr290;Motif=TAGAT;Standard=AATCT;Type=5;Length=19;Match=17;Subsitution=2;Insertion=0;Deletion=0;Score=15
JACGEL010000035	Krait	issr	1574	1607	.	+	.	ID=issr291;Motif=ATT;Standard=AAT;Type=3;Length=34;Match=24;Subsitution=8;Insertion=2;Deletion=1;Score=10
JACGEL010000035	Krait	issr	2511	2522	.	+	.	ID=issr292;Motif=TC;Standard=AG;Type=2;Length=12;Match=11;Subsitution=1;Insertion=0;Deletion=0;Score=10
JACGEL010000035	Krait	issr	3574	3622	.	+	.	ID=issr293;Motif=A;Standard=A;Type=1;Length=49;Match=32;Subsitution=17;Insertion=0;Deletion=0;Score=15
JACGEL010000035	Krait	issr	4309	4318	.	+	.	ID=issr294;Motif=TAA;Standard=AAT;Type=3;Length=10;Match=10;Subsitution=0;Insertion=0;Deletion=0;Score=10
JACGEL010000035	Krait	issr	7546	7567	.	+	.	ID=issr295;Motif=T;Standard=A;Type=1;Length=22;Match=16;Subsitution=6;Insertion=0;Deletion=0;Score=10
JACGEL010000035	Krait	issr	7617	7641	.	+	.	ID=issr296;Motif=AT;Standard=AT;Type=2;Length=25;Match=18;Subsitution=7;Insertion=0;Deletion=0;Score=11
JACGEL010000035	Krait	issr	8289	8304	.	+	.	ID=issr297;Motif=TTC;Standard=AAG;Type=3;Length=16;Match=13;Subsitution=3;Insertion=0;Deletion=0;Score=10
JACGEL010000035	Krait	issr	8741	8764	.	+	.	ID=issr298;Motif=AATAAA;Standard=AAAAAT;Type=6;Length=24;Match=20;Subsitution=4;Insertion=0;Deletion=0;Score=16
JACGEL010000036	Krait	issr	1410	1421	.	+	.	ID=issr299;Motif=AAC;Standard=AAC;Type=3;Length=12;Match=12;Subsitution=0;Insertion=0;Deletion=0;Score=12
JACGEL010000036	Krait	issr	1935	1967	.	+	.	ID=issr300;Motif=CTA;Standard=ATC;Type=3;Length=33;Match=26;Subsitution=6;Insertion=1;Deletion=4;Score=10
JACGEL010000036	Krait	issr	3798	3823	.	+	.	ID=issr301;Motif=T;Standard=A;Type=1;Length=26;Match=19;Subsitution=7;Insertion=0;Deletion=0;Score=12
JACGEL010000036	Krait	issr	4346	4361	.	+	.	ID=issr302;Motif=TA;Standard=AT;Type=2;Length=16;Match=15;Subsitution=1;Insertion=0;Deletion=2;Score=10
JACGEL010000036	Krait	issr	4759	4785	.	+	.	ID=issr303;Motif=TTA;Standard=AAT;Type=3;Length=27;Match=21;Subsitution=6;Insertion=0;Deletion=0;Score=15
JACGEL010000036	Krait	issr	6339	6368	.	+	.	ID=issr304;Motif=A;Standard=A;Type=1;Length=30;Match=23;Subsitution=7;Insertion=0;Deletion=0;Score=16
JACGEL010000036	Krait	issr	7650	7670	.	+	.	ID=issr305;Motif=AAT;Standard=AAT;Type=3;Length=21;Match=18;Subsitution=3;Insertion=0;Deletion=1;Score=13
JACGEL010000037	Krait	issr	292	321	.	+	.	ID=issr306;Motif=AAT;Standard=AAT;Type=3;Length=30;Match=24;Subsitution=3;Insertion=3;Deletion=1;Score=13
JACGEL010000037	Krait	issr	591	616	.	+	.	ID=issr307;Motif=TTC;Standard=AAG;Type=3;Length=26;Match=20;Subsitution=5;Insertion=1;Deletion=0;Score=13
JACGEL010000037	Krait	issr	807	827	.	+	.	ID=issr308;Motif=A;Standard=A;Type=1;Length=21;Match=16;Subsitution=5;Insertion=0;Deletion=0;Score=11
JACGEL010000037	Krait	issr	1343	1356	.	+	.	ID=issr309;Motif=TAT;Standard=AAT;Type=3;Length=14;Match=13;Subsitution=1;Insertion=0;Deletion=0;Score=12
JACGEL010000037	Krait	issr	2492	2508	.	+	.	ID=issr310;Motif=A;Standard=A;Type=1;Length=17;Match=14;Subsitution=3;Insertion=0;Deletion=0;Score=11
JACGEL010000037	Krait	issr	2786	2795	.	+	.	ID=issr311;Motif=A;Standard=A;Type=1;Length=10;Match=10;Subsitution=0;Insertion=0;Deletion=0;Score=10
JACGEL010000037	Krait	issr	2808	2831	.	+	.	ID=issr312;Motif=AT;Standard=AT;Type=2;Length=24;Match=18;Subsitution=6;Insertion=0;Deletion=0;Score=12
JACGEL010000037	Krait	issr	3640	3649	.	+	.	ID=issr313;Motif=TCC;Standard=AGG;Type=3;Length=10;Match=10;Subsitution=0;Insertion=0;Deletion=0;Score=10
JACGEL010000037	Krait	issr	7912	7932	.	+	.	ID=issr314;Motif=GTG;Standard=ACC;Type=3;Length=21;Match=17;Subsitution=4;Insertion=0;Deletion=0;Score=13
JACGEL010000037	Krait	issr	8389	8410	.	+	.	ID=issr315;Motif=A;Standard=A;Type=1;Length=22;Match=16;Subsitution=6;Insertion=0;Deletion=0;Score=10
JACGEL010000037	Krait	issr	8507	8525	.	+	.	ID=issr316;Motif=A;Standard=A;Type=1;Length=19;Match=17;Subsitution=2;Insertion=0;Deletion=0;Score=15
JACGEL010000037	Krait	issr	8726	8735	.	+	.	ID=issr317;Motif=A;Standard=A;Type=1;Length=10;Match=10;Subsitution=0;Insertion=0;Deletion=0;Score=10
JACGEL010000037	Krait	issr	9067	9076	.	+	.	ID=issr318;Motif=ATT;Standard=AAT;Type=3;Length=10;Match=10;Subsitution=0;Insertion=0;Deletion=0;Score=10
JACGEL010000037	Krait	issr	9121	9142	.	+	.	ID=issr319;Motif=A;Standard=A;Type=1;Length=22;Match=16;Subsitution=6;Insertion=0;Deletion=0;Score=10
JACGEL010000037	Krait	issr	9215	9234	.	+	.	ID=issr320;Motif=TAAG;Standard=AAGT;Type=4;Length=20;Match=17;Subsitution=2;Insertion=1;Deletion=0;Score=13
JACGEL010000037	Krait	issr	9373	9392	.	+	.	ID=issr321;Motif=TAAG;Standard=AAGT;Type=4;Length=20;Match=17;Subsitution=2;Insertion=1;Deletion=0;Score=13
JACGEL010000038	Krait	issr	1989	2025	.	+	.	ID=issr322;Motif=TTTA;Standard=AAAT;Type=4;Length=37;Match=25;Subsitution=11;Insertion=1;Deletion=0;Score=12
JACGEL010000038	Krait	issr	2259	2302	.	+	.	ID=issr323;Motif=ATT;Standard=AAT;Type=3;Length=44;Match=35;Subsitution=9;Insertion=0;Deletion=3;Score=20
JACGEL010000038	Krait	issr	3658	3679	.	+	.	ID=issr324;Motif=AATT;Standard=AATT;Type=4;Length=22;Match=19;Subsitution=2;Insertion=1;Deletion=0;Score=15
JACGEL010000038	Krait	issr	3793	3808	.	+	.	ID=issr325;Motif=A;Standard=A;Type=1;Length=16;Match=13;Subsitution=3;Insertion=0;Deletion=0;Score=10
JACGEL010000038	Krait	issr	3994	4017	.	+	.	ID=issr326;Motif=A;Standard=A;Type=1;Length=24;Match=17;Subsitution=7;Insertion=0;Deletion=0;Score=10
JACGEL010000038	Krait	issr	9247	9257	.	+	.	ID=issr327;Motif=ACC;Standard=ACC;Type=3;Length=11;Match=11;Subsitution=0;Insertion=0;Deletion=0;Score=11
JACGEL010000039	Krait	issr	699	722	.	+	.	ID=issr328;Motif=TA;Standard=AT;Type=2;Length=24;Match=19;Subsitution=3;Insertion=2;Deletion=0;Score=12
JACGEL010000039	Krait	issr	1374	1428	.	+	.	ID=issr329;Motif=T;Standard=A;Type=1;Length=55;Match=38;Subsitution=17;Insertion=0;Deletion=0;Score=21
JACGEL010000039	Krait	issr	2042	2064	.	+	.	ID=issr330;Motif=TA;Standard=AT;Type=2;Length=23;Match=18;Subsitution=3;Insertion=2;Deletion=0;Score=11
JACGEL010000039	Krait	issr	2226	2300	.	+	.	ID=issr331;Motif=T;Standard=A;Type=1;Length=75;Match=45;Subsitution=30;Insertion=0;Deletion=0;Score=15
JACGEL010000039	Krait	issr	2675	2699	.	+	.	ID=issr332;Motif=T;Standard=A;Type=1;Length=25;Match=18;Subsitution=7;Insertion=0;Deletion=0;Score=11
JACGEL010000039	Krait	issr	2853	2893	.	+	.	ID=issr333;Motif=T;Standard=A;Type=1;Length=41;Match=27;Subsitution=14;Insertion=0;Deletion=0;Score=13
JACGEL010000039	Krait	issr	5865	5888	.	+	.	ID=issr334;Motif=A;Standard=A;Type=1;Length=24;Match=19;Subsitution=5;Insertion=0;Deletion=0;Score=14
JACGEL010000039	Krait	issr	6848	6892	.	+	.	ID=issr335;Motif=AT;Standard=AT;Type=2;Length=45;Match=34;Subsitution=11;Insertion=0;Deletion=4;Score=15
JACGEL010000039	Krait	issr	7206	7225	.	+	.	ID=issr336;Motif=TTAA;Standard=AATT;Type=4;Length=20;Match=16;Subsitution=3;Insertion=1;Deletion=0;Score=11
JACGEL010000039	Krait	issr	7415	7430	.	+	.	ID=issr337;Motif=TA;Standard=AT;Type=2;Length=16;Match=14;Subsitution=2;Insertion=0;Deletion=1;Score=10
JACGEL010000040	Krait	issr	769	786	.	+	.	ID=issr338;Motif=TTTA;Standard=AAAT;Type=4;Length=18;Match=15;Subsitution=3;Insertion=0;Deletion=0;Score=12
JACGEL010000040	Krait	issr	1484	1509	.	+	.	ID=issr339;Motif=TTC;Standard=AAG;Type=3;Length=26;Match=19;Subsitution=7;Insertion=0;Deletion=0;Score=12
JACGEL010000040	Krait	issr	1567	1579	.	+	.	ID=issr340;Motif=TAAA;Standard=AAAT;Type=4;Length=13;Match=13;Subsitution=0;Insertion=0;Deletion=0;Score=13
JACGEL010000040	Krait	issr	3311	3338	.	+	.	ID=issr341;Motif=ATT;Standard=AAT;Type=3;Length=28;Match=21;Subsitution=7;Insertion=0;Deletion=1;Score=12
JACGEL010000040	Krait	issr	4414	4427	.	+	.	ID=issr342;Motif=TTGT;Standard=AAAC;Type=4;Length=14;Match=13;Subsitution=1;Insertion=0;Deletion=0;Score=12
JACGEL010000040	Krait	issr	9291	9300	.	+	.	ID=issr343;Motif=TTC;Standard=AAG;Type=3;Length=10;Match=10;Subsitution=0;Insertion=0;Deletion=0;Score=10
JACGEL010000041	Krait	issr	192	239	.	+	.	ID=issr344;Motif=A;Standard=A;Type=1;Length=48;Match=32;Subsitution=16;Insertion=0;Deletion=0;Score=16
JACGEL010000041	Krait	issr	920	969	.	+	.	ID=issr345;Motif=AAT;Standard=AAT;Type=3;Length=50;Match=37;Subsitution=10;Insertion=3;Deletion=1;Score=19
JACGEL010000041	Krait	issr	2671	2688	.	+	.	ID=issr346;Motif=A;Standard=A;Type=1;Length=18;Match=15;Subsitution=3;Insertion=0;Deletion=0;Score=12
JACGEL010000041	Krait	issr	3102	3111	.	+	.	ID=issr347;Motif=ATT;Standard=AAT;Type=3;Length=10;Match=10;Subsitution=0;Insertion=0;Deletion=0;Score=10
JACGEL010000041	Krait	issr	7644	7672	.	+	.	ID=issr348;Motif=A;Standard=A;Type=1;Length=29;Match=20;Subsitution=9;Insertion=0;Deletion=0;Score=11
JACGEL010000041	Krait	issr	7712	7725	.	+	.	ID=issr349;Motif=A;Standard=A;Type=1;Length=14;Match=12;Subsitution=2;Insertion=0;Deletion=0;Score=10
JACGEL010000042	Krait	issr	2469	2486	.	+	.	ID=issr350;Motif=ATT;Standard=AAT;Type=3;Length=18;Match=16;Subsitution=2;Insertion=0;Deletion=2;Score=10
JACGEL010000042	Krait	issr	2681	2699	.	+	.	ID=issr351;Motif=TA;Standard=AT;Type=2;Length=19;Match=15;Subsitution=4;Insertion=0;Deletion=0;Score=11
JACGEL010000042	Krait	issr	3910	3950	.	+	.	ID=issr352;Motif=A;Standard=A;Type=1;Length=41;Match=28;Subsitution=13;Insertion=0;Deletion=0;Score=15
JACGEL010000042	Krait	issr	6068	6093	.	+	.	ID=issr353;Motif=ACA;Standard=AAC;Type=3;Length=26;Match=22;Subsitution=4;Insertion=0;Deletion=1;Score=16
JACGEL010000042	Krait	issr	7668	7701	.	+	.	ID=issr354;Motif=TA;Standard=AT;Type=2;Length=34;Match=26;Subsitution=8;Insertion=0;Deletion=2;Score=14
JACGEL010000042	Krait	issr	8154	8179	.	+	.	ID=issr355;Motif=A;Standard=A;Type=1;Length=26;Match=19;Subsitution=7;Insertion=0;Deletion=0;Score=12
JACGEL010000042	Krait	issr	9230	9258	.	+	.	ID=issr356;Motif=TAA;Standard=AAT;Type=3;Length=29;Match=23;Subsitution=5;Insertion=1;Deletion=2;Score=12
JACGEL010000043	Krait	issr	98	164	.	+	.	ID=issr357;Motif=T;Standard=A;Type=1;Length=67;Match=44;Subsitution=23;Insertion=0;Deletion=0;Score=21
JACGEL010000043	Krait	issr	174	221	.	+	.	ID=issr358;Motif=ATT;Standard=AAT;Type=3;Length=48;Match=37;Subsitution=8;Insertion=3;Deletion=2;Score=19
JACGEL010000043	Krait	issr	5361	5391	.	+	.	ID=issr359;Motif=AT;Standard=AT;Type=2;Length=31;Match=25;Subsitution=5;Insertion=1;Deletion=3;Score=12
JACGEL010000043	Krait	issr	6821	6874	.	+	.	ID=issr360;Motif=T;Standard=A;Type=1;Length=54;Match=32;Subsitution=22;Insertion=0;Deletion=0;Score=10
JACGEL010000043	Krait	issr	7117	7147	.	+	.	ID=issr361;Motif=TAT;Standard=AAT;Type=3;Length=31;Match=26;Subsitution=2;Insertion=3;Deletion=0;Score=18
JACGEL010000043	Krait	issr	7455	7480	.	+	.	ID=issr362;Motif=T;Standard=A;Type=1;Length=26;Match=20;Subsitution=6;Insertion=0;Deletion=0;Score=14
JACGEL010000043	Krait	issr	7806	7823	.	+	.	ID=issr363;Motif=TTAT;Standard=AAAT;Type=4;Length=18;Match=15;Subsitution=2;Insertion=1;Deletion=0;Score=11
JACGEL010000043	Krait	issr	8651	8693	.	+	.	ID=issr364;Motif=T;Standard=A;Type=1;Length=43;Match=29;Subsitution=14;Insertion=0;Deletion=0;Score=15
JACGEL010000044	Krait	issr	1	12	.	+	.	ID=issr365;Motif=AT;Standard=AT;Type=2;Length=12;Match=11;Subsitution=1;Insertion=0;Deletion=0;Score=10
JACGEL010000044	Krait	issr	2623	2638	.	+	.	ID=issr366;Motif=TTA;Standard=AAT;Type=3;Length=16;Match=13;Subsitution=3;Insertion=0;Deletion=0;Score=10
JACGEL010000044	Krait	issr	3419	3447	.	+	.	ID=issr367;Motif=ATT;Standard=AAT;Type=3;Length=29;Match=21;Subsitution=8;Insertion=0;Deletion=1;Score=11
JACGEL010000044	Krait	issr	5676	5718	.	+	.	ID=issr368;Motif=TAA;Standard=AAT;Type=3;Length=43;Match=31;Subsitution=12;Insertion=0;Deletion=3;Score=13
JACGEL010000044	Krait	issr	6064	6132	.	+	.	ID=issr369;Motif=A;Standard=A;Type=1;Length=69;Match=40;Subsitution=29;Insertion=0;Deletion=0;Score=11
JACGEL010000044	Krait	issr	6160	6183	.	+	.	ID=issr370;Motif=TAT;Standard=AAT;Type=3;Length=24;Match=19;Subsitution=4;Insertion=1;Deletion=0;Score=13
JACGEL010000044	Krait	issr	7097	7122	.	+	.	ID=issr371;Motif=CAT;Standard=ATC;Type=3;Length=26;Match=21;Subsitution=4;Insertion=1;Deletion=0;Score=15
JACGEL010000044	Krait	issr	7481	7543	.	+	.	ID=issr372;Motif=T;Standard=A;Type=1;Length=63;Match=38;Subsitution=25;Insertion=0;Deletion=0;Score=13
JACGEL010000044	Krait	issr	8807	8856	.	+	.	ID=issr373;Motif=A;Standard=A;Type=1;Length=50;Match=30;Subsitution=20;Insertion=0;Deletion=0;Score=10
JACGEL010000044	Krait	issr	8928	8970	.	+	.	ID=issr374;Motif=A;Standard=A;Type=1;Length=43;Match=27;Subsitution=16;Insertion=0;Deletion=0;Score=11
JACGEL010000045	Krait	issr	286	310	.	+	.	ID=issr375;Motif=T;Standard=A;Type=1;Length=25;Match=19;Subsitution=6;Insertion=0;Deletion=0;Score=13
JACGEL010000045	Krait	issr	2375	2384	.	+	.	ID=issr376;Motif=A;Standard=A;Type=1;Length=10;Match=10;Subsitution=0;Insertion=0;Deletion=0;Score=10
JACGEL010000045	Krait	issr	6791	6822	.	+	.	ID=issr377;Motif=TTA;Standard=AAT;Type=3;Length=32;Match=25;Subsitution=6;Insertion=1;Deletion=2;Score=13
JACGEL010000045	Krait	issr	7849	7881	.	+	.	ID=issr378;Motif=TTA;Standard=AAT;Type=3;Length=33;Match=24;Subsitution=8;Insertion=1;Deletion=2;Score=10
JACGEL010000045	Krait	issr	8075	8093	.	+	.	ID=issr379;Motif=ATT;Standard=AAT;Type=3;Length=19;Match=15;Subsitution=4;Insertion=0;Deletion=0;Score=11
JACGEL010000045	Krait	issr	9026	9044	.	+	.	ID=issr380;Motif=A;Standard=A;Type=1;Length=19;Match=16;Subsitution=3;Insertion=0;Deletion=0;Score=13
JACGEL010000046	Krait	issr	293	309	.	+	.	ID=issr381;Motif=TAA;Standard=AAT;Type=3;Length=17;Match=14;Subsitution=3;Insertion=0;Deletion=0;Score=11
JACGEL010000046	Krait	issr	921	972	.	+	.	ID=issr382;Motif=T;Standard=A;Type=1;Length=52;Match=31;Subsitution=21;Insertion=0;Deletion=0;Score=10
JACGEL010000046	Krait	issr	3937	3962	.	+	.	ID=issr383;Motif=TCT;Standard=AAG;Type=3;Length=26;Match=19;Subsitution=7;Insertion=0;Deletion=0;Score=12
JACGEL010000046	Krait	issr	8148	8161	.	+	.	ID=issr384;Motif=ATAC;Standard=ATAC;Type=4;Length=14;Match=13;Subsitution=1;Insertion=0;Deletion=0;Score=12
JACGEL010000046	Krait	issr	9107	9143	.	+	.	ID=issr385;Motif=A;Standard=A;Type=1;Length=37;Match=27;Subsitution=10;Insertion=0;Deletion=0;Score=17
JACGEL010000048	Krait	issr	2814	2833	.	+	.	ID=issr386;Motif=AT;Standard=AT;Type=2;Length=20;Match=16;Subsitution=4;Insertion=0;Deletion=1;Score=10
JACGEL010000048	Krait	issr	4733	4765	.	+	.	ID=issr387;Motif=AAC;Standard=AAC;Type=3;Length=33;Match=24;Subsitution=9;Insertion=0;Deletion=0;Score=15
JACGEL010000048	Krait	issr	5453	5508	.	+	.	ID=issr388;Motif=A;Standard=A;Type=1;Length=56;Match=34;Subsitution=22;Insertion=0;Deletion=0;Score=12
JACGEL010000048	Krait	issr	5781	5798	.	+	.	ID=issr389;Motif=TA;Standard=AT;Type=2;Length=18;Match=15;Subsitution=3;Insertion=0;Deletion=1;Score=10
JACGEL010000048	Krait	issr	7050	7077	.	+	.	ID=issr390;Motif=ATA;Standard=AAT;Type=3;Length=28;Match=19;Subsitution=9;Insertion=0;Deletion=0;Score=10
JACGEL010000049	Krait	issr	521	563	.	+	.	ID=issr391;Motif=ATC;Standard=ATC;Type=3;Length=43;Match=29;Subsitution=13;Insertion=1;Deletion=1;Score=12
JACGEL010000049	Krait	issr	2631	2642	.	+	.	ID=issr392;Motif=T;Standard=A;Type=1;Length=12;Match=11;Subsitution=1;Insertion=0;Deletion=0;Score=10
JACGEL010000049	Krait	issr	6751	6771	.	+	.	ID=issr393;Motif=TG;Standard=AC;Type=2;Length=21;Match=17;Subsitution=4;Insertion=0;Deletion=0;Score=13
JACGEL010000049	Krait	issr	7230	7241	.	+	.	ID=issr394;Motif=AGT;Standard=ATC;Type=3;Length=12;Match=12;Subsitution=0;Insertion=0;Deletion=0;Score=12
JACGEL010000049	Krait	issr	7557	7584	.	+	.	ID=issr395;Motif=AGA;Standard=AAG;Type=3;Length=28;Match=23;Subsitution=4;Insertion=1;Deletion=0;Score=17
JACGEL010000050	Krait	issr	4415	4445	.	+	.	ID=issr396;Motif=AT;Standard=AT;Type=2;Length=31;Match=26;Subsitution=5;Insertion=0;Deletion=3;Score=15
JACGEL010000050	Krait	issr	4827	4850	.	+	.	ID=issr397;Motif=TAG;Standard=ATC;Type=3;Length=24;Match=19;Subsitution=5;Insertion=0;Deletion=0;Score=14
JACGEL010000050	Krait	issr	6161	6187	.	+	.	ID=issr398;Motif=AATA;Standard=AAAT;Type=4;Length=27;Match=21;Subsitution=5;Insertion=1;Deletion=0;Score=14
JACGEL010000050	Krait	issr	6822	6836	.	+	.	ID=issr399;Motif=AAT;Standard=AAT;Type=3;Length=15;Match=14;Subsitution=0;Insertion=1;Deletion=1;Score=10
JACGEL010000051	Krait	issr	1016	1025	.	+	.	ID=issr400;Motif=TCT;Standard=AAG;Type=3;Length=10;Match=10;Subsitution=0;Insertion=0;Deletion=0;Score=10
JACGEL010000051	Krait	issr	1796	1827	.	+	.	ID=issr401;Motif=AAT;Standard=AAT;Type=3;Length=32;Match=24;Subsitution=7;Insertion=1;Deletion=0;Score=15
JACGEL010000051	Krait	issr	2130	2166	.	+	.	ID=issr402;Motif=TAT;Standard=AAT;Type=3;Length=37;Match=25;Subsitution=10;Insertion=2;Deletion=0;Score=11
JACGEL010000051	Krait	issr	3316	3347	.	+	.	ID=issr403;Motif=GTC;Standard=ACG;Type=3;Length=32;Match=25;Subsitution=6;Insertion=1;Deletion=3;Score=11
JACGEL010000051	Krait	issr	4599	4610	.	+	.	ID=issr404;Motif=TCT;Standard=AAG;Type=3;Length=12;Match=11;Subsitution=1;Insertion=0;Deletion=0;Score=10
JACGEL010000051	Krait	issr	4685	4707	.	+	.	ID=issr405;Motif=TAT;Standard=AAT;Type=3;Length=23;Match=17;Subsitution=6;Insertion=0;Deletion=0;Score=11
JACGEL010000051	Krait	issr	7351	7366	.	+	.	ID=issr406;Motif=A;Standard=A;Type=1;Length=16;Match=14;Subsitution=2;Insertion=0;Deletion=0;Score=12
JACGEL010000051	Krait	issr	8700	8713	.	+	.	ID=issr407;Motif=ACA;Standard=AAC;Type=3;Length=14;Match=12;Subsitution=2;Insertion=0;Deletion=0;Score=10
JACGEL010000052	Krait	issr	477	515	.	+	.	ID=issr408;Motif=TAA;Standard=AAT;Type=3;Length=39;Match=30;Subsitution=6;Insertion=3;Deletion=2;Score=14
JACGEL010000052	Krait	issr	1558	1571	.	+	.	ID=issr409;Motif=TAT;Standard=AAT;Type=3;Length=14;Match=13;Subsitution=1;Insertion=0;Deletion=1;Score=10
JACGEL010000052	Krait	issr	5856	5872	.	+	.	ID=issr410;Motif=A;Standard=A;Type=1;Length=17;Match=14;Subsitution=3;Insertion=0;Deletion=0;Score=11
JACGEL010000052	Krait	issr	5939	5985	.	+	.	ID=issr411;Motif=TTAT;Standard=AAAT;Type=4;Length=47;Match=34;Subsitution=10;Insertion=3;Deletion=1;Score=16
JACGEL010000052	Krait	issr	6811	6822	.	+	.	ID=issr412;Motif=AT;Standard=AT;Type=2;Length=12;Match=11;Subsitution=1;Insertion=0;Deletion=0;Score=10
JACGEL010000052	Krait	issr	7894	7924	.	+	.	ID=issr413;Motif=T;Standard=A;Type=1;Length=31;Match=21;Subsitution=10;Insertion=0;Deletion=0;Score=11
JACGEL010000052	Krait	issr	8789	8871	.	+	.	ID=issr414;Motif=T;Standard=A;Type=1;Length=83;Match=50;Subsitution=33;Insertion=0;Deletion=0;Score=17
JACGEL010000053	Krait	issr	116	144	.	+	.	ID=issr415;Motif=TAAA;Standard=AAAT;Type=4;Length=29;Match=22;Subsitution=7;Insertion=0;Deletion=0;Score=15
JACGEL010000053	Krait	issr	1109	1146	.	+	.	ID=issr416;Motif=TAT;Standard=AAT;Type=3;Length=38;Match=28;Subsitution=6;Insertion=4;Deletion=1;Score=12
JACGEL010000053	Krait	issr	2752	2781	.	+	.	ID=issr417;Motif=GTT;Standard=AAC;Type=3;Length=30;Match=22;Subsitution=5;Insertion=3;Deletion=0;Score=11
JACGEL010000053	Krait	issr	5828	5857	.	+	.	ID=issr418;Motif=GTT;Standard=AAC;Type=3;Length=30;Match=22;Subsitution=5;Insertion=3;Deletion=0;Score=11
JACGEL010000054	Krait	issr	504	530	.	+	.	ID=issr419;Motif=T;Standard=A;Type=1;Length=27;Match=20;Subsitution=7;Insertion=0;Deletion=0;Score=13
JACGEL010000054	Krait	issr	1693	1722	.	+	.	ID=issr420;Motif=TCA;Standard=ATC;Type=3;Length=30;Match=25;Subsitution=4;Insertion=1;Deletion=2;Score=15
JACGEL010000054	Krait	issr	3355	3364	.	+	.	ID=issr421;Motif=ATG;Standard=ATC;Type=3;Length=10;Match=10;Subsitution=0;Insertion=0;Deletion=0;Score=10
JACGEL010000054	Krait	issr	3671	3690	.	+	.	ID=issr422;Motif=T;Standard=A;Type=1;Length=20;Match=15;Subsitution=5;Insertion=0;Deletion=0;Score=10
JACGEL010000054	Krait	issr	4593	4611	.	+	.	ID=issr423;Motif=ATA;Standard=AAT;Type=3;Length=19;Match=17;Subsitution=2;Insertion=0;Deletion=1;Score=13
JACGEL010000054	Krait	issr	4626	4653	.	+	.	ID=issr424;Motif=TAG;Standard=ATC;Type=3;Length=28;Match=23;Subsitution=4;Insertion=1;Deletion=1;Score=15
JACGEL010000054	Krait	issr	5192	5222	.	+	.	ID=issr425;Motif=ATT;Standard=AAT;Type=3;Length=31;Match=24;Subsitution=5;Insertion=2;Deletion=2;Score=11
JACGEL010000054	Krait	issr	5364	5394	.	+	.	ID=issr426;Motif=AAT;Standard=AAT;Type=3;Length=31;Match=25;Subsitution=5;Insertion=1;Deletion=2;Score=14
JACGEL010000054	Krait	issr	5679	5719	.	+	.	ID=issr427;Motif=TTAAT;Standard=AAATT;Type=5;Length=41;Match=28;Subsitution=11;Insertion=2;Deletion=0;Score=13
JACGEL010000054	Krait	issr	6819	6900	.	+	.	ID=issr428;Motif=T;Standard=A;Type=1;Length=82;Match=47;Subsitution=35;Insertion=0;Deletion=0;Score=12
JACGEL010000054	Krait	issr	8245	8274	.	+	.	ID=issr429;Motif=A;Standard=A;Type=1;Length=30;Match=20;Subsitution=10;Insertion=0;Deletion=0;Score=10
JACGEL010000055	Krait	issr	272	288	.	+	.	ID=issr430;Motif=TTTA;Standard=AAAT;Type=4;Length=17;Match=15;Subsitution=2;Insertion=0;Deletion=0;Score=13
JACGEL010000055	Krait	issr	1239	1259	.	+	.	ID=issr431;Motif=ATT;Standard=AAT;Type=3;Length=21;Match=17;Subsitution=3;Insertion=1;Deletion=0;Score=12
JACGEL010000055	Krait	issr	2051	2069	.	+	.	ID=issr432;Motif=CAG;Standard=ACG;Type=3;Length=19;Match=16;Subsitution=3;Insertion=0;Deletion=0;Score=13
JACGEL010000055	Krait	issr	2310	2349	.	+	.	ID=issr433;Motif=A;Standard=A;Type=1;Length=40;Match=26;Subsitution=14;Insertion=0;Deletion=0;Score=12
JACGEL010000055	Krait	issr	4117	4141	.	+	.	ID=issr434;Motif=TAA;Standard=AAT;Type=3;Length=25;Match=20;Subsitution=4;Insertion=1;Deletion=0;Score=14
JACGEL010000055	Krait	issr	4392	4410	.	+	.	ID=issr435;Motif=TAT;Standard=AAT;Type=3;Length=19;Match=15;Subsitution=4;Insertion=0;Deletion=0;Score=11
JACGEL010000055	Krait	issr	4415	4435	.	+	.	ID=issr436;Motif=A;Standard=A;Type=1;Length=21;Match=16;Subsitution=5;Insertion=0;Deletion=0;Score=11
JACGEL010000055	Krait	issr	4983	4999	.	+	.	ID=issr437;Motif=AAAG;Standard=AAAG;Type=4;Length=17;Match=15;Subsitution=2;Insertion=0;Deletion=1;Score=11
JACGEL010000055	Krait	issr	5414	5425	.	+	.	ID=issr438;Motif=ATT;Standard=AAT;Type=3;Length=12;Match=12;Subsitution=0;Insertion=0;Deletion=0;Score=12
JACGEL010000055	Krait	issr	7885	7894	.	+	.	ID=issr439;Motif=TAA;Standard=AAT;Type=3;Length=10;Match=10;Subsitution=0;Insertion=0;Deletion=0;Score=10
JACGEL010000055	Krait	issr	8475	8487	.	+	.	ID=issr440;Motif=A;Standard=A;Type=1;Length=13;Match=12;Subsitution=1;Insertion=0;Deletion=0;Score=11
JACGEL010000056	Krait	issr	1374	1400	.	+	.	ID=issr441;Motif=ATTT;Standard=AAAT;Type=4;Length=27;Match=23;Subsitution=2;Insertion=2;Deletion=0;Score=17
JACGEL010000056	Krait	issr	1836	1865	.	+	.	ID=issr442;Motif=A;Standard=A;Type=1;Length=30;Match=21;Subsitution=9;Insertion=0;Deletion=0;Score=12
JACGEL010000056	Krait	issr	3166	3200	.	+	.	ID=issr443;Motif=A;Standard=A;Type=1;Length=35;Match=24;Subsitution=11;Insertion=0;Deletion=0;Score=13
JACGEL010000056	Krait	issr	4476	4496	.	+	.	ID=issr444;Motif=ATGC;Standard=ATGC;Type=4;Length=21;Match=17;Subsitution=4;Insertion=0;Deletion=0;Score=13
JACGEL010000056	Krait	issr	7727	7751	.	+	.	ID=issr445;Motif=TA;Standard=AT;Type=2;Length=25;Match=20;Subsitution=4;Insertion=1;Deletion=0;Score=14
JACGEL010000056	Krait	issr	8037	8051	.	+	.	ID=issr446;Motif=ATA;Standard=AAT;Type=3;Length=15;Match=14;Subsitution=1;Insertion=0;Deletion=1;Score=11
JACGEL010000056	Krait	issr	8056	8079	.	+	.	ID=issr447;Motif=TTA;Standard=AAT;Type=3;Length=24;Match=18;Subsitution=6;Insertion=0;Deletion=1;Score=10
JACGEL010000057	Krait	issr	2080	2096	.	+	.	ID=issr448;Motif=TG;Standard=AC;Type=2;Length=17;Match=14;Subsitution=3;Insertion=0;Deletion=0;Score=11
JACGEL010000057	Krait	issr	2309	2344	.	+	.	ID=issr449;Motif=A;Standard=A;Type=1;Length=36;Match=26;Subsitution=10;Insertion=0;Deletion=0;Score=16
JACGEL010000057	Krait	issr	6603	6638	.	+	.	ID=issr450;Motif=CTT;Standard=AAG;Type=3;Length=36;Match=25;Subsitution=9;Insertion=2;Deletion=0;Score=12
JACGEL010000058	Krait	issr	1246	1273	.	+	.	ID=issr451;Motif=A;Standard=A;Type=1;Length=28;Match=20;Subsitution=8;Insertion=0;Deletion=0;Score=12
JACGEL010000058	Krait	issr	2462	2493	.	+	.	ID=issr452;Motif=A;Standard=A;Type=1;Length=32;Match=23;Subsitution=9;Insertion=0;Deletion=0;Score=14
JACGEL010000058	Krait	issr	8230	8253	.	+	.	ID=issr453;Motif=TAT;Standard=AAT;Type=3;Length=24;Match=19;Subsitution=5;Insertion=0;Deletion=1;Score=12
JACGEL010000059	Krait	issr	205	214	.	+	.	ID=issr454;Motif=T;Standard=A;Type=1;Length=10;Match=10;Subsitution=0;Insertion=0;Deletion=0;Score=10
JACGEL010000059	Krait	issr	4191	4202	.	+	.	ID=issr455;Motif=TTC;Standard=AAG;Type=3;Length=12;Match=11;Subsitution=1;Insertion=0;Deletion=0;Score=10
JACGEL010000059	Krait	issr	5659	5684	.	+	.	ID=issr456;Motif=GCT;Standard=ACG;Type=3;Length=26;Match=20;Subsitution=6;Insertion=0;Deletion=1;Score=12
JACGEL010000059	Krait	issr	5779	5798	.	+	.	ID=issr457;Motif=TTA;Standard=AAT;Type=3;Length=20;Match=15;Subsitution=5;Insertion=0;Deletion=0;Score=10
JACGEL010000059	Krait	issr	5955	5991	.	+	.	ID=issr458;Motif=TTG;Standard=AAC;Type=3;Length=37;Match=31;Subsitution=6;Insertion=0;Deletion=0;Score=25
JACGEL010000059	Krait	issr	6258	6329	.	+	.	ID=issr459;Motif=TTG;Standard=AAC;Type=3;Length=72;Match=56;Subsitution=15;Insertion=1;Deletion=1;Score=37
JACGEL010000060	Krait	issr	164	174	.	+	.	ID=issr460;Motif=TAA;Standard=AAT;Type=3;Length=11;Match=11;Subsitution=0;Insertion=0;Deletion=0;Score=11
JACGEL010000060	Krait	issr	1020	1066	.	+	.	ID=issr461;Motif=A;Standard=A;Type=1;Length=47;Match=34;Subsitution=13;Insertion=0;Deletion=0;Score=21
JACGEL010000060	Krait	issr	1095	1143	.	+	.	ID=issr462;Motif=CTA;Standard=ATC;Type=3;Length=49;Match=35;Subsitution=13;Insertion=1;Deletion=4;Score=12
JACGEL010000060	Krait	issr	3992	4055	.	+	.	ID=issr463;Motif=T;Standard=A;Type=1;Length=64;Match=40;Subsitution=24;Insertion=0;Deletion=0;Score=16
JACGEL010000060	Krait	issr	5428	5462	.	+	.	ID=issr464;Motif=A;Standard=A;Type=1;Length=35;Match=25;Subsitution=10;Insertion=0;Deletion=0;Score=15
JACGEL010000060	Krait	issr	5518	5537	.	+	.	ID=issr465;Motif=T;Standard=A;Type=1;Length=20;Match=16;Subsitution=4;Insertion=0;Deletion=0;Score=12
JACGEL010000060	Krait	issr	6000	6025	.	+	.	ID=issr466;Motif=TTAT;Standard=AAAT;Type=4;Length=26;Match=22;Subsitution=4;Insertion=0;Deletion=0;Score=18
JACGEL010000060	Krait	issr	6532	6575	.	+	.	ID=issr467;Motif=TAATT;Standard=AAATT;Type=5;Length=44;Match=34;Subsitution=10;Insertion=0;Deletion=2;Score=20
JACGEL010000060	Krait	issr	8830	8847	.	+	.	ID=issr468;Motif=A;Standard=A;Type=1;Length=18;Match=15;Subsitution=3;Insertion=0;Deletion=0;Score=12
JACGEL010000061	Krait	issr	1	16	.	+	.	ID=issr469;Motif=TA;Standard=AT;Type=2;Length=16;Match=14;Subsitution=2;Insertion=0;Deletion=0;Score=12
JACGEL010000061	Krait	issr	572	581	.	+	.	ID=issr470;Motif=T;Standard=A;Type=1;Length=10;Match=10;Subsitution=0;Insertion=0;Deletion=0;Score=10
JACGEL010000061	Krait	issr	1120	1130	.	+	.	ID=issr471;Motif=ATT;Standard=AAT;Type=3;Length=11;Match=11;Subsitution=0;Insertion=0;Deletion=0;Score=11
JACGEL010000061	Krait	issr	1372	1385	.	+	.	ID=issr472;Motif=T;Standard=A;Type=1;Length=14;Match=12;Subsitution=2;Insertion=0;Deletion=0;Score=10
JACGEL010000061	Krait	issr	5464	5479	.	+	.	ID=issr473;Motif=TA;Standard=AT;Type=2;Length=16;Match=14;Subsitution=2;Insertion=0;Deletion=1;Score=10
JACGEL010000061	Krait	issr	5998	6007	.	+	.	ID=issr474;Motif=A;Standard=A;Type=1;Length=10;Match=10;Subsitution=0;Insertion=0;Deletion=0;Score=10
JACGEL010000061	Krait	issr	6540	6588	.	+	.	ID=issr475;Motif=T;Standard=A;Type=1;Length=49;Match=31;Subsitution=18;Insertion=0;Deletion=0;Score=13
JACGEL010000061	Krait	issr	6823	6852	.	+	.	ID=issr476;Motif=AAT;Standard=AAT;Type=3;Length=30;Match=21;Subsitution=7;Insertion=2;Deletion=0;Score=10
JACGEL010000061	Krait	issr	7673	7682	.	+	.	ID=issr477;Motif=T;Standard=A;Type=1;Length=10;Match=10;Subsitution=0;Insertion=0;Deletion=0;Score=10
JACGEL010000061	Krait	issr	7827	7869	.	+	.	ID=issr478;Motif=T;Standard=A;Type=1;Length=43;Match=30;Subsitution=13;Insertion=0;Deletion=0;Score=17
JACGEL010000062	Krait	issr	1653	1690	.	+	.	ID=issr479;Motif=T;Standard=A;Type=1;Length=38;Match=25;Subsitution=13;Insertion=0;Deletion=0;Score=12
JACGEL010000062	Krait	issr	3655	3674	.	+	.	ID=issr480;Motif=CAA;Standard=AAC;Type=3;Length=20;Match=16;Subsitution=3;Insertion=1;Deletion=0;Score=11
JACGEL010000062	Krait	issr	3858	3885	.	+	.	ID=issr481;Motif=T;Standard=A;Type=1;Length=28;Match=19;Subsitution=9;Insertion=0;Deletion=0;Score=10
JACGEL010000062	Krait	issr	3891	3919	.	+	.	ID=issr482;Motif=TTTA;Standard=AAAT;Type=4;Length=29;Match=20;Subsitution=9;Insertion=0;Deletion=0;Score=11
JACGEL010000062	Krait	issr	5724	5754	.	+	.	ID=issr483;Motif=CAAT;Standard=AATC;Type=4;Length=31;Match=22;Subsitution=8;Insertion=1;Deletion=0;Score=12
JACGEL010000062	Krait	issr	5880	5898	.	+	.	ID=issr484;Motif=ATT;Standard=AAT;Type=3;Length=19;Match=16;Subsitution=1;Insertion=2;Deletion=0;Score=11
JACGEL010000062	Krait	issr	6622	6631	.	+	.	ID=issr485;Motif=T;Standard=A;Type=1;Length=10;Match=10;Subsitution=0;Insertion=0;Deletion=0;Score=10
JACGEL010000063	Krait	issr	222	231	.	+	.	ID=issr486;Motif=ATG;Standard=ATC;Type=3;Length=10;Match=10;Subsitution=0;Insertion=0;Deletion=0;Score=10
JACGEL010000063	Krait	issr	325	366	.	+	.	ID=issr487;Motif=ATGT;Standard=ATAC;Type=4;Length=42;Match=32;Subsitution=6;Insertion=4;Deletion=4;Score=10
JACGEL010000063	Krait	issr	1175	1199	.	+	.	ID=issr488;Motif=A;Standard=A;Type=1;Length=25;Match=20;Subsitution=5;Insertion=0;Deletion=0;Score=15
JACGEL010000063	Krait	issr	2761	2778	.	+	.	ID=issr489;Motif=T;Standard=A;Type=1;Length=18;Match=14;Subsitution=4;Insertion=0;Deletion=0;Score=10
JACGEL010000063	Krait	issr	5103	5122	.	+	.	ID=issr490;Motif=ATT;Standard=AAT;Type=3;Length=20;Match=16;Subsitution=4;Insertion=0;Deletion=1;Score=10
JACGEL010000063	Krait	issr	6257	6280	.	+	.	ID=issr491;Motif=T;Standard=A;Type=1;Length=24;Match=18;Subsitution=6;Insertion=0;Deletion=0;Score=12
JACGEL010000063	Krait	issr	8157	8198	.	+	.	ID=issr492;Motif=T;Standard=A;Type=1;Length=42;Match=30;Subsitution=12;Insertion=0;Deletion=0;Score=18
JACGEL010000064	Krait	issr	1340	1352	.	+	.	ID=issr493;Motif=AT;Standard=AT;Type=2;Length=13;Match=13;Subsitution=0;Insertion=0;Deletion=1;Score=11
JACGEL010000064	Krait	issr	4895	4904	.	+	.	ID=issr494;Motif=TTC;Standard=AAG;Type=3;Length=10;Match=10;Subsitution=0;Insertion=0;Deletion=0;Score=10
JACGEL010000064	Krait	issr	5387	5422	.	+	.	ID=issr495;Motif=T;Standard=A;Type=1;Length=36;Match=24;Subsitution=12;Insertion=0;Deletion=0;Score=12
JACGEL010000064	Krait	issr	5993	6006	.	+	.	ID=issr496;Motif=A;Standard=A;Type=1;Length=14;Match=12;Subsitution=2;Insertion=0;Deletion=0;Score=10
JACGEL010000064	Krait	issr	6359	6406	.	+	.	ID=issr497;Motif=ATT;Standard=AAT;Type=3;Length=48;Match=31;Subsitution=15;Insertion=2;Deletion=1;Score=10
JACGEL010000064	Krait	issr	7126	7135	.	+	.	ID=issr498;Motif=TAC;Standard=ATC;Type=3;Length=10;Match=10;Subsitution=0;Insertion=0;Deletion=0;Score=10
JACGEL010000064	Krait	issr	7196	7208	.	+	.	ID=issr499;Motif=TA;Standard=AT;Type=2;Length=13;Match=13;Subsitution=0;Insertion=0;Deletion=1;Score=11
JACGEL010000065	Krait	issr	1837	1873	.	+	.	ID=issr500;Motif=TAA;Standard=AAT;Type=3;Length=37;Match=26;Subsitution=9;Insertion=2;Deletion=1;Score=11
JACGEL010000065	Krait	issr	4727	4755	.	+	.	ID=issr501;Motif=A;Standard=A;Type=1;Length=29;Match=22;Subsitution=7;Insertion=0;Deletion=0;Score=15
JACGEL010000065	Krait	issr	6092	6103	.	+	.	ID=issr502;Motif=AT;Standard=AT;Type=2;Length=12;Match=11;Subsitution=1;Insertion=0;Deletion=0;Score=10
JACGEL010000065	Krait	issr	6793	6817	.	+	.	ID=issr503;Motif=AAT;Standard=AAT;Type=3;Length=25;Match=21;Subsitution=4;Insertion=0;Deletion=2;Score=13
JACGEL010000065	Krait	issr	7567	7605	.	+	.	ID=issr504;Motif=A;Standard=A;Type=1;Length=39;Match=26;Subsitution=13;Insertion=0;Deletion=0;Score=13
JACGEL010000066	Krait	issr	554	568	.	+	.	ID=issr505;Motif=TAC;Standard=ATC;Type=3;Length=15;Match=15;Subsitution=0;Insertion=0;Deletion=2;Score=11
JACGEL010000066	Krait	issr	1344	1357	.	+	.	ID=issr506;Motif=TTC;Standard=AAG;Type=3;Length=14;Match=12;Subsitution=2;Insertion=0;Deletion=0;Score=10
JACGEL010000066	Krait	issr	1440	1474	.	+	.	ID=issr507;Motif=TTA;Standard=AAT;Type=3;Length=35;Match=29;Subsitution=4;Insertion=2;Deletion=1;Score=19
JACGEL010000066	Krait	issr	2599	2641	.	+	.	ID=issr508;Motif=A;Standard=A;Type=1;Length=43;Match=29;Subsitution=14;Insertion=0;Deletion=0;Score=15
JACGEL010000066	Krait	issr	4028	4055	.	+	.	ID=issr509;Motif=T;Standard=A;Type=1;Length=28;Match=19;Subsitution=9;Insertion=0;Deletion=0;Score=10
JACGEL010000066	Krait	issr	8351	8387	.	+	.	ID=issr510;Motif=AAT;Standard=AAT;Type=3;Length=37;Match=29;Subsitution=7;Insertion=1;Deletion=3;Score=14
JACGEL010000067	Krait	issr	91	119	.	+	.	ID=issr511;Motif=T;Standard=A;Type=1;Length=29;Match=20;Subsitution=9;Insertion=0;Deletion=0;Score=11
JACGEL010000067	Krait	issr	175	188	.	+	.	ID=issr512;Motif=TAT;Standard=AAT;Type=3;Length=14;Match=13;Subsitution=1;Insertion=0;Deletion=1;Score=10
JACGEL010000067	Krait	issr	4453	4489	.	+	.	ID=issr513;Motif=T;Standard=A;Type=1;Length=37;Match=27;Subsitution=10;Insertion=0;Deletion=0;Score=17
JACGEL010000067	Krait	issr	4635	4663	.	+	.	ID=issr514;Motif=T;Standard=A;Type=1;Length=29;Match=20;Subsitution=9;Insertion=0;Deletion=0;Score=11
JACGEL010000067	Krait	issr	4725	4755	.	+	.	ID=issr515;Motif=A;Standard=A;Type=1;Length=31;Match=23;Subsitution=8;Insertion=0;Deletion=0;Score=15
JACGEL010000067	Krait	issr	4901	4927	.	+	.	ID=issr516;Motif=AAC;Standard=AAC;Type=3;Length=27;Match=20;Subsitution=6;Insertion=1;Deletion=1;Score=10
JACGEL010000067	Krait	issr	6328	6345	.	+	.	ID=issr517;Motif=AAG;Standard=AAG;Type=3;Length=18;Match=16;Subsitution=2;Insertion=0;Deletion=1;Score=12
JACGEL010000067	Krait	issr	6770	6794	.	+	.	ID=issr518;Motif=ACC;Standard=ACC;Type=3;Length=25;Match=19;Subsitution=6;Insertion=0;Deletion=0;Score=13
JACGEL010000067	Krait	issr	7210	7254	.	+	.	ID=issr519;Motif=TA;Standard=AT;Type=2;Length=45;Match=33;Subsitution=11;Insertion=1;Deletion=3;Score=14
JACGEL010000067	Krait	issr	7274	7309	.	+	.	ID=issr520;Motif=TAT;Standard=AAT;Type=3;Length=36;Match=27;Subsitution=6;Insertion=3;Deletion=0;Score=15
JACGEL010000067	Krait	issr	8386	8397	.	+	.	ID=issr521;Motif=AT;Standard=AT;Type=2;Length=12;Match=11;Subsitution=1;Insertion=0;Deletion=0;Score=10
JACGEL010000068	Krait	issr	370	424	.	+	.	ID=issr522;Motif=ATT;Standard=AAT;Type=3;Length=55;Match=41;Subsitution=12;Insertion=2;Deletion=1;Score=23
JACGEL010000068	Krait	issr	1616	1650	.	+	.	ID=issr523;Motif=T;Standard=A;Type=1;Length=35;Match=23;Subsitution=12;Insertion=0;Deletion=0;Score=11
JACGEL010000068	Krait	issr	2668	2692	.	+	.	ID=issr524;Motif=TTTG;Standard=AAAC;Type=4;Length=25;Match=20;Subsitution=3;Insertion=2;Deletion=0;Score=13
JACGEL010000069	Krait	issr	4076	4085	.	+	.	ID=issr525;Motif=TCA;Standard=ATC;Type=3;Length=10;Match=10;Subsitution=0;Insertion=0;Deletion=0;Score=10
JACGEL010000069	Krait	issr	6339	6357	.	+	.	ID=issr526;Motif=ATT;Standard=AAT;Type=3;Length=19;Match=17;Subsitution=2;Insertion=0;Deletion=1;Score=13
JACGEL010000069	Krait	issr	6613	6622	.	+	.	ID=issr527;Motif=T;Standard=A;Type=1;Length=10;Match=10;Subsitution=0;Insertion=0;Deletion=0;Score=10
JACGEL010000069	Krait	issr	6774	6813	.	+	.	ID=issr528;Motif=T;Standard=A;Type=1;Length=40;Match=26;Subsitution=14;Insertion=0;Deletion=0;Score=12
JACGEL010000069	Krait	issr	7398	7452	.	+	.	ID=issr529;Motif=AT;Standard=AT;Type=2;Length=55;Match=41;Subsitution=12;Insertion=2;Deletion=4;Score=17
JACGEL010000069	Krait	issr	7981	8027	.	+	.	ID=issr530;Motif=ATC;Standard=ATC;Type=3;Length=47;Match=34;Subsitution=11;Insertion=2;Deletion=4;Score=11
JACGEL010000070	Krait	issr	962	973	.	+	.	ID=issr531;Motif=ATT;Standard=AAT;Type=3;Length=12;Match=11;Subsitution=1;Insertion=0;Deletion=0;Score=10
JACGEL010000070	Krait	issr	1147	1156	.	+	.	ID=issr532;Motif=GAT;Standard=ATC;Type=3;Length=10;Match=10;Subsitution=0;Insertion=0;Deletion=0;Score=10
JACGEL010000070	Krait	issr	1458	1477	.	+	.	ID=issr533;Motif=GAT;Standard=ATC;Type=3;Length=20;Match=18;Subsitution=2;Insertion=0;Deletion=0;Score=16
JACGEL010000070	Krait	issr	2144	2163	.	+	.	ID=issr534;Motif=TTTG;Standard=AAAC;Type=4;Length=20;Match=15;Subsitution=5;Insertion=0;Deletion=0;Score=10
JACGEL010000070	Krait	issr	5501	5518	.	+	.	ID=issr535;Motif=AT;Standard=AT;Type=2;Length=18;Match=15;Subsitution=3;Insertion=0;Deletion=1;Score=10
JACGEL010000070	Krait	issr	6013	6022	.	+	.	ID=issr536;Motif=TTA;Standard=AAT;Type=3;Length=10;Match=10;Subsitution=0;Insertion=0;Deletion=0;Score=10
JACGEL010000070	Krait	issr	6357	6366	.	+	.	ID=issr537;Motif=ATT;Standard=AAT;Type=3;Length=10;Match=10;Subsitution=0;Insertion=0;Deletion=0;Score=10
JACGEL010000070	Krait	issr	8392	8405	.	+	.	ID=issr538;Motif=AT;Standard=AT;Type=2;Length=14;Match=12;Subsitution=2;Insertion=0;Deletion=0;Score=10
JACGEL010000071	Krait	issr	1	19	.	+	.	ID=issr539;Motif=AAT;Standard=AAT;Type=3;Length=19;Match=18;Subsitution=0;Insertion=1;Deletion=1;Score=14
JACGEL010000071	Krait	issr	999	1025	.	+	.	ID=issr540;Motif=AAT;Standard=AAT;Type=3;Length=27;Match=23;Subsitution=3;Insertion=1;Deletion=1;Score=16
JACGEL010000071	Krait	issr	1782	1791	.	+	.	ID=issr541;Motif=ATA;Standard=AAT;Type=3;Length=10;Match=10;Subsitution=0;Insertion=0;Deletion=0;Score=10
JACGEL010000071	Krait	issr	3062	3091	.	+	.	ID=issr542;Motif=TAA;Standard=AAT;Type=3;Length=30;Match=20;Subsitution=10;Insertion=0;Deletion=0;Score=10
JACGEL010000071	Krait	issr	3987	4000	.	+	.	ID=issr543;Motif=GCAC;Standard=ACGC;Type=4;Length=14;Match=13;Subsitution=1;Insertion=0;Deletion=0;Score=12
JACGEL010000071	Krait	issr	5807	5861	.	+	.	ID=issr544;Motif=T;Standard=A;Type=1;Length=55;Match=35;Subsitution=20;Insertion=0;Deletion=0;Score=15
JACGEL010000071	Krait	issr	6541	6559	.	+	.	ID=issr545;Motif=TAA;Standard=AAT;Type=3;Length=19;Match=17;Subsitution=2;Insertion=0;Deletion=0;Score=15
JACGEL010000072	Krait	issr	131	152	.	+	.	ID=issr546;Motif=A;Standard=A;Type=1;Length=22;Match=16;Subsitution=6;Insertion=0;Deletion=0;Score=10
JACGEL010000072	Krait	issr	2667	2676	.	+	.	ID=issr547;Motif=A;Standard=A;Type=1;Length=10;Match=10;Subsitution=0;Insertion=0;Deletion=0;Score=10
JACGEL010000072	Krait	issr	2683	2711	.	+	.	ID=issr548;Motif=ATCA;Standard=AATC;Type=4;Length=29;Match=23;Subsitution=4;Insertion=2;Deletion=1;Score=13
JACGEL010000072	Krait	issr	4072	4092	.	+	.	ID=issr549;Motif=AAT;Standard=AAT;Type=3;Length=21;Match=18;Subsitution=3;Insertion=0;Deletion=1;Score=13
JACGEL010000072	Krait	issr	5648	5693	.	+	.	ID=issr550;Motif=TAAA;Standard=AAAT;Type=4;Length=46;Match=33;Subsitution=11;Insertion=2;Deletion=1;Score=16
JACGEL010000072	Krait	issr	5795	5804	.	+	.	ID=issr551;Motif=ATA;Standard=AAT;Type=3;Length=10;Match=10;Subsitution=0;Insertion=0;Deletion=0;Score=10
JACGEL010000072	Krait	issr	7367	7388	.	+	.	ID=issr552;Motif=A;Standard=A;Type=1;Length=22;Match=16;Subsitution=6;Insertion=0;Deletion=0;Score=10
JACGEL010000072	Krait	issr	7675	7704	.	+	.	ID=issr553;Motif=AATG;Standard=AATG;Type=4;Length=30;Match=25;Subsitution=3;Insertion=2;Deletion=1;Score=16
JACGEL010000073	Krait	issr	7	32	.	+	.	ID=issr554;Motif=TAA;Standard=AAT;Type=3;Length=26;Match=19;Subsitution=6;Insertion=1;Deletion=0;Score=11
JACGEL010000073	Krait	issr	319	340	.	+	.	ID=issr555;Motif=ATG;Standard=ATC;Type=3;Length=22;Match=18;Subsitution=3;Insertion=1;Deletion=0;Score=13
JACGEL010000073	Krait	issr	832	845	.	+	.	ID=issr556;Motif=A;Standard=A;Type=1;Length=14;Match=12;Subsitution=2;Insertion=0;Deletion=0;Score=10
JACGEL010000073	Krait	issr	4152	4161	.	+	.	ID=issr557;Motif=TAG;Standard=ATC;Type=3;Length=10;Match=10;Subsitution=0;Insertion=0;Deletion=0;Score=10
JACGEL010000073	Krait	issr	7124	7136	.	+	.	ID=issr558;Motif=TATT;Standard=AAAT;Type=4;Length=13;Match=13;Subsitution=0;Insertion=0;Deletion=0;Score=13
JACGEL010000074	Krait	issr	240	262	.	+	.	ID=issr559;Motif=TAC;Standard=ATC;Type=3;Length=23;Match=18;Subsitution=4;Insertion=1;Deletion=0;Score=12
JACGEL010000074	Krait	issr	2755	2776	.	+	.	ID=issr560;Motif=TTA;Standard=AAT;Type=3;Length=22;Match=20;Subsitution=2;Insertion=0;Deletion=2;Score=14
JACGEL010000074	Krait	issr	3092	3132	.	+	.	ID=issr561;Motif=ATT;Standard=AAT;Type=3;Length=41;Match=31;Subsitution=9;Insertion=1;Deletion=3;Score=14
JACGEL010000074	Krait	issr	5757	5786	.	+	.	ID=issr562;Motif=TAA;Standard=AAT;Type=3;Length=30;Match=22;Subsitution=8;Insertion=0;Deletion=1;Score=12
JACGEL010000074	Krait	issr	5787	5804	.	+	.	ID=issr563;Motif=TTA;Standard=AAT;Type=3;Length=18;Match=16;Subsitution=2;Insertion=0;Deletion=0;Score=14
JACGEL010000074	Krait	issr	6395	6447	.	+	.	ID=issr564;Motif=A;Standard=A;Type=1;Length=53;Match=35;Subsitution=18;Insertion=0;Deletion=0;Score=17
JACGEL010000074	Krait	issr	7726	7751	.	+	.	ID=issr565;Motif=AT;Standard=AT;Type=2;Length=26;Match=21;Subsitution=4;Insertion=1;Deletion=2;Score=11
JACGEL010000075	Krait	issr	630	665	.	+	.	ID=issr566;Motif=T;Standard=A;Type=1;Length=36;Match=24;Subsitution=12;Insertion=0;Deletion=0;Score=12
JACGEL010000075	Krait	issr	857	876	.	+	.	ID=issr567;Motif=T;Standard=A;Type=1;Length=20;Match=17;Subsitution=3;Insertion=0;Deletion=0;Score=14
JACGEL010000075	Krait	issr	5737	5755	.	+	.	ID=issr568;Motif=T;Standard=A;Type=1;Length=19;Match=15;Subsitution=4;Insertion=0;Deletion=0;Score=11
JACGEL010000075	Krait	issr	6538	6557	.	+	.	ID=issr569;Motif=TGA;Standard=ATC;Type=3;Length=20;Match=16;Subsitution=4;Insertion=0;Deletion=0;Score=12
JACGEL010000075	Krait	issr	7067	7122	.	+	.	ID=issr570;Motif=TAA;Standard=AAT;Type=3;Length=56;Match=46;Subsitution=8;Insertion=2;Deletion=3;Score=28
JACGEL010000075	Krait	issr	8313	8329	.	+	.	ID=issr571;Motif=GTA;Standard=ATC;Type=3;Length=17;Match=16;Subsitution=1;Insertion=0;Deletion=1;Score=13
JACGEL010000076	Krait	issr	398	422	.	+	.	ID=issr572;Motif=T;Standard=A;Type=1;Length=25;Match=20;Subsitution=5;Insertion=0;Deletion=0;Score=15
JACGEL010000076	Krait	issr	488	501	.	+	.	ID=issr573;Motif=TTTA;Standard=AAAT;Type=4;Length=14;Match=13;Subsitution=1;Insertion=0;Deletion=0;Score=12
JACGEL010000076	Krait	issr	1092	1114	.	+	.	ID=issr574;Motif=TTA;Standard=AAT;Type=3;Length=23;Match=19;Subsitution=2;Insertion=2;Deletion=0;Score=13
JACGEL010000076	Krait	issr	3743	3811	.	+	.	ID=issr575;Motif=T;Standard=A;Type=1;Length=69;Match=41;Subsitution=28;Insertion=0;Deletion=0;Score=13
JACGEL010000076	Krait	issr	5944	5953	.	+	.	ID=issr576;Motif=ATG;Standard=ATC;Type=3;Length=10;Match=10;Subsitution=0;Insertion=0;Deletion=0;Score=10
JACGEL010000076	Krait	issr	6497	6513	.	+	.	ID=issr577;Motif=TTC;Standard=AAG;Type=3;Length=17;Match=15;Subsitution=1;Insertion=1;Deletion=0;Score=12
JACGEL010000076	Krait	issr	7597	7615	.	+	.	ID=issr578;Motif=GCC;Standard=CCG;Type=3;Length=19;Match=18;Subsitution=0;Insertion=1;Deletion=0;Score=16
JACGEL010000077	Krait	issr	2678	2712	.	+	.	ID=issr579;Motif=TTTA;Standard=AAAT;Type=4;Length=35;Match=28;Subsitution=2;Insertion=4;Deletion=0;Score=18
JACGEL010000077	Krait	issr	3410	3419	.	+	.	ID=issr580;Motif=ATG;Standard=ATC;Type=3;Length=10;Match=10;Subsitution=0;Insertion=0;Deletion=0;Score=10
JACGEL010000077	Krait	issr	7708	7722	.	+	.	ID=issr581;Motif=TAA;Standard=AAT;Type=3;Length=15;Match=13;Subsitution=2;Insertion=0;Deletion=0;Score=11
JACGEL010000078	Krait	issr	383	392	.	+	.	ID=issr582;Motif=TAT;Standard=AAT;Type=3;Length=10;Match=10;Subsitution=0;Insertion=0;Deletion=0;Score=10
JACGEL010000078	Krait	issr	355	425	.	+	.	ID=issr583;Motif=TAA;Standard=AAT;Type=3;Length=71;Match=48;Subsitution=19;Insertion=4;Deletion=2;Score=17
JACGEL010000078	Krait	issr	689	704	.	+	.	ID=issr584;Motif=TAA;Standard=AAT;Type=3;Length=16;Match=14;Subsitution=2;Insertion=0;Deletion=1;Score=10
JACGEL010000078	Krait	issr	1063	1087	.	+	.	ID=issr585;Motif=TTA;Standard=AAT;Type=3;Length=25;Match=19;Subsitution=6;Insertion=0;Deletion=1;Score=11
JACGEL010000078	Krait	issr	3189	3229	.	+	.	ID=issr586;Motif=AAG;Standard=AAG;Type=3;Length=41;Match=29;Subsitution=11;Insertion=1;Deletion=0;Score=16
JACGEL010000078	Krait	issr	3368	3389	.	+	.	ID=issr587;Motif=TA;Standard=AT;Type=2;Length=22;Match=17;Subsitution=4;Insertion=1;Deletion=0;Score=11
JACGEL010000078	Krait	issr	3995	4020	.	+	.	ID=issr588;Motif=AGT;Standard=ATC;Type=3;Length=26;Match=22;Subsitution=4;Insertion=0;Deletion=0;Score=18
JACGEL010000078	Krait	issr	4748	4757	.	+	.	ID=issr589;Motif=TAG;Standard=ATC;Type=3;Length=10;Match=10;Subsitution=0;Insertion=0;Deletion=0;Score=10
JACGEL010000078	Krait	issr	5696	5723	.	+	.	ID=issr590;Motif=TTTA;Standard=AAAT;Type=4;Length=28;Match=26;Subsitution=2;Insertion=0;Deletion=2;Score=20
JACGEL010000078	Krait	issr	7164	7173	.	+	.	ID=issr591;Motif=AGA;Standard=AAG;Type=3;Length=10;Match=10;Subsitution=0;Insertion=0;Deletion=0;Score=10
JACGEL010000078	Krait	issr	7659	7680	.	+	.	ID=issr592;Motif=GAT;Standard=ATC;Type=3;Length=22;Match=19;Subsitution=3;Insertion=0;Deletion=2;Score=12
JACGEL010000078	Krait	issr	7950	7999	.	+	.	ID=issr593;Motif=TAT;Standard=AAT;Type=3;Length=50;Match=39;Subsitution=6;Insertion=5;Deletion=1;Score=21
JACGEL010000079	Krait	issr	1232	1247	.	+	.	ID=issr594;Motif=GAA;Standard=AAG;Type=3;Length=16;Match=14;Subsitution=2;Insertion=0;Deletion=1;Score=10
JACGEL010000079	Krait	issr	7760	7779	.	+	.	ID=issr595;Motif=GCG;Standard=CCG;Type=3;Length=20;Match=16;Subsitution=4;Insertion=0;Deletion=0;Score=12
JACGEL010000080	Krait	issr	582	596	.	+	.	ID=issr596;Motif=ATA;Standard=AAT;Type=3;Length=15;Match=14;Subsitution=0;Insertion=1;Deletion=1;Score=10
JACGEL010000080	Krait	issr	2976	3038	.	+	.	ID=issr597;Motif=TA;Standard=AT;Type=2;Length=63;Match=46;Subsitution=15;Insertion=2;Deletion=7;Score=13
JACGEL010000080	Krait	issr	5148	5222	.	+	.	ID=issr598;Motif=T;Standard=A;Type=1;Length=75;Match=44;Subsitution=31;Insertion=0;Deletion=0;Score=13
JACGEL010000080	Krait	issr	8115	8178	.	+	.	ID=issr599;Motif=T;Standard=A;Type=1;Length=64;Match=38;Subsitution=26;Insertion=0;Deletion=0;Score=12
JACGEL010000081	Krait	issr	245	263	.	+	.	ID=issr600;Motif=CGCAT;Standard=ATCGC;Type=5;Length=19;Match=18;Subsitution=0;Insertion=1;Deletion=0;Score=16
JACGEL010000081	Krait	issr	704	758	.	+	.	ID=issr601;Motif=AAT;Standard=AAT;Type=3;Length=55;Match=36;Subsitution=15;Insertion=4;Deletion=1;Score=11
JACGEL010000081	Krait	issr	2622	2659	.	+	.	ID=issr602;Motif=T;Standard=A;Type=1;Length=38;Match=26;Subsitution=12;Insertion=0;Deletion=0;Score=14
JACGEL010000081	Krait	issr	3388	3431	.	+	.	ID=issr603;Motif=ACAT;Standard=ATAC;Type=4;Length=44;Match=29;Subsitution=13;Insertion=2;Deletion=0;Score=12
JACGEL010000081	Krait	issr	3795	3804	.	+	.	ID=issr604;Motif=AAT;Standard=AAT;Type=3;Length=10;Match=10;Subsitution=0;Insertion=0;Deletion=0;Score=10
JACGEL010000081	Krait	issr	5054	5086	.	+	.	ID=issr605;Motif=CTTA;Standard=AATG;Type=4;Length=33;Match=26;Subsitution=6;Insertion=1;Deletion=2;Score=14
JACGEL010000081	Krait	issr	5655	5669	.	+	.	ID=issr606;Motif=T;Standard=A;Type=1;Length=15;Match=13;Subsitution=2;Insertion=0;Deletion=0;Score=11
JACGEL010000082	Krait	issr	1939	1979	.	+	.	ID=issr607;Motif=TAA;Standard=AAT;Type=3;Length=41;Match=34;Subsitution=5;Insertion=2;Deletion=2;Score=21
JACGEL010000082	Krait	issr	2060	2071	.	+	.	ID=issr608;Motif=T;Standard=A;Type=1;Length=12;Match=12;Subsitution=0;Insertion=0;Deletion=0;Score=12
JACGEL010000082	Krait	issr	3394	3412	.	+	.	ID=issr609;Motif=TAA;Standard=AAT;Type=3;Length=19;Match=15;Subsitution=3;Insertion=1;Deletion=0;Score=10
JACGEL010000082	Krait	issr	7579	7623	.	+	.	ID=issr610;Motif=TAA;Standard=AAT;Type=3;Length=45;Match=30;Subsitution=15;Insertion=0;Deletion=2;Score=11
JACGEL010000083	Krait	issr	2987	3013	.	+	.	ID=issr611;Motif=CGA;Standard=ACG;Type=3;Length=27;Match=21;Subsitution=5;Insertion=1;Deletion=1;Score=12
JACGEL010000083	Krait	issr	7042	7087	.	+	.	ID=issr612;Motif=CAA;Standard=AAC;Type=3;Length=46;Match=29;Subsitution=17;Insertion=0;Deletion=0;Score=12
JACGEL010000083	Krait	issr	7571	7587	.	+	.	ID=issr613;Motif=ATA;Standard=AAT;Type=3;Length=17;Match=15;Subsitution=2;Insertion=0;Deletion=1;Score=11
JACGEL010000083	Krait	issr	7674	7699	.	+	.	ID=issr614;Motif=TA;Standard=AT;Type=2;Length=26;Match=21;Subsitution=5;Insertion=0;Deletion=1;Score=14
JACGEL010000084	Krait	issr	91	135	.	+	.	ID=issr615;Motif=ATTTA;Standard=AAATT;Type=5;Length=45;Match=33;Subsitution=8;Insertion=4;Deletion=0;Score=17
JACGEL010000084	Krait	issr	2049	2079	.	+	.	ID=issr616;Motif=A;Standard=A;Type=1;Length=31;Match=21;Subsitution=10;Insertion=0;Deletion=0;Score=11
JACGEL010000084	Krait	issr	2600	2614	.	+	.	ID=issr617;Motif=AAT;Standard=AAT;Type=3;Length=15;Match=13;Subsitution=2;Insertion=0;Deletion=0;Score=11
JACGEL010000084	Krait	issr	4018	4029	.	+	.	ID=issr618;Motif=ATA;Standard=AAT;Type=3;Length=12;Match=12;Subsitution=0;Insertion=0;Deletion=1;Score=10
JACGEL010000084	Krait	issr	4375	4405	.	+	.	ID=issr619;Motif=TCT;Standard=AAG;Type=3;Length=31;Match=22;Subsitution=8;Insertion=1;Deletion=1;Score=10
JACGEL010000085	Krait	issr	258	278	.	+	.	ID=issr620;Motif=AT;Standard=AT;Type=2;Length=21;Match=16;Subsitution=4;Insertion=1;Deletion=0;Score=10
JACGEL010000085	Krait	issr	1234	1249	.	+	.	ID=issr621;Motif=TGT;Standard=AAC;Type=3;Length=16;Match=13;Subsitution=3;Insertion=0;Deletion=0;Score=10
JACGEL010000085	Krait	issr	3960	3990	.	+	.	ID=issr622;Motif=TA;Standard=AT;Type=2;Length=31;Match=24;Subsitution=7;Insertion=0;Deletion=0;Score=17
JACGEL010000085	Krait	issr	4633	4658	.	+	.	ID=issr623;Motif=TA;Standard=AT;Type=2;Length=26;Match=21;Subsitution=3;Insertion=2;Deletion=1;Score=12
JACGEL010000085	Krait	issr	5106	5143	.	+	.	ID=issr624;Motif=AAAT;Standard=AAAT;Type=4;Length=38;Match=30;Subsitution=6;Insertion=2;Deletion=0;Score=20
JACGEL010000085	Krait	issr	6603	6630	.	+	.	ID=issr625;Motif=A;Standard=A;Type=1;Length=28;Match=19;Subsitution=9;Insertion=0;Deletion=0;Score=10
JACGEL010000085	Krait	issr	6651	6666	.	+	.	ID=issr626;Motif=TTG;Standard=AAC;Type=3;Length=16;Match=13;Subsitution=3;Insertion=0;Deletion=0;Score=10
JACGEL010000085	Krait	issr	7050	7073	.	+	.	ID=issr627;Motif=ATC;Standard=ATC;Type=3;Length=24;Match=19;Subsitution=5;Insertion=0;Deletion=1;Score=12
JACGEL010000085	Krait	issr	7238	7257	.	+	.	ID=issr628;Motif=AAT;Standard=AAT;Type=3;Length=20;Match=16;Subsitution=3;Insertion=1;Deletion=0;Score=11
JACGEL010000085	Krait	issr	7744	7772	.	+	.	ID=issr629;Motif=TA;Standard=AT;Type=2;Length=29;Match=24;Subsitution=4;Insertion=1;Deletion=4;Score=10
JACGEL010000086	Krait	issr	1328	1347	.	+	.	ID=issr630;Motif=TAA;Standard=AAT;Type=3;Length=20;Match=16;Subsitution=4;Insertion=0;Deletion=0;Score=12
JACGEL010000086	Krait	issr	1695	1721	.	+	.	ID=issr631;Motif=TTA;Standard=AAT;Type=3;Length=27;Match=23;Subsitution=2;Insertion=2;Deletion=1;Score=15
JACGEL010000086	Krait	issr	1818	1858	.	+	.	ID=issr632;Motif=AAT;Standard=AAT;Type=3;Length=41;Match=29;Subsitution=10;Insertion=2;Deletion=1;Score=13
JACGEL010000086	Krait	issr	5701	5754	.	+	.	ID=issr633;Motif=T;Standard=A;Type=1;Length=54;Match=33;Subsitution=21;Insertion=0;Deletion=0;Score=12
JACGEL010000086	Krait	issr	6279	6310	.	+	.	ID=issr634;Motif=AAT;Standard=AAT;Type=3;Length=32;Match=23;Subsitution=8;Insertion=1;Deletion=1;Score=11
JACGEL010000087	Krait	issr	37	75	.	+	.	ID=issr635;Motif=TAT;Standard=AAT;Type=3;Length=39;Match=27;Subsitution=8;Insertion=4;Deletion=0;Score=11
JACGEL010000087	Krait	issr	530	546	.	+	.	ID=issr636;Motif=ATT;Standard=AAT;Type=3;Length=17;Match=15;Subsitution=2;Insertion=0;Deletion=1;Score=11
JACGEL010000087	Krait	issr	1705	1735	.	+	.	ID=issr637;Motif=T;Standard=A;Type=1;Length=31;Match=22;Subsitution=9;Insertion=0;Deletion=0;Score=13
JACGEL010000087	Krait	issr	6892	6916	.	+	.	ID=issr638;Motif=ATT;Standard=AAT;Type=3;Length=25;Match=18;Subsitution=7;Insertion=0;Deletion=0;Score=11
JACGEL010000088	Krait	issr	389	415	.	+	.	ID=issr639;Motif=A;Standard=A;Type=1;Length=27;Match=19;Subsitution=8;Insertion=0;Deletion=0;Score=11
JACGEL010000088	Krait	issr	1026	1067	.	+	.	ID=issr640;Motif=ATG;Standard=ATC;Type=3;Length=42;Match=32;Subsitution=10;Insertion=0;Deletion=6;Score=10
JACGEL010000088	Krait	issr	1562	1571	.	+	.	ID=issr641;Motif=ATA;Standard=AAT;Type=3;Length=10;Match=10;Subsitution=0;Insertion=0;Deletion=0;Score=10
JACGEL010000088	Krait	issr	1772	1804	.	+	.	ID=issr642;Motif=AAT;Standard=AAT;Type=3;Length=33;Match=28;Subsitution=5;Insertion=0;Deletion=2;Score=19
JACGEL010000088	Krait	issr	4707	4716	.	+	.	ID=issr643;Motif=ATT;Standard=AAT;Type=3;Length=10;Match=10;Subsitution=0;Insertion=0;Deletion=0;Score=10
JACGEL010000089	Krait	issr	679	696	.	+	.	ID=issr644;Motif=AT;Standard=AT;Type=2;Length=18;Match=17;Subsitution=1;Insertion=0;Deletion=1;Score=14
JACGEL010000089	Krait	issr	1743	1752	.	+	.	ID=issr645;Motif=TGC;Standard=ACG;Type=3;Length=10;Match=10;Subsitution=0;Insertion=0;Deletion=0;Score=10
JACGEL010000089	Krait	issr	6189	6204	.	+	.	ID=issr646;Motif=T;Standard=A;Type=1;Length=16;Match=13;Subsitution=3;Insertion=0;Deletion=0;Score=10
JACGEL010000090	Krait	issr	83	92	.	+	.	ID=issr647;Motif=A;Standard=A;Type=1;Length=10;Match=10;Subsitution=0;Insertion=0;Deletion=0;Score=10
JACGEL010000090	Krait	issr	169	178	.	+	.	ID=issr648;Motif=TCA;Standard=ATC;Type=3;Length=10;Match=10;Subsitution=0;Insertion=0;Deletion=0;Score=10
JACGEL010000090	Krait	issr	1807	1836	.	+	.	ID=issr649;Motif=TA;Standard=AT;Type=2;Length=30;Match=24;Subsitution=5;Insertion=1;Deletion=1;Score=15
JACGEL010000090	Krait	issr	2373	2382	.	+	.	ID=issr650;Motif=TTC;Standard=AAG;Type=3;Length=10;Match=10;Subsitution=0;Insertion=0;Deletion=0;Score=10
JACGEL010000090	Krait	issr	2411	2420	.	+	.	ID=issr651;Motif=AAC;Standard=AAC;Type=3;Length=10;Match=10;Subsitution=0;Insertion=0;Deletion=0;Score=10
JACGEL010000090	Krait	issr	3083	3112	.	+	.	ID=issr652;Motif=AT;Standard=AT;Type=2;Length=30;Match=22;Subsitution=7;Insertion=1;Deletion=1;Score=11
JACGEL010000090	Krait	issr	4346	4361	.	+	.	ID=issr653;Motif=CTT;Standard=AAG;Type=3;Length=16;Match=14;Subsitution=2;Insertion=0;Deletion=0;Score=12
JACGEL010000090	Krait	issr	6182	6205	.	+	.	ID=issr654;Motif=TTA;Standard=AAT;Type=3;Length=24;Match=20;Subsitution=3;Insertion=1;Deletion=2;Score=11
JACGEL010000090	Krait	issr	6871	6931	.	+	.	ID=issr655;Motif=T;Standard=A;Type=1;Length=61;Match=40;Subsitution=21;Insertion=0;Deletion=0;Score=19
JACGEL010000091	Krait	issr	1665	1686	.	+	.	ID=issr656;Motif=ATA;Standard=AAT;Type=3;Length=22;Match=19;Subsitution=2;Insertion=1;Deletion=1;Score=13
JACGEL010000091	Krait	issr	5653	5693	.	+	.	ID=issr657;Motif=A;Standard=A;Type=1;Length=41;Match=26;Subsitution=15;Insertion=0;Deletion=0;Score=11
JACGEL010000091	Krait	issr	6519	6557	.	+	.	ID=issr658;Motif=T;Standard=A;Type=1;Length=39;Match=26;Subsitution=13;Insertion=0;Deletion=0;Score=13
JACGEL010000092	Krait	issr	1499	1512	.	+	.	ID=issr659;Motif=AAC;Standard=AAC;Type=3;Length=14;Match=12;Subsitution=2;Insertion=0;Deletion=0;Score=10
JACGEL010000092	Krait	issr	1747	1762	.	+	.	ID=issr660;Motif=TC;Standard=AG;Type=2;Length=16;Match=13;Subsitution=3;Insertion=0;Deletion=0;Score=10
JACGEL010000092	Krait	issr	2108	2117	.	+	.	ID=issr661;Motif=TAA;Standard=AAT;Type=3;Length=10;Match=10;Subsitution=0;Insertion=0;Deletion=0;Score=10
JACGEL010000093	Krait	issr	3933	3952	.	+	.	ID=issr662;Motif=TTG;Standard=AAC;Type=3;Length=20;Match=16;Subsitution=3;Insertion=1;Deletion=0;Score=11
JACGEL010000093	Krait	issr	4544	4572	.	+	.	ID=issr663;Motif=TG;Standard=AC;Type=2;Length=29;Match=23;Subsitution=6;Insertion=0;Deletion=2;Score=13
JACGEL010000093	Krait	issr	6653	6694	.	+	.	ID=issr664;Motif=ATA;Standard=AAT;Type=3;Length=42;Match=35;Subsitution=4;Insertion=3;Deletion=4;Score=17
JACGEL010000094	Krait	issr	870	898	.	+	.	ID=issr665;Motif=TAA;Standard=AAT;Type=3;Length=29;Match=23;Subsitution=5;Insertion=1;Deletion=1;Score=14
JACGEL010000094	Krait	issr	1632	1663	.	+	.	ID=issr666;Motif=A;Standard=A;Type=1;Length=32;Match=21;Subsitution=11;Insertion=0;Deletion=0;Score=10
JACGEL010000094	Krait	issr	3594	3613	.	+	.	ID=issr667;Motif=TA;Standard=AT;Type=2;Length=20;Match=16;Subsitution=4;Insertion=0;Deletion=1;Score=10
JACGEL010000094	Krait	issr	6785	6815	.	+	.	ID=issr668;Motif=AT;Standard=AT;Type=2;Length=31;Match=24;Subsitution=7;Insertion=0;Deletion=3;Score=11
JACGEL010000094	Krait	issr	6947	6962	.	+	.	ID=issr669;Motif=CTG;Standard=ACG;Type=3;Length=16;Match=14;Subsitution=2;Insertion=0;Deletion=1;Score=10
JACGEL010000095	Krait	issr	286	337	.	+	.	ID=issr670;Motif=TAAT;Standard=AATT;Type=4;Length=52;Match=36;Subsitution=11;Insertion=5;Deletion=0;Score=15
JACGEL010000095	Krait	issr	701	738	.	+	.	ID=issr671;Motif=A;Standard=A;Type=1;Length=38;Match=26;Subsitution=12;Insertion=0;Deletion=0;Score=14
JACGEL010000096	Krait	issr	19	33	.	+	.	ID=issr672;Motif=AAT;Standard=AAT;Type=3;Length=15;Match=13;Subsitution=2;Insertion=0;Deletion=0;Score=11
JACGEL010000096	Krait	issr	1683	1694	.	+	.	ID=issr673;Motif=CTT;Standard=AAG;Type=3;Length=12;Match=11;Subsitution=1;Insertion=0;Deletion=0;Score=10
JACGEL010000096	Krait	issr	2079	2094	.	+	.	ID=issr674;Motif=TCA;Standard=ATC;Type=3;Length=16;Match=14;Subsitution=2;Insertion=0;Deletion=0;Score=12
JACGEL010000096	Krait	issr	2830	2851	.	+	.	ID=issr675;Motif=GT;Standard=AC;Type=2;Length=22;Match=16;Subsitution=6;Insertion=0;Deletion=0;Score=10
JACGEL010000096	Krait	issr	4561	4572	.	+	.	ID=issr676;Motif=TA;Standard=AT;Type=2;Length=12;Match=11;Subsitution=1;Insertion=0;Deletion=0;Score=10
JACGEL010000096	Krait	issr	4603	4630	.	+	.	ID=issr677;Motif=ATT;Standard=AAT;Type=3;Length=28;Match=22;Subsitution=5;Insertion=1;Deletion=1;Score=13
JACGEL010000096	Krait	issr	6762	6791	.	+	.	ID=issr678;Motif=AAAT;Standard=AAAT;Type=4;Length=30;Match=23;Subsitution=7;Insertion=0;Deletion=1;Score=14
JACGEL010000096	Krait	issr	7330	7349	.	+	.	ID=issr679;Motif=T;Standard=A;Type=1;Length=20;Match=15;Subsitution=5;Insertion=0;Deletion=0;Score=10
JACGEL010000097	Krait	issr	621	660	.	+	.	ID=issr680;Motif=T;Standard=A;Type=1;Length=40;Match=27;Subsitution=13;Insertion=0;Deletion=0;Score=14
JACGEL010000097	Krait	issr	1489	1498	.	+	.	ID=issr681;Motif=CAT;Standard=ATC;Type=3;Length=10;Match=10;Subsitution=0;Insertion=0;Deletion=0;Score=10
JACGEL010000097	Krait	issr	2277	2312	.	+	.	ID=issr682;Motif=AT;Standard=AT;Type=2;Length=36;Match=27;Subsitution=7;Insertion=2;Deletion=2;Score=12
JACGEL010000097	Krait	issr	3073	3084	.	+	.	ID=issr683;Motif=TAT;Standard=AAT;Type=3;Length=12;Match=12;Subsitution=0;Insertion=0;Deletion=1;Score=10
JACGEL010000097	Krait	issr	3485	3502	.	+	.	ID=issr684;Motif=TTA;Standard=AAT;Type=3;Length=18;Match=14;Subsitution=4;Insertion=0;Deletion=0;Score=10
JACGEL010000097	Krait	issr	4957	4992	.	+	.	ID=issr685;Motif=TA;Standard=AT;Type=2;Length=36;Match=26;Subsitution=9;Insertion=1;Deletion=1;Score=13
JACGEL010000097	Krait	issr	5646	5666	.	+	.	ID=issr686;Motif=GAAT;Standard=AATG;Type=4;Length=21;Match=18;Subsitution=3;Insertion=0;Deletion=1;Score=13
JACGEL010000097	Krait	issr	7473	7482	.	+	.	ID=issr687;Motif=AAT;Standard=AAT;Type=3;Length=10;Match=10;Subsitution=0;Insertion=0;Deletion=0;Score=10
JACGEL010000098	Krait	issr	112	153	.	+	.	ID=issr688;Motif=T;Standard=A;Type=1;Length=42;Match=26;Subsitution=16;Insertion=0;Deletion=0;Score=10
JACGEL010000098	Krait	issr	998	1038	.	+	.	ID=issr689;Motif=AAT;Standard=AAT;Type=3;Length=41;Match=28;Subsitution=12;Insertion=1;Deletion=2;Score=10
JACGEL010000098	Krait	issr	1545	1561	.	+	.	ID=issr690;Motif=TTA;Standard=AAT;Type=3;Length=17;Match=16;Subsitution=1;Insertion=0;Deletion=0;Score=15
JACGEL010000098	Krait	issr	1949	1970	.	+	.	ID=issr691;Motif=A;Standard=A;Type=1;Length=22;Match=16;Subsitution=6;Insertion=0;Deletion=0;Score=10
JACGEL010000098	Krait	issr	2679	2724	.	+	.	ID=issr692;Motif=TAA;Standard=AAT;Type=3;Length=46;Match=34;Subsitution=11;Insertion=1;Deletion=2;Score=17
JACGEL010000098	Krait	issr	3443	3473	.	+	.	ID=issr693;Motif=T;Standard=A;Type=1;Length=31;Match=22;Subsitution=9;Insertion=0;Deletion=0;Score=13
JACGEL010000098	Krait	issr	3576	3585	.	+	.	ID=issr694;Motif=A;Standard=A;Type=1;Length=10;Match=10;Subsitution=0;Insertion=0;Deletion=0;Score=10
JACGEL010000098	Krait	issr	3830	3869	.	+	.	ID=issr695;Motif=A;Standard=A;Type=1;Length=40;Match=32;Subsitution=8;Insertion=0;Deletion=0;Score=24
JACGEL010000098	Krait	issr	7551	7567	.	+	.	ID=issr696;Motif=ACT;Standard=ATC;Type=3;Length=17;Match=16;Subsitution=1;Insertion=0;Deletion=2;Score=11
JACGEL010000099	Krait	issr	232	253	.	+	.	ID=issr697;Motif=TTTGA;Standard=AAACT;Type=5;Length=22;Match=22;Subsitution=0;Insertion=0;Deletion=1;Score=20
JACGEL010000099	Krait	issr	649	668	.	+	.	ID=issr698;Motif=TAA;Standard=AAT;Type=3;Length=20;Match=17;Subsitution=3;Insertion=0;Deletion=1;Score=12
JACGEL010000099	Krait	issr	1338	1358	.	+	.	ID=issr699;Motif=AT;Standard=AT;Type=2;Length=21;Match=17;Subsitution=2;Insertion=2;Deletion=0;Score=11
JACGEL010000099	Krait	issr	1713	1746	.	+	.	ID=issr700;Motif=A;Standard=A;Type=1;Length=34;Match=23;Subsitution=11;Insertion=0;Deletion=0;Score=12
JACGEL010000099	Krait	issr	2197	2214	.	+	.	ID=issr701;Motif=TCT;Standard=AAG;Type=3;Length=18;Match=15;Subsitution=3;Insertion=0;Deletion=0;Score=12
JACGEL010000099	Krait	issr	3231	3240	.	+	.	ID=issr702;Motif=ATA;Standard=AAT;Type=3;Length=10;Match=10;Subsitution=0;Insertion=0;Deletion=0;Score=10
JACGEL010000099	Krait	issr	6378	6400	.	+	.	ID=issr703;Motif=T;Standard=A;Type=1;Length=23;Match=17;Subsitution=6;Insertion=0;Deletion=0;Score=11
JACGEL010000100	Krait	issr	2269	2311	.	+	.	ID=issr704;Motif=TA;Standard=AT;Type=2;Length=43;Match=32;Subsitution=10;Insertion=1;Deletion=2;Score=16
JACGEL010000100	Krait	issr	3040	3054	.	+	.	ID=issr705;Motif=TAT;Standard=AAT;Type=3;Length=15;Match=14;Subsitution=1;Insertion=0;Deletion=1;Score=11
JACGEL010000100	Krait	issr	3534	3576	.	+	.	ID=issr706;Motif=TAA;Standard=AAT;Type=3;Length=43;Match=31;Subsitution=11;Insertion=1;Deletion=1;Score=16
JACGEL010000100	Krait	issr	5543	5574	.	+	.	ID=issr707;Motif=A;Standard=A;Type=1;Length=32;Match=22;Subsitution=10;Insertion=0;Deletion=0;Score=12
JACGEL010000100	Krait	issr	7430	7451	.	+	.	ID=issr708;Motif=T;Standard=A;Type=1;Length=22;Match=17;Subsitution=5;Insertion=0;Deletion=0;Score=12
JACGEL010000101	Krait	issr	2140	2184	.	+	.	ID=issr709;Motif=CAA;Standard=AAC;Type=3;Length=45;Match=30;Subsitution=13;Insertion=2;Deletion=1;Score=11
JACGEL010000101	Krait	issr	2334	2343	.	+	.	ID=issr710;Motif=CCG;Standard=CCG;Type=3;Length=10;Match=10;Subsitution=0;Insertion=0;Deletion=0;Score=10
JACGEL010000101	Krait	issr	3644	3653	.	+	.	ID=issr711;Motif=AGA;Standard=AAG;Type=3;Length=10;Match=10;Subsitution=0;Insertion=0;Deletion=0;Score=10
JACGEL010000102	Krait	issr	767	786	.	+	.	ID=issr712;Motif=T;Standard=A;Type=1;Length=20;Match=17;Subsitution=3;Insertion=0;Deletion=0;Score=14
JACGEL010000102	Krait	issr	1113	1147	.	+	.	ID=issr713;Motif=AT;Standard=AT;Type=2;Length=35;Match=27;Subsitution=5;Insertion=3;Deletion=0;Score=16
JACGEL010000102	Krait	issr	1298	1349	.	+	.	ID=issr714;Motif=A;Standard=A;Type=1;Length=52;Match=32;Subsitution=20;Insertion=0;Deletion=0;Score=12
JACGEL010000102	Krait	issr	2310	2325	.	+	.	ID=issr715;Motif=TAT;Standard=AAT;Type=3;Length=16;Match=14;Subsitution=1;Insertion=1;Deletion=0;Score=11
JACGEL010000102	Krait	issr	2388	2406	.	+	.	ID=issr716;Motif=ACA;Standard=AAC;Type=3;Length=19;Match=15;Subsitution=4;Insertion=0;Deletion=0;Score=11
JACGEL010000102	Krait	issr	3819	3854	.	+	.	ID=issr717;Motif=ATGT;Standard=ATAC;Type=4;Length=36;Match=24;Subsitution=12;Insertion=0;Deletion=0;Score=12
JACGEL010000102	Krait	issr	4060	4079	.	+	.	ID=issr718;Motif=A;Standard=A;Type=1;Length=20;Match=16;Subsitution=4;Insertion=0;Deletion=0;Score=12
JACGEL010000102	Krait	issr	5764	5794	.	+	.	ID=issr719;Motif=AAT;Standard=AAT;Type=3;Length=31;Match=27;Subsitution=3;Insertion=1;Deletion=3;Score=16
JACGEL010000103	Krait	issr	708	721	.	+	.	ID=issr720;Motif=T;Standard=A;Type=1;Length=14;Match=12;Subsitution=2;Insertion=0;Deletion=0;Score=10
JACGEL010000103	Krait	issr	879	902	.	+	.	ID=issr721;Motif=A;Standard=A;Type=1;Length=24;Match=17;Subsitution=7;Insertion=0;Deletion=0;Score=10
JACGEL010000103	Krait	issr	4917	4933	.	+	.	ID=issr722;Motif=TAT;Standard=AAT;Type=3;Length=17;Match=14;Subsitution=3;Insertion=0;Deletion=0;Score=11
JACGEL010000103	Krait	issr	5663	5686	.	+	.	ID=issr723;Motif=A;Standard=A;Type=1;Length=24;Match=20;Subsitution=4;Insertion=0;Deletion=0;Score=16
JACGEL010000103	Krait	issr	7667	7680	.	+	.	ID=issr724;Motif=T;Standard=A;Type=1;Length=14;Match=12;Subsitution=2;Insertion=0;Deletion=0;Score=10
JACGEL010000104	Krait	issr	151	171	.	+	.	ID=issr725;Motif=AAAT;Standard=AAAT;Type=4;Length=21;Match=18;Subsitution=3;Insertion=0;Deletion=0;Score=15
JACGEL010000104	Krait	issr	1310	1334	.	+	.	ID=issr726;Motif=TTA;Standard=AAT;Type=3;Length=25;Match=20;Subsitution=4;Insertion=1;Deletion=1;Score=12
JACGEL010000104	Krait	issr	4408	4419	.	+	.	ID=issr727;Motif=AT;Standard=AT;Type=2;Length=12;Match=12;Subsitution=0;Insertion=0;Deletion=1;Score=10
JACGEL010000104	Krait	issr	5427	5438	.	+	.	ID=issr728;Motif=A;Standard=A;Type=1;Length=12;Match=11;Subsitution=1;Insertion=0;Deletion=0;Score=10
JACGEL010000104	Krait	issr	5464	5478	.	+	.	ID=issr729;Motif=TAC;Standard=ATC;Type=3;Length=15;Match=14;Subsitution=0;Insertion=1;Deletion=0;Score=12
JACGEL010000105	Krait	issr	1038	1074	.	+	.	ID=issr730;Motif=TTA;Standard=AAT;Type=3;Length=37;Match=26;Subsitution=11;Insertion=0;Deletion=1;Score=13
JACGEL010000105	Krait	issr	1308	1337	.	+	.	ID=issr731;Motif=AT;Standard=AT;Type=2;Length=30;Match=23;Subsitution=7;Insertion=0;Deletion=3;Score=10
JACGEL010000105	Krait	issr	2287	2313	.	+	.	ID=issr732;Motif=ATT;Standard=AAT;Type=3;Length=27;Match=21;Subsitution=5;Insertion=1;Deletion=1;Score=12
JACGEL010000105	Krait	issr	5682	5701	.	+	.	ID=issr733;Motif=TA;Standard=AT;Type=2;Length=20;Match=16;Subsitution=3;Insertion=1;Deletion=0;Score=11
JACGEL010000105	Krait	issr	5697	5758	.	+	.	ID=issr734;Motif=T;Standard=A;Type=1;Length=62;Match=39;Subsitution=23;Insertion=0;Deletion=0;Score=16
JACGEL010000105	Krait	issr	7031	7050	.	+	.	ID=issr735;Motif=CCA;Standard=ACC;Type=3;Length=20;Match=17;Subsitution=2;Insertion=1;Deletion=1;Score=11
JACGEL010000105	Krait	issr	7316	7347	.	+	.	ID=issr736;Motif=TAA;Standard=AAT;Type=3;Length=32;Match=24;Subsitution=8;Insertion=0;Deletion=2;Score=12
JACGEL010000105	Krait	issr	7370	7396	.	+	.	ID=issr737;Motif=ATA;Standard=AAT;Type=3;Length=27;Match=22;Subsitution=5;Insertion=0;Deletion=1;Score=15
JACGEL010000106	Krait	issr	2547	2575	.	+	.	ID=issr738;Motif=GAT;Standard=ATC;Type=3;Length=29;Match=22;Subsitution=6;Insertion=1;Deletion=1;Score=12
JACGEL010000106	Krait	issr	7596	7612	.	+	.	ID=issr739;Motif=TAAA;Standard=AAAT;Type=4;Length=17;Match=14;Subsitution=3;Insertion=0;Deletion=0;Score=11
JACGEL010000107	Krait	issr	231	251	.	+	.	ID=issr740;Motif=ACA;Standard=AAC;Type=3;Length=21;Match=16;Subsitution=5;Insertion=0;Deletion=0;Score=11
JACGEL010000107	Krait	issr	1077	1091	.	+	.	ID=issr741;Motif=TTTA;Standard=AAAT;Type=4;Length=15;Match=14;Subsitution=1;Insertion=0;Deletion=0;Score=13
JACGEL010000107	Krait	issr	1198	1231	.	+	.	ID=issr742;Motif=GCG;Standard=CCG;Type=3;Length=34;Match=25;Subsitution=8;Insertion=1;Deletion=0;Score=15
JACGEL010000107	Krait	issr	1430	1470	.	+	.	ID=issr743;Motif=TTAA;Standard=AATT;Type=4;Length=41;Match=33;Subsitution=8;Insertion=0;Deletion=2;Score=21
JACGEL010000107	Krait	issr	2089	2123	.	+	.	ID=issr744;Motif=AAAT;Standard=AAAT;Type=4;Length=35;Match=24;Subsitution=9;Insertion=2;Deletion=0;Score=11
JACGEL010000107	Krait	issr	2307	2332	.	+	.	ID=issr745;Motif=CG;Standard=CG;Type=2;Length=26;Match=19;Subsitution=6;Insertion=1;Deletion=0;Score=11
JACGEL010000107	Krait	issr	4339	4366	.	+	.	ID=issr746;Motif=ACA;Standard=AAC;Type=3;Length=28;Match=22;Subsitution=5;Insertion=1;Deletion=1;Score=13
JACGEL010000107	Krait	issr	4397	4406	.	+	.	ID=issr747;Motif=GGC;Standard=CCG;Type=3;Length=10;Match=10;Subsitution=0;Insertion=0;Deletion=0;Score=10
JACGEL010000107	Krait	issr	4683	4699	.	+	.	ID=issr748;Motif=TAAT;Standard=AATT;Type=4;Length=17;Match=16;Subsitution=1;Insertion=0;Deletion=1;Score=13
JACGEL010000107	Krait	issr	5045	5074	.	+	.	ID=issr749;Motif=T;Standard=A;Type=1;Length=30;Match=21;Subsitution=9;Insertion=0;Deletion=0;Score=12
JACGEL010000107	Krait	issr	5945	5960	.	+	.	ID=issr750;Motif=TAA;Standard=AAT;Type=3;Length=16;Match=14;Subsitution=1;Insertion=1;Deletion=0;Score=11
JACGEL010000108	Krait	issr	1176	1203	.	+	.	ID=issr751;Motif=TAT;Standard=AAT;Type=3;Length=28;Match=19;Subsitution=9;Insertion=0;Deletion=0;Score=10
JACGEL010000108	Krait	issr	4245	4271	.	+	.	ID=issr752;Motif=TAAAA;Standard=AAAAT;Type=5;Length=27;Match=23;Subsitution=1;Insertion=1;Deletion=0;Score=20
JACGEL010000108	Krait	issr	7354	7372	.	+	.	ID=issr753;Motif=ATTA;Standard=AATT;Type=4;Length=19;Match=18;Subsitution=1;Insertion=0;Deletion=1;Score=15
JACGEL010000109	Krait	issr	766	788	.	+	.	ID=issr754;Motif=TTA;Standard=AAT;Type=3;Length=23;Match=17;Subsitution=5;Insertion=1;Deletion=0;Score=10
JACGEL010000109	Krait	issr	2690	2715	.	+	.	ID=issr755;Motif=T;Standard=A;Type=1;Length=26;Match=18;Subsitution=8;Insertion=0;Deletion=0;Score=10
JACGEL010000109	Krait	issr	2796	2856	.	+	.	ID=issr756;Motif=A;Standard=A;Type=1;Length=61;Match=38;Subsitution=23;Insertion=0;Deletion=0;Score=15
JACGEL010000109	Krait	issr	3485	3510	.	+	.	ID=issr757;Motif=AT;Standard=AT;Type=2;Length=26;Match=23;Subsitution=3;Insertion=0;Deletion=2;Score=16
JACGEL010000109	Krait	issr	6595	6604	.	+	.	ID=issr758;Motif=T;Standard=A;Type=1;Length=10;Match=10;Subsitution=0;Insertion=0;Deletion=0;Score=10
JACGEL010000110	Krait	issr	1146	1185	.	+	.	ID=issr759;Motif=TAA;Standard=AAT;Type=3;Length=40;Match=36;Subsitution=4;Insertion=0;Deletion=5;Score=22
JACGEL010000110	Krait	issr	2130	2151	.	+	.	ID=issr760;Motif=TAC;Standard=ATC;Type=3;Length=22;Match=17;Subsitution=5;Insertion=0;Deletion=0;Score=12
JACGEL010000110	Krait	issr	2958	2989	.	+	.	ID=issr761;Motif=A;Standard=A;Type=1;Length=32;Match=22;Subsitution=10;Insertion=0;Deletion=0;Score=12
JACGEL010000110	Krait	issr	3975	4036	.	+	.	ID=issr762;Motif=A;Standard=A;Type=1;Length=62;Match=38;Subsitution=24;Insertion=0;Deletion=0;Score=14
JACGEL010000110	Krait	issr	6759	6815	.	+	.	ID=issr763;Motif=A;Standard=A;Type=1;Length=57;Match=34;Subsitution=23;Insertion=0;Deletion=0;Score=11
JACGEL010000110	Krait	issr	7322	7350	.	+	.	ID=issr764;Motif=TAA;Standard=AAT;Type=3;Length=29;Match=23;Subsitution=4;Insertion=2;Deletion=0;Score=15
JACGEL010000111	Krait	issr	2	14	.	+	.	ID=issr765;Motif=C;Standard=C;Type=1;Length=13;Match=12;Subsitution=1;Insertion=0;Deletion=0;Score=11
JACGEL010000111	Krait	issr	1694	1704	.	+	.	ID=issr766;Motif=ATA;Standard=AAT;Type=3;Length=11;Match=11;Subsitution=0;Insertion=0;Deletion=0;Score=11
JACGEL010000111	Krait	issr	2413	2422	.	+	.	ID=issr767;Motif=CAA;Standard=AAC;Type=3;Length=10;Match=10;Subsitution=0;Insertion=0;Deletion=0;Score=10
JACGEL010000111	Krait	issr	2600	2623	.	+	.	ID=issr768;Motif=AAC;Standard=AAC;Type=3;Length=24;Match=19;Subsitution=2;Insertion=3;Deletion=0;Score=11
JACGEL010000111	Krait	issr	4727	4764	.	+	.	ID=issr769;Motif=GGCC;Standard=CCGG;Type=4;Length=38;Match=30;Subsitution=5;Insertion=3;Deletion=3;Score=13
JACGEL010000111	Krait	issr	5148	5161	.	+	.	ID=issr770;Motif=TA;Standard=AT;Type=2;Length=14;Match=12;Subsitution=2;Insertion=0;Deletion=0;Score=10
JACGEL010000111	Krait	issr	5454	5472	.	+	.	ID=issr771;Motif=A;Standard=A;Type=1;Length=19;Match=16;Subsitution=3;Insertion=0;Deletion=0;Score=13
JACGEL010000111	Krait	issr	5635	5665	.	+	.	ID=issr772;Motif=A;Standard=A;Type=1;Length=31;Match=26;Subsitution=5;Insertion=0;Deletion=0;Score=21
JACGEL010000111	Krait	issr	6294	6328	.	+	.	ID=issr773;Motif=T;Standard=A;Type=1;Length=35;Match=23;Subsitution=12;Insertion=0;Deletion=0;Score=11
JACGEL010000111	Krait	issr	6825	6856	.	+	.	ID=issr774;Motif=ATCAGA;Standard=AATCAG;Type=6;Length=32;Match=27;Subsitution=4;Insertion=1;Deletion=0;Score=21
JACGEL010000111	Krait	issr	6870	6894	.	+	.	ID=issr775;Motif=AAC;Standard=AAC;Type=3;Length=25;Match=19;Subsitution=4;Insertion=2;Deletion=0;Score=11
JACGEL010000111	Krait	issr	6907	6922	.	+	.	ID=issr776;Motif=A;Standard=A;Type=1;Length=16;Match=13;Subsitution=3;Insertion=0;Deletion=0;Score=10
JACGEL010000111	Krait	issr	6970	6981	.	+	.	ID=issr777;Motif=CCTT;Standard=AAGG;Type=4;Length=12;Match=12;Subsitution=0;Insertion=0;Deletion=0;Score=12
JACGEL010000111	Krait	issr	6999	7016	.	+	.	ID=issr778;Motif=ACTT;Standard=AATG;Type=4;Length=18;Match=15;Subsitution=2;Insertion=1;Deletion=0;Score=11
JACGEL010000112	Krait	issr	5524	5542	.	+	.	ID=issr779;Motif=TAAC;Standard=AATC;Type=4;Length=19;Match=17;Subsitution=2;Insertion=0;Deletion=1;Score=13
JACGEL010000112	Krait	issr	5813	5831	.	+	.	ID=issr780;Motif=TTC;Standard=AAG;Type=3;Length=19;Match=17;Subsitution=1;Insertion=1;Deletion=0;Score=14
JACGEL010000113	Krait	issr	398	415	.	+	.	ID=issr781;Motif=T;Standard=A;Type=1;Length=18;Match=14;Subsitution=4;Insertion=0;Deletion=0;Score=10
JACGEL010000113	Krait	issr	420	437	.	+	.	ID=issr782;Motif=T;Standard=A;Type=1;Length=18;Match=15;Subsitution=3;Insertion=0;Deletion=0;Score=12
JACGEL010000113	Krait	issr	1622	1662	.	+	.	ID=issr783;Motif=TAA;Standard=AAT;Type=3;Length=41;Match=32;Subsitution=8;Insertion=1;Deletion=1;Score=20
JACGEL010000113	Krait	issr	2081	2106	.	+	.	ID=issr784;Motif=AAT;Standard=AAT;Type=3;Length=26;Match=22;Subsitution=3;Insertion=1;Deletion=1;Score=15
JACGEL010000113	Krait	issr	5885	5954	.	+	.	ID=issr785;Motif=A;Standard=A;Type=1;Length=70;Match=41;Subsitution=29;Insertion=0;Deletion=0;Score=12
JACGEL010000113	Krait	issr	6026	6059	.	+	.	ID=issr786;Motif=A;Standard=A;Type=1;Length=34;Match=23;Subsitution=11;Insertion=0;Deletion=0;Score=12
JACGEL010000113	Krait	issr	6266	6284	.	+	.	ID=issr787;Motif=ATA;Standard=AAT;Type=3;Length=19;Match=15;Subsitution=3;Insertion=1;Deletion=0;Score=10
JACGEL010000113	Krait	issr	6547	6588	.	+	.	ID=issr788;Motif=TTATA;Standard=AATAT;Type=5;Length=42;Match=34;Subsitution=6;Insertion=2;Deletion=1;Score=22
JACGEL010000113	Krait	issr	7216	7239	.	+	.	ID=issr789;Motif=T;Standard=A;Type=1;Length=24;Match=17;Subsitution=7;Insertion=0;Deletion=0;Score=10
JACGEL010000114	Krait	issr	2836	2862	.	+	.	ID=issr790;Motif=TAT;Standard=AAT;Type=3;Length=27;Match=20;Subsitution=6;Insertion=1;Deletion=0;Score=12
JACGEL010000114	Krait	issr	3881	3900	.	+	.	ID=issr791;Motif=GAA;Standard=AAG;Type=3;Length=20;Match=17;Subsitution=2;Insertion=1;Deletion=0;Score=13
JACGEL010000114	Krait	issr	4339	4382	.	+	.	ID=issr792;Motif=AAAAG;Standard=AAAAG;Type=5;Length=44;Match=35;Subsitution=7;Insertion=2;Deletion=1;Score=22
JACGEL010000114	Krait	issr	4768	4786	.	+	.	ID=issr793;Motif=ATA;Standard=AAT;Type=3;Length=19;Match=16;Subsitution=2;Insertion=1;Deletion=0;Score=12
JACGEL010000114	Krait	issr	6785	6806	.	+	.	ID=issr794;Motif=AGTA;Standard=AAGT;Type=4;Length=22;Match=20;Subsitution=2;Insertion=0;Deletion=1;Score=16
JACGEL010000115	Krait	issr	455	464	.	+	.	ID=issr795;Motif=T;Standard=A;Type=1;Length=10;Match=10;Subsitution=0;Insertion=0;Deletion=0;Score=10
JACGEL010000115	Krait	issr	788	806	.	+	.	ID=issr796;Motif=TTAT;Standard=AAAT;Type=4;Length=19;Match=16;Subsitution=2;Insertion=1;Deletion=0;Score=12
JACGEL010000115	Krait	issr	3524	3573	.	+	.	ID=issr797;Motif=GTA;Standard=ATC;Type=3;Length=50;Match=33;Subsitution=16;Insertion=1;Deletion=2;Score=11
JACGEL010000115	Krait	issr	4144	4163	.	+	.	ID=issr798;Motif=AT;Standard=AT;Type=2;Length=20;Match=18;Subsitution=2;Insertion=0;Deletion=2;Score=12
JACGEL010000115	Krait	issr	4803	4853	.	+	.	ID=issr799;Motif=TTA;Standard=AAT;Type=3;Length=51;Match=36;Subsitution=10;Insertion=5;Deletion=1;Score=14
JACGEL010000115	Krait	issr	7617	7664	.	+	.	ID=issr800;Motif=TGC;Standard=ACG;Type=3;Length=48;Match=35;Subsitution=12;Insertion=1;Deletion=3;Score=15
JACGEL010000116	Krait	issr	277	310	.	+	.	ID=issr801;Motif=AAT;Standard=AAT;Type=3;Length=34;Match=28;Subsitution=4;Insertion=2;Deletion=3;Score=14
JACGEL010000116	Krait	issr	921	930	.	+	.	ID=issr802;Motif=A;Standard=A;Type=1;Length=10;Match=10;Subsitution=0;Insertion=0;Deletion=0;Score=10
JACGEL010000116	Krait	issr	2426	2440	.	+	.	ID=issr803;Motif=AG;Standard=AG;Type=2;Length=15;Match=13;Subsitution=2;Insertion=0;Deletion=0;Score=11
JACGEL010000116	Krait	issr	3667	3688	.	+	.	ID=issr804;Motif=TAA;Standard=AAT;Type=3;Length=22;Match=18;Subsitution=4;Insertion=0;Deletion=0;Score=14
JACGEL010000116	Krait	issr	3711	3723	.	+	.	ID=issr805;Motif=TAA;Standard=AAT;Type=3;Length=13;Match=12;Subsitution=0;Insertion=1;Deletion=0;Score=10
JACGEL010000116	Krait	issr	4584	4597	.	+	.	ID=issr806;Motif=AT;Standard=AT;Type=2;Length=14;Match=13;Subsitution=1;Insertion=0;Deletion=0;Score=12
JACGEL010000116	Krait	issr	5415	5432	.	+	.	ID=issr807;Motif=TAAT;Standard=AATT;Type=4;Length=18;Match=15;Subsitution=2;Insertion=1;Deletion=0;Score=11
JACGEL010000116	Krait	issr	6029	6050	.	+	.	ID=issr808;Motif=TAT;Standard=AAT;Type=3;Length=22;Match=18;Subsitution=3;Insertion=1;Deletion=1;Score=11
JACGEL010000116	Krait	issr	6361	6383	.	+	.	ID=issr809;Motif=GTT;Standard=AAC;Type=3;Length=23;Match=19;Subsitution=2;Insertion=2;Deletion=0;Score=13
JACGEL010000116	Krait	issr	7070	7081	.	+	.	ID=issr810;Motif=TTAT;Standard=AAAT;Type=4;Length=12;Match=12;Subsitution=0;Insertion=0;Deletion=0;Score=12
JACGEL010000117	Krait	issr	12	21	.	+	.	ID=issr811;Motif=ATC;Standard=ATC;Type=3;Length=10;Match=10;Subsitution=0;Insertion=0;Deletion=0;Score=10
JACGEL010000117	Krait	issr	2105	2172	.	+	.	ID=issr812;Motif=TAA;Standard=AAT;Type=3;Length=68;Match=47;Subsitution=18;Insertion=3;Deletion=2;Score=19
JACGEL010000118	Krait	issr	1265	1290	.	+	.	ID=issr813;Motif=T;Standard=A;Type=1;Length=26;Match=19;Subsitution=7;Insertion=0;Deletion=0;Score=12
JACGEL010000118	Krait	issr	1985	1994	.	+	.	ID=issr814;Motif=T;Standard=A;Type=1;Length=10;Match=10;Subsitution=0;Insertion=0;Deletion=0;Score=10
JACGEL010000118	Krait	issr	5151	5177	.	+	.	ID=issr815;Motif=TGG;Standard=ACC;Type=3;Length=27;Match=21;Subsitution=6;Insertion=0;Deletion=0;Score=15
JACGEL010000118	Krait	issr	6411	6434	.	+	.	ID=issr816;Motif=TA;Standard=AT;Type=2;Length=24;Match=17;Subsitution=7;Insertion=0;Deletion=0;Score=10
JACGEL010000118	Krait	issr	7310	7331	.	+	.	ID=issr817;Motif=TA;Standard=AT;Type=2;Length=22;Match=19;Subsitution=3;Insertion=0;Deletion=3;Score=10
JACGEL010000119	Krait	issr	1473	1513	.	+	.	ID=issr818;Motif=A;Standard=A;Type=1;Length=41;Match=28;Subsitution=13;Insertion=0;Deletion=0;Score=15
JACGEL010000119	Krait	issr	4156	4193	.	+	.	ID=issr819;Motif=A;Standard=A;Type=1;Length=38;Match=24;Subsitution=14;Insertion=0;Deletion=0;Score=10
JACGEL010000119	Krait	issr	5706	5737	.	+	.	ID=issr820;Motif=A;Standard=A;Type=1;Length=32;Match=22;Subsitution=10;Insertion=0;Deletion=0;Score=12
JACGEL010000120	Krait	issr	81	108	.	+	.	ID=issr821;Motif=ATT;Standard=AAT;Type=3;Length=28;Match=21;Subsitution=5;Insertion=2;Deletion=1;Score=10
JACGEL010000120	Krait	issr	364	381	.	+	.	ID=issr822;Motif=T;Standard=A;Type=1;Length=18;Match=15;Subsitution=3;Insertion=0;Deletion=0;Score=12
JACGEL010000120	Krait	issr	2191	2230	.	+	.	ID=issr823;Motif=A;Standard=A;Type=1;Length=40;Match=30;Subsitution=10;Insertion=0;Deletion=0;Score=20
JACGEL010000120	Krait	issr	3401	3443	.	+	.	ID=issr824;Motif=A;Standard=A;Type=1;Length=43;Match=31;Subsitution=12;Insertion=0;Deletion=0;Score=19
JACGEL010000120	Krait	issr	3982	4001	.	+	.	ID=issr825;Motif=T;Standard=A;Type=1;Length=20;Match=16;Subsitution=4;Insertion=0;Deletion=0;Score=12
JACGEL010000120	Krait	issr	4044	4065	.	+	.	ID=issr826;Motif=AT;Standard=AT;Type=2;Length=22;Match=17;Subsitution=5;Insertion=0;Deletion=1;Score=10
JACGEL010000120	Krait	issr	4889	4908	.	+	.	ID=issr827;Motif=TAA;Standard=AAT;Type=3;Length=20;Match=16;Subsitution=3;Insertion=1;Deletion=0;Score=11
JACGEL010000120	Krait	issr	5420	5430	.	+	.	ID=issr828;Motif=AAT;Standard=AAT;Type=3;Length=11;Match=11;Subsitution=0;Insertion=0;Deletion=0;Score=11
JACGEL010000120	Krait	issr	5671	5714	.	+	.	ID=issr829;Motif=T;Standard=A;Type=1;Length=44;Match=27;Subsitution=17;Insertion=0;Deletion=0;Score=10
JACGEL010000120	Krait	issr	6518	6528	.	+	.	ID=issr830;Motif=TTA;Standard=AAT;Type=3;Length=11;Match=11;Subsitution=0;Insertion=0;Deletion=0;Score=11
JACGEL010000120	Krait	issr	6859	6868	.	+	.	ID=issr831;Motif=TTA;Standard=AAT;Type=3;Length=10;Match=10;Subsitution=0;Insertion=0;Deletion=0;Score=10
JACGEL010000121	Krait	issr	1354	1363	.	+	.	ID=issr832;Motif=GAG;Standard=AGG;Type=3;Length=10;Match=10;Subsitution=0;Insertion=0;Deletion=0;Score=10
JACGEL010000121	Krait	issr	1794	1812	.	+	.	ID=issr833;Motif=GAA;Standard=AAG;Type=3;Length=19;Match=15;Subsitution=3;Insertion=1;Deletion=0;Score=10
JACGEL010000121	Krait	issr	1898	1920	.	+	.	ID=issr834;Motif=ATG;Standard=ATC;Type=3;Length=23;Match=19;Subsitution=4;Insertion=0;Deletion=0;Score=15
JACGEL010000121	Krait	issr	2598	2633	.	+	.	ID=issr835;Motif=TAA;Standard=AAT;Type=3;Length=36;Match=25;Subsitution=10;Insertion=1;Deletion=0;Score=13
JACGEL010000121	Krait	issr	2878	2922	.	+	.	ID=issr836;Motif=TA;Standard=AT;Type=2;Length=45;Match=36;Subsitution=8;Insertion=1;Deletion=4;Score=18
JACGEL010000121	Krait	issr	3208	3222	.	+	.	ID=issr837;Motif=TAT;Standard=AAT;Type=3;Length=15;Match=14;Subsitution=1;Insertion=0;Deletion=0;Score=13
JACGEL010000121	Krait	issr	3396	3411	.	+	.	ID=issr838;Motif=TGC;Standard=ACG;Type=3;Length=16;Match=14;Subsitution=2;Insertion=0;Deletion=0;Score=12
JACGEL010000121	Krait	issr	4323	4367	.	+	.	ID=issr839;Motif=A;Standard=A;Type=1;Length=45;Match=29;Subsitution=16;Insertion=0;Deletion=0;Score=13
JACGEL010000121	Krait	issr	4829	4852	.	+	.	ID=issr840;Motif=ATA;Standard=AAT;Type=3;Length=24;Match=17;Subsitution=7;Insertion=0;Deletion=0;Score=10
JACGEL010000121	Krait	issr	6918	6927	.	+	.	ID=issr841;Motif=ACA;Standard=AAC;Type=3;Length=10;Match=10;Subsitution=0;Insertion=0;Deletion=0;Score=10
JACGEL010000121	Krait	issr	7393	7429	.	+	.	ID=issr842;Motif=AAT;Standard=AAT;Type=3;Length=37;Match=26;Subsitution=10;Insertion=1;Deletion=0;Score=14
JACGEL010000122	Krait	issr	175	201	.	+	.	ID=issr843;Motif=ATT;Standard=AAT;Type=3;Length=27;Match=20;Subsitution=5;Insertion=2;Deletion=0;Score=11
JACGEL010000122	Krait	issr	1697	1734	.	+	.	ID=issr844;Motif=TA;Standard=AT;Type=2;Length=38;Match=26;Subsitution=12;Insertion=0;Deletion=0;Score=14
JACGEL010000122	Krait	issr	3097	3119	.	+	.	ID=issr845;Motif=TATT;Standard=AAAT;Type=4;Length=23;Match=19;Subsitution=2;Insertion=2;Deletion=0;Score=13
JACGEL010000122	Krait	issr	4101	4110	.	+	.	ID=issr846;Motif=TAA;Standard=AAT;Type=3;Length=10;Match=10;Subsitution=0;Insertion=0;Deletion=0;Score=10
JACGEL010000122	Krait	issr	5877	5910	.	+	.	ID=issr847;Motif=TATT;Standard=AAAT;Type=4;Length=34;Match=26;Subsitution=7;Insertion=1;Deletion=0;Score=17
JACGEL010000122	Krait	issr	6040	6049	.	+	.	ID=issr848;Motif=GGC;Standard=CCG;Type=3;Length=10;Match=10;Subsitution=0;Insertion=0;Deletion=0;Score=10
JACGEL010000122	Krait	issr	6276	6300	.	+	.	ID=issr849;Motif=TTA;Standard=AAT;Type=3;Length=25;Match=20;Subsitution=5;Insertion=0;Deletion=1;Score=13
JACGEL010000122	Krait	issr	6746	6757	.	+	.	ID=issr850;Motif=TAT;Standard=AAT;Type=3;Length=12;Match=11;Subsitution=1;Insertion=0;Deletion=0;Score=10
JACGEL010000122	Krait	issr	7312	7338	.	+	.	ID=issr851;Motif=CCA;Standard=ACC;Type=3;Length=27;Match=21;Subsitution=6;Insertion=0;Deletion=0;Score=15
JACGEL010000122	Krait	issr	7405	7435	.	+	.	ID=issr852;Motif=GAC;Standard=ACG;Type=3;Length=31;Match=24;Subsitution=7;Insertion=0;Deletion=2;Score=13
JACGEL010000123	Krait	issr	58	78	.	+	.	ID=issr853;Motif=ATTA;Standard=AATT;Type=4;Length=21;Match=19;Subsitution=2;Insertion=0;Deletion=0;Score=17
JACGEL010000123	Krait	issr	119	132	.	+	.	ID=issr854;Motif=TA;Standard=AT;Type=2;Length=14;Match=13;Subsitution=1;Insertion=0;Deletion=0;Score=12
JACGEL010000123	Krait	issr	1250	1262	.	+	.	ID=issr855;Motif=TCT;Standard=AAG;Type=3;Length=13;Match=12;Subsitution=1;Insertion=0;Deletion=0;Score=11
JACGEL010000123	Krait	issr	2112	2135	.	+	.	ID=issr856;Motif=AAAT;Standard=AAAT;Type=4;Length=24;Match=19;Subsitution=3;Insertion=2;Deletion=0;Score=12
JACGEL010000123	Krait	issr	5469	5489	.	+	.	ID=issr857;Motif=AATT;Standard=AATT;Type=4;Length=21;Match=16;Subsitution=4;Insertion=1;Deletion=0;Score=10
JACGEL010000123	Krait	issr	5953	5992	.	+	.	ID=issr858;Motif=ATA;Standard=AAT;Type=3;Length=40;Match=29;Subsitution=9;Insertion=2;Deletion=0;Score=16
JACGEL010000123	Krait	issr	6775	6796	.	+	.	ID=issr859;Motif=A;Standard=A;Type=1;Length=22;Match=17;Subsitution=5;Insertion=0;Deletion=0;Score=12
JACGEL010000124	Krait	issr	2167	2176	.	+	.	ID=issr860;Motif=TCT;Standard=AAG;Type=3;Length=10;Match=10;Subsitution=0;Insertion=0;Deletion=0;Score=10
JACGEL010000124	Krait	issr	3865	3883	.	+	.	ID=issr861;Motif=TTG;Standard=AAC;Type=3;Length=19;Match=16;Subsitution=2;Insertion=1;Deletion=0;Score=12
JACGEL010000124	Krait	issr	3937	3966	.	+	.	ID=issr862;Motif=TAT;Standard=AAT;Type=3;Length=30;Match=23;Subsitution=6;Insertion=1;Deletion=1;Score=13
JACGEL010000124	Krait	issr	6186	6196	.	+	.	ID=issr863;Motif=TGA;Standard=ATC;Type=3;Length=11;Match=11;Subsitution=0;Insertion=0;Deletion=0;Score=11
JACGEL010000125	Krait	issr	575	602	.	+	.	ID=issr864;Motif=ATT;Standard=AAT;Type=3;Length=28;Match=23;Subsitution=3;Insertion=2;Deletion=2;Score=12
JACGEL010000125	Krait	issr	1159	1187	.	+	.	ID=issr865;Motif=TAT;Standard=AAT;Type=3;Length=29;Match=23;Subsitution=4;Insertion=2;Deletion=2;Score=11
JACGEL010000125	Krait	issr	2593	2612	.	+	.	ID=issr866;Motif=GTT;Standard=AAC;Type=3;Length=20;Match=18;Subsitution=2;Insertion=0;Deletion=0;Score=16
JACGEL010000125	Krait	issr	2760	2777	.	+	.	ID=issr867;Motif=TTA;Standard=AAT;Type=3;Length=18;Match=16;Subsitution=1;Insertion=1;Deletion=1;Score=11
JACGEL010000125	Krait	issr	4345	4362	.	+	.	ID=issr868;Motif=AT;Standard=AT;Type=2;Length=18;Match=14;Subsitution=4;Insertion=0;Deletion=0;Score=10
JACGEL010000125	Krait	issr	4473	4490	.	+	.	ID=issr869;Motif=AT;Standard=AT;Type=2;Length=18;Match=14;Subsitution=4;Insertion=0;Deletion=0;Score=10
JACGEL010000125	Krait	issr	5290	5299	.	+	.	ID=issr870;Motif=GTT;Standard=AAC;Type=3;Length=10;Match=10;Subsitution=0;Insertion=0;Deletion=0;Score=10
JACGEL010000126	Krait	issr	296	344	.	+	.	ID=issr871;Motif=TA;Standard=AT;Type=2;Length=49;Match=34;Subsitution=11;Insertion=4;Deletion=0;Score=15
JACGEL010000126	Krait	issr	582	593	.	+	.	ID=issr872;Motif=T;Standard=A;Type=1;Length=12;Match=11;Subsitution=1;Insertion=0;Deletion=0;Score=10
JACGEL010000126	Krait	issr	1822	1857	.	+	.	ID=issr873;Motif=TGT;Standard=AAC;Type=3;Length=36;Match=28;Subsitution=6;Insertion=2;Deletion=1;Score=16
JACGEL010000126	Krait	issr	5799	5828	.	+	.	ID=issr874;Motif=AT;Standard=AT;Type=2;Length=30;Match=22;Subsitution=6;Insertion=2;Deletion=1;Score=10
JACGEL010000126	Krait	issr	5912	5935	.	+	.	ID=issr875;Motif=A;Standard=A;Type=1;Length=24;Match=17;Subsitution=7;Insertion=0;Deletion=0;Score=10
JACGEL010000126	Krait	issr	6148	6165	.	+	.	ID=issr876;Motif=TAA;Standard=AAT;Type=3;Length=18;Match=16;Subsitution=2;Insertion=0;Deletion=0;Score=14
JACGEL010000126	Krait	issr	6579	6602	.	+	.	ID=issr877;Motif=ATT;Standard=AAT;Type=3;Length=24;Match=17;Subsitution=7;Insertion=0;Deletion=0;Score=10
JACGEL010000127	Krait	issr	305	315	.	+	.	ID=issr878;Motif=ATG;Standard=ATC;Type=3;Length=11;Match=11;Subsitution=0;Insertion=0;Deletion=0;Score=11
JACGEL010000127	Krait	issr	535	563	.	+	.	ID=issr879;Motif=TTAT;Standard=AAAT;Type=4;Length=29;Match=23;Subsitution=5;Insertion=1;Deletion=1;Score=14
JACGEL010000127	Krait	issr	1260	1269	.	+	.	ID=issr880;Motif=TG;Standard=AC;Type=2;Length=10;Match=10;Subsitution=0;Insertion=0;Deletion=0;Score=10
JACGEL010000127	Krait	issr	7544	7559	.	+	.	ID=issr881;Motif=A;Standard=A;Type=1;Length=16;Match=13;Subsitution=3;Insertion=0;Deletion=0;Score=10
JACGEL010000128	Krait	issr	1697	1707	.	+	.	ID=issr882;Motif=TTA;Standard=AAT;Type=3;Length=11;Match=11;Subsitution=0;Insertion=0;Deletion=0;Score=11
JACGEL010000128	Krait	issr	4267	4297	.	+	.	ID=issr883;Motif=TAT;Standard=AAT;Type=3;Length=31;Match=25;Subsitution=4;Insertion=2;Deletion=0;Score=17
JACGEL010000128	Krait	issr	4720	4731	.	+	.	ID=issr884;Motif=TTTG;Standard=AAAC;Type=4;Length=12;Match=12;Subsitution=0;Insertion=0;Deletion=0;Score=12
JACGEL010000128	Krait	issr	7362	7395	.	+	.	ID=issr885;Motif=T;Standard=A;Type=1;Length=34;Match=22;Subsitution=12;Insertion=0;Deletion=0;Score=10
JACGEL010000129	Krait	issr	2106	2121	.	+	.	ID=issr886;Motif=AAG;Standard=AAG;Type=3;Length=16;Match=15;Subsitution=1;Insertion=0;Deletion=0;Score=14
JACGEL010000129	Krait	issr	2163	2177	.	+	.	ID=issr887;Motif=AAC;Standard=AAC;Type=3;Length=15;Match=13;Subsitution=1;Insertion=1;Deletion=0;Score=10
JACGEL010000129	Krait	issr	2542	2552	.	+	.	ID=issr888;Motif=GAA;Standard=AAG;Type=3;Length=11;Match=11;Subsitution=0;Insertion=0;Deletion=0;Score=11
JACGEL010000129	Krait	issr	2922	2948	.	+	.	ID=issr889;Motif=TGA;Standard=ATC;Type=3;Length=27;Match=23;Subsitution=4;Insertion=0;Deletion=1;Score=17
JACGEL010000129	Krait	issr	6567	6588	.	+	.	ID=issr890;Motif=TAC;Standard=ATC;Type=3;Length=22;Match=18;Subsitution=2;Insertion=2;Deletion=1;Score=10
JACGEL010000130	Krait	issr	60	69	.	+	.	ID=issr891;Motif=T;Standard=A;Type=1;Length=10;Match=10;Subsitution=0;Insertion=0;Deletion=0;Score=10
JACGEL010000130	Krait	issr	492	532	.	+	.	ID=issr892;Motif=T;Standard=A;Type=1;Length=41;Match=27;Subsitution=14;Insertion=0;Deletion=0;Score=13
JACGEL010000130	Krait	issr	607	616	.	+	.	ID=issr893;Motif=TGT;Standard=AAC;Type=3;Length=10;Match=10;Subsitution=0;Insertion=0;Deletion=0;Score=10
JACGEL010000130	Krait	issr	1395	1404	.	+	.	ID=issr894;Motif=CT;Standard=AG;Type=2;Length=10;Match=10;Subsitution=0;Insertion=0;Deletion=0;Score=10
JACGEL010000130	Krait	issr	2735	2746	.	+	.	ID=issr895;Motif=ATAA;Standard=AAAT;Type=4;Length=12;Match=12;Subsitution=0;Insertion=0;Deletion=0;Score=12
JACGEL010000130	Krait	issr	5432	5448	.	+	.	ID=issr896;Motif=AT;Standard=AT;Type=2;Length=17;Match=14;Subsitution=2;Insertion=1;Deletion=0;Score=10
JACGEL010000130	Krait	issr	5448	5465	.	+	.	ID=issr897;Motif=CCA;Standard=ACC;Type=3;Length=18;Match=15;Subsitution=2;Insertion=1;Deletion=0;Score=11
JACGEL010000130	Krait	issr	5742	5777	.	+	.	ID=issr898;Motif=ATC;Standard=ATC;Type=3;Length=36;Match=25;Subsitution=9;Insertion=2;Deletion=1;Score=10
JACGEL010000131	Krait	issr	400	438	.	+	.	ID=issr899;Motif=TAT;Standard=AAT;Type=3;Length=39;Match=34;Subsitution=3;Insertion=2;Deletion=4;Score=19
JACGEL010000131	Krait	issr	876	895	.	+	.	ID=issr900;Motif=A;Standard=A;Type=1;Length=20;Match=15;Subsitution=5;Insertion=0;Deletion=0;Score=10
JACGEL010000131	Krait	issr	1009	1038	.	+	.	ID=issr901;Motif=A;Standard=A;Type=1;Length=30;Match=20;Subsitution=10;Insertion=0;Deletion=0;Score=10
JACGEL010000131	Krait	issr	2023	2047	.	+	.	ID=issr902;Motif=AAT;Standard=AAT;Type=3;Length=25;Match=18;Subsitution=6;Insertion=1;Deletion=0;Score=10
JACGEL010000131	Krait	issr	3253	3262	.	+	.	ID=issr903;Motif=CTC;Standard=AGG;Type=3;Length=10;Match=10;Subsitution=0;Insertion=0;Deletion=0;Score=10
JACGEL010000131	Krait	issr	4848	4869	.	+	.	ID=issr904;Motif=TAA;Standard=AAT;Type=3;Length=22;Match=18;Subsitution=4;Insertion=0;Deletion=1;Score=12
JACGEL010000131	Krait	issr	5886	5905	.	+	.	ID=issr905;Motif=TAAA;Standard=AAAT;Type=4;Length=20;Match=18;Subsitution=2;Insertion=0;Deletion=0;Score=16
JACGEL010000131	Krait	issr	6202	6223	.	+	.	ID=issr906;Motif=ATT;Standard=AAT;Type=3;Length=22;Match=19;Subsitution=3;Insertion=0;Deletion=1;Score=14
JACGEL010000131	Krait	issr	7118	7148	.	+	.	ID=issr907;Motif=A;Standard=A;Type=1;Length=31;Match=23;Subsitution=8;Insertion=0;Deletion=0;Score=15
JACGEL010000132	Krait	issr	819	854	.	+	.	ID=issr908;Motif=A;Standard=A;Type=1;Length=36;Match=23;Subsitution=13;Insertion=0;Deletion=0;Score=10
JACGEL010000132	Krait	issr	3067	3078	.	+	.	ID=issr909;Motif=T;Standard=A;Type=1;Length=12;Match=11;Subsitution=1;Insertion=0;Deletion=0;Score=10
JACGEL010000132	Krait	issr	5554	5563	.	+	.	ID=issr910;Motif=TAT;Standard=AAT;Type=3;Length=10;Match=10;Subsitution=0;Insertion=0;Deletion=0;Score=10
JACGEL010000132	Krait	issr	5835	5867	.	+	.	ID=issr911;Motif=TAT;Standard=AAT;Type=3;Length=33;Match=26;Subsitution=7;Insertion=0;Deletion=3;Score=13
JACGEL010000132	Krait	issr	7350	7398	.	+	.	ID=issr912;Motif=A;Standard=A;Type=1;Length=49;Match=30;Subsitution=19;Insertion=0;Deletion=0;Score=11
JACGEL010000133	Krait	issr	295	341	.	+	.	ID=issr913;Motif=T;Standard=A;Type=1;Length=47;Match=34;Subsitution=13;Insertion=0;Deletion=0;Score=21
JACGEL010000133	Krait	issr	3020	3045	.	+	.	ID=issr914;Motif=TA;Standard=AT;Type=2;Length=26;Match=20;Subsitution=5;Insertion=1;Deletion=0;Score=13
JACGEL010000133	Krait	issr	3507	3529	.	+	.	ID=issr915;Motif=AAT;Standard=AAT;Type=3;Length=23;Match=20;Subsitution=2;Insertion=1;Deletion=1;Score=14
JACGEL010000133	Krait	issr	3632	3665	.	+	.	ID=issr916;Motif=ATT;Standard=AAT;Type=3;Length=34;Match=28;Subsitution=5;Insertion=1;Deletion=2;Score=17
JACGEL010000133	Krait	issr	5285	5298	.	+	.	ID=issr917;Motif=A;Standard=A;Type=1;Length=14;Match=13;Subsitution=1;Insertion=0;Deletion=0;Score=12
JACGEL010000133	Krait	issr	6031	6044	.	+	.	ID=issr918;Motif=AAT;Standard=AAT;Type=3;Length=14;Match=14;Subsitution=0;Insertion=0;Deletion=1;Score=12
JACGEL010000133	Krait	issr	6557	6574	.	+	.	ID=issr919;Motif=TGAA;Standard=AATG;Type=4;Length=18;Match=15;Subsitution=3;Insertion=0;Deletion=0;Score=12
JACGEL010000133	Krait	issr	6602	6613	.	+	.	ID=issr920;Motif=AC;Standard=AC;Type=2;Length=12;Match=11;Subsitution=1;Insertion=0;Deletion=0;Score=10
JACGEL010000134	Krait	issr	488	506	.	+	.	ID=issr921;Motif=TG;Standard=AC;Type=2;Length=19;Match=16;Subsitution=2;Insertion=1;Deletion=1;Score=10
JACGEL010000134	Krait	issr	856	870	.	+	.	ID=issr922;Motif=AT;Standard=AT;Type=2;Length=15;Match=13;Subsitution=2;Insertion=0;Deletion=0;Score=11
JACGEL010000134	Krait	issr	907	933	.	+	.	ID=issr923;Motif=TA;Standard=AT;Type=2;Length=27;Match=22;Subsitution=3;Insertion=2;Deletion=1;Score=13
JACGEL010000134	Krait	issr	1089	1121	.	+	.	ID=issr924;Motif=T;Standard=A;Type=1;Length=33;Match=22;Subsitution=11;Insertion=0;Deletion=0;Score=11
JACGEL010000134	Krait	issr	2891	2925	.	+	.	ID=issr925;Motif=A;Standard=A;Type=1;Length=35;Match=23;Subsitution=12;Insertion=0;Deletion=0;Score=11
JACGEL010000134	Krait	issr	3418	3448	.	+	.	ID=issr926;Motif=AT;Standard=AT;Type=2;Length=31;Match=25;Subsitution=6;Insertion=0;Deletion=3;Score=13
JACGEL010000134	Krait	issr	4001	4039	.	+	.	ID=issr927;Motif=AT;Standard=AT;Type=2;Length=39;Match=29;Subsitution=6;Insertion=4;Deletion=0;Score=15
JACGEL010000134	Krait	issr	4606	4633	.	+	.	ID=issr928;Motif=A;Standard=A;Type=1;Length=28;Match=23;Subsitution=5;Insertion=0;Deletion=0;Score=18
JACGEL010000134	Krait	issr	4789	4800	.	+	.	ID=issr929;Motif=A;Standard=A;Type=1;Length=12;Match=11;Subsitution=1;Insertion=0;Deletion=0;Score=10
JACGEL010000135	Krait	issr	111	120	.	+	.	ID=issr930;Motif=TAA;Standard=AAT;Type=3;Length=10;Match=10;Subsitution=0;Insertion=0;Deletion=0;Score=10
JACGEL010000135	Krait	issr	2118	2133	.	+	.	ID=issr931;Motif=TTAA;Standard=AATT;Type=4;Length=16;Match=14;Subsitution=1;Insertion=1;Deletion=0;Score=11
JACGEL010000135	Krait	issr	4464	4473	.	+	.	ID=issr932;Motif=T;Standard=A;Type=1;Length=10;Match=10;Subsitution=0;Insertion=0;Deletion=0;Score=10
JACGEL010000135	Krait	issr	4864	4873	.	+	.	ID=issr933;Motif=A;Standard=A;Type=1;Length=10;Match=10;Subsitution=0;Insertion=0;Deletion=0;Score=10
JACGEL010000135	Krait	issr	5237	5280	.	+	.	ID=issr934;Motif=A;Standard=A;Type=1;Length=44;Match=27;Subsitution=17;Insertion=0;Deletion=0;Score=10
JACGEL010000135	Krait	issr	5855	5876	.	+	.	ID=issr935;Motif=ACC;Standard=ACC;Type=3;Length=22;Match=17;Subsitution=3;Insertion=2;Deletion=0;Score=10
JACGEL010000135	Krait	issr	6371	6419	.	+	.	ID=issr936;Motif=ATT;Standard=AAT;Type=3;Length=49;Match=34;Subsitution=13;Insertion=2;Deletion=1;Score=15
JACGEL010000136	Krait	issr	109	130	.	+	.	ID=issr937;Motif=AAT;Standard=AAT;Type=3;Length=22;Match=18;Subsitution=2;Insertion=2;Deletion=0;Score=12
JACGEL010000136	Krait	issr	608	640	.	+	.	ID=issr938;Motif=TAA;Standard=AAT;Type=3;Length=33;Match=25;Subsitution=8;Insertion=0;Deletion=0;Score=17
JACGEL010000136	Krait	issr	1665	1708	.	+	.	ID=issr939;Motif=TGA;Standard=ATC;Type=3;Length=44;Match=30;Subsitution=14;Insertion=0;Deletion=1;Score=14
JACGEL010000136	Krait	issr	2750	2770	.	+	.	ID=issr940;Motif=TTA;Standard=AAT;Type=3;Length=21;Match=19;Subsitution=2;Insertion=0;Deletion=1;Score=15
JACGEL010000136	Krait	issr	4253	4271	.	+	.	ID=issr941;Motif=TAT;Standard=AAT;Type=3;Length=19;Match=15;Subsitution=4;Insertion=0;Deletion=0;Score=11
JACGEL010000136	Krait	issr	5630	5654	.	+	.	ID=issr942;Motif=AT;Standard=AT;Type=2;Length=25;Match=21;Subsitution=4;Insertion=0;Deletion=2;Score=13
JACGEL010000136	Krait	issr	5823	5849	.	+	.	ID=issr943;Motif=ATA;Standard=AAT;Type=3;Length=27;Match=23;Subsitution=3;Insertion=1;Deletion=2;Score=14
JACGEL010000137	Krait	issr	479	541	.	+	.	ID=issr944;Motif=T;Standard=A;Type=1;Length=63;Match=38;Subsitution=25;Insertion=0;Deletion=0;Score=13
JACGEL010000137	Krait	issr	714	731	.	+	.	ID=issr945;Motif=ATA;Standard=AAT;Type=3;Length=18;Match=16;Subsitution=0;Insertion=2;Deletion=1;Score=10
JACGEL010000137	Krait	issr	1638	1647	.	+	.	ID=issr946;Motif=TAA;Standard=AAT;Type=3;Length=10;Match=10;Subsitution=0;Insertion=0;Deletion=0;Score=10
JACGEL010000137	Krait	issr	2527	2536	.	+	.	ID=issr947;Motif=CAA;Standard=AAC;Type=3;Length=10;Match=10;Subsitution=0;Insertion=0;Deletion=0;Score=10
JACGEL010000137	Krait	issr	5826	5848	.	+	.	ID=issr948;Motif=T;Standard=A;Type=1;Length=23;Match=18;Subsitution=5;Insertion=0;Deletion=0;Score=13
JACGEL010000138	Krait	issr	192	226	.	+	.	ID=issr949;Motif=TAT;Standard=AAT;Type=3;Length=35;Match=26;Subsitution=8;Insertion=1;Deletion=1;Score=14
JACGEL010000138	Krait	issr	228	250	.	+	.	ID=issr950;Motif=TAT;Standard=AAT;Type=3;Length=23;Match=18;Subsitution=5;Insertion=0;Deletion=1;Score=11
JACGEL010000138	Krait	issr	258	321	.	+	.	ID=issr951;Motif=TAT;Standard=AAT;Type=3;Length=64;Match=44;Subsitution=14;Insertion=6;Deletion=1;Score=16
JACGEL010000138	Krait	issr	679	715	.	+	.	ID=issr952;Motif=TTA;Standard=AAT;Type=3;Length=37;Match=29;Subsitution=6;Insertion=2;Deletion=3;Score=13
JACGEL010000138	Krait	issr	848	868	.	+	.	ID=issr953;Motif=AATGGT;Standard=AATGGT;Type=6;Length=21;Match=21;Subsitution=0;Insertion=0;Deletion=0;Score=21
JACGEL010000138	Krait	issr	4724	4755	.	+	.	ID=issr954;Motif=AAT;Standard=AAT;Type=3;Length=32;Match=26;Subsitution=3;Insertion=3;Deletion=3;Score=11
JACGEL010000138	Krait	issr	6586	6598	.	+	.	ID=issr955;Motif=AAT;Standard=AAT;Type=3;Length=13;Match=12;Subsitution=0;Insertion=1;Deletion=0;Score=10
JACGEL010000138	Krait	issr	7254	7271	.	+	.	ID=issr956;Motif=TAC;Standard=ATC;Type=3;Length=18;Match=15;Subsitution=3;Insertion=0;Deletion=0;Score=12
JACGEL010000139	Krait	issr	1505	1526	.	+	.	ID=issr957;Motif=TA;Standard=AT;Type=2;Length=22;Match=18;Subsitution=4;Insertion=0;Deletion=1;Score=12
JACGEL010000139	Krait	issr	3279	3307	.	+	.	ID=issr958;Motif=T;Standard=A;Type=1;Length=29;Match=20;Subsitution=9;Insertion=0;Deletion=0;Score=11
JACGEL010000139	Krait	issr	3621	3634	.	+	.	ID=issr959;Motif=TTA;Standard=AAT;Type=3;Length=14;Match=12;Subsitution=2;Insertion=0;Deletion=0;Score=10
JACGEL010000139	Krait	issr	4007	4016	.	+	.	ID=issr960;Motif=A;Standard=A;Type=1;Length=10;Match=10;Subsitution=0;Insertion=0;Deletion=0;Score=10
JACGEL010000139	Krait	issr	4285	4306	.	+	.	ID=issr961;Motif=AT;Standard=AT;Type=2;Length=22;Match=18;Subsitution=4;Insertion=0;Deletion=2;Score=10
JACGEL010000139	Krait	issr	4308	4350	.	+	.	ID=issr962;Motif=A;Standard=A;Type=1;Length=43;Match=28;Subsitution=15;Insertion=0;Deletion=0;Score=13
JACGEL010000139	Krait	issr	4816	4863	.	+	.	ID=issr963;Motif=AT;Standard=AT;Type=2;Length=48;Match=34;Subsitution=13;Insertion=1;Deletion=0;Score=19
JACGEL010000139	Krait	issr	4962	4976	.	+	.	ID=issr964;Motif=ATA;Standard=AAT;Type=3;Length=15;Match=15;Subsitution=0;Insertion=0;Deletion=1;Score=13
JACGEL010000139	Krait	issr	7350	7394	.	+	.	ID=issr965;Motif=A;Standard=A;Type=1;Length=45;Match=32;Subsitution=13;Insertion=0;Deletion=0;Score=19
JACGEL010000140	Krait	issr	2136	2148	.	+	.	ID=issr966;Motif=AGA;Standard=AAG;Type=3;Length=13;Match=12;Subsitution=1;Insertion=0;Deletion=0;Score=11
JACGEL010000140	Krait	issr	5784	5793	.	+	.	ID=issr967;Motif=A;Standard=A;Type=1;Length=10;Match=10;Subsitution=0;Insertion=0;Deletion=0;Score=10
JACGEL010000140	Krait	issr	5949	5958	.	+	.	ID=issr968;Motif=AAT;Standard=AAT;Type=3;Length=10;Match=10;Subsitution=0;Insertion=0;Deletion=0;Score=10
JACGEL010000140	Krait	issr	6227	6250	.	+	.	ID=issr969;Motif=A;Standard=A;Type=1;Length=24;Match=19;Subsitution=5;Insertion=0;Deletion=0;Score=14
JACGEL010000140	Krait	issr	6826	6846	.	+	.	ID=issr970;Motif=TA;Standard=AT;Type=2;Length=21;Match=17;Subsitution=4;Insertion=0;Deletion=1;Score=11
JACGEL010000140	Krait	issr	7023	7043	.	+	.	ID=issr971;Motif=AATT;Standard=AATT;Type=4;Length=21;Match=16;Subsitution=4;Insertion=1;Deletion=0;Score=10
JACGEL010000140	Krait	issr	7273	7291	.	+	.	ID=issr972;Motif=T;Standard=A;Type=1;Length=19;Match=15;Subsitution=4;Insertion=0;Deletion=0;Score=11
JACGEL010000141	Krait	issr	231	242	.	+	.	ID=issr973;Motif=TATT;Standard=AAAT;Type=4;Length=12;Match=12;Subsitution=0;Insertion=0;Deletion=0;Score=12
JACGEL010000141	Krait	issr	1759	1781	.	+	.	ID=issr974;Motif=TTGA;Standard=AATC;Type=4;Length=23;Match=18;Subsitution=5;Insertion=0;Deletion=0;Score=13
JACGEL010000141	Krait	issr	4551	4568	.	+	.	ID=issr975;Motif=AGT;Standard=ATC;Type=3;Length=18;Match=15;Subsitution=2;Insertion=1;Deletion=0;Score=11
JACGEL010000141	Krait	issr	4651	4693	.	+	.	ID=issr976;Motif=A;Standard=A;Type=1;Length=43;Match=28;Subsitution=15;Insertion=0;Deletion=0;Score=13
JACGEL010000142	Krait	issr	768	832	.	+	.	ID=issr977;Motif=T;Standard=A;Type=1;Length=65;Match=41;Subsitution=24;Insertion=0;Deletion=0;Score=17
JACGEL010000142	Krait	issr	1423	1449	.	+	.	ID=issr978;Motif=TA;Standard=AT;Type=2;Length=27;Match=20;Subsitution=7;Insertion=0;Deletion=1;Score=11
JACGEL010000142	Krait	issr	3254	3272	.	+	.	ID=issr979;Motif=GTA;Standard=ATC;Type=3;Length=19;Match=15;Subsitution=3;Insertion=1;Deletion=0;Score=10
JACGEL010000142	Krait	issr	4416	4446	.	+	.	ID=issr980;Motif=AT;Standard=AT;Type=2;Length=31;Match=25;Subsitution=6;Insertion=0;Deletion=4;Score=11
JACGEL010000142	Krait	issr	6210	6244	.	+	.	ID=issr981;Motif=AAAT;Standard=AAAT;Type=4;Length=35;Match=23;Subsitution=11;Insertion=1;Deletion=0;Score=10
JACGEL010000143	Krait	issr	393	422	.	+	.	ID=issr982;Motif=AT;Standard=AT;Type=2;Length=30;Match=23;Subsitution=5;Insertion=2;Deletion=2;Score=10
JACGEL010000143	Krait	issr	1970	2006	.	+	.	ID=issr983;Motif=AT;Standard=AT;Type=2;Length=37;Match=31;Subsitution=6;Insertion=0;Deletion=3;Score=19
JACGEL010000143	Krait	issr	2603	2616	.	+	.	ID=issr984;Motif=AT;Standard=AT;Type=2;Length=14;Match=13;Subsitution=1;Insertion=0;Deletion=0;Score=12
JACGEL010000143	Krait	issr	4738	4750	.	+	.	ID=issr985;Motif=GAC;Standard=ACG;Type=3;Length=13;Match=13;Subsitution=0;Insertion=0;Deletion=1;Score=11
JACGEL010000143	Krait	issr	4782	4804	.	+	.	ID=issr986;Motif=GA;Standard=AG;Type=2;Length=23;Match=18;Subsitution=4;Insertion=1;Deletion=1;Score=10
JACGEL010000143	Krait	issr	5859	5910	.	+	.	ID=issr987;Motif=T;Standard=A;Type=1;Length=52;Match=31;Subsitution=21;Insertion=0;Deletion=0;Score=10
JACGEL010000143	Krait	issr	6671	6698	.	+	.	ID=issr988;Motif=A;Standard=A;Type=1;Length=28;Match=21;Subsitution=7;Insertion=0;Deletion=0;Score=14
JACGEL010000143	Krait	issr	6949	6987	.	+	.	ID=issr989;Motif=A;Standard=A;Type=1;Length=39;Match=26;Subsitution=13;Insertion=0;Deletion=0;Score=13
JACGEL010000144	Krait	issr	1104	1146	.	+	.	ID=issr990;Motif=AAG;Standard=AAG;Type=3;Length=43;Match=37;Subsitution=5;Insertion=1;Deletion=5;Score=20
JACGEL010000144	Krait	issr	1174	1210	.	+	.	ID=issr991;Motif=AAG;Standard=AAG;Type=3;Length=37;Match=32;Subsitution=2;Insertion=3;Deletion=4;Score=16
JACGEL010000144	Krait	issr	1245	1336	.	+	.	ID=issr992;Motif=AGA;Standard=AAG;Type=3;Length=92;Match=72;Subsitution=13;Insertion=7;Deletion=7;Score=31
JACGEL010000144	Krait	issr	1341	1369	.	+	.	ID=issr993;Motif=AAG;Standard=AAG;Type=3;Length=29;Match=26;Subsitution=2;Insertion=1;Deletion=1;Score=20
JACGEL010000144	Krait	issr	1341	1391	.	+	.	ID=issr994;Motif=GAA;Standard=AAG;Type=3;Length=51;Match=43;Subsitution=3;Insertion=5;Deletion=1;Score=28
JACGEL010000144	Krait	issr	1409	1434	.	+	.	ID=issr995;Motif=GAA;Standard=AAG;Type=3;Length=26;Match=24;Subsitution=1;Insertion=1;Deletion=2;Score=17
JACGEL010000144	Krait	issr	1455	1470	.	+	.	ID=issr996;Motif=GAA;Standard=AAG;Type=3;Length=16;Match=13;Subsitution=3;Insertion=0;Deletion=0;Score=10
JACGEL010000144	Krait	issr	6381	6396	.	+	.	ID=issr997;Motif=T;Standard=A;Type=1;Length=16;Match=13;Subsitution=3;Insertion=0;Deletion=0;Score=10
JACGEL010000144	Krait	issr	6438	6467	.	+	.	ID=issr998;Motif=T;Standard=A;Type=1;Length=30;Match=21;Subsitution=9;Insertion=0;Deletion=0;Score=12
JACGEL010000145	Krait	issr	430	448	.	+	.	ID=issr999;Motif=CATA;Standard=ATAC;Type=4;Length=19;Match=16;Subsitution=2;Insertion=1;Deletion=0;Score=12
JACGEL010000145	Krait	issr	2760	2799	.	+	.	ID=issr1000;Motif=T;Standard=A;Type=1;Length=40;Match=25;Subsitution=15;Insertion=0;Deletion=0;Score=10
JACGEL010000145	Krait	issr	3242	3268	.	+	.	ID=issr1001;Motif=ATT;Standard=AAT;Type=3;Length=27;Match=21;Subsitution=3;Insertion=3;Deletion=0;Score=12
JACGEL010000145	Krait	issr	6268	6308	.	+	.	ID=issr1002;Motif=TTA;Standard=AAT;Type=3;Length=41;Match=29;Subsitution=11;Insertion=1;Deletion=0;Score=16
JACGEL010000145	Krait	issr	6469	6488	.	+	.	ID=issr1003;Motif=TTG;Standard=AAC;Type=3;Length=20;Match=15;Subsitution=5;Insertion=0;Deletion=0;Score=10
JACGEL010000145	Krait	issr	6685	6706	.	+	.	ID=issr1004;Motif=A;Standard=A;Type=1;Length=22;Match=18;Subsitution=4;Insertion=0;Deletion=0;Score=14
JACGEL010000146	Krait	issr	925	966	.	+	.	ID=issr1005;Motif=AAT;Standard=AAT;Type=3;Length=42;Match=31;Subsitution=8;Insertion=3;Deletion=2;Score=13
JACGEL010000146	Krait	issr	2287	2327	.	+	.	ID=issr1006;Motif=T;Standard=A;Type=1;Length=41;Match=26;Subsitution=15;Insertion=0;Deletion=0;Score=11
JACGEL010000146	Krait	issr	2502	2538	.	+	.	ID=issr1007;Motif=A;Standard=A;Type=1;Length=37;Match=25;Subsitution=12;Insertion=0;Deletion=0;Score=13
JACGEL010000146	Krait	issr	3851	3869	.	+	.	ID=issr1008;Motif=T;Standard=A;Type=1;Length=19;Match=17;Subsitution=2;Insertion=0;Deletion=0;Score=15
JACGEL010000146	Krait	issr	6246	6258	.	+	.	ID=issr1009;Motif=T;Standard=A;Type=1;Length=13;Match=12;Subsitution=1;Insertion=0;Deletion=0;Score=11
JACGEL010000146	Krait	issr	6523	6562	.	+	.	ID=issr1010;Motif=ATT;Standard=AAT;Type=3;Length=40;Match=31;Subsitution=8;Insertion=1;Deletion=3;Score=15
JACGEL010000146	Krait	issr	6747	6759	.	+	.	ID=issr1011;Motif=ATT;Standard=AAT;Type=3;Length=13;Match=12;Subsitution=1;Insertion=0;Deletion=0;Score=11
JACGEL010000146	Krait	issr	7014	7040	.	+	.	ID=issr1012;Motif=AT;Standard=AT;Type=2;Length=27;Match=22;Subsitution=5;Insertion=0;Deletion=3;Score=11
JACGEL010000147	Krait	issr	1135	1162	.	+	.	ID=issr1013;Motif=GT;Standard=AC;Type=2;Length=28;Match=21;Subsitution=7;Insertion=0;Deletion=1;Score=12
JACGEL010000147	Krait	issr	2603	2632	.	+	.	ID=issr1014;Motif=T;Standard=A;Type=1;Length=30;Match=23;Subsitution=7;Insertion=0;Deletion=0;Score=16
JACGEL010000147	Krait	issr	3613	3622	.	+	.	ID=issr1015;Motif=TTC;Standard=AAG;Type=3;Length=10;Match=10;Subsitution=0;Insertion=0;Deletion=0;Score=10
JACGEL010000147	Krait	issr	5428	5450	.	+	.	ID=issr1016;Motif=ATT;Standard=AAT;Type=3;Length=23;Match=17;Subsitution=6;Insertion=0;Deletion=0;Score=11
JACGEL010000147	Krait	issr	5729	5755	.	+	.	ID=issr1017;Motif=A;Standard=A;Type=1;Length=27;Match=21;Subsitution=6;Insertion=0;Deletion=0;Score=15
JACGEL010000147	Krait	issr	5988	5997	.	+	.	ID=issr1018;Motif=ATA;Standard=AAT;Type=3;Length=10;Match=10;Subsitution=0;Insertion=0;Deletion=0;Score=10
JACGEL010000148	Krait	issr	96	131	.	+	.	ID=issr1019;Motif=T;Standard=A;Type=1;Length=36;Match=25;Subsitution=11;Insertion=0;Deletion=0;Score=14
JACGEL010000148	Krait	issr	3180	3203	.	+	.	ID=issr1020;Motif=TCCTC;Standard=AGAGG;Type=5;Length=24;Match=21;Subsitution=3;Insertion=0;Deletion=1;Score=16
JACGEL010000148	Krait	issr	3738	3763	.	+	.	ID=issr1021;Motif=T;Standard=A;Type=1;Length=26;Match=19;Subsitution=7;Insertion=0;Deletion=0;Score=12
JACGEL010000148	Krait	issr	3979	3990	.	+	.	ID=issr1022;Motif=ATTA;Standard=AATT;Type=4;Length=12;Match=12;Subsitution=0;Insertion=0;Deletion=0;Score=12
JACGEL010000148	Krait	issr	4380	4429	.	+	.	ID=issr1023;Motif=A;Standard=A;Type=1;Length=50;Match=31;Subsitution=19;Insertion=0;Deletion=0;Score=12
JACGEL010000148	Krait	issr	6288	6322	.	+	.	ID=issr1024;Motif=ATT;Standard=AAT;Type=3;Length=35;Match=24;Subsitution=8;Insertion=3;Deletion=0;Score=10
JACGEL010000148	Krait	issr	6341	6370	.	+	.	ID=issr1025;Motif=A;Standard=A;Type=1;Length=30;Match=22;Subsitution=8;Insertion=0;Deletion=0;Score=14
JACGEL010000148	Krait	issr	7019	7039	.	+	.	ID=issr1026;Motif=AT;Standard=AT;Type=2;Length=21;Match=16;Subsitution=4;Insertion=1;Deletion=0;Score=10
JACGEL010000148	Krait	issr	7236	7289	.	+	.	ID=issr1027;Motif=TTA;Standard=AAT;Type=3;Length=54;Match=44;Subsitution=7;Insertion=3;Deletion=4;Score=23
JACGEL010000149	Krait	issr	61	85	.	+	.	ID=issr1028;Motif=T;Standard=A;Type=1;Length=25;Match=18;Subsitution=7;Insertion=0;Deletion=0;Score=11
JACGEL010000149	Krait	issr	1363	1391	.	+	.	ID=issr1029;Motif=ATA;Standard=AAT;Type=3;Length=29;Match=23;Subsitution=4;Insertion=2;Deletion=0;Score=15
JACGEL010000149	Krait	issr	1967	1989	.	+	.	ID=issr1030;Motif=AAT;Standard=AAT;Type=3;Length=23;Match=18;Subsitution=4;Insertion=1;Deletion=1;Score=10
JACGEL010000149	Krait	issr	2611	2632	.	+	.	ID=issr1031;Motif=TG;Standard=AC;Type=2;Length=22;Match=18;Subsitution=4;Insertion=0;Deletion=1;Score=12
JACGEL010000149	Krait	issr	2998	3025	.	+	.	ID=issr1032;Motif=T;Standard=A;Type=1;Length=28;Match=19;Subsitution=9;Insertion=0;Deletion=0;Score=10
JACGEL010000149	Krait	issr	3046	3071	.	+	.	ID=issr1033;Motif=TAT;Standard=AAT;Type=3;Length=26;Match=20;Subsitution=5;Insertion=1;Deletion=0;Score=13
JACGEL010000149	Krait	issr	3107	3141	.	+	.	ID=issr1034;Motif=ATCT;Standard=ATAG;Type=4;Length=35;Match=26;Subsitution=6;Insertion=3;Deletion=1;Score=12
JACGEL010000149	Krait	issr	3251	3286	.	+	.	ID=issr1035;Motif=T;Standard=A;Type=1;Length=36;Match=23;Subsitution=13;Insertion=0;Deletion=0;Score=10
JACGEL010000149	Krait	issr	3560	3587	.	+	.	ID=issr1036;Motif=AAT;Standard=AAT;Type=3;Length=28;Match=22;Subsitution=5;Insertion=1;Deletion=1;Score=13
JACGEL010000149	Krait	issr	4863	4878	.	+	.	ID=issr1037;Motif=TTATT;Standard=AAAAT;Type=5;Length=16;Match=16;Subsitution=0;Insertion=0;Deletion=0;Score=16
JACGEL010000149	Krait	issr	5539	5572	.	+	.	ID=issr1038;Motif=A;Standard=A;Type=1;Length=34;Match=24;Subsitution=10;Insertion=0;Deletion=0;Score=14
JACGEL010000150	Krait	issr	267	290	.	+	.	ID=issr1039;Motif=A;Standard=A;Type=1;Length=24;Match=17;Subsitution=7;Insertion=0;Deletion=0;Score=10
JACGEL010000150	Krait	issr	567	580	.	+	.	ID=issr1040;Motif=T;Standard=A;Type=1;Length=14;Match=13;Subsitution=1;Insertion=0;Deletion=0;Score=12
JACGEL010000150	Krait	issr	1567	1576	.	+	.	ID=issr1041;Motif=A;Standard=A;Type=1;Length=10;Match=10;Subsitution=0;Insertion=0;Deletion=0;Score=10
JACGEL010000150	Krait	issr	2585	2597	.	+	.	ID=issr1042;Motif=ACA;Standard=AAC;Type=3;Length=13;Match=13;Subsitution=0;Insertion=0;Deletion=1;Score=11
JACGEL010000150	Krait	issr	3019	3028	.	+	.	ID=issr1043;Motif=T;Standard=A;Type=1;Length=10;Match=10;Subsitution=0;Insertion=0;Deletion=0;Score=10
JACGEL010000150	Krait	issr	6805	6842	.	+	.	ID=issr1044;Motif=TTTA;Standard=AAAT;Type=4;Length=38;Match=30;Subsitution=5;Insertion=3;Deletion=0;Score=19
JACGEL010000150	Krait	issr	7038	7052	.	+	.	ID=issr1045;Motif=AT;Standard=AT;Type=2;Length=15;Match=14;Subsitution=1;Insertion=0;Deletion=0;Score=13
JACGEL010000151	Krait	issr	1647	1665	.	+	.	ID=issr1046;Motif=TAT;Standard=AAT;Type=3;Length=19;Match=17;Subsitution=2;Insertion=0;Deletion=1;Score=13
JACGEL010000151	Krait	issr	2003	2012	.	+	.	ID=issr1047;Motif=ATA;Standard=AAT;Type=3;Length=10;Match=10;Subsitution=0;Insertion=0;Deletion=0;Score=10
JACGEL010000151	Krait	issr	2489	2523	.	+	.	ID=issr1048;Motif=TAAA;Standard=AAAT;Type=4;Length=35;Match=25;Subsitution=9;Insertion=1;Deletion=0;Score=14
JACGEL010000151	Krait	issr	5838	5870	.	+	.	ID=issr1049;Motif=T;Standard=A;Type=1;Length=33;Match=22;Subsitution=11;Insertion=0;Deletion=0;Score=11
JACGEL010000152	Krait	issr	1	20	.	+	.	ID=issr1050;Motif=TAT;Standard=AAT;Type=3;Length=20;Match=18;Subsitution=1;Insertion=1;Deletion=0;Score=15
JACGEL010000152	Krait	issr	1381	1390	.	+	.	ID=issr1051;Motif=TCT;Standard=AAG;Type=3;Length=10;Match=10;Subsitution=0;Insertion=0;Deletion=0;Score=10
JACGEL010000152	Krait	issr	1638	1653	.	+	.	ID=issr1052;Motif=T;Standard=A;Type=1;Length=16;Match=13;Subsitution=3;Insertion=0;Deletion=0;Score=10
JACGEL010000152	Krait	issr	2622	2645	.	+	.	ID=issr1053;Motif=ATA;Standard=AAT;Type=3;Length=24;Match=18;Subsitution=5;Insertion=1;Deletion=0;Score=11
JACGEL010000152	Krait	issr	3344	3355	.	+	.	ID=issr1054;Motif=ATT;Standard=AAT;Type=3;Length=12;Match=12;Subsitution=0;Insertion=0;Deletion=0;Score=12
JACGEL010000152	Krait	issr	6165	6200	.	+	.	ID=issr1055;Motif=T;Standard=A;Type=1;Length=36;Match=23;Subsitution=13;Insertion=0;Deletion=0;Score=10
JACGEL010000152	Krait	issr	6230	6255	.	+	.	ID=issr1056;Motif=TA;Standard=AT;Type=2;Length=26;Match=20;Subsitution=3;Insertion=3;Deletion=0;Score=11
JACGEL010000153	Krait	issr	1838	1881	.	+	.	ID=issr1057;Motif=T;Standard=A;Type=1;Length=44;Match=27;Subsitution=17;Insertion=0;Deletion=0;Score=10
JACGEL010000153	Krait	issr	2969	3001	.	+	.	ID=issr1058;Motif=TTA;Standard=AAT;Type=3;Length=33;Match=24;Subsitution=9;Insertion=0;Deletion=2;Score=11
JACGEL010000153	Krait	issr	3502	3521	.	+	.	ID=issr1059;Motif=T;Standard=A;Type=1;Length=20;Match=15;Subsitution=5;Insertion=0;Deletion=0;Score=10
JACGEL010000153	Krait	issr	5220	5239	.	+	.	ID=issr1060;Motif=T;Standard=A;Type=1;Length=20;Match=15;Subsitution=5;Insertion=0;Deletion=0;Score=10
JACGEL010000153	Krait	issr	5460	5488	.	+	.	ID=issr1061;Motif=TTA;Standard=AAT;Type=3;Length=29;Match=23;Subsitution=5;Insertion=1;Deletion=1;Score=14
JACGEL010000153	Krait	issr	6718	6742	.	+	.	ID=issr1062;Motif=TA;Standard=AT;Type=2;Length=25;Match=19;Subsitution=6;Insertion=0;Deletion=0;Score=13
JACGEL010000154	Krait	issr	663	682	.	+	.	ID=issr1063;Motif=TTTA;Standard=AAAT;Type=4;Length=20;Match=17;Subsitution=2;Insertion=1;Deletion=0;Score=13
JACGEL010000154	Krait	issr	874	901	.	+	.	ID=issr1064;Motif=T;Standard=A;Type=1;Length=28;Match=20;Subsitution=8;Insertion=0;Deletion=0;Score=12
JACGEL010000154	Krait	issr	1658	1670	.	+	.	ID=issr1065;Motif=AT;Standard=AT;Type=2;Length=13;Match=12;Subsitution=1;Insertion=0;Deletion=0;Score=11
JACGEL010000154	Krait	issr	2300	2315	.	+	.	ID=issr1066;Motif=AAT;Standard=AAT;Type=3;Length=16;Match=13;Subsitution=3;Insertion=0;Deletion=0;Score=10
JACGEL010000154	Krait	issr	2378	2410	.	+	.	ID=issr1067;Motif=TAA;Standard=AAT;Type=3;Length=33;Match=25;Subsitution=8;Insertion=0;Deletion=3;Score=11
JACGEL010000154	Krait	issr	2550	2563	.	+	.	ID=issr1068;Motif=T;Standard=A;Type=1;Length=14;Match=12;Subsitution=2;Insertion=0;Deletion=0;Score=10
JACGEL010000154	Krait	issr	3468	3480	.	+	.	ID=issr1069;Motif=AAT;Standard=AAT;Type=3;Length=13;Match=12;Subsitution=0;Insertion=1;Deletion=0;Score=10
JACGEL010000154	Krait	issr	4269	4288	.	+	.	ID=issr1070;Motif=A;Standard=A;Type=1;Length=20;Match=15;Subsitution=5;Insertion=0;Deletion=0;Score=10
JACGEL010000154	Krait	issr	4613	4622	.	+	.	ID=issr1071;Motif=T;Standard=A;Type=1;Length=10;Match=10;Subsitution=0;Insertion=0;Deletion=0;Score=10
JACGEL010000154	Krait	issr	5529	5547	.	+	.	ID=issr1072;Motif=ATC;Standard=ATC;Type=3;Length=19;Match=16;Subsitution=2;Insertion=1;Deletion=0;Score=12
JACGEL010000154	Krait	issr	5832	5841	.	+	.	ID=issr1073;Motif=A;Standard=A;Type=1;Length=10;Match=10;Subsitution=0;Insertion=0;Deletion=0;Score=10
JACGEL010000154	Krait	issr	5983	5996	.	+	.	ID=issr1074;Motif=TTA;Standard=AAT;Type=3;Length=14;Match=14;Subsitution=0;Insertion=0;Deletion=1;Score=12
JACGEL010000154	Krait	issr	6766	6811	.	+	.	ID=issr1075;Motif=TAA;Standard=AAT;Type=3;Length=46;Match=33;Subsitution=10;Insertion=3;Deletion=0;Score=17
JACGEL010000155	Krait	issr	1548	1569	.	+	.	ID=issr1076;Motif=ATAA;Standard=AAAT;Type=4;Length=22;Match=19;Subsitution=2;Insertion=1;Deletion=0;Score=15
JACGEL010000155	Krait	issr	1776	1793	.	+	.	ID=issr1077;Motif=AT;Standard=AT;Type=2;Length=18;Match=15;Subsitution=3;Insertion=0;Deletion=1;Score=10
JACGEL010000155	Krait	issr	5616	5639	.	+	.	ID=issr1078;Motif=AAT;Standard=AAT;Type=3;Length=24;Match=19;Subsitution=5;Insertion=0;Deletion=0;Score=14
JACGEL010000156	Krait	issr	2631	2645	.	+	.	ID=issr1079;Motif=TGT;Standard=AAC;Type=3;Length=15;Match=14;Subsitution=0;Insertion=1;Deletion=0;Score=12
JACGEL010000156	Krait	issr	2827	2837	.	+	.	ID=issr1080;Motif=ATA;Standard=AAT;Type=3;Length=11;Match=11;Subsitution=0;Insertion=0;Deletion=0;Score=11
JACGEL010000157	Krait	issr	150	173	.	+	.	ID=issr1081;Motif=GCA;Standard=ACG;Type=3;Length=24;Match=18;Subsitution=5;Insertion=1;Deletion=0;Score=11
JACGEL010000157	Krait	issr	335	360	.	+	.	ID=issr1082;Motif=T;Standard=A;Type=1;Length=26;Match=19;Subsitution=7;Insertion=0;Deletion=0;Score=12
JACGEL010000157	Krait	issr	2424	2471	.	+	.	ID=issr1083;Motif=AGTT;Standard=AATC;Type=4;Length=48;Match=35;Subsitution=13;Insertion=0;Deletion=3;Score=16
JACGEL010000157	Krait	issr	3295	3324	.	+	.	ID=issr1084;Motif=TAAA;Standard=AAAT;Type=4;Length=30;Match=24;Subsitution=6;Insertion=0;Deletion=2;Score=14
JACGEL010000157	Krait	issr	4899	4942	.	+	.	ID=issr1085;Motif=ATT;Standard=AAT;Type=3;Length=44;Match=31;Subsitution=11;Insertion=2;Deletion=0;Score=16
JACGEL010000157	Krait	issr	5893	5914	.	+	.	ID=issr1086;Motif=T;Standard=A;Type=1;Length=22;Match=16;Subsitution=6;Insertion=0;Deletion=0;Score=10
JACGEL010000157	Krait	issr	6105	6122	.	+	.	ID=issr1087;Motif=T;Standard=A;Type=1;Length=18;Match=14;Subsitution=4;Insertion=0;Deletion=0;Score=10
JACGEL010000158	Krait	issr	89	107	.	+	.	ID=issr1088;Motif=CT;Standard=AG;Type=2;Length=19;Match=16;Subsitution=3;Insertion=0;Deletion=1;Score=11
JACGEL010000158	Krait	issr	2510	2521	.	+	.	ID=issr1089;Motif=TTTA;Standard=AAAT;Type=4;Length=12;Match=12;Subsitution=0;Insertion=0;Deletion=0;Score=12
JACGEL010000158	Krait	issr	2903	2929	.	+	.	ID=issr1090;Motif=ATA;Standard=AAT;Type=3;Length=27;Match=21;Subsitution=4;Insertion=2;Deletion=1;Score=11
JACGEL010000158	Krait	issr	4195	4228	.	+	.	ID=issr1091;Motif=AAT;Standard=AAT;Type=3;Length=34;Match=27;Subsitution=6;Insertion=1;Deletion=2;Score=15
JACGEL010000158	Krait	issr	5366	5377	.	+	.	ID=issr1092;Motif=AAT;Standard=AAT;Type=3;Length=12;Match=11;Subsitution=1;Insertion=0;Deletion=0;Score=10
JACGEL010000158	Krait	issr	5673	5703	.	+	.	ID=issr1093;Motif=A;Standard=A;Type=1;Length=31;Match=23;Subsitution=8;Insertion=0;Deletion=0;Score=15
JACGEL010000158	Krait	issr	6064	6091	.	+	.	ID=issr1094;Motif=TAT;Standard=AAT;Type=3;Length=28;Match=21;Subsitution=6;Insertion=1;Deletion=1;Score=11
JACGEL010000159	Krait	issr	292	302	.	+	.	ID=issr1095;Motif=GAC;Standard=ACG;Type=3;Length=11;Match=11;Subsitution=0;Insertion=0;Deletion=0;Score=11
JACGEL010000159	Krait	issr	956	968	.	+	.	ID=issr1096;Motif=TAA;Standard=AAT;Type=3;Length=13;Match=12;Subsitution=1;Insertion=0;Deletion=0;Score=11
JACGEL010000160	Krait	issr	22	42	.	+	.	ID=issr1097;Motif=A;Standard=A;Type=1;Length=21;Match=16;Subsitution=5;Insertion=0;Deletion=0;Score=11
JACGEL010000160	Krait	issr	48	99	.	+	.	ID=issr1098;Motif=CTA;Standard=ATC;Type=3;Length=52;Match=33;Subsitution=17;Insertion=2;Deletion=1;Score=10
JACGEL010000160	Krait	issr	287	314	.	+	.	ID=issr1099;Motif=AGTA;Standard=AAGT;Type=4;Length=28;Match=22;Subsitution=4;Insertion=2;Deletion=0;Score=14
JACGEL010000160	Krait	issr	2856	2879	.	+	.	ID=issr1100;Motif=TAAAA;Standard=AAAAT;Type=5;Length=24;Match=20;Subsitution=4;Insertion=0;Deletion=0;Score=16
JACGEL010000160	Krait	issr	3213	3230	.	+	.	ID=issr1101;Motif=AAGT;Standard=AAGT;Type=4;Length=18;Match=16;Subsitution=1;Insertion=1;Deletion=0;Score=13
JACGEL010000160	Krait	issr	5670	5707	.	+	.	ID=issr1102;Motif=AT;Standard=AT;Type=2;Length=38;Match=27;Subsitution=10;Insertion=1;Deletion=1;Score=13
JACGEL010000161	Krait	issr	1453	1483	.	+	.	ID=issr1103;Motif=TGA;Standard=ATC;Type=3;Length=31;Match=25;Subsitution=5;Insertion=1;Deletion=2;Score=14
JACGEL010000161	Krait	issr	2493	2531	.	+	.	ID=issr1104;Motif=ATTT;Standard=AAAT;Type=4;Length=39;Match=29;Subsitution=8;Insertion=2;Deletion=0;Score=17
JACGEL010000161	Krait	issr	3359	3381	.	+	.	ID=issr1105;Motif=TGA;Standard=ATC;Type=3;Length=23;Match=19;Subsitution=3;Insertion=1;Deletion=1;Score=12
JACGEL010000161	Krait	issr	6280	6322	.	+	.	ID=issr1106;Motif=TATT;Standard=AAAT;Type=4;Length=43;Match=36;Subsitution=5;Insertion=2;Deletion=2;Score=23
JACGEL010000161	Krait	issr	6275	6449	.	+	.	ID=issr1107;Motif=T;Standard=A;Type=1;Length=175;Match=109;Subsitution=66;Insertion=0;Deletion=0;Score=43
JACGEL010000162	Krait	issr	1520	1541	.	+	.	ID=issr1108;Motif=TA;Standard=AT;Type=2;Length=22;Match=18;Subsitution=4;Insertion=0;Deletion=1;Score=12
JACGEL010000162	Krait	issr	2152	2176	.	+	.	ID=issr1109;Motif=TA;Standard=AT;Type=2;Length=25;Match=18;Subsitution=7;Insertion=0;Deletion=0;Score=11
JACGEL010000162	Krait	issr	2325	2359	.	+	.	ID=issr1110;Motif=TATT;Standard=AAAT;Type=4;Length=35;Match=27;Subsitution=6;Insertion=2;Deletion=1;Score=15
JACGEL010000162	Krait	issr	2459	2475	.	+	.	ID=issr1111;Motif=AAT;Standard=AAT;Type=3;Length=17;Match=16;Subsitution=0;Insertion=1;Deletion=2;Score=10
JACGEL010000162	Krait	issr	2607	2620	.	+	.	ID=issr1112;Motif=ATA;Standard=AAT;Type=3;Length=14;Match=13;Subsitution=0;Insertion=1;Deletion=0;Score=11
JACGEL010000162	Krait	issr	3276	3293	.	+	.	ID=issr1113;Motif=TAT;Standard=AAT;Type=3;Length=18;Match=14;Subsitution=4;Insertion=0;Deletion=0;Score=10
JACGEL010000162	Krait	issr	4251	4292	.	+	.	ID=issr1114;Motif=A;Standard=A;Type=1;Length=42;Match=30;Subsitution=12;Insertion=0;Deletion=0;Score=18
JACGEL010000162	Krait	issr	5194	5215	.	+	.	ID=issr1115;Motif=T;Standard=A;Type=1;Length=22;Match=16;Subsitution=6;Insertion=0;Deletion=0;Score=10
JACGEL010000162	Krait	issr	6160	6200	.	+	.	ID=issr1116;Motif=T;Standard=A;Type=1;Length=41;Match=26;Subsitution=15;Insertion=0;Deletion=0;Score=11
JACGEL010000162	Krait	issr	6971	7009	.	+	.	ID=issr1117;Motif=A;Standard=A;Type=1;Length=39;Match=26;Subsitution=13;Insertion=0;Deletion=0;Score=13
JACGEL010000163	Krait	issr	10	19	.	+	.	ID=issr1118;Motif=A;Standard=A;Type=1;Length=10;Match=10;Subsitution=0;Insertion=0;Deletion=0;Score=10
JACGEL010000163	Krait	issr	673	683	.	+	.	ID=issr1119;Motif=TTC;Standard=AAG;Type=3;Length=11;Match=11;Subsitution=0;Insertion=0;Deletion=0;Score=11
JACGEL010000163	Krait	issr	5858	5873	.	+	.	ID=issr1120;Motif=TCAC;Standard=ACTC;Type=4;Length=16;Match=15;Subsitution=1;Insertion=0;Deletion=1;Score=12
JACGEL010000164	Krait	issr	2658	2679	.	+	.	ID=issr1121;Motif=A;Standard=A;Type=1;Length=22;Match=17;Subsitution=5;Insertion=0;Deletion=0;Score=12
JACGEL010000164	Krait	issr	2683	2697	.	+	.	ID=issr1122;Motif=TATC;Standard=ATAG;Type=4;Length=15;Match=14;Subsitution=1;Insertion=0;Deletion=0;Score=13
JACGEL010000164	Krait	issr	2724	2752	.	+	.	ID=issr1123;Motif=ATT;Standard=AAT;Type=3;Length=29;Match=21;Subsitution=7;Insertion=1;Deletion=1;Score=10
JACGEL010000164	Krait	issr	3111	3120	.	+	.	ID=issr1124;Motif=ATA;Standard=AAT;Type=3;Length=10;Match=10;Subsitution=0;Insertion=0;Deletion=0;Score=10
JACGEL010000165	Krait	issr	609	619	.	+	.	ID=issr1125;Motif=T;Standard=A;Type=1;Length=11;Match=11;Subsitution=0;Insertion=0;Deletion=0;Score=11
JACGEL010000165	Krait	issr	5360	5385	.	+	.	ID=issr1126;Motif=AAG;Standard=AAG;Type=3;Length=26;Match=20;Subsitution=5;Insertion=1;Deletion=1;Score=11
JACGEL010000165	Krait	issr	6217	6232	.	+	.	ID=issr1127;Motif=T;Standard=A;Type=1;Length=16;Match=15;Subsitution=1;Insertion=0;Deletion=0;Score=14
JACGEL010000165	Krait	issr	6308	6351	.	+	.	ID=issr1128;Motif=TA;Standard=AT;Type=2;Length=44;Match=31;Subsitution=12;Insertion=1;Deletion=3;Score=11
JACGEL010000165	Krait	issr	6484	6498	.	+	.	ID=issr1129;Motif=T;Standard=A;Type=1;Length=15;Match=13;Subsitution=2;Insertion=0;Deletion=0;Score=11
JACGEL010000166	Krait	issr	669	681	.	+	.	ID=issr1130;Motif=TTTC;Standard=AAAG;Type=4;Length=13;Match=13;Subsitution=0;Insertion=0;Deletion=0;Score=13
JACGEL010000166	Krait	issr	1120	1143	.	+	.	ID=issr1131;Motif=A;Standard=A;Type=1;Length=24;Match=17;Subsitution=7;Insertion=0;Deletion=0;Score=10
JACGEL010000166	Krait	issr	1632	1641	.	+	.	ID=issr1132;Motif=TGG;Standard=ACC;Type=3;Length=10;Match=10;Subsitution=0;Insertion=0;Deletion=0;Score=10
JACGEL010000166	Krait	issr	2345	2372	.	+	.	ID=issr1133;Motif=TTA;Standard=AAT;Type=3;Length=28;Match=21;Subsitution=6;Insertion=1;Deletion=0;Score=13
JACGEL010000166	Krait	issr	5031	5068	.	+	.	ID=issr1134;Motif=ATG;Standard=ATC;Type=3;Length=38;Match=28;Subsitution=8;Insertion=2;Deletion=2;Score=12
JACGEL010000166	Krait	issr	5506	5543	.	+	.	ID=issr1135;Motif=T;Standard=A;Type=1;Length=38;Match=24;Subsitution=14;Insertion=0;Deletion=0;Score=10
JACGEL010000166	Krait	issr	6408	6417	.	+	.	ID=issr1136;Motif=TAA;Standard=AAT;Type=3;Length=10;Match=10;Subsitution=0;Insertion=0;Deletion=0;Score=10
JACGEL010000167	Krait	issr	3877	3899	.	+	.	ID=issr1137;Motif=CTT;Standard=AAG;Type=3;Length=23;Match=17;Subsitution=6;Insertion=0;Deletion=0;Score=11
JACGEL010000167	Krait	issr	4327	4336	.	+	.	ID=issr1138;Motif=TCT;Standard=AAG;Type=3;Length=10;Match=10;Subsitution=0;Insertion=0;Deletion=0;Score=10
JACGEL010000168	Krait	issr	975	992	.	+	.	ID=issr1139;Motif=TA;Standard=AT;Type=2;Length=18;Match=16;Subsitution=2;Insertion=0;Deletion=2;Score=10
JACGEL010000168	Krait	issr	1189	1200	.	+	.	ID=issr1140;Motif=TTA;Standard=AAT;Type=3;Length=12;Match=11;Subsitution=1;Insertion=0;Deletion=0;Score=10
JACGEL010000168	Krait	issr	1378	1411	.	+	.	ID=issr1141;Motif=T;Standard=A;Type=1;Length=34;Match=22;Subsitution=12;Insertion=0;Deletion=0;Score=10
JACGEL010000168	Krait	issr	1623	1673	.	+	.	ID=issr1142;Motif=TA;Standard=AT;Type=2;Length=51;Match=37;Subsitution=12;Insertion=2;Deletion=3;Score=15
JACGEL010000168	Krait	issr	2426	2461	.	+	.	ID=issr1143;Motif=TAA;Standard=AAT;Type=3;Length=36;Match=29;Subsitution=5;Insertion=2;Deletion=1;Score=18
JACGEL010000168	Krait	issr	3013	3028	.	+	.	ID=issr1144;Motif=TCAA;Standard=AATC;Type=4;Length=16;Match=14;Subsitution=2;Insertion=0;Deletion=0;Score=12
JACGEL010000168	Krait	issr	4324	4366	.	+	.	ID=issr1145;Motif=A;Standard=A;Type=1;Length=43;Match=27;Subsitution=16;Insertion=0;Deletion=0;Score=11
JACGEL010000168	Krait	issr	5182	5197	.	+	.	ID=issr1146;Motif=AAT;Standard=AAT;Type=3;Length=16;Match=14;Subsitution=2;Insertion=0;Deletion=1;Score=10
JACGEL010000168	Krait	issr	5719	5733	.	+	.	ID=issr1147;Motif=A;Standard=A;Type=1;Length=15;Match=13;Subsitution=2;Insertion=0;Deletion=0;Score=11
JACGEL010000168	Krait	issr	6755	6783	.	+	.	ID=issr1148;Motif=GTAT;Standard=ATAC;Type=4;Length=29;Match=26;Subsitution=2;Insertion=1;Deletion=4;Score=14
JACGEL010000169	Krait	issr	2180	2191	.	+	.	ID=issr1149;Motif=TAT;Standard=AAT;Type=3;Length=12;Match=11;Subsitution=1;Insertion=0;Deletion=0;Score=10
JACGEL010000169	Krait	issr	2273	2291	.	+	.	ID=issr1150;Motif=A;Standard=A;Type=1;Length=19;Match=15;Subsitution=4;Insertion=0;Deletion=0;Score=11
JACGEL010000169	Krait	issr	3739	3769	.	+	.	ID=issr1151;Motif=TAT;Standard=AAT;Type=3;Length=31;Match=22;Subsitution=8;Insertion=1;Deletion=1;Score=10
JACGEL010000169	Krait	issr	3777	3786	.	+	.	ID=issr1152;Motif=AGA;Standard=AAG;Type=3;Length=10;Match=10;Subsitution=0;Insertion=0;Deletion=0;Score=10
JACGEL010000169	Krait	issr	4361	4389	.	+	.	ID=issr1153;Motif=AT;Standard=AT;Type=2;Length=29;Match=27;Subsitution=1;Insertion=1;Deletion=5;Score=14
JACGEL010000169	Krait	issr	5101	5127	.	+	.	ID=issr1154;Motif=TAT;Standard=AAT;Type=3;Length=27;Match=20;Subsitution=7;Insertion=0;Deletion=0;Score=13
JACGEL010000169	Krait	issr	5203	5219	.	+	.	ID=issr1155;Motif=T;Standard=A;Type=1;Length=17;Match=15;Subsitution=2;Insertion=0;Deletion=0;Score=13
JACGEL010000169	Krait	issr	6797	6847	.	+	.	ID=issr1156;Motif=T;Standard=A;Type=1;Length=51;Match=32;Subsitution=19;Insertion=0;Deletion=0;Score=13
JACGEL010000169	Krait	issr	6956	6976	.	+	.	ID=issr1157;Motif=TAT;Standard=AAT;Type=3;Length=21;Match=20;Subsitution=1;Insertion=0;Deletion=3;Score=13
JACGEL010000170	Krait	issr	951	991	.	+	.	ID=issr1158;Motif=A;Standard=A;Type=1;Length=41;Match=26;Subsitution=15;Insertion=0;Deletion=0;Score=11
JACGEL010000170	Krait	issr	2251	2273	.	+	.	ID=issr1159;Motif=TAA;Standard=AAT;Type=3;Length=23;Match=17;Subsitution=5;Insertion=1;Deletion=0;Score=10
JACGEL010000170	Krait	issr	3216	3245	.	+	.	ID=issr1160;Motif=ATAAA;Standard=AAAAT;Type=5;Length=30;Match=25;Subsitution=4;Insertion=1;Deletion=1;Score=17
JACGEL010000170	Krait	issr	3267	3278	.	+	.	ID=issr1161;Motif=A;Standard=A;Type=1;Length=12;Match=11;Subsitution=1;Insertion=0;Deletion=0;Score=10
JACGEL010000170	Krait	issr	3767	3779	.	+	.	ID=issr1162;Motif=A;Standard=A;Type=1;Length=13;Match=13;Subsitution=0;Insertion=0;Deletion=0;Score=13
JACGEL010000170	Krait	issr	5716	5757	.	+	.	ID=issr1163;Motif=TAA;Standard=AAT;Type=3;Length=42;Match=32;Subsitution=9;Insertion=1;Deletion=2;Score=17
JACGEL010000170	Krait	issr	5851	5866	.	+	.	ID=issr1164;Motif=TTGA;Standard=AATC;Type=4;Length=16;Match=14;Subsitution=2;Insertion=0;Deletion=0;Score=12
JACGEL010000170	Krait	issr	6167	6207	.	+	.	ID=issr1165;Motif=GTTA;Standard=AATC;Type=4;Length=41;Match=28;Subsitution=12;Insertion=1;Deletion=2;Score=10
JACGEL010000170	Krait	issr	6235	6274	.	+	.	ID=issr1166;Motif=AT;Standard=AT;Type=2;Length=40;Match=27;Subsitution=12;Insertion=1;Deletion=1;Score=11
JACGEL010000171	Krait	issr	1685	1710	.	+	.	ID=issr1167;Motif=TTA;Standard=AAT;Type=3;Length=26;Match=19;Subsitution=6;Insertion=1;Deletion=0;Score=11
JACGEL010000171	Krait	issr	2211	2225	.	+	.	ID=issr1168;Motif=AC;Standard=AC;Type=2;Length=15;Match=14;Subsitution=1;Insertion=0;Deletion=0;Score=13
JACGEL010000171	Krait	issr	2530	2553	.	+	.	ID=issr1169;Motif=TAATA;Standard=AATAT;Type=5;Length=24;Match=20;Subsitution=4;Insertion=0;Deletion=0;Score=16
JACGEL010000171	Krait	issr	2899	2926	.	+	.	ID=issr1170;Motif=T;Standard=A;Type=1;Length=28;Match=21;Subsitution=7;Insertion=0;Deletion=0;Score=14
JACGEL010000171	Krait	issr	3228	3237	.	+	.	ID=issr1171;Motif=T;Standard=A;Type=1;Length=10;Match=10;Subsitution=0;Insertion=0;Deletion=0;Score=10
JACGEL010000171	Krait	issr	4059	4087	.	+	.	ID=issr1172;Motif=TTG;Standard=AAC;Type=3;Length=29;Match=24;Subsitution=3;Insertion=2;Deletion=1;Score=15
JACGEL010000171	Krait	issr	4530	4564	.	+	.	ID=issr1173;Motif=ATAA;Standard=AAAT;Type=4;Length=35;Match=27;Subsitution=7;Insertion=1;Deletion=2;Score=14
JACGEL010000171	Krait	issr	6447	6476	.	+	.	ID=issr1174;Motif=AAT;Standard=AAT;Type=3;Length=30;Match=20;Subsitution=10;Insertion=0;Deletion=0;Score=10
JACGEL010000172	Krait	issr	525	541	.	+	.	ID=issr1175;Motif=T;Standard=A;Type=1;Length=17;Match=15;Subsitution=2;Insertion=0;Deletion=0;Score=13
JACGEL010000172	Krait	issr	3314	3386	.	+	.	ID=issr1176;Motif=ATT;Standard=AAT;Type=3;Length=73;Match=49;Subsitution=21;Insertion=3;Deletion=2;Score=18
JACGEL010000172	Krait	issr	3612	3629	.	+	.	ID=issr1177;Motif=AAT;Standard=AAT;Type=3;Length=18;Match=14;Subsitution=4;Insertion=0;Deletion=0;Score=10
JACGEL010000172	Krait	issr	4886	4919	.	+	.	ID=issr1178;Motif=T;Standard=A;Type=1;Length=34;Match=22;Subsitution=12;Insertion=0;Deletion=0;Score=10
JACGEL010000172	Krait	issr	6326	6354	.	+	.	ID=issr1179;Motif=TATT;Standard=AAAT;Type=4;Length=29;Match=27;Subsitution=1;Insertion=1;Deletion=4;Score=16
JACGEL010000173	Krait	issr	153	165	.	+	.	ID=issr1180;Motif=ATAC;Standard=ATAC;Type=4;Length=13;Match=13;Subsitution=0;Insertion=0;Deletion=0;Score=13
JACGEL010000173	Krait	issr	365	384	.	+	.	ID=issr1181;Motif=TAT;Standard=AAT;Type=3;Length=20;Match=15;Subsitution=5;Insertion=0;Deletion=0;Score=10
JACGEL010000173	Krait	issr	528	587	.	+	.	ID=issr1182;Motif=T;Standard=A;Type=1;Length=60;Match=36;Subsitution=24;Insertion=0;Deletion=0;Score=12
JACGEL010000173	Krait	issr	902	929	.	+	.	ID=issr1183;Motif=ATTA;Standard=AATT;Type=4;Length=28;Match=22;Subsitution=5;Insertion=1;Deletion=1;Score=13
JACGEL010000173	Krait	issr	1894	1955	.	+	.	ID=issr1184;Motif=T;Standard=A;Type=1;Length=62;Match=43;Subsitution=19;Insertion=0;Deletion=0;Score=24
JACGEL010000173	Krait	issr	2179	2198	.	+	.	ID=issr1185;Motif=TA;Standard=AT;Type=2;Length=20;Match=18;Subsitution=2;Insertion=0;Deletion=1;Score=14
JACGEL010000173	Krait	issr	2731	2752	.	+	.	ID=issr1186;Motif=CTC;Standard=AGG;Type=3;Length=22;Match=17;Subsitution=5;Insertion=0;Deletion=0;Score=12
JACGEL010000173	Krait	issr	3392	3405	.	+	.	ID=issr1187;Motif=AT;Standard=AT;Type=2;Length=14;Match=12;Subsitution=2;Insertion=0;Deletion=0;Score=10
JACGEL010000173	Krait	issr	5874	5893	.	+	.	ID=issr1188;Motif=TTA;Standard=AAT;Type=3;Length=20;Match=16;Subsitution=3;Insertion=1;Deletion=0;Score=11
JACGEL010000174	Krait	issr	2638	2668	.	+	.	ID=issr1189;Motif=TA;Standard=AT;Type=2;Length=31;Match=23;Subsitution=7;Insertion=1;Deletion=2;Score=10
JACGEL010000174	Krait	issr	2926	2946	.	+	.	ID=issr1190;Motif=A;Standard=A;Type=1;Length=21;Match=17;Subsitution=4;Insertion=0;Deletion=0;Score=13
JACGEL010000174	Krait	issr	3178	3191	.	+	.	ID=issr1191;Motif=TTA;Standard=AAT;Type=3;Length=14;Match=12;Subsitution=2;Insertion=0;Deletion=0;Score=10
JACGEL010000174	Krait	issr	3412	3426	.	+	.	ID=issr1192;Motif=T;Standard=A;Type=1;Length=15;Match=13;Subsitution=2;Insertion=0;Deletion=0;Score=11
JACGEL010000174	Krait	issr	3807	3830	.	+	.	ID=issr1193;Motif=TA;Standard=AT;Type=2;Length=24;Match=18;Subsitution=5;Insertion=1;Deletion=0;Score=11
JACGEL010000174	Krait	issr	5646	5675	.	+	.	ID=issr1194;Motif=A;Standard=A;Type=1;Length=30;Match=20;Subsitution=10;Insertion=0;Deletion=0;Score=10
JACGEL010000174	Krait	issr	5727	5747	.	+	.	ID=issr1195;Motif=ATT;Standard=AAT;Type=3;Length=21;Match=17;Subsitution=3;Insertion=1;Deletion=0;Score=12
JACGEL010000175	Krait	issr	337	349	.	+	.	ID=issr1196;Motif=AAAT;Standard=AAAT;Type=4;Length=13;Match=13;Subsitution=0;Insertion=0;Deletion=0;Score=13
JACGEL010000175	Krait	issr	2344	2363	.	+	.	ID=issr1197;Motif=T;Standard=A;Type=1;Length=20;Match=15;Subsitution=5;Insertion=0;Deletion=0;Score=10
JACGEL010000175	Krait	issr	4941	4950	.	+	.	ID=issr1198;Motif=A;Standard=A;Type=1;Length=10;Match=10;Subsitution=0;Insertion=0;Deletion=0;Score=10
JACGEL010000175	Krait	issr	5394	5416	.	+	.	ID=issr1199;Motif=TTG;Standard=AAC;Type=3;Length=23;Match=17;Subsitution=5;Insertion=1;Deletion=0;Score=10
JACGEL010000175	Krait	issr	6449	6480	.	+	.	ID=issr1200;Motif=TTA;Standard=AAT;Type=3;Length=32;Match=23;Subsitution=8;Insertion=1;Deletion=0;Score=13
JACGEL010000176	Krait	issr	1264	1282	.	+	.	ID=issr1201;Motif=T;Standard=A;Type=1;Length=19;Match=15;Subsitution=4;Insertion=0;Deletion=0;Score=11
JACGEL010000176	Krait	issr	1324	1362	.	+	.	ID=issr1202;Motif=T;Standard=A;Type=1;Length=39;Match=26;Subsitution=13;Insertion=0;Deletion=0;Score=13
JACGEL010000176	Krait	issr	2403	2462	.	+	.	ID=issr1203;Motif=TTTA;Standard=AAAT;Type=4;Length=60;Match=39;Subsitution=18;Insertion=3;Deletion=0;Score=15
JACGEL010000176	Krait	issr	3127	3214	.	+	.	ID=issr1204;Motif=ATT;Standard=AAT;Type=3;Length=88;Match=66;Subsitution=17;Insertion=5;Deletion=7;Score=25
JACGEL010000176	Krait	issr	3602	3626	.	+	.	ID=issr1205;Motif=TA;Standard=AT;Type=2;Length=25;Match=21;Subsitution=4;Insertion=0;Deletion=2;Score=13
JACGEL010000176	Krait	issr	4956	4970	.	+	.	ID=issr1206;Motif=T;Standard=A;Type=1;Length=15;Match=13;Subsitution=2;Insertion=0;Deletion=0;Score=11
JACGEL010000176	Krait	issr	5906	5915	.	+	.	ID=issr1207;Motif=AAT;Standard=AAT;Type=3;Length=10;Match=10;Subsitution=0;Insertion=0;Deletion=0;Score=10
JACGEL010000176	Krait	issr	6705	6739	.	+	.	ID=issr1208;Motif=A;Standard=A;Type=1;Length=35;Match=26;Subsitution=9;Insertion=0;Deletion=0;Score=17
JACGEL010000177	Krait	issr	3595	3628	.	+	.	ID=issr1209;Motif=T;Standard=A;Type=1;Length=34;Match=22;Subsitution=12;Insertion=0;Deletion=0;Score=10
JACGEL010000177	Krait	issr	6521	6535	.	+	.	ID=issr1210;Motif=GTT;Standard=AAC;Type=3;Length=15;Match=13;Subsitution=1;Insertion=1;Deletion=0;Score=10
JACGEL010000178	Krait	issr	954	976	.	+	.	ID=issr1211;Motif=T;Standard=A;Type=1;Length=23;Match=17;Subsitution=6;Insertion=0;Deletion=0;Score=11
JACGEL010000178	Krait	issr	2340	2366	.	+	.	ID=issr1212;Motif=ATA;Standard=AAT;Type=3;Length=27;Match=21;Subsitution=5;Insertion=1;Deletion=1;Score=12
JACGEL010000178	Krait	issr	3227	3248	.	+	.	ID=issr1213;Motif=TTTC;Standard=AAAG;Type=4;Length=22;Match=17;Subsitution=5;Insertion=0;Deletion=0;Score=12
JACGEL010000178	Krait	issr	4187	4212	.	+	.	ID=issr1214;Motif=AC;Standard=AC;Type=2;Length=26;Match=20;Subsitution=5;Insertion=1;Deletion=1;Score=11
JACGEL010000178	Krait	issr	6934	6945	.	+	.	ID=issr1215;Motif=AC;Standard=AC;Type=2;Length=12;Match=11;Subsitution=1;Insertion=0;Deletion=0;Score=10
JACGEL010000179	Krait	issr	345	390	.	+	.	ID=issr1216;Motif=TTA;Standard=AAT;Type=3;Length=46;Match=30;Subsitution=14;Insertion=2;Deletion=0;Score=12
JACGEL010000179	Krait	issr	452	488	.	+	.	ID=issr1217;Motif=A;Standard=A;Type=1;Length=37;Match=24;Subsitution=13;Insertion=0;Deletion=0;Score=11
JACGEL010000179	Krait	issr	1905	1928	.	+	.	ID=issr1218;Motif=TTA;Standard=AAT;Type=3;Length=24;Match=19;Subsitution=5;Insertion=0;Deletion=0;Score=14
JACGEL010000179	Krait	issr	1989	2036	.	+	.	ID=issr1219;Motif=TAAAA;Standard=AAAAT;Type=5;Length=48;Match=32;Subsitution=15;Insertion=1;Deletion=1;Score=13
JACGEL010000179	Krait	issr	2378	2391	.	+	.	ID=issr1220;Motif=AATT;Standard=AATT;Type=4;Length=14;Match=14;Subsitution=0;Insertion=0;Deletion=0;Score=14
JACGEL010000179	Krait	issr	2905	2914	.	+	.	ID=issr1221;Motif=TTC;Standard=AAG;Type=3;Length=10;Match=10;Subsitution=0;Insertion=0;Deletion=0;Score=10
JACGEL010000179	Krait	issr	3584	3599	.	+	.	ID=issr1222;Motif=TCC;Standard=AGG;Type=3;Length=16;Match=14;Subsitution=2;Insertion=0;Deletion=0;Score=12
JACGEL010000179	Krait	issr	3884	3905	.	+	.	ID=issr1223;Motif=AAT;Standard=AAT;Type=3;Length=22;Match=19;Subsitution=3;Insertion=0;Deletion=0;Score=16
JACGEL010000179	Krait	issr	4077	4101	.	+	.	ID=issr1224;Motif=TAA;Standard=AAT;Type=3;Length=25;Match=19;Subsitution=4;Insertion=2;Deletion=0;Score=11
JACGEL010000179	Krait	issr	4596	4648	.	+	.	ID=issr1225;Motif=AATA;Standard=AAAT;Type=4;Length=53;Match=37;Subsitution=11;Insertion=5;Deletion=1;Score=14
JACGEL010000179	Krait	issr	4653	4662	.	+	.	ID=issr1226;Motif=T;Standard=A;Type=1;Length=10;Match=10;Subsitution=0;Insertion=0;Deletion=0;Score=10
JACGEL010000179	Krait	issr	4715	4727	.	+	.	ID=issr1227;Motif=AAT;Standard=AAT;Type=3;Length=13;Match=12;Subsitution=1;Insertion=0;Deletion=0;Score=11
JACGEL010000179	Krait	issr	4731	4765	.	+	.	ID=issr1228;Motif=T;Standard=A;Type=1;Length=35;Match=23;Subsitution=12;Insertion=0;Deletion=0;Score=11
JACGEL010000179	Krait	issr	5134	5164	.	+	.	ID=issr1229;Motif=A;Standard=A;Type=1;Length=31;Match=21;Subsitution=10;Insertion=0;Deletion=0;Score=11
JACGEL010000179	Krait	issr	5374	5395	.	+	.	ID=issr1230;Motif=TCA;Standard=ATC;Type=3;Length=22;Match=18;Subsitution=3;Insertion=1;Deletion=1;Score=11
JACGEL010000179	Krait	issr	5588	5608	.	+	.	ID=issr1231;Motif=CAT;Standard=ATC;Type=3;Length=21;Match=17;Subsitution=3;Insertion=1;Deletion=1;Score=10
JACGEL010000180	Krait	issr	54	130	.	+	.	ID=issr1232;Motif=T;Standard=A;Type=1;Length=77;Match=55;Subsitution=22;Insertion=0;Deletion=0;Score=33
JACGEL010000180	Krait	issr	136	145	.	+	.	ID=issr1233;Motif=T;Standard=A;Type=1;Length=10;Match=10;Subsitution=0;Insertion=0;Deletion=0;Score=10
JACGEL010000180	Krait	issr	550	589	.	+	.	ID=issr1234;Motif=GCG;Standard=CCG;Type=3;Length=40;Match=28;Subsitution=12;Insertion=0;Deletion=0;Score=16
JACGEL010000180	Krait	issr	1457	1478	.	+	.	ID=issr1235;Motif=AT;Standard=AT;Type=2;Length=22;Match=18;Subsitution=4;Insertion=0;Deletion=2;Score=10
JACGEL010000180	Krait	issr	2434	2449	.	+	.	ID=issr1236;Motif=A;Standard=A;Type=1;Length=16;Match=13;Subsitution=3;Insertion=0;Deletion=0;Score=10
JACGEL010000180	Krait	issr	2738	2766	.	+	.	ID=issr1237;Motif=TTA;Standard=AAT;Type=3;Length=29;Match=22;Subsitution=6;Insertion=1;Deletion=1;Score=12
JACGEL010000180	Krait	issr	3099	3119	.	+	.	ID=issr1238;Motif=TG;Standard=AC;Type=2;Length=21;Match=16;Subsitution=4;Insertion=1;Deletion=0;Score=10
JACGEL010000180	Krait	issr	3913	3935	.	+	.	ID=issr1239;Motif=TA;Standard=AT;Type=2;Length=23;Match=18;Subsitution=5;Insertion=0;Deletion=0;Score=13
JACGEL010000180	Krait	issr	4631	4657	.	+	.	ID=issr1240;Motif=ATG;Standard=ATC;Type=3;Length=27;Match=23;Subsitution=3;Insertion=1;Deletion=2;Score=14
JACGEL010000180	Krait	issr	5742	5762	.	+	.	ID=issr1241;Motif=GTG;Standard=ACC;Type=3;Length=21;Match=18;Subsitution=2;Insertion=1;Deletion=0;Score=14
JACGEL010000180	Krait	issr	5857	5878	.	+	.	ID=issr1242;Motif=T;Standard=A;Type=1;Length=22;Match=17;Subsitution=5;Insertion=0;Deletion=0;Score=12
JACGEL010000181	Krait	issr	2315	2339	.	+	.	ID=issr1243;Motif=TTA;Standard=AAT;Type=3;Length=25;Match=19;Subsitution=5;Insertion=1;Deletion=1;Score=10
JACGEL010000181	Krait	issr	3219	3282	.	+	.	ID=issr1244;Motif=TAA;Standard=AAT;Type=3;Length=64;Match=43;Subsitution=20;Insertion=1;Deletion=3;Score=15
JACGEL010000181	Krait	issr	6643	6667	.	+	.	ID=issr1245;Motif=T;Standard=A;Type=1;Length=25;Match=21;Subsitution=4;Insertion=0;Deletion=0;Score=17
JACGEL010000182	Krait	issr	925	934	.	+	.	ID=issr1246;Motif=T;Standard=A;Type=1;Length=10;Match=10;Subsitution=0;Insertion=0;Deletion=0;Score=10
JACGEL010000182	Krait	issr	1614	1647	.	+	.	ID=issr1247;Motif=TAA;Standard=AAT;Type=3;Length=34;Match=28;Subsitution=3;Insertion=3;Deletion=1;Score=17
JACGEL010000182	Krait	issr	1705	1730	.	+	.	ID=issr1248;Motif=T;Standard=A;Type=1;Length=26;Match=18;Subsitution=8;Insertion=0;Deletion=0;Score=10
JACGEL010000182	Krait	issr	1935	1978	.	+	.	ID=issr1249;Motif=TAAA;Standard=AAAT;Type=4;Length=44;Match=30;Subsitution=13;Insertion=1;Deletion=0;Score=15
JACGEL010000182	Krait	issr	3155	3181	.	+	.	ID=issr1250;Motif=CAT;Standard=ATC;Type=3;Length=27;Match=21;Subsitution=4;Insertion=2;Deletion=1;Score=11
JACGEL010000182	Krait	issr	3864	3882	.	+	.	ID=issr1251;Motif=T;Standard=A;Type=1;Length=19;Match=15;Subsitution=4;Insertion=0;Deletion=0;Score=11
JACGEL010000182	Krait	issr	4054	4072	.	+	.	ID=issr1252;Motif=TTA;Standard=AAT;Type=3;Length=19;Match=16;Subsitution=3;Insertion=0;Deletion=0;Score=13
JACGEL010000182	Krait	issr	5990	6004	.	+	.	ID=issr1253;Motif=ATT;Standard=AAT;Type=3;Length=15;Match=13;Subsitution=2;Insertion=0;Deletion=0;Score=11
JACGEL010000182	Krait	issr	6679	6725	.	+	.	ID=issr1254;Motif=TAT;Standard=AAT;Type=3;Length=47;Match=33;Subsitution=12;Insertion=2;Deletion=2;Score=13
JACGEL010000183	Krait	issr	622	649	.	+	.	ID=issr1255;Motif=TAA;Standard=AAT;Type=3;Length=28;Match=23;Subsitution=5;Insertion=0;Deletion=1;Score=16
JACGEL010000183	Krait	issr	1067	1085	.	+	.	ID=issr1256;Motif=AAG;Standard=AAG;Type=3;Length=19;Match=18;Subsitution=1;Insertion=0;Deletion=1;Score=15
JACGEL010000184	Krait	issr	1874	1896	.	+	.	ID=issr1257;Motif=TAA;Standard=AAT;Type=3;Length=23;Match=17;Subsitution=6;Insertion=0;Deletion=0;Score=11
JACGEL010000184	Krait	issr	2010	2023	.	+	.	ID=issr1258;Motif=ATTT;Standard=AAAT;Type=4;Length=14;Match=13;Subsitution=1;Insertion=0;Deletion=0;Score=12
JACGEL010000184	Krait	issr	5041	5050	.	+	.	ID=issr1259;Motif=ATA;Standard=AAT;Type=3;Length=10;Match=10;Subsitution=0;Insertion=0;Deletion=0;Score=10
JACGEL010000185	Krait	issr	632	645	.	+	.	ID=issr1260;Motif=T;Standard=A;Type=1;Length=14;Match=12;Subsitution=2;Insertion=0;Deletion=0;Score=10
JACGEL010000185	Krait	issr	938	970	.	+	.	ID=issr1261;Motif=TAA;Standard=AAT;Type=3;Length=33;Match=25;Subsitution=8;Insertion=0;Deletion=2;Score=13
JACGEL010000185	Krait	issr	1165	1182	.	+	.	ID=issr1262;Motif=TA;Standard=AT;Type=2;Length=18;Match=15;Subsitution=3;Insertion=0;Deletion=1;Score=10
JACGEL010000185	Krait	issr	1317	1334	.	+	.	ID=issr1263;Motif=GAA;Standard=AAG;Type=3;Length=18;Match=14;Subsitution=4;Insertion=0;Deletion=0;Score=10
JACGEL010000185	Krait	issr	1395	1452	.	+	.	ID=issr1264;Motif=T;Standard=A;Type=1;Length=58;Match=36;Subsitution=22;Insertion=0;Deletion=0;Score=14
JACGEL010000185	Krait	issr	1880	1917	.	+	.	ID=issr1265;Motif=AT;Standard=AT;Type=2;Length=38;Match=30;Subsitution=8;Insertion=0;Deletion=5;Score=12
JACGEL010000185	Krait	issr	1983	2072	.	+	.	ID=issr1266;Motif=T;Standard=A;Type=1;Length=90;Match=52;Subsitution=38;Insertion=0;Deletion=0;Score=14
JACGEL010000185	Krait	issr	2429	2459	.	+	.	ID=issr1267;Motif=AAAT;Standard=AAAT;Type=4;Length=31;Match=25;Subsitution=6;Insertion=0;Deletion=1;Score=17
JACGEL010000185	Krait	issr	5632	5674	.	+	.	ID=issr1268;Motif=AAT;Standard=AAT;Type=3;Length=43;Match=30;Subsitution=9;Insertion=4;Deletion=0;Score=13
JACGEL010000186	Krait	issr	1989	2024	.	+	.	ID=issr1269;Motif=A;Standard=A;Type=1;Length=36;Match=23;Subsitution=13;Insertion=0;Deletion=0;Score=10
JACGEL010000186	Krait	issr	3008	3023	.	+	.	ID=issr1270;Motif=T;Standard=A;Type=1;Length=16;Match=14;Subsitution=2;Insertion=0;Deletion=0;Score=12
JACGEL010000186	Krait	issr	4437	4502	.	+	.	ID=issr1271;Motif=A;Standard=A;Type=1;Length=66;Match=39;Subsitution=27;Insertion=0;Deletion=0;Score=12
JACGEL010000186	Krait	issr	5890	5914	.	+	.	ID=issr1272;Motif=T;Standard=A;Type=1;Length=25;Match=20;Subsitution=5;Insertion=0;Deletion=0;Score=15
JACGEL010000187	Krait	issr	3699	3718	.	+	.	ID=issr1273;Motif=A;Standard=A;Type=1;Length=20;Match=18;Subsitution=2;Insertion=0;Deletion=0;Score=16
JACGEL010000187	Krait	issr	4727	4813	.	+	.	ID=issr1274;Motif=A;Standard=A;Type=1;Length=87;Match=51;Subsitution=36;Insertion=0;Deletion=0;Score=15
JACGEL010000187	Krait	issr	6170	6185	.	+	.	ID=issr1275;Motif=AACA;Standard=AAAC;Type=4;Length=16;Match=14;Subsitution=2;Insertion=0;Deletion=0;Score=12
JACGEL010000187	Krait	issr	6282	6321	.	+	.	ID=issr1276;Motif=A;Standard=A;Type=1;Length=40;Match=25;Subsitution=15;Insertion=0;Deletion=0;Score=10
JACGEL010000187	Krait	issr	6428	6444	.	+	.	ID=issr1277;Motif=A;Standard=A;Type=1;Length=17;Match=14;Subsitution=3;Insertion=0;Deletion=0;Score=11
JACGEL010000187	Krait	issr	6572	6587	.	+	.	ID=issr1278;Motif=A;Standard=A;Type=1;Length=16;Match=14;Subsitution=2;Insertion=0;Deletion=0;Score=12
JACGEL010000188	Krait	issr	2419	2446	.	+	.	ID=issr1279;Motif=CAG;Standard=ACG;Type=3;Length=28;Match=22;Subsitution=5;Insertion=1;Deletion=2;Score=11
JACGEL010000188	Krait	issr	4503	4526	.	+	.	ID=issr1280;Motif=TAT;Standard=AAT;Type=3;Length=24;Match=20;Subsitution=3;Insertion=1;Deletion=0;Score=15
JACGEL010000188	Krait	issr	5222	5256	.	+	.	ID=issr1281;Motif=AAT;Standard=AAT;Type=3;Length=35;Match=24;Subsitution=10;Insertion=1;Deletion=0;Score=12
JACGEL010000189	Krait	issr	58	92	.	+	.	ID=issr1282;Motif=A;Standard=A;Type=1;Length=35;Match=24;Subsitution=11;Insertion=0;Deletion=0;Score=13
JACGEL010000189	Krait	issr	1669	1717	.	+	.	ID=issr1283;Motif=ATCA;Standard=AATC;Type=4;Length=49;Match=37;Subsitution=12;Insertion=0;Deletion=3;Score=19
JACGEL010000189	Krait	issr	2060	2081	.	+	.	ID=issr1284;Motif=A;Standard=A;Type=1;Length=22;Match=18;Subsitution=4;Insertion=0;Deletion=0;Score=14
JACGEL010000189	Krait	issr	3600	3609	.	+	.	ID=issr1285;Motif=A;Standard=A;Type=1;Length=10;Match=10;Subsitution=0;Insertion=0;Deletion=0;Score=10
JACGEL010000189	Krait	issr	6752	6772	.	+	.	ID=issr1286;Motif=TAT;Standard=AAT;Type=3;Length=21;Match=16;Subsitution=4;Insertion=1;Deletion=0;Score=10
JACGEL010000190	Krait	issr	39	75	.	+	.	ID=issr1287;Motif=ATA;Standard=AAT;Type=3;Length=37;Match=26;Subsitution=6;Insertion=5;Deletion=0;Score=10
JACGEL010000190	Krait	issr	188	210	.	+	.	ID=issr1288;Motif=AAG;Standard=AAG;Type=3;Length=23;Match=19;Subsitution=4;Insertion=0;Deletion=0;Score=15
JACGEL010000190	Krait	issr	1254	1264	.	+	.	ID=issr1289;Motif=TAT;Standard=AAT;Type=3;Length=11;Match=11;Subsitution=0;Insertion=0;Deletion=0;Score=11
JACGEL010000190	Krait	issr	4929	4941	.	+	.	ID=issr1290;Motif=AATA;Standard=AAAT;Type=4;Length=13;Match=13;Subsitution=0;Insertion=0;Deletion=0;Score=13
JACGEL010000190	Krait	issr	5334	5348	.	+	.	ID=issr1291;Motif=A;Standard=A;Type=1;Length=15;Match=14;Subsitution=1;Insertion=0;Deletion=0;Score=13
JACGEL010000190	Krait	issr	6663	6703	.	+	.	ID=issr1292;Motif=TATGTG;Standard=ATACAC;Type=6;Length=41;Match=32;Subsitution=8;Insertion=1;Deletion=2;Score=18
JACGEL010000191	Krait	issr	1805	1814	.	+	.	ID=issr1293;Motif=T;Standard=A;Type=1;Length=10;Match=10;Subsitution=0;Insertion=0;Deletion=0;Score=10
JACGEL010000191	Krait	issr	3305	3338	.	+	.	ID=issr1294;Motif=A;Standard=A;Type=1;Length=34;Match=25;Subsitution=9;Insertion=0;Deletion=0;Score=16
JACGEL010000191	Krait	issr	4378	4394	.	+	.	ID=issr1295;Motif=T;Standard=A;Type=1;Length=17;Match=15;Subsitution=2;Insertion=0;Deletion=0;Score=13
JACGEL010000191	Krait	issr	5072	5082	.	+	.	ID=issr1296;Motif=AAG;Standard=AAG;Type=3;Length=11;Match=11;Subsitution=0;Insertion=0;Deletion=0;Score=11
JACGEL010000191	Krait	issr	5502	5551	.	+	.	ID=issr1297;Motif=TTGA;Standard=AATC;Type=4;Length=50;Match=38;Subsitution=9;Insertion=3;Deletion=1;Score=21
JACGEL010000191	Krait	issr	5749	5773	.	+	.	ID=issr1298;Motif=AATA;Standard=AAAT;Type=4;Length=25;Match=18;Subsitution=7;Insertion=0;Deletion=0;Score=11
JACGEL010000191	Krait	issr	6761	6771	.	+	.	ID=issr1299;Motif=T;Standard=A;Type=1;Length=11;Match=11;Subsitution=0;Insertion=0;Deletion=0;Score=11
JACGEL010000192	Krait	issr	8	32	.	+	.	ID=issr1300;Motif=AT;Standard=AT;Type=2;Length=25;Match=19;Subsitution=6;Insertion=0;Deletion=1;Score=11
JACGEL010000192	Krait	issr	145	162	.	+	.	ID=issr1301;Motif=TAAT;Standard=AATT;Type=4;Length=18;Match=16;Subsitution=2;Insertion=0;Deletion=0;Score=14
JACGEL010000192	Krait	issr	2258	2271	.	+	.	ID=issr1302;Motif=T;Standard=A;Type=1;Length=14;Match=12;Subsitution=2;Insertion=0;Deletion=0;Score=10
JACGEL010000192	Krait	issr	6199	6212	.	+	.	ID=issr1303;Motif=TTA;Standard=AAT;Type=3;Length=14;Match=12;Subsitution=2;Insertion=0;Deletion=0;Score=10
JACGEL010000192	Krait	issr	6776	6814	.	+	.	ID=issr1304;Motif=AATC;Standard=AATC;Type=4;Length=39;Match=29;Subsitution=7;Insertion=3;Deletion=0;Score=16
JACGEL010000193	Krait	issr	870	910	.	+	.	ID=issr1305;Motif=A;Standard=A;Type=1;Length=41;Match=26;Subsitution=15;Insertion=0;Deletion=0;Score=11
JACGEL010000193	Krait	issr	1086	1116	.	+	.	ID=issr1306;Motif=ATA;Standard=AAT;Type=3;Length=31;Match=23;Subsitution=7;Insertion=1;Deletion=1;Score=12
JACGEL010000193	Krait	issr	1537	1575	.	+	.	ID=issr1307;Motif=TA;Standard=AT;Type=2;Length=39;Match=31;Subsitution=5;Insertion=3;Deletion=1;Score=18
JACGEL010000193	Krait	issr	2438	2471	.	+	.	ID=issr1308;Motif=TTA;Standard=AAT;Type=3;Length=34;Match=23;Subsitution=9;Insertion=2;Deletion=0;Score=10
JACGEL010000193	Krait	issr	3775	3789	.	+	.	ID=issr1309;Motif=TTA;Standard=AAT;Type=3;Length=15;Match=13;Subsitution=2;Insertion=0;Deletion=0;Score=11
JACGEL010000193	Krait	issr	4089	4117	.	+	.	ID=issr1310;Motif=A;Standard=A;Type=1;Length=29;Match=20;Subsitution=9;Insertion=0;Deletion=0;Score=11
JACGEL010000193	Krait	issr	6449	6476	.	+	.	ID=issr1311;Motif=ATT;Standard=AAT;Type=3;Length=28;Match=22;Subsitution=5;Insertion=1;Deletion=2;Score=11
JACGEL010000194	Krait	issr	224	253	.	+	.	ID=issr1312;Motif=AAT;Standard=AAT;Type=3;Length=30;Match=23;Subsitution=6;Insertion=1;Deletion=0;Score=15
JACGEL010000194	Krait	issr	3558	3569	.	+	.	ID=issr1313;Motif=T;Standard=A;Type=1;Length=12;Match=11;Subsitution=1;Insertion=0;Deletion=0;Score=10
JACGEL010000194	Krait	issr	3634	3669	.	+	.	ID=issr1314;Motif=T;Standard=A;Type=1;Length=36;Match=25;Subsitution=11;Insertion=0;Deletion=0;Score=14
JACGEL010000194	Krait	issr	4391	4430	.	+	.	ID=issr1315;Motif=T;Standard=A;Type=1;Length=40;Match=29;Subsitution=11;Insertion=0;Deletion=0;Score=18
JACGEL010000194	Krait	issr	5365	5376	.	+	.	ID=issr1316;Motif=CTT;Standard=AAG;Type=3;Length=12;Match=11;Subsitution=1;Insertion=0;Deletion=0;Score=10
JACGEL010000194	Krait	issr	5973	5982	.	+	.	ID=issr1317;Motif=T;Standard=A;Type=1;Length=10;Match=10;Subsitution=0;Insertion=0;Deletion=0;Score=10
JACGEL010000195	Krait	issr	1320	1366	.	+	.	ID=issr1318;Motif=ATA;Standard=AAT;Type=3;Length=47;Match=34;Subsitution=9;Insertion=4;Deletion=2;Score=13
JACGEL010000195	Krait	issr	3490	3525	.	+	.	ID=issr1319;Motif=T;Standard=A;Type=1;Length=36;Match=27;Subsitution=9;Insertion=0;Deletion=0;Score=18
JACGEL010000195	Krait	issr	4999	5017	.	+	.	ID=issr1320;Motif=AT;Standard=AT;Type=2;Length=19;Match=17;Subsitution=2;Insertion=0;Deletion=2;Score=11
JACGEL010000195	Krait	issr	5668	5685	.	+	.	ID=issr1321;Motif=A;Standard=A;Type=1;Length=18;Match=14;Subsitution=4;Insertion=0;Deletion=0;Score=10
JACGEL010000196	Krait	issr	1676	1688	.	+	.	ID=issr1322;Motif=AGC;Standard=ACG;Type=3;Length=13;Match=12;Subsitution=1;Insertion=0;Deletion=0;Score=11
JACGEL010000196	Krait	issr	2180	2205	.	+	.	ID=issr1323;Motif=ATA;Standard=AAT;Type=3;Length=26;Match=19;Subsitution=6;Insertion=1;Deletion=0;Score=11
JACGEL010000196	Krait	issr	2278	2287	.	+	.	ID=issr1324;Motif=ATA;Standard=AAT;Type=3;Length=10;Match=10;Subsitution=0;Insertion=0;Deletion=0;Score=10
JACGEL010000196	Krait	issr	3006	3031	.	+	.	ID=issr1325;Motif=AAT;Standard=AAT;Type=3;Length=26;Match=20;Subsitution=3;Insertion=3;Deletion=0;Score=11
JACGEL010000196	Krait	issr	5400	5417	.	+	.	ID=issr1326;Motif=TG;Standard=AC;Type=2;Length=18;Match=15;Subsitution=3;Insertion=0;Deletion=1;Score=10
JACGEL010000196	Krait	issr	5659	5671	.	+	.	ID=issr1327;Motif=AAAT;Standard=AAAT;Type=4;Length=13;Match=13;Subsitution=0;Insertion=0;Deletion=0;Score=13
JACGEL010000197	Krait	issr	41	73	.	+	.	ID=issr1328;Motif=TAC;Standard=ATC;Type=3;Length=33;Match=25;Subsitution=7;Insertion=1;Deletion=1;Score=14
JACGEL010000197	Krait	issr	2812	2832	.	+	.	ID=issr1329;Motif=ATA;Standard=AAT;Type=3;Length=21;Match=16;Subsitution=4;Insertion=1;Deletion=0;Score=10
JACGEL010000197	Krait	issr	3170	3198	.	+	.	ID=issr1330;Motif=TAA;Standard=AAT;Type=3;Length=29;Match=20;Subsitution=8;Insertion=1;Deletion=0;Score=10
JACGEL010000197	Krait	issr	3725	3766	.	+	.	ID=issr1331;Motif=TA;Standard=AT;Type=2;Length=42;Match=29;Subsitution=8;Insertion=5;Deletion=0;Score=11
JACGEL010000197	Krait	issr	6539	6570	.	+	.	ID=issr1332;Motif=AATT;Standard=AATT;Type=4;Length=32;Match=25;Subsitution=6;Insertion=1;Deletion=2;Score=13
JACGEL010000198	Krait	issr	36	53	.	+	.	ID=issr1333;Motif=T;Standard=A;Type=1;Length=18;Match=14;Subsitution=4;Insertion=0;Deletion=0;Score=10
JACGEL010000198	Krait	issr	200	230	.	+	.	ID=issr1334;Motif=A;Standard=A;Type=1;Length=31;Match=23;Subsitution=8;Insertion=0;Deletion=0;Score=15
JACGEL010000198	Krait	issr	412	433	.	+	.	ID=issr1335;Motif=AT;Standard=AT;Type=2;Length=22;Match=18;Subsitution=3;Insertion=1;Deletion=1;Score=11
JACGEL010000198	Krait	issr	616	627	.	+	.	ID=issr1336;Motif=TGGA;Standard=ATCC;Type=4;Length=12;Match=12;Subsitution=0;Insertion=0;Deletion=0;Score=12
JACGEL010000198	Krait	issr	3506	3523	.	+	.	ID=issr1337;Motif=TTA;Standard=AAT;Type=3;Length=18;Match=15;Subsitution=3;Insertion=0;Deletion=0;Score=12
JACGEL010000198	Krait	issr	3926	3957	.	+	.	ID=issr1338;Motif=A;Standard=A;Type=1;Length=32;Match=21;Subsitution=11;Insertion=0;Deletion=0;Score=10
JACGEL010000198	Krait	issr	4790	4801	.	+	.	ID=issr1339;Motif=T;Standard=A;Type=1;Length=12;Match=11;Subsitution=1;Insertion=0;Deletion=0;Score=10
JACGEL010000198	Krait	issr	4958	4988	.	+	.	ID=issr1340;Motif=TAT;Standard=AAT;Type=3;Length=31;Match=27;Subsitution=4;Insertion=0;Deletion=2;Score=19
JACGEL010000198	Krait	issr	5854	5869	.	+	.	ID=issr1341;Motif=ATT;Standard=AAT;Type=3;Length=16;Match=13;Subsitution=3;Insertion=0;Deletion=0;Score=10
JACGEL010000199	Krait	issr	937	950	.	+	.	ID=issr1342;Motif=A;Standard=A;Type=1;Length=14;Match=12;Subsitution=2;Insertion=0;Deletion=0;Score=10
JACGEL010000199	Krait	issr	1306	1355	.	+	.	ID=issr1343;Motif=T;Standard=A;Type=1;Length=50;Match=32;Subsitution=18;Insertion=0;Deletion=0;Score=14
JACGEL010000199	Krait	issr	1396	1423	.	+	.	ID=issr1344;Motif=CATT;Standard=AATG;Type=4;Length=28;Match=23;Subsitution=5;Insertion=0;Deletion=3;Score=12
JACGEL010000199	Krait	issr	1630	1648	.	+	.	ID=issr1345;Motif=TAA;Standard=AAT;Type=3;Length=19;Match=16;Subsitution=2;Insertion=1;Deletion=0;Score=12
JACGEL010000199	Krait	issr	2389	2416	.	+	.	ID=issr1346;Motif=TA;Standard=AT;Type=2;Length=28;Match=22;Subsitution=4;Insertion=2;Deletion=0;Score=14
JACGEL010000199	Krait	issr	3329	3338	.	+	.	ID=issr1347;Motif=GAT;Standard=ATC;Type=3;Length=10;Match=10;Subsitution=0;Insertion=0;Deletion=0;Score=10
JACGEL010000199	Krait	issr	3576	3627	.	+	.	ID=issr1348;Motif=AT;Standard=AT;Type=2;Length=52;Match=37;Subsitution=13;Insertion=2;Deletion=4;Score=12
JACGEL010000199	Krait	issr	3655	3693	.	+	.	ID=issr1349;Motif=A;Standard=A;Type=1;Length=39;Match=29;Subsitution=10;Insertion=0;Deletion=0;Score=19
JACGEL010000199	Krait	issr	4454	4516	.	+	.	ID=issr1350;Motif=A;Standard=A;Type=1;Length=63;Match=40;Subsitution=23;Insertion=0;Deletion=0;Score=17
JACGEL010000200	Krait	issr	172	201	.	+	.	ID=issr1351;Motif=TTA;Standard=AAT;Type=3;Length=30;Match=25;Subsitution=5;Insertion=0;Deletion=2;Score=16
JACGEL010000200	Krait	issr	4201	4210	.	+	.	ID=issr1352;Motif=TAT;Standard=AAT;Type=3;Length=10;Match=10;Subsitution=0;Insertion=0;Deletion=0;Score=10
JACGEL010000200	Krait	issr	6700	6740	.	+	.	ID=issr1353;Motif=T;Standard=A;Type=1;Length=41;Match=29;Subsitution=12;Insertion=0;Deletion=0;Score=17
JACGEL010000201	Krait	issr	79	114	.	+	.	ID=issr1354;Motif=T;Standard=A;Type=1;Length=36;Match=23;Subsitution=13;Insertion=0;Deletion=0;Score=10
JACGEL010000201	Krait	issr	2889	2914	.	+	.	ID=issr1355;Motif=AT;Standard=AT;Type=2;Length=26;Match=21;Subsitution=5;Insertion=0;Deletion=2;Score=12
JACGEL010000201	Krait	issr	5424	5442	.	+	.	ID=issr1356;Motif=AAT;Standard=AAT;Type=3;Length=19;Match=17;Subsitution=2;Insertion=0;Deletion=1;Score=13
JACGEL010000202	Krait	issr	1994	2018	.	+	.	ID=issr1357;Motif=TAA;Standard=AAT;Type=3;Length=25;Match=20;Subsitution=3;Insertion=2;Deletion=0;Score=13
JACGEL010000202	Krait	issr	2743	2775	.	+	.	ID=issr1358;Motif=AAT;Standard=AAT;Type=3;Length=33;Match=26;Subsitution=3;Insertion=4;Deletion=2;Score=11
JACGEL010000202	Krait	issr	4842	4851	.	+	.	ID=issr1359;Motif=A;Standard=A;Type=1;Length=10;Match=10;Subsitution=0;Insertion=0;Deletion=0;Score=10
JACGEL010000202	Krait	issr	5751	5786	.	+	.	ID=issr1360;Motif=A;Standard=A;Type=1;Length=36;Match=23;Subsitution=13;Insertion=0;Deletion=0;Score=10
JACGEL010000202	Krait	issr	6280	6338	.	+	.	ID=issr1361;Motif=ATT;Standard=AAT;Type=3;Length=59;Match=41;Subsitution=14;Insertion=4;Deletion=1;Score=17
JACGEL010000202	Krait	issr	6362	6383	.	+	.	ID=issr1362;Motif=TTA;Standard=AAT;Type=3;Length=22;Match=18;Subsitution=4;Insertion=0;Deletion=0;Score=14
JACGEL010000203	Krait	issr	631	669	.	+	.	ID=issr1363;Motif=T;Standard=A;Type=1;Length=39;Match=25;Subsitution=14;Insertion=0;Deletion=0;Score=11
JACGEL010000203	Krait	issr	1122	1142	.	+	.	ID=issr1364;Motif=TAT;Standard=AAT;Type=3;Length=21;Match=18;Subsitution=1;Insertion=2;Deletion=0;Score=13
JACGEL010000203	Krait	issr	1633	1655	.	+	.	ID=issr1365;Motif=TAA;Standard=AAT;Type=3;Length=23;Match=18;Subsitution=5;Insertion=0;Deletion=1;Score=11
JACGEL010000203	Krait	issr	6613	6630	.	+	.	ID=issr1366;Motif=GAT;Standard=ATC;Type=3;Length=18;Match=18;Subsitution=0;Insertion=0;Deletion=3;Score=12
JACGEL010000204	Krait	issr	517	534	.	+	.	ID=issr1367;Motif=AAT;Standard=AAT;Type=3;Length=18;Match=15;Subsitution=3;Insertion=0;Deletion=0;Score=12
JACGEL010000204	Krait	issr	1062	1091	.	+	.	ID=issr1368;Motif=TAT;Standard=AAT;Type=3;Length=30;Match=23;Subsitution=4;Insertion=3;Deletion=0;Score=13
JACGEL010000204	Krait	issr	1935	1944	.	+	.	ID=issr1369;Motif=TGC;Standard=ACG;Type=3;Length=10;Match=10;Subsitution=0;Insertion=0;Deletion=0;Score=10
JACGEL010000204	Krait	issr	3600	3609	.	+	.	ID=issr1370;Motif=T;Standard=A;Type=1;Length=10;Match=10;Subsitution=0;Insertion=0;Deletion=0;Score=10
JACGEL010000204	Krait	issr	3721	3736	.	+	.	ID=issr1371;Motif=TAC;Standard=ATC;Type=3;Length=16;Match=14;Subsitution=2;Insertion=0;Deletion=1;Score=10
JACGEL010000204	Krait	issr	4528	4553	.	+	.	ID=issr1372;Motif=AAT;Standard=AAT;Type=3;Length=26;Match=20;Subsitution=5;Insertion=1;Deletion=1;Score=11
JACGEL010000204	Krait	issr	4961	4999	.	+	.	ID=issr1373;Motif=T;Standard=A;Type=1;Length=39;Match=26;Subsitution=13;Insertion=0;Deletion=0;Score=13
JACGEL010000204	Krait	issr	5656	5688	.	+	.	ID=issr1374;Motif=ATT;Standard=AAT;Type=3;Length=33;Match=24;Subsitution=8;Insertion=1;Deletion=1;Score=12
JACGEL010000204	Krait	issr	5925	5934	.	+	.	ID=issr1375;Motif=AAT;Standard=AAT;Type=3;Length=10;Match=10;Subsitution=0;Insertion=0;Deletion=0;Score=10
JACGEL010000204	Krait	issr	6846	6869	.	+	.	ID=issr1376;Motif=T;Standard=A;Type=1;Length=24;Match=17;Subsitution=7;Insertion=0;Deletion=0;Score=10
JACGEL010000205	Krait	issr	1	29	.	+	.	ID=issr1377;Motif=TA;Standard=AT;Type=2;Length=29;Match=24;Subsitution=5;Insertion=0;Deletion=1;Score=17
JACGEL010000205	Krait	issr	124	153	.	+	.	ID=issr1378;Motif=A;Standard=A;Type=1;Length=30;Match=20;Subsitution=10;Insertion=0;Deletion=0;Score=10
JACGEL010000205	Krait	issr	833	860	.	+	.	ID=issr1379;Motif=ATA;Standard=AAT;Type=3;Length=28;Match=20;Subsitution=7;Insertion=1;Deletion=0;Score=11
JACGEL010000205	Krait	issr	1067	1122	.	+	.	ID=issr1380;Motif=T;Standard=A;Type=1;Length=56;Match=37;Subsitution=19;Insertion=0;Deletion=0;Score=18
JACGEL010000205	Krait	issr	1565	1599	.	+	.	ID=issr1381;Motif=AT;Standard=AT;Type=2;Length=35;Match=25;Subsitution=9;Insertion=1;Deletion=1;Score=12
JACGEL010000205	Krait	issr	1830	1926	.	+	.	ID=issr1382;Motif=A;Standard=A;Type=1;Length=97;Match=57;Subsitution=40;Insertion=0;Deletion=0;Score=17
JACGEL010000205	Krait	issr	3384	3395	.	+	.	ID=issr1383;Motif=AAAT;Standard=AAAT;Type=4;Length=12;Match=12;Subsitution=0;Insertion=0;Deletion=0;Score=12
JACGEL010000205	Krait	issr	4644	4661	.	+	.	ID=issr1384;Motif=A;Standard=A;Type=1;Length=18;Match=14;Subsitution=4;Insertion=0;Deletion=0;Score=10
JACGEL010000205	Krait	issr	5057	5087	.	+	.	ID=issr1385;Motif=ATT;Standard=AAT;Type=3;Length=31;Match=27;Subsitution=2;Insertion=2;Deletion=1;Score=19
JACGEL010000205	Krait	issr	5347	5372	.	+	.	ID=issr1386;Motif=ATT;Standard=AAT;Type=3;Length=26;Match=20;Subsitution=4;Insertion=2;Deletion=0;Score=12
JACGEL010000205	Krait	issr	6225	6278	.	+	.	ID=issr1387;Motif=AAAT;Standard=AAAT;Type=4;Length=54;Match=46;Subsitution=6;Insertion=2;Deletion=5;Score=26
JACGEL010000205	Krait	issr	6842	6865	.	+	.	ID=issr1388;Motif=TTA;Standard=AAT;Type=3;Length=24;Match=21;Subsitution=2;Insertion=1;Deletion=2;Score=13
JACGEL010000206	Krait	issr	548	574	.	+	.	ID=issr1389;Motif=T;Standard=A;Type=1;Length=27;Match=21;Subsitution=6;Insertion=0;Deletion=0;Score=15
JACGEL010000206	Krait	issr	667	715	.	+	.	ID=issr1390;Motif=ATTA;Standard=AATT;Type=4;Length=49;Match=38;Subsitution=9;Insertion=2;Deletion=0;Score=25
JACGEL010000206	Krait	issr	721	764	.	+	.	ID=issr1391;Motif=AATT;Standard=AATT;Type=4;Length=44;Match=33;Subsitution=11;Insertion=0;Deletion=1;Score=20
JACGEL010000206	Krait	issr	885	953	.	+	.	ID=issr1392;Motif=A;Standard=A;Type=1;Length=69;Match=45;Subsitution=24;Insertion=0;Deletion=0;Score=21
JACGEL010000206	Krait	issr	2800	2832	.	+	.	ID=issr1393;Motif=GAAATT;Standard=AAATTG;Type=6;Length=33;Match=30;Subsitution=3;Insertion=0;Deletion=1;Score=25
JACGEL010000206	Krait	issr	3401	3412	.	+	.	ID=issr1394;Motif=T;Standard=A;Type=1;Length=12;Match=11;Subsitution=1;Insertion=0;Deletion=0;Score=10
JACGEL010000206	Krait	issr	5689	5716	.	+	.	ID=issr1395;Motif=A;Standard=A;Type=1;Length=28;Match=19;Subsitution=9;Insertion=0;Deletion=0;Score=10
JACGEL010000206	Krait	issr	6365	6428	.	+	.	ID=issr1396;Motif=A;Standard=A;Type=1;Length=64;Match=37;Subsitution=27;Insertion=0;Deletion=0;Score=10
JACGEL010000207	Krait	issr	698	712	.	+	.	ID=issr1397;Motif=ATA;Standard=AAT;Type=3;Length=15;Match=13;Subsitution=2;Insertion=0;Deletion=0;Score=11
JACGEL010000207	Krait	issr	1048	1072	.	+	.	ID=issr1398;Motif=GCAT;Standard=ATGC;Type=4;Length=25;Match=19;Subsitution=5;Insertion=1;Deletion=0;Score=12
JACGEL010000207	Krait	issr	1509	1528	.	+	.	ID=issr1399;Motif=GCA;Standard=ACG;Type=3;Length=20;Match=16;Subsitution=4;Insertion=0;Deletion=1;Score=10
JACGEL010000207	Krait	issr	1562	1609	.	+	.	ID=issr1400;Motif=CAA;Standard=AAC;Type=3;Length=48;Match=34;Subsitution=13;Insertion=1;Deletion=1;Score=17
JACGEL010000208	Krait	issr	1900	1909	.	+	.	ID=issr1401;Motif=TAT;Standard=AAT;Type=3;Length=10;Match=10;Subsitution=0;Insertion=0;Deletion=0;Score=10
JACGEL010000208	Krait	issr	4626	4652	.	+	.	ID=issr1402;Motif=TGA;Standard=ATC;Type=3;Length=27;Match=23;Subsitution=3;Insertion=1;Deletion=3;Score=12
JACGEL010000208	Krait	issr	5579	5614	.	+	.	ID=issr1403;Motif=TA;Standard=AT;Type=2;Length=36;Match=28;Subsitution=8;Insertion=0;Deletion=3;Score=14
JACGEL010000208	Krait	issr	5885	5894	.	+	.	ID=issr1404;Motif=ACG;Standard=ACG;Type=3;Length=10;Match=10;Subsitution=0;Insertion=0;Deletion=0;Score=10
JACGEL010000209	Krait	issr	1401	1433	.	+	.	ID=issr1405;Motif=AT;Standard=AT;Type=2;Length=33;Match=26;Subsitution=7;Insertion=0;Deletion=3;Score=13
JACGEL010000209	Krait	issr	2301	2346	.	+	.	ID=issr1406;Motif=ATA;Standard=AAT;Type=3;Length=46;Match=33;Subsitution=11;Insertion=2;Deletion=0;Score=18
JACGEL010000209	Krait	issr	4828	4867	.	+	.	ID=issr1407;Motif=TTA;Standard=AAT;Type=3;Length=40;Match=28;Subsitution=10;Insertion=2;Deletion=1;Score=12
JACGEL010000209	Krait	issr	6407	6425	.	+	.	ID=issr1408;Motif=TAC;Standard=ATC;Type=3;Length=19;Match=15;Subsitution=4;Insertion=0;Deletion=0;Score=11
JACGEL010000210	Krait	issr	865	874	.	+	.	ID=issr1409;Motif=TAT;Standard=AAT;Type=3;Length=10;Match=10;Subsitution=0;Insertion=0;Deletion=0;Score=10
JACGEL010000210	Krait	issr	2457	2531	.	+	.	ID=issr1410;Motif=A;Standard=A;Type=1;Length=75;Match=44;Subsitution=31;Insertion=0;Deletion=0;Score=13
JACGEL010000210	Krait	issr	2752	2777	.	+	.	ID=issr1411;Motif=T;Standard=A;Type=1;Length=26;Match=18;Subsitution=8;Insertion=0;Deletion=0;Score=10
JACGEL010000210	Krait	issr	3941	3956	.	+	.	ID=issr1412;Motif=TCA;Standard=ATC;Type=3;Length=16;Match=13;Subsitution=3;Insertion=0;Deletion=0;Score=10
JACGEL010000210	Krait	issr	5938	5955	.	+	.	ID=issr1413;Motif=A;Standard=A;Type=1;Length=18;Match=14;Subsitution=4;Insertion=0;Deletion=0;Score=10
JACGEL010000210	Krait	issr	6029	6045	.	+	.	ID=issr1414;Motif=TAT;Standard=AAT;Type=3;Length=17;Match=15;Subsitution=1;Insertion=1;Deletion=0;Score=12
JACGEL010000211	Krait	issr	4687	4700	.	+	.	ID=issr1415;Motif=A;Standard=A;Type=1;Length=14;Match=12;Subsitution=2;Insertion=0;Deletion=0;Score=10
JACGEL010000211	Krait	issr	4932	4962	.	+	.	ID=issr1416;Motif=A;Standard=A;Type=1;Length=31;Match=23;Subsitution=8;Insertion=0;Deletion=0;Score=15
JACGEL010000211	Krait	issr	5208	5219	.	+	.	ID=issr1417;Motif=A;Standard=A;Type=1;Length=12;Match=11;Subsitution=1;Insertion=0;Deletion=0;Score=10
JACGEL010000211	Krait	issr	6503	6517	.	+	.	ID=issr1418;Motif=CAAT;Standard=AATC;Type=4;Length=15;Match=15;Subsitution=0;Insertion=0;Deletion=1;Score=13
JACGEL010000212	Krait	issr	3853	3866	.	+	.	ID=issr1419;Motif=T;Standard=A;Type=1;Length=14;Match=12;Subsitution=2;Insertion=0;Deletion=0;Score=10
JACGEL010000212	Krait	issr	4360	4393	.	+	.	ID=issr1420;Motif=TTC;Standard=AAG;Type=3;Length=34;Match=24;Subsitution=10;Insertion=0;Deletion=0;Score=14
JACGEL010000212	Krait	issr	6759	6770	.	+	.	ID=issr1421;Motif=GCT;Standard=ACG;Type=3;Length=12;Match=11;Subsitution=1;Insertion=0;Deletion=0;Score=10
JACGEL010000213	Krait	issr	3413	3424	.	+	.	ID=issr1422;Motif=ATC;Standard=ATC;Type=3;Length=12;Match=11;Subsitution=1;Insertion=0;Deletion=0;Score=10
JACGEL010000213	Krait	issr	6257	6282	.	+	.	ID=issr1423;Motif=CAT;Standard=ATC;Type=3;Length=26;Match=21;Subsitution=5;Insertion=0;Deletion=1;Score=14
JACGEL010000214	Krait	issr	733	749	.	+	.	ID=issr1424;Motif=GAA;Standard=AAG;Type=3;Length=17;Match=14;Subsitution=3;Insertion=0;Deletion=0;Score=11
JACGEL010000214	Krait	issr	1147	1159	.	+	.	ID=issr1425;Motif=AAGA;Standard=AAAG;Type=4;Length=13;Match=13;Subsitution=0;Insertion=0;Deletion=0;Score=13
JACGEL010000214	Krait	issr	1216	1256	.	+	.	ID=issr1426;Motif=TATT;Standard=AAAT;Type=4;Length=41;Match=31;Subsitution=8;Insertion=2;Deletion=2;Score=15
JACGEL010000214	Krait	issr	2497	2527	.	+	.	ID=issr1427;Motif=TTATT;Standard=AAAAT;Type=5;Length=31;Match=26;Subsitution=4;Insertion=1;Deletion=0;Score=20
JACGEL010000214	Krait	issr	2547	2599	.	+	.	ID=issr1428;Motif=TA;Standard=AT;Type=2;Length=53;Match=36;Subsitution=17;Insertion=0;Deletion=4;Score=11
JACGEL010000214	Krait	issr	4135	4154	.	+	.	ID=issr1429;Motif=TAT;Standard=AAT;Type=3;Length=20;Match=16;Subsitution=3;Insertion=1;Deletion=0;Score=11
JACGEL010000214	Krait	issr	4508	4528	.	+	.	ID=issr1430;Motif=T;Standard=A;Type=1;Length=21;Match=16;Subsitution=5;Insertion=0;Deletion=0;Score=11
JACGEL010000214	Krait	issr	4567	4576	.	+	.	ID=issr1431;Motif=CTC;Standard=AGG;Type=3;Length=10;Match=10;Subsitution=0;Insertion=0;Deletion=0;Score=10
JACGEL010000214	Krait	issr	5154	5164	.	+	.	ID=issr1432;Motif=GTT;Standard=AAC;Type=3;Length=11;Match=11;Subsitution=0;Insertion=0;Deletion=0;Score=11
JACGEL010000214	Krait	issr	5174	5198	.	+	.	ID=issr1433;Motif=AT;Standard=AT;Type=2;Length=25;Match=20;Subsitution=5;Insertion=0;Deletion=1;Score=13
JACGEL010000214	Krait	issr	5630	5640	.	+	.	ID=issr1434;Motif=ATT;Standard=AAT;Type=3;Length=11;Match=11;Subsitution=0;Insertion=0;Deletion=0;Score=11
JACGEL010000214	Krait	issr	6199	6223	.	+	.	ID=issr1435;Motif=TCA;Standard=ATC;Type=3;Length=25;Match=21;Subsitution=2;Insertion=2;Deletion=2;Score=11
JACGEL010000214	Krait	issr	6804	6813	.	+	.	ID=issr1436;Motif=T;Standard=A;Type=1;Length=10;Match=10;Subsitution=0;Insertion=0;Deletion=0;Score=10
JACGEL010000215	Krait	issr	23	88	.	+	.	ID=issr1437;Motif=A;Standard=A;Type=1;Length=66;Match=42;Subsitution=24;Insertion=0;Deletion=0;Score=18
JACGEL010000215	Krait	issr	563	598	.	+	.	ID=issr1438;Motif=ATT;Standard=AAT;Type=3;Length=36;Match=29;Subsitution=7;Insertion=0;Deletion=4;Score=14
JACGEL010000215	Krait	issr	3622	3631	.	+	.	ID=issr1439;Motif=T;Standard=A;Type=1;Length=10;Match=10;Subsitution=0;Insertion=0;Deletion=0;Score=10
JACGEL010000215	Krait	issr	3637	3655	.	+	.	ID=issr1440;Motif=TA;Standard=AT;Type=2;Length=19;Match=16;Subsitution=3;Insertion=0;Deletion=0;Score=13
JACGEL010000215	Krait	issr	4846	4874	.	+	.	ID=issr1441;Motif=TA;Standard=AT;Type=2;Length=29;Match=23;Subsitution=5;Insertion=1;Deletion=2;Score=12
JACGEL010000215	Krait	issr	5494	5511	.	+	.	ID=issr1442;Motif=AT;Standard=AT;Type=2;Length=18;Match=16;Subsitution=1;Insertion=1;Deletion=0;Score=13
JACGEL010000216	Krait	issr	1860	1876	.	+	.	ID=issr1443;Motif=TA;Standard=AT;Type=2;Length=17;Match=15;Subsitution=2;Insertion=0;Deletion=0;Score=13
JACGEL010000216	Krait	issr	2555	2604	.	+	.	ID=issr1444;Motif=TTA;Standard=AAT;Type=3;Length=50;Match=35;Subsitution=11;Insertion=4;Deletion=1;Score=14
JACGEL010000216	Krait	issr	3893	3967	.	+	.	ID=issr1445;Motif=T;Standard=A;Type=1;Length=75;Match=44;Subsitution=31;Insertion=0;Deletion=0;Score=13
JACGEL010000216	Krait	issr	5976	5988	.	+	.	ID=issr1446;Motif=ATA;Standard=AAT;Type=3;Length=13;Match=12;Subsitution=1;Insertion=0;Deletion=0;Score=11
JACGEL010000216	Krait	issr	6682	6693	.	+	.	ID=issr1447;Motif=GTTC;Standard=AAGC;Type=4;Length=12;Match=12;Subsitution=0;Insertion=0;Deletion=0;Score=12
JACGEL010000217	Krait	issr	30	60	.	+	.	ID=issr1448;Motif=A;Standard=A;Type=1;Length=31;Match=25;Subsitution=6;Insertion=0;Deletion=0;Score=19
JACGEL010000217	Krait	issr	294	322	.	+	.	ID=issr1449;Motif=A;Standard=A;Type=1;Length=29;Match=21;Subsitution=8;Insertion=0;Deletion=0;Score=13
JACGEL010000217	Krait	issr	1331	1357	.	+	.	ID=issr1450;Motif=AT;Standard=AT;Type=2;Length=27;Match=20;Subsitution=6;Insertion=1;Deletion=1;Score=10
JACGEL010000217	Krait	issr	2129	2158	.	+	.	ID=issr1451;Motif=AT;Standard=AT;Type=2;Length=30;Match=22;Subsitution=7;Insertion=1;Deletion=1;Score=11
JACGEL010000217	Krait	issr	3109	3123	.	+	.	ID=issr1452;Motif=AT;Standard=AT;Type=2;Length=15;Match=13;Subsitution=2;Insertion=0;Deletion=0;Score=11
JACGEL010000217	Krait	issr	3312	3325	.	+	.	ID=issr1453;Motif=AT;Standard=AT;Type=2;Length=14;Match=12;Subsitution=2;Insertion=0;Deletion=0;Score=10
JACGEL010000217	Krait	issr	4049	4075	.	+	.	ID=issr1454;Motif=AAT;Standard=AAT;Type=3;Length=27;Match=22;Subsitution=4;Insertion=1;Deletion=0;Score=16
JACGEL010000217	Krait	issr	5882	5896	.	+	.	ID=issr1455;Motif=T;Standard=A;Type=1;Length=15;Match=13;Subsitution=2;Insertion=0;Deletion=0;Score=11
JACGEL010000218	Krait	issr	261	270	.	+	.	ID=issr1456;Motif=AAG;Standard=AAG;Type=3;Length=10;Match=10;Subsitution=0;Insertion=0;Deletion=0;Score=10
JACGEL010000218	Krait	issr	717	769	.	+	.	ID=issr1457;Motif=AAT;Standard=AAT;Type=3;Length=53;Match=35;Subsitution=17;Insertion=1;Deletion=2;Score=12
JACGEL010000218	Krait	issr	1186	1196	.	+	.	ID=issr1458;Motif=AAG;Standard=AAG;Type=3;Length=11;Match=11;Subsitution=0;Insertion=0;Deletion=0;Score=11
JACGEL010000218	Krait	issr	2925	2936	.	+	.	ID=issr1459;Motif=ATTT;Standard=AAAT;Type=4;Length=12;Match=12;Subsitution=0;Insertion=0;Deletion=0;Score=12
JACGEL010000218	Krait	issr	4155	4170	.	+	.	ID=issr1460;Motif=TA;Standard=AT;Type=2;Length=16;Match=14;Subsitution=2;Insertion=0;Deletion=1;Score=10
JACGEL010000218	Krait	issr	5370	5394	.	+	.	ID=issr1461;Motif=TAT;Standard=AAT;Type=3;Length=25;Match=18;Subsitution=6;Insertion=1;Deletion=0;Score=10
JACGEL010000218	Krait	issr	6709	6733	.	+	.	ID=issr1462;Motif=AT;Standard=AT;Type=2;Length=25;Match=22;Subsitution=3;Insertion=0;Deletion=4;Score=11
JACGEL010000219	Krait	issr	2785	2802	.	+	.	ID=issr1463;Motif=ATTT;Standard=AAAT;Type=4;Length=18;Match=16;Subsitution=0;Insertion=1;Deletion=0;Score=14
JACGEL010000219	Krait	issr	4227	4278	.	+	.	ID=issr1464;Motif=AGA;Standard=AAG;Type=3;Length=52;Match=34;Subsitution=16;Insertion=2;Deletion=1;Score=12
JACGEL010000219	Krait	issr	4489	4511	.	+	.	ID=issr1465;Motif=TAT;Standard=AAT;Type=3;Length=23;Match=17;Subsitution=5;Insertion=1;Deletion=0;Score=10
JACGEL010000219	Krait	issr	5195	5212	.	+	.	ID=issr1466;Motif=TTA;Standard=AAT;Type=3;Length=18;Match=17;Subsitution=0;Insertion=1;Deletion=0;Score=15
JACGEL010000220	Krait	issr	1193	1245	.	+	.	ID=issr1467;Motif=AATG;Standard=AATG;Type=4;Length=53;Match=39;Subsitution=10;Insertion=4;Deletion=2;Score=17
JACGEL010000220	Krait	issr	2302	2330	.	+	.	ID=issr1468;Motif=AAAT;Standard=AAAT;Type=4;Length=29;Match=24;Subsitution=4;Insertion=1;Deletion=1;Score=16
JACGEL010000220	Krait	issr	6326	6347	.	+	.	ID=issr1469;Motif=TTAT;Standard=AAAT;Type=4;Length=22;Match=18;Subsitution=4;Insertion=0;Deletion=0;Score=14
JACGEL010000220	Krait	issr	6698	6746	.	+	.	ID=issr1470;Motif=A;Standard=A;Type=1;Length=49;Match=30;Subsitution=19;Insertion=0;Deletion=0;Score=11
JACGEL010000221	Krait	issr	320	346	.	+	.	ID=issr1471;Motif=AATA;Standard=AAAT;Type=4;Length=27;Match=21;Subsitution=6;Insertion=0;Deletion=0;Score=15
JACGEL010000221	Krait	issr	2026	2044	.	+	.	ID=issr1472;Motif=TAC;Standard=ATC;Type=3;Length=19;Match=15;Subsitution=4;Insertion=0;Deletion=0;Score=11
JACGEL010000221	Krait	issr	2397	2450	.	+	.	ID=issr1473;Motif=A;Standard=A;Type=1;Length=54;Match=37;Subsitution=17;Insertion=0;Deletion=0;Score=20
JACGEL010000221	Krait	issr	2616	2639	.	+	.	ID=issr1474;Motif=TTA;Standard=AAT;Type=3;Length=24;Match=18;Subsitution=5;Insertion=1;Deletion=0;Score=11
JACGEL010000221	Krait	issr	2749	2786	.	+	.	ID=issr1475;Motif=TA;Standard=AT;Type=2;Length=38;Match=29;Subsitution=8;Insertion=1;Deletion=3;Score=13
JACGEL010000221	Krait	issr	3489	3504	.	+	.	ID=issr1476;Motif=ATAA;Standard=AAAT;Type=4;Length=16;Match=15;Subsitution=1;Insertion=0;Deletion=1;Score=12
JACGEL010000221	Krait	issr	4755	4776	.	+	.	ID=issr1477;Motif=AT;Standard=AT;Type=2;Length=22;Match=20;Subsitution=2;Insertion=0;Deletion=2;Score=14
JACGEL010000221	Krait	issr	6730	6765	.	+	.	ID=issr1478;Motif=AT;Standard=AT;Type=2;Length=36;Match=28;Subsitution=8;Insertion=0;Deletion=2;Score=16
JACGEL010000222	Krait	issr	500	529	.	+	.	ID=issr1479;Motif=AT;Standard=AT;Type=2;Length=30;Match=24;Subsitution=4;Insertion=2;Deletion=1;Score=14
JACGEL010000222	Krait	issr	1731	1753	.	+	.	ID=issr1480;Motif=TTTA;Standard=AAAT;Type=4;Length=23;Match=18;Subsitution=4;Insertion=1;Deletion=0;Score=12
JACGEL010000222	Krait	issr	2163	2195	.	+	.	ID=issr1481;Motif=A;Standard=A;Type=1;Length=33;Match=22;Subsitution=11;Insertion=0;Deletion=0;Score=11
JACGEL010000222	Krait	issr	2608	2645	.	+	.	ID=issr1482;Motif=A;Standard=A;Type=1;Length=38;Match=26;Subsitution=12;Insertion=0;Deletion=0;Score=14
JACGEL010000222	Krait	issr	3066	3087	.	+	.	ID=issr1483;Motif=A;Standard=A;Type=1;Length=22;Match=17;Subsitution=5;Insertion=0;Deletion=0;Score=12
JACGEL010000222	Krait	issr	3307	3333	.	+	.	ID=issr1484;Motif=CTT;Standard=AAG;Type=3;Length=27;Match=21;Subsitution=5;Insertion=1;Deletion=0;Score=14
JACGEL010000222	Krait	issr	3438	3454	.	+	.	ID=issr1485;Motif=A;Standard=A;Type=1;Length=17;Match=14;Subsitution=3;Insertion=0;Deletion=0;Score=11
JACGEL010000222	Krait	issr	4953	4962	.	+	.	ID=issr1486;Motif=T;Standard=A;Type=1;Length=10;Match=10;Subsitution=0;Insertion=0;Deletion=0;Score=10
JACGEL010000222	Krait	issr	5419	5435	.	+	.	ID=issr1487;Motif=AGTTT;Standard=AAACT;Type=5;Length=17;Match=17;Subsitution=0;Insertion=0;Deletion=1;Score=15
JACGEL010000222	Krait	issr	5949	5967	.	+	.	ID=issr1488;Motif=A;Standard=A;Type=1;Length=19;Match=16;Subsitution=3;Insertion=0;Deletion=0;Score=13
JACGEL010000222	Krait	issr	6001	6047	.	+	.	ID=issr1489;Motif=T;Standard=A;Type=1;Length=47;Match=30;Subsitution=17;Insertion=0;Deletion=0;Score=13
JACGEL010000223	Krait	issr	798	811	.	+	.	ID=issr1490;Motif=TTTA;Standard=AAAT;Type=4;Length=14;Match=13;Subsitution=1;Insertion=0;Deletion=0;Score=12
JACGEL010000223	Krait	issr	2028	2046	.	+	.	ID=issr1491;Motif=T;Standard=A;Type=1;Length=19;Match=15;Subsitution=4;Insertion=0;Deletion=0;Score=11
JACGEL010000223	Krait	issr	2666	2681	.	+	.	ID=issr1492;Motif=TTA;Standard=AAT;Type=3;Length=16;Match=14;Subsitution=1;Insertion=1;Deletion=0;Score=11
JACGEL010000224	Krait	issr	1954	1971	.	+	.	ID=issr1493;Motif=TAAA;Standard=AAAT;Type=4;Length=18;Match=17;Subsitution=1;Insertion=0;Deletion=0;Score=16
JACGEL010000224	Krait	issr	2312	2324	.	+	.	ID=issr1494;Motif=TTA;Standard=AAT;Type=3;Length=13;Match=12;Subsitution=0;Insertion=1;Deletion=0;Score=10
JACGEL010000224	Krait	issr	3910	3942	.	+	.	ID=issr1495;Motif=ATA;Standard=AAT;Type=3;Length=33;Match=25;Subsitution=7;Insertion=1;Deletion=3;Score=10
JACGEL010000224	Krait	issr	4707	4718	.	+	.	ID=issr1496;Motif=TAT;Standard=AAT;Type=3;Length=12;Match=11;Subsitution=1;Insertion=0;Deletion=0;Score=10
JACGEL010000224	Krait	issr	5341	5367	.	+	.	ID=issr1497;Motif=TATT;Standard=AAAT;Type=4;Length=27;Match=23;Subsitution=3;Insertion=1;Deletion=0;Score=18
JACGEL010000225	Krait	issr	647	666	.	+	.	ID=issr1498;Motif=T;Standard=A;Type=1;Length=20;Match=15;Subsitution=5;Insertion=0;Deletion=0;Score=10
JACGEL010000225	Krait	issr	679	704	.	+	.	ID=issr1499;Motif=A;Standard=A;Type=1;Length=26;Match=20;Subsitution=6;Insertion=0;Deletion=0;Score=14
JACGEL010000225	Krait	issr	1057	1066	.	+	.	ID=issr1500;Motif=A;Standard=A;Type=1;Length=10;Match=10;Subsitution=0;Insertion=0;Deletion=0;Score=10
JACGEL010000225	Krait	issr	4205	4240	.	+	.	ID=issr1501;Motif=A;Standard=A;Type=1;Length=36;Match=24;Subsitution=12;Insertion=0;Deletion=0;Score=12
JACGEL010000226	Krait	issr	11	42	.	+	.	ID=issr1502;Motif=A;Standard=A;Type=1;Length=32;Match=21;Subsitution=11;Insertion=0;Deletion=0;Score=10
JACGEL010000226	Krait	issr	234	265	.	+	.	ID=issr1503;Motif=T;Standard=A;Type=1;Length=32;Match=23;Subsitution=9;Insertion=0;Deletion=0;Score=14
JACGEL010000226	Krait	issr	342	356	.	+	.	ID=issr1504;Motif=ATG;Standard=ATC;Type=3;Length=15;Match=13;Subsitution=2;Insertion=0;Deletion=0;Score=11
JACGEL010000226	Krait	issr	2187	2203	.	+	.	ID=issr1505;Motif=AGT;Standard=ATC;Type=3;Length=17;Match=14;Subsitution=2;Insertion=1;Deletion=0;Score=10
JACGEL010000226	Krait	issr	3388	3397	.	+	.	ID=issr1506;Motif=AAT;Standard=AAT;Type=3;Length=10;Match=10;Subsitution=0;Insertion=0;Deletion=0;Score=10
JACGEL010000226	Krait	issr	6691	6700	.	+	.	ID=issr1507;Motif=T;Standard=A;Type=1;Length=10;Match=10;Subsitution=0;Insertion=0;Deletion=0;Score=10
JACGEL010000227	Krait	issr	132	154	.	+	.	ID=issr1508;Motif=TAA;Standard=AAT;Type=3;Length=23;Match=18;Subsitution=3;Insertion=2;Deletion=0;Score=11
JACGEL010000227	Krait	issr	505	536	.	+	.	ID=issr1509;Motif=TAAA;Standard=AAAT;Type=4;Length=32;Match=25;Subsitution=5;Insertion=2;Deletion=1;Score=14
JACGEL010000227	Krait	issr	2226	2249	.	+	.	ID=issr1510;Motif=ATA;Standard=AAT;Type=3;Length=24;Match=20;Subsitution=4;Insertion=0;Deletion=0;Score=16
JACGEL010000227	Krait	issr	4324	4352	.	+	.	ID=issr1511;Motif=AAT;Standard=AAT;Type=3;Length=29;Match=23;Subsitution=6;Insertion=0;Deletion=1;Score=15
JACGEL010000228	Krait	issr	1540	1564	.	+	.	ID=issr1512;Motif=TAT;Standard=AAT;Type=3;Length=25;Match=21;Subsitution=3;Insertion=1;Deletion=1;Score=14
JACGEL010000228	Krait	issr	2587	2628	.	+	.	ID=issr1513;Motif=AAG;Standard=AAG;Type=3;Length=42;Match=29;Subsitution=11;Insertion=2;Deletion=1;Score=12
JACGEL010000228	Krait	issr	3380	3415	.	+	.	ID=issr1514;Motif=TGT;Standard=AAC;Type=3;Length=36;Match=24;Subsitution=10;Insertion=2;Deletion=0;Score=10
JACGEL010000228	Krait	issr	3973	3994	.	+	.	ID=issr1515;Motif=A;Standard=A;Type=1;Length=22;Match=17;Subsitution=5;Insertion=0;Deletion=0;Score=12
JACGEL010000228	Krait	issr	5256	5284	.	+	.	ID=issr1516;Motif=ATCT;Standard=ATAG;Type=4;Length=29;Match=21;Subsitution=7;Insertion=1;Deletion=0;Score=12
JACGEL010000228	Krait	issr	6251	6285	.	+	.	ID=issr1517;Motif=A;Standard=A;Type=1;Length=35;Match=24;Subsitution=11;Insertion=0;Deletion=0;Score=13
JACGEL010000229	Krait	issr	777	795	.	+	.	ID=issr1518;Motif=TC;Standard=AG;Type=2;Length=19;Match=15;Subsitution=3;Insertion=1;Deletion=0;Score=10
JACGEL010000229	Krait	issr	856	872	.	+	.	ID=issr1519;Motif=CGT;Standard=ACG;Type=3;Length=17;Match=14;Subsitution=2;Insertion=1;Deletion=0;Score=10
JACGEL010000229	Krait	issr	2017	2039	.	+	.	ID=issr1520;Motif=ATT;Standard=AAT;Type=3;Length=23;Match=18;Subsitution=5;Insertion=0;Deletion=1;Score=11
JACGEL010000229	Krait	issr	2930	2958	.	+	.	ID=issr1521;Motif=TATT;Standard=AAAT;Type=4;Length=29;Match=23;Subsitution=4;Insertion=1;Deletion=2;Score=13
JACGEL010000229	Krait	issr	3574	3599	.	+	.	ID=issr1522;Motif=TG;Standard=AC;Type=2;Length=26;Match=20;Subsitution=5;Insertion=1;Deletion=0;Score=13
JACGEL010000230	Krait	issr	24	44	.	+	.	ID=issr1523;Motif=A;Standard=A;Type=1;Length=21;Match=17;Subsitution=4;Insertion=0;Deletion=0;Score=13
JACGEL010000230	Krait	issr	806	821	.	+	.	ID=issr1524;Motif=GTT;Standard=AAC;Type=3;Length=16;Match=15;Subsitution=1;Insertion=0;Deletion=1;Score=12
JACGEL010000230	Krait	issr	913	937	.	+	.	ID=issr1525;Motif=ATT;Standard=AAT;Type=3;Length=25;Match=20;Subsitution=4;Insertion=1;Deletion=1;Score=12
JACGEL010000230	Krait	issr	1372	1388	.	+	.	ID=issr1526;Motif=AAT;Standard=AAT;Type=3;Length=17;Match=14;Subsitution=3;Insertion=0;Deletion=0;Score=11
JACGEL010000230	Krait	issr	2572	2582	.	+	.	ID=issr1527;Motif=TA;Standard=AT;Type=2;Length=11;Match=11;Subsitution=0;Insertion=0;Deletion=0;Score=11
JACGEL010000230	Krait	issr	3907	3939	.	+	.	ID=issr1528;Motif=TCA;Standard=ATC;Type=3;Length=33;Match=25;Subsitution=8;Insertion=0;Deletion=1;Score=15
JACGEL010000230	Krait	issr	4625	4654	.	+	.	ID=issr1529;Motif=T;Standard=A;Type=1;Length=30;Match=23;Subsitution=7;Insertion=0;Deletion=0;Score=16
JACGEL010000230	Krait	issr	4802	4820	.	+	.	ID=issr1530;Motif=TAT;Standard=AAT;Type=3;Length=19;Match=16;Subsitution=2;Insertion=1;Deletion=0;Score=12
JACGEL010000230	Krait	issr	5122	5131	.	+	.	ID=issr1531;Motif=CTA;Standard=ATC;Type=3;Length=10;Match=10;Subsitution=0;Insertion=0;Deletion=0;Score=10
JACGEL010000230	Krait	issr	5327	5348	.	+	.	ID=issr1532;Motif=AT;Standard=AT;Type=2;Length=22;Match=18;Subsitution=3;Insertion=1;Deletion=1;Score=11
JACGEL010000230	Krait	issr	5973	5995	.	+	.	ID=issr1533;Motif=T;Standard=A;Type=1;Length=23;Match=18;Subsitution=5;Insertion=0;Deletion=0;Score=13
JACGEL010000230	Krait	issr	6330	6410	.	+	.	ID=issr1534;Motif=T;Standard=A;Type=1;Length=81;Match=51;Subsitution=30;Insertion=0;Deletion=0;Score=21
JACGEL010000231	Krait	issr	97	136	.	+	.	ID=issr1535;Motif=AT;Standard=AT;Type=2;Length=40;Match=27;Subsitution=12;Insertion=1;Deletion=0;Score=13
JACGEL010000231	Krait	issr	1491	1500	.	+	.	ID=issr1536;Motif=AGC;Standard=ACG;Type=3;Length=10;Match=10;Subsitution=0;Insertion=0;Deletion=0;Score=10
JACGEL010000231	Krait	issr	4352	4361	.	+	.	ID=issr1537;Motif=GCT;Standard=ACG;Type=3;Length=10;Match=10;Subsitution=0;Insertion=0;Deletion=0;Score=10
JACGEL010000231	Krait	issr	5070	5098	.	+	.	ID=issr1538;Motif=TCG;Standard=ACG;Type=3;Length=29;Match=23;Subsitution=4;Insertion=2;Deletion=1;Score=13
JACGEL010000231	Krait	issr	5961	5973	.	+	.	ID=issr1539;Motif=AACG;Standard=AACG;Type=4;Length=13;Match=13;Subsitution=0;Insertion=0;Deletion=0;Score=13
JACGEL010000232	Krait	issr	1352	1367	.	+	.	ID=issr1540;Motif=TA;Standard=AT;Type=2;Length=16;Match=14;Subsitution=2;Insertion=0;Deletion=1;Score=10
JACGEL010000232	Krait	issr	1431	1447	.	+	.	ID=issr1541;Motif=A;Standard=A;Type=1;Length=17;Match=15;Subsitution=2;Insertion=0;Deletion=0;Score=13
JACGEL010000232	Krait	issr	1640	1657	.	+	.	ID=issr1542;Motif=TA;Standard=AT;Type=2;Length=18;Match=15;Subsitution=3;Insertion=0;Deletion=0;Score=12
JACGEL010000232	Krait	issr	2344	2383	.	+	.	ID=issr1543;Motif=A;Standard=A;Type=1;Length=40;Match=28;Subsitution=12;Insertion=0;Deletion=0;Score=16
JACGEL010000232	Krait	issr	3523	3537	.	+	.	ID=issr1544;Motif=TAT;Standard=AAT;Type=3;Length=15;Match=15;Subsitution=0;Insertion=0;Deletion=0;Score=15
JACGEL010000232	Krait	issr	4067	4129	.	+	.	ID=issr1545;Motif=T;Standard=A;Type=1;Length=63;Match=37;Subsitution=26;Insertion=0;Deletion=0;Score=11
JACGEL010000232	Krait	issr	4265	4298	.	+	.	ID=issr1546;Motif=AAATA;Standard=AAAAT;Type=5;Length=34;Match=29;Subsitution=5;Insertion=0;Deletion=0;Score=24
JACGEL010000232	Krait	issr	4554	4569	.	+	.	ID=issr1547;Motif=AT;Standard=AT;Type=2;Length=16;Match=13;Subsitution=3;Insertion=0;Deletion=0;Score=10
JACGEL010000232	Krait	issr	4554	4583	.	+	.	ID=issr1548;Motif=TA;Standard=AT;Type=2;Length=30;Match=25;Subsitution=4;Insertion=1;Deletion=1;Score=17
JACGEL010000232	Krait	issr	5242	5268	.	+	.	ID=issr1549;Motif=TGT;Standard=AAC;Type=3;Length=27;Match=20;Subsitution=7;Insertion=0;Deletion=0;Score=13
JACGEL010000232	Krait	issr	6126	6146	.	+	.	ID=issr1550;Motif=TA;Standard=AT;Type=2;Length=21;Match=16;Subsitution=4;Insertion=1;Deletion=0;Score=10
JACGEL010000233	Krait	issr	1923	1936	.	+	.	ID=issr1551;Motif=AT;Standard=AT;Type=2;Length=14;Match=12;Subsitution=2;Insertion=0;Deletion=0;Score=10
JACGEL010000233	Krait	issr	3509	3524	.	+	.	ID=issr1552;Motif=TTCT;Standard=AAAG;Type=4;Length=16;Match=14;Subsitution=2;Insertion=0;Deletion=0;Score=12
JACGEL010000233	Krait	issr	5117	5134	.	+	.	ID=issr1553;Motif=TAG;Standard=ATC;Type=3;Length=18;Match=14;Subsitution=4;Insertion=0;Deletion=0;Score=10
JACGEL010000233	Krait	issr	6331	6351	.	+	.	ID=issr1554;Motif=AAT;Standard=AAT;Type=3;Length=21;Match=16;Subsitution=5;Insertion=0;Deletion=0;Score=11
JACGEL010000234	Krait	issr	25	53	.	+	.	ID=issr1555;Motif=T;Standard=A;Type=1;Length=29;Match=21;Subsitution=8;Insertion=0;Deletion=0;Score=13
JACGEL010000234	Krait	issr	135	164	.	+	.	ID=issr1556;Motif=AAT;Standard=AAT;Type=3;Length=30;Match=22;Subsitution=7;Insertion=1;Deletion=0;Score=13
JACGEL010000234	Krait	issr	684	709	.	+	.	ID=issr1557;Motif=ATT;Standard=AAT;Type=3;Length=26;Match=21;Subsitution=3;Insertion=2;Deletion=0;Score=14
JACGEL010000234	Krait	issr	4191	4203	.	+	.	ID=issr1558;Motif=ATTT;Standard=AAAT;Type=4;Length=13;Match=13;Subsitution=0;Insertion=0;Deletion=0;Score=13
JACGEL010000234	Krait	issr	6159	6173	.	+	.	ID=issr1559;Motif=TA;Standard=AT;Type=2;Length=15;Match=13;Subsitution=1;Insertion=1;Deletion=0;Score=10
JACGEL010000234	Krait	issr	6161	6198	.	+	.	ID=issr1560;Motif=TTA;Standard=AAT;Type=3;Length=38;Match=27;Subsitution=9;Insertion=2;Deletion=1;Score=12
JACGEL010000235	Krait	issr	150	255	.	+	.	ID=issr1561;Motif=A;Standard=A;Type=1;Length=106;Match=64;Subsitution=42;Insertion=0;Deletion=0;Score=22
JACGEL010000235	Krait	issr	1026	1051	.	+	.	ID=issr1562;Motif=TAT;Standard=AAT;Type=3;Length=26;Match=19;Subsitution=7;Insertion=0;Deletion=0;Score=12
JACGEL010000235	Krait	issr	1862	1897	.	+	.	ID=issr1563;Motif=AAT;Standard=AAT;Type=3;Length=36;Match=25;Subsitution=9;Insertion=2;Deletion=1;Score=10
JACGEL010000235	Krait	issr	3430	3439	.	+	.	ID=issr1564;Motif=ATT;Standard=AAT;Type=3;Length=10;Match=10;Subsitution=0;Insertion=0;Deletion=0;Score=10
JACGEL010000235	Krait	issr	3528	3545	.	+	.	ID=issr1565;Motif=AAT;Standard=AAT;Type=3;Length=18;Match=15;Subsitution=2;Insertion=1;Deletion=0;Score=11
JACGEL010000235	Krait	issr	6545	6561	.	+	.	ID=issr1566;Motif=T;Standard=A;Type=1;Length=17;Match=15;Subsitution=2;Insertion=0;Deletion=0;Score=13
JACGEL010000235	Krait	issr	6562	6580	.	+	.	ID=issr1567;Motif=GGA;Standard=AGG;Type=3;Length=19;Match=15;Subsitution=3;Insertion=1;Deletion=0;Score=10
JACGEL010000236	Krait	issr	2356	2365	.	+	.	ID=issr1568;Motif=A;Standard=A;Type=1;Length=10;Match=10;Subsitution=0;Insertion=0;Deletion=0;Score=10
JACGEL010000236	Krait	issr	2664	2702	.	+	.	ID=issr1569;Motif=ATA;Standard=AAT;Type=3;Length=39;Match=31;Subsitution=4;Insertion=4;Deletion=2;Score=15
JACGEL010000236	Krait	issr	3001	3014	.	+	.	ID=issr1570;Motif=A;Standard=A;Type=1;Length=14;Match=12;Subsitution=2;Insertion=0;Deletion=0;Score=10
JACGEL010000236	Krait	issr	4271	4322	.	+	.	ID=issr1571;Motif=AAT;Standard=AAT;Type=3;Length=52;Match=34;Subsitution=16;Insertion=2;Deletion=1;Score=12
JACGEL010000236	Krait	issr	6205	6227	.	+	.	ID=issr1572;Motif=AT;Standard=AT;Type=2;Length=23;Match=20;Subsitution=3;Insertion=0;Deletion=2;Score=13
JACGEL010000236	Krait	issr	6632	6667	.	+	.	ID=issr1573;Motif=T;Standard=A;Type=1;Length=36;Match=23;Subsitution=13;Insertion=0;Deletion=0;Score=10
JACGEL010000237	Krait	issr	1030	1040	.	+	.	ID=issr1574;Motif=TCA;Standard=ATC;Type=3;Length=11;Match=11;Subsitution=0;Insertion=0;Deletion=0;Score=11
JACGEL010000237	Krait	issr	1101	1110	.	+	.	ID=issr1575;Motif=A;Standard=A;Type=1;Length=10;Match=10;Subsitution=0;Insertion=0;Deletion=0;Score=10
JACGEL010000237	Krait	issr	2243	2260	.	+	.	ID=issr1576;Motif=A;Standard=A;Type=1;Length=18;Match=14;Subsitution=4;Insertion=0;Deletion=0;Score=10
JACGEL010000237	Krait	issr	3846	3875	.	+	.	ID=issr1577;Motif=AT;Standard=AT;Type=2;Length=30;Match=21;Subsitution=8;Insertion=1;Deletion=0;Score=11
JACGEL010000237	Krait	issr	3894	3924	.	+	.	ID=issr1578;Motif=ATA;Standard=AAT;Type=3;Length=31;Match=24;Subsitution=3;Insertion=4;Deletion=0;Score=13
JACGEL010000238	Krait	issr	3	22	.	+	.	ID=issr1579;Motif=GTT;Standard=AAC;Type=3;Length=20;Match=15;Subsitution=5;Insertion=0;Deletion=0;Score=10
JACGEL010000238	Krait	issr	176	193	.	+	.	ID=issr1580;Motif=A;Standard=A;Type=1;Length=18;Match=14;Subsitution=4;Insertion=0;Deletion=0;Score=10
JACGEL010000238	Krait	issr	2472	2490	.	+	.	ID=issr1581;Motif=TTA;Standard=AAT;Type=3;Length=19;Match=16;Subsitution=3;Insertion=0;Deletion=0;Score=13
JACGEL010000238	Krait	issr	4363	4415	.	+	.	ID=issr1582;Motif=A;Standard=A;Type=1;Length=53;Match=35;Subsitution=18;Insertion=0;Deletion=0;Score=17
JACGEL010000238	Krait	issr	5413	5430	.	+	.	ID=issr1583;Motif=AAAT;Standard=AAAT;Type=4;Length=18;Match=16;Subsitution=1;Insertion=1;Deletion=0;Score=13
JACGEL010000238	Krait	issr	6086	6106	.	+	.	ID=issr1584;Motif=ATT;Standard=AAT;Type=3;Length=21;Match=17;Subsitution=3;Insertion=1;Deletion=1;Score=10
JACGEL010000239	Krait	issr	29	38	.	+	.	ID=issr1585;Motif=CCA;Standard=ACC;Type=3;Length=10;Match=10;Subsitution=0;Insertion=0;Deletion=0;Score=10
JACGEL010000239	Krait	issr	1819	1852	.	+	.	ID=issr1586;Motif=GAT;Standard=ATC;Type=3;Length=34;Match=25;Subsitution=7;Insertion=2;Deletion=2;Score=10
JACGEL010000239	Krait	issr	3934	4005	.	+	.	ID=issr1587;Motif=T;Standard=A;Type=1;Length=72;Match=44;Subsitution=28;Insertion=0;Deletion=0;Score=16
JACGEL010000239	Krait	issr	5068	5085	.	+	.	ID=issr1588;Motif=T;Standard=A;Type=1;Length=18;Match=14;Subsitution=4;Insertion=0;Deletion=0;Score=10
JACGEL010000239	Krait	issr	5963	5986	.	+	.	ID=issr1589;Motif=AG;Standard=AG;Type=2;Length=24;Match=20;Subsitution=3;Insertion=1;Deletion=1;Score=13
JACGEL010000239	Krait	issr	6451	6483	.	+	.	ID=issr1590;Motif=TC;Standard=AG;Type=2;Length=33;Match=23;Subsitution=9;Insertion=1;Deletion=0;Score=12
JACGEL010000240	Krait	issr	2104	2120	.	+	.	ID=issr1591;Motif=TTC;Standard=AAG;Type=3;Length=17;Match=15;Subsitution=2;Insertion=0;Deletion=1;Score=11
JACGEL010000240	Krait	issr	2279	2333	.	+	.	ID=issr1592;Motif=T;Standard=A;Type=1;Length=55;Match=34;Subsitution=21;Insertion=0;Deletion=0;Score=13
JACGEL010000240	Krait	issr	2488	2516	.	+	.	ID=issr1593;Motif=TTTA;Standard=AAAT;Type=4;Length=29;Match=21;Subsitution=8;Insertion=0;Deletion=1;Score=11
JACGEL010000240	Krait	issr	2759	2783	.	+	.	ID=issr1594;Motif=T;Standard=A;Type=1;Length=25;Match=18;Subsitution=7;Insertion=0;Deletion=0;Score=11
JACGEL010000240	Krait	issr	5343	5371	.	+	.	ID=issr1595;Motif=T;Standard=A;Type=1;Length=29;Match=21;Subsitution=8;Insertion=0;Deletion=0;Score=13
JACGEL010000240	Krait	issr	5645	5672	.	+	.	ID=issr1596;Motif=TTA;Standard=AAT;Type=3;Length=28;Match=22;Subsitution=3;Insertion=3;Deletion=1;Score=11
JACGEL010000240	Krait	issr	6533	6566	.	+	.	ID=issr1597;Motif=TTA;Standard=AAT;Type=3;Length=34;Match=27;Subsitution=6;Insertion=1;Deletion=2;Score=15
JACGEL010000241	Krait	issr	11	25	.	+	.	ID=issr1598;Motif=AAT;Standard=AAT;Type=3;Length=15;Match=15;Subsitution=0;Insertion=0;Deletion=1;Score=13
JACGEL010000241	Krait	issr	1859	1875	.	+	.	ID=issr1599;Motif=T;Standard=A;Type=1;Length=17;Match=14;Subsitution=3;Insertion=0;Deletion=0;Score=11
JACGEL010000241	Krait	issr	2358	2374	.	+	.	ID=issr1600;Motif=AAT;Standard=AAT;Type=3;Length=17;Match=17;Subsitution=0;Insertion=0;Deletion=1;Score=15
JACGEL010000241	Krait	issr	3618	3637	.	+	.	ID=issr1601;Motif=AT;Standard=AT;Type=2;Length=20;Match=15;Subsitution=5;Insertion=0;Deletion=0;Score=10
JACGEL010000241	Krait	issr	3872	3890	.	+	.	ID=issr1602;Motif=ATT;Standard=AAT;Type=3;Length=19;Match=15;Subsitution=4;Insertion=0;Deletion=0;Score=11
JACGEL010000241	Krait	issr	5156	5175	.	+	.	ID=issr1603;Motif=A;Standard=A;Type=1;Length=20;Match=15;Subsitution=5;Insertion=0;Deletion=0;Score=10
JACGEL010000241	Krait	issr	5630	5661	.	+	.	ID=issr1604;Motif=A;Standard=A;Type=1;Length=32;Match=22;Subsitution=10;Insertion=0;Deletion=0;Score=12
JACGEL010000241	Krait	issr	6500	6517	.	+	.	ID=issr1605;Motif=T;Standard=A;Type=1;Length=18;Match=14;Subsitution=4;Insertion=0;Deletion=0;Score=10
JACGEL010000242	Krait	issr	1007	1031	.	+	.	ID=issr1606;Motif=ATA;Standard=AAT;Type=3;Length=25;Match=21;Subsitution=4;Insertion=0;Deletion=1;Score=15
JACGEL010000242	Krait	issr	1118	1140	.	+	.	ID=issr1607;Motif=AATT;Standard=AATT;Type=4;Length=23;Match=17;Subsitution=6;Insertion=0;Deletion=0;Score=11
JACGEL010000242	Krait	issr	2934	2963	.	+	.	ID=issr1608;Motif=ATT;Standard=AAT;Type=3;Length=30;Match=23;Subsitution=6;Insertion=1;Deletion=0;Score=15
JACGEL010000242	Krait	issr	3495	3513	.	+	.	ID=issr1609;Motif=GT;Standard=AC;Type=2;Length=19;Match=16;Subsitution=3;Insertion=0;Deletion=1;Score=11
JACGEL010000242	Krait	issr	3940	3959	.	+	.	ID=issr1610;Motif=ATG;Standard=ATC;Type=3;Length=20;Match=16;Subsitution=2;Insertion=2;Deletion=0;Score=10
JACGEL010000242	Krait	issr	4058	4077	.	+	.	ID=issr1611;Motif=TCC;Standard=AGG;Type=3;Length=20;Match=15;Subsitution=5;Insertion=0;Deletion=0;Score=10
JACGEL010000242	Krait	issr	4495	4506	.	+	.	ID=issr1612;Motif=GCA;Standard=ACG;Type=3;Length=12;Match=12;Subsitution=0;Insertion=0;Deletion=0;Score=12
JACGEL010000242	Krait	issr	5245	5264	.	+	.	ID=issr1613;Motif=TGT;Standard=AAC;Type=3;Length=20;Match=19;Subsitution=0;Insertion=1;Deletion=1;Score=15
JACGEL010000242	Krait	issr	6179	6219	.	+	.	ID=issr1614;Motif=T;Standard=A;Type=1;Length=41;Match=28;Subsitution=13;Insertion=0;Deletion=0;Score=15
JACGEL010000242	Krait	issr	6227	6237	.	+	.	ID=issr1615;Motif=AGG;Standard=AGG;Type=3;Length=11;Match=11;Subsitution=0;Insertion=0;Deletion=0;Score=11
JACGEL010000242	Krait	issr	6275	6287	.	+	.	ID=issr1616;Motif=T;Standard=A;Type=1;Length=13;Match=12;Subsitution=1;Insertion=0;Deletion=0;Score=11
JACGEL010000243	Krait	issr	2987	3016	.	+	.	ID=issr1617;Motif=AAT;Standard=AAT;Type=3;Length=30;Match=25;Subsitution=5;Insertion=0;Deletion=1;Score=18
JACGEL010000243	Krait	issr	3582	3619	.	+	.	ID=issr1618;Motif=TTA;Standard=AAT;Type=3;Length=38;Match=28;Subsitution=8;Insertion=2;Deletion=0;Score=16
JACGEL010000243	Krait	issr	3989	4019	.	+	.	ID=issr1619;Motif=AAAT;Standard=AAAT;Type=4;Length=31;Match=23;Subsitution=7;Insertion=1;Deletion=0;Score=14
JACGEL010000243	Krait	issr	5427	5436	.	+	.	ID=issr1620;Motif=TTC;Standard=AAG;Type=3;Length=10;Match=10;Subsitution=0;Insertion=0;Deletion=0;Score=10
JACGEL010000243	Krait	issr	5506	5525	.	+	.	ID=issr1621;Motif=ATA;Standard=AAT;Type=3;Length=20;Match=19;Subsitution=0;Insertion=1;Deletion=1;Score=15
JACGEL010000243	Krait	issr	6534	6573	.	+	.	ID=issr1622;Motif=CTAA;Standard=AATC;Type=4;Length=40;Match=29;Subsitution=9;Insertion=2;Deletion=2;Score=12
JACGEL010000244	Krait	issr	966	986	.	+	.	ID=issr1623;Motif=A;Standard=A;Type=1;Length=21;Match=17;Subsitution=4;Insertion=0;Deletion=0;Score=13
JACGEL010000244	Krait	issr	2443	2458	.	+	.	ID=issr1624;Motif=TCT;Standard=AAG;Type=3;Length=16;Match=13;Subsitution=3;Insertion=0;Deletion=0;Score=10
JACGEL010000244	Krait	issr	3905	3916	.	+	.	ID=issr1625;Motif=TCC;Standard=AGG;Type=3;Length=12;Match=11;Subsitution=1;Insertion=0;Deletion=0;Score=10
JACGEL010000244	Krait	issr	4213	4229	.	+	.	ID=issr1626;Motif=CTT;Standard=AAG;Type=3;Length=17;Match=15;Subsitution=2;Insertion=0;Deletion=0;Score=13
JACGEL010000244	Krait	issr	4270	4288	.	+	.	ID=issr1627;Motif=TTC;Standard=AAG;Type=3;Length=19;Match=16;Subsitution=3;Insertion=0;Deletion=0;Score=13
JACGEL010000244	Krait	issr	4982	5007	.	+	.	ID=issr1628;Motif=TCT;Standard=AAG;Type=3;Length=26;Match=20;Subsitution=4;Insertion=2;Deletion=1;Score=10
JACGEL010000244	Krait	issr	6476	6515	.	+	.	ID=issr1629;Motif=A;Standard=A;Type=1;Length=40;Match=29;Subsitution=11;Insertion=0;Deletion=0;Score=18
JACGEL010000245	Krait	issr	1326	1410	.	+	.	ID=issr1630;Motif=A;Standard=A;Type=1;Length=85;Match=53;Subsitution=32;Insertion=0;Deletion=0;Score=21
JACGEL010000245	Krait	issr	2168	2187	.	+	.	ID=issr1631;Motif=T;Standard=A;Type=1;Length=20;Match=16;Subsitution=4;Insertion=0;Deletion=0;Score=12
JACGEL010000245	Krait	issr	3515	3545	.	+	.	ID=issr1632;Motif=A;Standard=A;Type=1;Length=31;Match=21;Subsitution=10;Insertion=0;Deletion=0;Score=11
JACGEL010000245	Krait	issr	4598	4676	.	+	.	ID=issr1633;Motif=T;Standard=A;Type=1;Length=79;Match=51;Subsitution=28;Insertion=0;Deletion=0;Score=23
JACGEL010000245	Krait	issr	5449	5487	.	+	.	ID=issr1634;Motif=ACAA;Standard=AAAC;Type=4;Length=39;Match=29;Subsitution=10;Insertion=0;Deletion=2;Score=15
JACGEL010000246	Krait	issr	3219	3229	.	+	.	ID=issr1635;Motif=ATC;Standard=ATC;Type=3;Length=11;Match=11;Subsitution=0;Insertion=0;Deletion=0;Score=11
JACGEL010000246	Krait	issr	5087	5097	.	+	.	ID=issr1636;Motif=TTG;Standard=AAC;Type=3;Length=11;Match=11;Subsitution=0;Insertion=0;Deletion=0;Score=11
JACGEL010000247	Krait	issr	3022	3045	.	+	.	ID=issr1637;Motif=T;Standard=A;Type=1;Length=24;Match=18;Subsitution=6;Insertion=0;Deletion=0;Score=12
JACGEL010000247	Krait	issr	3306	3326	.	+	.	ID=issr1638;Motif=A;Standard=A;Type=1;Length=21;Match=18;Subsitution=3;Insertion=0;Deletion=0;Score=15
JACGEL010000247	Krait	issr	3435	3472	.	+	.	ID=issr1639;Motif=A;Standard=A;Type=1;Length=38;Match=25;Subsitution=13;Insertion=0;Deletion=0;Score=12
JACGEL010000247	Krait	issr	3674	3691	.	+	.	ID=issr1640;Motif=T;Standard=A;Type=1;Length=18;Match=15;Subsitution=3;Insertion=0;Deletion=0;Score=12
JACGEL010000247	Krait	issr	4086	4111	.	+	.	ID=issr1641;Motif=TTAA;Standard=AATT;Type=4;Length=26;Match=21;Subsitution=5;Insertion=0;Deletion=1;Score=14
JACGEL010000247	Krait	issr	5527	5544	.	+	.	ID=issr1642;Motif=ATG;Standard=ATC;Type=3;Length=18;Match=15;Subsitution=3;Insertion=0;Deletion=0;Score=12
JACGEL010000248	Krait	issr	187	201	.	+	.	ID=issr1643;Motif=TAA;Standard=AAT;Type=3;Length=15;Match=13;Subsitution=2;Insertion=0;Deletion=0;Score=11
JACGEL010000248	Krait	issr	2606	2636	.	+	.	ID=issr1644;Motif=ATA;Standard=AAT;Type=3;Length=31;Match=22;Subsitution=8;Insertion=1;Deletion=1;Score=10
JACGEL010000248	Krait	issr	2898	2907	.	+	.	ID=issr1645;Motif=AT;Standard=AT;Type=2;Length=10;Match=10;Subsitution=0;Insertion=0;Deletion=0;Score=10
JACGEL010000248	Krait	issr	2992	3001	.	+	.	ID=issr1646;Motif=ATG;Standard=ATC;Type=3;Length=10;Match=10;Subsitution=0;Insertion=0;Deletion=0;Score=10
JACGEL010000248	Krait	issr	4599	4627	.	+	.	ID=issr1647;Motif=TAT;Standard=AAT;Type=3;Length=29;Match=21;Subsitution=6;Insertion=2;Deletion=0;Score=11
JACGEL010000248	Krait	issr	5972	5993	.	+	.	ID=issr1648;Motif=GCGA;Standard=AGCG;Type=4;Length=22;Match=19;Subsitution=3;Insertion=0;Deletion=1;Score=14
JACGEL010000249	Krait	issr	494	509	.	+	.	ID=issr1649;Motif=ATT;Standard=AAT;Type=3;Length=16;Match=13;Subsitution=3;Insertion=0;Deletion=0;Score=10
JACGEL010000249	Krait	issr	1024	1051	.	+	.	ID=issr1650;Motif=TG;Standard=AC;Type=2;Length=28;Match=25;Subsitution=3;Insertion=0;Deletion=2;Score=18
JACGEL010000249	Krait	issr	1054	1073	.	+	.	ID=issr1651;Motif=TTA;Standard=AAT;Type=3;Length=20;Match=16;Subsitution=4;Insertion=0;Deletion=0;Score=12
JACGEL010000249	Krait	issr	2353	2386	.	+	.	ID=issr1652;Motif=TCT;Standard=AAG;Type=3;Length=34;Match=28;Subsitution=3;Insertion=3;Deletion=0;Score=19
JACGEL010000249	Krait	issr	4507	4526	.	+	.	ID=issr1653;Motif=T;Standard=A;Type=1;Length=20;Match=15;Subsitution=5;Insertion=0;Deletion=0;Score=10
JACGEL010000249	Krait	issr	6395	6412	.	+	.	ID=issr1654;Motif=ACT;Standard=ATC;Type=3;Length=18;Match=16;Subsitution=2;Insertion=0;Deletion=2;Score=10
JACGEL010000250	Krait	issr	2287	2310	.	+	.	ID=issr1655;Motif=TTA;Standard=AAT;Type=3;Length=24;Match=19;Subsitution=4;Insertion=1;Deletion=1;Score=11
JACGEL010000250	Krait	issr	4424	4440	.	+	.	ID=issr1656;Motif=ATGT;Standard=ATAC;Type=4;Length=17;Match=14;Subsitution=3;Insertion=0;Deletion=0;Score=11
JACGEL010000250	Krait	issr	4613	4622	.	+	.	ID=issr1657;Motif=A;Standard=A;Type=1;Length=10;Match=10;Subsitution=0;Insertion=0;Deletion=0;Score=10
JACGEL010000250	Krait	issr	4664	4686	.	+	.	ID=issr1658;Motif=T;Standard=A;Type=1;Length=23;Match=18;Subsitution=5;Insertion=0;Deletion=0;Score=13
JACGEL010000250	Krait	issr	5802	5834	.	+	.	ID=issr1659;Motif=T;Standard=A;Type=1;Length=33;Match=24;Subsitution=9;Insertion=0;Deletion=0;Score=15
JACGEL010000251	Krait	issr	917	933	.	+	.	ID=issr1660;Motif=CAA;Standard=AAC;Type=3;Length=17;Match=14;Subsitution=3;Insertion=0;Deletion=0;Score=11
JACGEL010000251	Krait	issr	1278	1341	.	+	.	ID=issr1661;Motif=A;Standard=A;Type=1;Length=64;Match=41;Subsitution=23;Insertion=0;Deletion=0;Score=18
JACGEL010000251	Krait	issr	2172	2199	.	+	.	ID=issr1662;Motif=TAAA;Standard=AAAT;Type=4;Length=28;Match=22;Subsitution=5;Insertion=1;Deletion=1;Score=13
JACGEL010000251	Krait	issr	2334	2376	.	+	.	ID=issr1663;Motif=A;Standard=A;Type=1;Length=43;Match=27;Subsitution=16;Insertion=0;Deletion=0;Score=11
JACGEL010000251	Krait	issr	2812	2852	.	+	.	ID=issr1664;Motif=T;Standard=A;Type=1;Length=41;Match=27;Subsitution=14;Insertion=0;Deletion=0;Score=13
JACGEL010000251	Krait	issr	4289	4308	.	+	.	ID=issr1665;Motif=ATC;Standard=ATC;Type=3;Length=20;Match=16;Subsitution=4;Insertion=0;Deletion=1;Score=10
JACGEL010000251	Krait	issr	4637	4650	.	+	.	ID=issr1666;Motif=TA;Standard=AT;Type=2;Length=14;Match=13;Subsitution=1;Insertion=0;Deletion=1;Score=10
JACGEL010000252	Krait	issr	13	32	.	+	.	ID=issr1667;Motif=AATTT;Standard=AAATT;Type=5;Length=20;Match=18;Subsitution=2;Insertion=0;Deletion=0;Score=16
JACGEL010000252	Krait	issr	1782	1801	.	+	.	ID=issr1668;Motif=TTA;Standard=AAT;Type=3;Length=20;Match=16;Subsitution=2;Insertion=2;Deletion=0;Score=10
JACGEL010000252	Krait	issr	2874	2899	.	+	.	ID=issr1669;Motif=T;Standard=A;Type=1;Length=26;Match=18;Subsitution=8;Insertion=0;Deletion=0;Score=10
JACGEL010000252	Krait	issr	4159	4168	.	+	.	ID=issr1670;Motif=T;Standard=A;Type=1;Length=10;Match=10;Subsitution=0;Insertion=0;Deletion=0;Score=10
JACGEL010000252	Krait	issr	4895	4940	.	+	.	ID=issr1671;Motif=TAA;Standard=AAT;Type=3;Length=46;Match=32;Subsitution=13;Insertion=1;Deletion=1;Score=15
JACGEL010000252	Krait	issr	4995	5013	.	+	.	ID=issr1672;Motif=AT;Standard=AT;Type=2;Length=19;Match=16;Subsitution=2;Insertion=1;Deletion=1;Score=10
JACGEL010000253	Krait	issr	54	79	.	+	.	ID=issr1673;Motif=AAT;Standard=AAT;Type=3;Length=26;Match=20;Subsitution=5;Insertion=1;Deletion=0;Score=13
JACGEL010000253	Krait	issr	1013	1029	.	+	.	ID=issr1674;Motif=AT;Standard=AT;Type=2;Length=17;Match=15;Subsitution=2;Insertion=0;Deletion=1;Score=11
JACGEL010000253	Krait	issr	1563	1582	.	+	.	ID=issr1675;Motif=TTC;Standard=AAG;Type=3;Length=20;Match=16;Subsitution=4;Insertion=0;Deletion=0;Score=12
JACGEL010000253	Krait	issr	4042	4084	.	+	.	ID=issr1676;Motif=TAT;Standard=AAT;Type=3;Length=43;Match=29;Subsitution=14;Insertion=0;Deletion=0;Score=15
JACGEL010000253	Krait	issr	5165	5198	.	+	.	ID=issr1677;Motif=TTG;Standard=AAC;Type=3;Length=34;Match=29;Subsitution=4;Insertion=1;Deletion=1;Score=21
JACGEL010000253	Krait	issr	5743	5769	.	+	.	ID=issr1678;Motif=TC;Standard=AG;Type=2;Length=27;Match=20;Subsitution=6;Insertion=1;Deletion=1;Score=10
JACGEL010000253	Krait	issr	6542	6553	.	+	.	ID=issr1679;Motif=CTC;Standard=AGG;Type=3;Length=12;Match=11;Subsitution=1;Insertion=0;Deletion=0;Score=10
JACGEL010000254	Krait	issr	3650	3684	.	+	.	ID=issr1680;Motif=AATT;Standard=AATT;Type=4;Length=35;Match=28;Subsitution=5;Insertion=2;Deletion=1;Score=17
JACGEL010000254	Krait	issr	5692	5707	.	+	.	ID=issr1681;Motif=A;Standard=A;Type=1;Length=16;Match=15;Subsitution=1;Insertion=0;Deletion=0;Score=14
JACGEL010000255	Krait	issr	756	790	.	+	.	ID=issr1682;Motif=T;Standard=A;Type=1;Length=35;Match=23;Subsitution=12;Insertion=0;Deletion=0;Score=11
JACGEL010000255	Krait	issr	1007	1018	.	+	.	ID=issr1683;Motif=T;Standard=A;Type=1;Length=12;Match=11;Subsitution=1;Insertion=0;Deletion=0;Score=10
JACGEL010000255	Krait	issr	2345	2371	.	+	.	ID=issr1684;Motif=TA;Standard=AT;Type=2;Length=27;Match=21;Subsitution=6;Insertion=0;Deletion=1;Score=13
JACGEL010000255	Krait	issr	3316	3344	.	+	.	ID=issr1685;Motif=ATTT;Standard=AAAT;Type=4;Length=29;Match=22;Subsitution=6;Insertion=1;Deletion=0;Score=14
JACGEL010000255	Krait	issr	4393	4404	.	+	.	ID=issr1686;Motif=A;Standard=A;Type=1;Length=12;Match=11;Subsitution=1;Insertion=0;Deletion=0;Score=10
JACGEL010000256	Krait	issr	468	484	.	+	.	ID=issr1687;Motif=AGAT;Standard=ATAG;Type=4;Length=17;Match=15;Subsitution=2;Insertion=0;Deletion=0;Score=13
JACGEL010000256	Krait	issr	1749	1758	.	+	.	ID=issr1688;Motif=GT;Standard=AC;Type=2;Length=10;Match=10;Subsitution=0;Insertion=0;Deletion=0;Score=10
JACGEL010000256	Krait	issr	4628	4650	.	+	.	ID=issr1689;Motif=AT;Standard=AT;Type=2;Length=23;Match=18;Subsitution=4;Insertion=1;Deletion=1;Score=10
JACGEL010000256	Krait	issr	6436	6463	.	+	.	ID=issr1690;Motif=TA;Standard=AT;Type=2;Length=28;Match=20;Subsitution=6;Insertion=2;Deletion=0;Score=10
JACGEL010000257	Krait	issr	3384	3405	.	+	.	ID=issr1691;Motif=ATA;Standard=AAT;Type=3;Length=22;Match=18;Subsitution=4;Insertion=0;Deletion=0;Score=14
JACGEL010000257	Krait	issr	3542	3553	.	+	.	ID=issr1692;Motif=CAA;Standard=AAC;Type=3;Length=12;Match=11;Subsitution=1;Insertion=0;Deletion=0;Score=10
JACGEL010000257	Krait	issr	3904	3927	.	+	.	ID=issr1693;Motif=T;Standard=A;Type=1;Length=24;Match=19;Subsitution=5;Insertion=0;Deletion=0;Score=14
JACGEL010000257	Krait	issr	5548	5570	.	+	.	ID=issr1694;Motif=A;Standard=A;Type=1;Length=23;Match=17;Subsitution=6;Insertion=0;Deletion=0;Score=11
JACGEL010000258	Krait	issr	2880	2921	.	+	.	ID=issr1695;Motif=T;Standard=A;Type=1;Length=42;Match=30;Subsitution=12;Insertion=0;Deletion=0;Score=18
JACGEL010000258	Krait	issr	3157	3183	.	+	.	ID=issr1696;Motif=T;Standard=A;Type=1;Length=27;Match=19;Subsitution=8;Insertion=0;Deletion=0;Score=11
JACGEL010000258	Krait	issr	6027	6059	.	+	.	ID=issr1697;Motif=TTC;Standard=AAG;Type=3;Length=33;Match=27;Subsitution=4;Insertion=2;Deletion=2;Score=15
JACGEL010000258	Krait	issr	6292	6313	.	+	.	ID=issr1698;Motif=GTTT;Standard=AAAC;Type=4;Length=22;Match=19;Subsitution=1;Insertion=2;Deletion=0;Score=14
JACGEL010000259	Krait	issr	134	164	.	+	.	ID=issr1699;Motif=TAA;Standard=AAT;Type=3;Length=31;Match=23;Subsitution=7;Insertion=1;Deletion=1;Score=12
JACGEL010000259	Krait	issr	1960	1971	.	+	.	ID=issr1700;Motif=CTTA;Standard=AATG;Type=4;Length=12;Match=12;Subsitution=0;Insertion=0;Deletion=0;Score=12
JACGEL010000259	Krait	issr	2486	2517	.	+	.	ID=issr1701;Motif=A;Standard=A;Type=1;Length=32;Match=21;Subsitution=11;Insertion=0;Deletion=0;Score=10
JACGEL010000259	Krait	issr	4427	4452	.	+	.	ID=issr1702;Motif=A;Standard=A;Type=1;Length=26;Match=18;Subsitution=8;Insertion=0;Deletion=0;Score=10
JACGEL010000259	Krait	issr	4722	4754	.	+	.	ID=issr1703;Motif=T;Standard=A;Type=1;Length=33;Match=24;Subsitution=9;Insertion=0;Deletion=0;Score=15
JACGEL010000259	Krait	issr	6308	6334	.	+	.	ID=issr1704;Motif=TTATC;Standard=AATAG;Type=5;Length=27;Match=23;Subsitution=2;Insertion=2;Deletion=0;Score=17
JACGEL010000260	Krait	issr	482	493	.	+	.	ID=issr1705;Motif=ATA;Standard=AAT;Type=3;Length=12;Match=11;Subsitution=1;Insertion=0;Deletion=0;Score=10
JACGEL010000260	Krait	issr	1108	1117	.	+	.	ID=issr1706;Motif=GCA;Standard=ACG;Type=3;Length=10;Match=10;Subsitution=0;Insertion=0;Deletion=0;Score=10
JACGEL010000261	Krait	issr	219	233	.	+	.	ID=issr1707;Motif=TGT;Standard=AAC;Type=3;Length=15;Match=15;Subsitution=0;Insertion=0;Deletion=2;Score=11
JACGEL010000261	Krait	issr	1423	1442	.	+	.	ID=issr1708;Motif=T;Standard=A;Type=1;Length=20;Match=16;Subsitution=4;Insertion=0;Deletion=0;Score=12
JACGEL010000262	Krait	issr	1453	1466	.	+	.	ID=issr1709;Motif=TA;Standard=AT;Type=2;Length=14;Match=13;Subsitution=1;Insertion=0;Deletion=0;Score=12
JACGEL010000262	Krait	issr	2191	2202	.	+	.	ID=issr1710;Motif=TTAT;Standard=AAAT;Type=4;Length=12;Match=12;Subsitution=0;Insertion=0;Deletion=0;Score=12
JACGEL010000262	Krait	issr	2771	2788	.	+	.	ID=issr1711;Motif=A;Standard=A;Type=1;Length=18;Match=14;Subsitution=4;Insertion=0;Deletion=0;Score=10
JACGEL010000262	Krait	issr	3433	3442	.	+	.	ID=issr1712;Motif=AAT;Standard=AAT;Type=3;Length=10;Match=10;Subsitution=0;Insertion=0;Deletion=0;Score=10
JACGEL010000262	Krait	issr	5961	5970	.	+	.	ID=issr1713;Motif=CGA;Standard=ACG;Type=3;Length=10;Match=10;Subsitution=0;Insertion=0;Deletion=0;Score=10
JACGEL010000263	Krait	issr	573	610	.	+	.	ID=issr1714;Motif=AT;Standard=AT;Type=2;Length=38;Match=28;Subsitution=10;Insertion=0;Deletion=3;Score=12
JACGEL010000263	Krait	issr	2092	2110	.	+	.	ID=issr1715;Motif=A;Standard=A;Type=1;Length=19;Match=15;Subsitution=4;Insertion=0;Deletion=0;Score=11
JACGEL010000263	Krait	issr	2313	2340	.	+	.	ID=issr1716;Motif=TATT;Standard=AAAT;Type=4;Length=28;Match=23;Subsitution=3;Insertion=2;Deletion=0;Score=16
JACGEL010000263	Krait	issr	5652	5683	.	+	.	ID=issr1717;Motif=A;Standard=A;Type=1;Length=32;Match=22;Subsitution=10;Insertion=0;Deletion=0;Score=12
JACGEL010000264	Krait	issr	510	528	.	+	.	ID=issr1718;Motif=T;Standard=A;Type=1;Length=19;Match=15;Subsitution=4;Insertion=0;Deletion=0;Score=11
JACGEL010000264	Krait	issr	3364	3392	.	+	.	ID=issr1719;Motif=ATAA;Standard=AAAT;Type=4;Length=29;Match=21;Subsitution=5;Insertion=3;Deletion=0;Score=10
JACGEL010000264	Krait	issr	6423	6458	.	+	.	ID=issr1720;Motif=CA;Standard=AC;Type=2;Length=36;Match=27;Subsitution=8;Insertion=1;Deletion=2;Score=13
JACGEL010000265	Krait	issr	2596	2636	.	+	.	ID=issr1721;Motif=A;Standard=A;Type=1;Length=41;Match=27;Subsitution=14;Insertion=0;Deletion=0;Score=13
JACGEL010000265	Krait	issr	3127	3136	.	+	.	ID=issr1722;Motif=A;Standard=A;Type=1;Length=10;Match=10;Subsitution=0;Insertion=0;Deletion=0;Score=10
JACGEL010000265	Krait	issr	3907	3919	.	+	.	ID=issr1723;Motif=T;Standard=A;Type=1;Length=13;Match=12;Subsitution=1;Insertion=0;Deletion=0;Score=11
JACGEL010000265	Krait	issr	3979	4026	.	+	.	ID=issr1724;Motif=A;Standard=A;Type=1;Length=48;Match=31;Subsitution=17;Insertion=0;Deletion=0;Score=14
JACGEL010000265	Krait	issr	4447	4463	.	+	.	ID=issr1725;Motif=AC;Standard=AC;Type=2;Length=17;Match=15;Subsitution=2;Insertion=0;Deletion=0;Score=13
JACGEL010000265	Krait	issr	6384	6393	.	+	.	ID=issr1726;Motif=TAA;Standard=AAT;Type=3;Length=10;Match=10;Subsitution=0;Insertion=0;Deletion=0;Score=10
JACGEL010000266	Krait	issr	714	740	.	+	.	ID=issr1727;Motif=AATT;Standard=AATT;Type=4;Length=27;Match=22;Subsitution=3;Insertion=2;Deletion=0;Score=15
JACGEL010000266	Krait	issr	1504	1532	.	+	.	ID=issr1728;Motif=GAG;Standard=AGG;Type=3;Length=29;Match=23;Subsitution=5;Insertion=1;Deletion=0;Score=16
JACGEL010000266	Krait	issr	1693	1707	.	+	.	ID=issr1729;Motif=GCC;Standard=CCG;Type=3;Length=15;Match=13;Subsitution=1;Insertion=1;Deletion=0;Score=10
JACGEL010000266	Krait	issr	2090	2108	.	+	.	ID=issr1730;Motif=AC;Standard=AC;Type=2;Length=19;Match=17;Subsitution=2;Insertion=0;Deletion=0;Score=15
JACGEL010000266	Krait	issr	2134	2167	.	+	.	ID=issr1731;Motif=CGG;Standard=CCG;Type=3;Length=34;Match=28;Subsitution=4;Insertion=2;Deletion=1;Score=18
JACGEL010000266	Krait	issr	2340	2366	.	+	.	ID=issr1732;Motif=CT;Standard=AG;Type=2;Length=27;Match=21;Subsitution=5;Insertion=1;Deletion=1;Score=12
JACGEL010000267	Krait	issr	2721	2730	.	+	.	ID=issr1733;Motif=A;Standard=A;Type=1;Length=10;Match=10;Subsitution=0;Insertion=0;Deletion=0;Score=10
JACGEL010000267	Krait	issr	5305	5332	.	+	.	ID=issr1734;Motif=A;Standard=A;Type=1;Length=28;Match=20;Subsitution=8;Insertion=0;Deletion=0;Score=12
JACGEL010000268	Krait	issr	571	584	.	+	.	ID=issr1735;Motif=AT;Standard=AT;Type=2;Length=14;Match=12;Subsitution=2;Insertion=0;Deletion=0;Score=10
JACGEL010000268	Krait	issr	842	868	.	+	.	ID=issr1736;Motif=T;Standard=A;Type=1;Length=27;Match=19;Subsitution=8;Insertion=0;Deletion=0;Score=11
JACGEL010000268	Krait	issr	1765	1778	.	+	.	ID=issr1737;Motif=A;Standard=A;Type=1;Length=14;Match=12;Subsitution=2;Insertion=0;Deletion=0;Score=10
JACGEL010000268	Krait	issr	6203	6299	.	+	.	ID=issr1738;Motif=T;Standard=A;Type=1;Length=97;Match=56;Subsitution=41;Insertion=0;Deletion=0;Score=15
JACGEL010000269	Krait	issr	2066	2122	.	+	.	ID=issr1739;Motif=A;Standard=A;Type=1;Length=57;Match=34;Subsitution=23;Insertion=0;Deletion=0;Score=11
JACGEL010000270	Krait	issr	495	510	.	+	.	ID=issr1740;Motif=AT;Standard=AT;Type=2;Length=16;Match=13;Subsitution=3;Insertion=0;Deletion=0;Score=10
JACGEL010000270	Krait	issr	715	733	.	+	.	ID=issr1741;Motif=T;Standard=A;Type=1;Length=19;Match=16;Subsitution=3;Insertion=0;Deletion=0;Score=13
JACGEL010000270	Krait	issr	2493	2518	.	+	.	ID=issr1742;Motif=AT;Standard=AT;Type=2;Length=26;Match=20;Subsitution=5;Insertion=1;Deletion=0;Score=13
JACGEL010000270	Krait	issr	2547	2556	.	+	.	ID=issr1743;Motif=T;Standard=A;Type=1;Length=10;Match=10;Subsitution=0;Insertion=0;Deletion=0;Score=10
JACGEL010000271	Krait	issr	1631	1654	.	+	.	ID=issr1744;Motif=AAAT;Standard=AAAT;Type=4;Length=24;Match=21;Subsitution=1;Insertion=2;Deletion=0;Score=16
JACGEL010000271	Krait	issr	2639	2698	.	+	.	ID=issr1745;Motif=TA;Standard=AT;Type=2;Length=60;Match=44;Subsitution=15;Insertion=1;Deletion=7;Score=13
JACGEL010000271	Krait	issr	5605	5644	.	+	.	ID=issr1746;Motif=AT;Standard=AT;Type=2;Length=40;Match=27;Subsitution=13;Insertion=0;Deletion=2;Score=10
JACGEL010000271	Krait	issr	6160	6178	.	+	.	ID=issr1747;Motif=TTG;Standard=AAC;Type=3;Length=19;Match=15;Subsitution=4;Insertion=0;Deletion=0;Score=11
JACGEL010000272	Krait	issr	534	560	.	+	.	ID=issr1748;Motif=TTA;Standard=AAT;Type=3;Length=27;Match=22;Subsitution=5;Insertion=0;Deletion=0;Score=17
JACGEL010000272	Krait	issr	714	724	.	+	.	ID=issr1749;Motif=A;Standard=A;Type=1;Length=11;Match=11;Subsitution=0;Insertion=0;Deletion=0;Score=11
JACGEL010000272	Krait	issr	1851	1894	.	+	.	ID=issr1750;Motif=A;Standard=A;Type=1;Length=44;Match=29;Subsitution=15;Insertion=0;Deletion=0;Score=14
JACGEL010000272	Krait	issr	1948	1987	.	+	.	ID=issr1751;Motif=CATGT;Standard=ATGTC;Type=5;Length=40;Match=30;Subsitution=9;Insertion=1;Deletion=1;Score=17
JACGEL010000272	Krait	issr	3424	3462	.	+	.	ID=issr1752;Motif=TCC;Standard=AGG;Type=3;Length=39;Match=26;Subsitution=13;Insertion=0;Deletion=0;Score=13
JACGEL010000272	Krait	issr	6193	6223	.	+	.	ID=issr1753;Motif=TAT;Standard=AAT;Type=3;Length=31;Match=26;Subsitution=3;Insertion=2;Deletion=1;Score=17
JACGEL010000273	Krait	issr	646	655	.	+	.	ID=issr1754;Motif=AGA;Standard=AAG;Type=3;Length=10;Match=10;Subsitution=0;Insertion=0;Deletion=0;Score=10
JACGEL010000273	Krait	issr	1278	1317	.	+	.	ID=issr1755;Motif=AAT;Standard=AAT;Type=3;Length=40;Match=31;Subsitution=7;Insertion=2;Deletion=1;Score=18
JACGEL010000273	Krait	issr	3044	3065	.	+	.	ID=issr1756;Motif=AT;Standard=AT;Type=2;Length=22;Match=18;Subsitution=4;Insertion=0;Deletion=2;Score=10
JACGEL010000273	Krait	issr	5637	5665	.	+	.	ID=issr1757;Motif=CAAG;Standard=AAGC;Type=4;Length=29;Match=24;Subsitution=4;Insertion=1;Deletion=0;Score=18
JACGEL010000273	Krait	issr	5863	5906	.	+	.	ID=issr1758;Motif=T;Standard=A;Type=1;Length=44;Match=28;Subsitution=16;Insertion=0;Deletion=0;Score=12
JACGEL010000273	Krait	issr	6316	6329	.	+	.	ID=issr1759;Motif=TAT;Standard=AAT;Type=3;Length=14;Match=12;Subsitution=2;Insertion=0;Deletion=0;Score=10
JACGEL010000274	Krait	issr	1125	1144	.	+	.	ID=issr1760;Motif=CCG;Standard=CCG;Type=3;Length=20;Match=18;Subsitution=2;Insertion=0;Deletion=1;Score=14
JACGEL010000274	Krait	issr	1242	1293	.	+	.	ID=issr1761;Motif=A;Standard=A;Type=1;Length=52;Match=34;Subsitution=18;Insertion=0;Deletion=0;Score=16
JACGEL010000274	Krait	issr	1440	1455	.	+	.	ID=issr1762;Motif=T;Standard=A;Type=1;Length=16;Match=13;Subsitution=3;Insertion=0;Deletion=0;Score=10
JACGEL010000274	Krait	issr	5216	5241	.	+	.	ID=issr1763;Motif=TAA;Standard=AAT;Type=3;Length=26;Match=21;Subsitution=4;Insertion=1;Deletion=0;Score=15
JACGEL010000274	Krait	issr	5437	5464	.	+	.	ID=issr1764;Motif=A;Standard=A;Type=1;Length=28;Match=19;Subsitution=9;Insertion=0;Deletion=0;Score=10
JACGEL010000275	Krait	issr	3956	3984	.	+	.	ID=issr1765;Motif=A;Standard=A;Type=1;Length=29;Match=21;Subsitution=8;Insertion=0;Deletion=0;Score=13
JACGEL010000276	Krait	issr	282	328	.	+	.	ID=issr1766;Motif=TAT;Standard=AAT;Type=3;Length=47;Match=33;Subsitution=12;Insertion=2;Deletion=0;Score=17
JACGEL010000276	Krait	issr	866	875	.	+	.	ID=issr1767;Motif=T;Standard=A;Type=1;Length=10;Match=10;Subsitution=0;Insertion=0;Deletion=0;Score=10
JACGEL010000276	Krait	issr	2702	2729	.	+	.	ID=issr1768;Motif=TA;Standard=AT;Type=2;Length=28;Match=23;Subsitution=5;Insertion=0;Deletion=1;Score=16
JACGEL010000276	Krait	issr	4342	4351	.	+	.	ID=issr1769;Motif=T;Standard=A;Type=1;Length=10;Match=10;Subsitution=0;Insertion=0;Deletion=0;Score=10
JACGEL010000276	Krait	issr	4495	4508	.	+	.	ID=issr1770;Motif=A;Standard=A;Type=1;Length=14;Match=13;Subsitution=1;Insertion=0;Deletion=0;Score=12
JACGEL010000276	Krait	issr	5854	5892	.	+	.	ID=issr1771;Motif=AAT;Standard=AAT;Type=3;Length=39;Match=27;Subsitution=10;Insertion=2;Deletion=0;Score=13
JACGEL010000277	Krait	issr	810	838	.	+	.	ID=issr1772;Motif=CTTG;Standard=AAGC;Type=4;Length=29;Match=23;Subsitution=6;Insertion=0;Deletion=2;Score=13
JACGEL010000277	Krait	issr	2404	2426	.	+	.	ID=issr1773;Motif=T;Standard=A;Type=1;Length=23;Match=17;Subsitution=6;Insertion=0;Deletion=0;Score=11
JACGEL010000277	Krait	issr	2553	2562	.	+	.	ID=issr1774;Motif=A;Standard=A;Type=1;Length=10;Match=10;Subsitution=0;Insertion=0;Deletion=0;Score=10
JACGEL010000277	Krait	issr	3466	3497	.	+	.	ID=issr1775;Motif=AGA;Standard=AAG;Type=3;Length=32;Match=25;Subsitution=6;Insertion=1;Deletion=2;Score=13
JACGEL010000277	Krait	issr	5215	5247	.	+	.	ID=issr1776;Motif=A;Standard=A;Type=1;Length=33;Match=23;Subsitution=10;Insertion=0;Deletion=0;Score=13
JACGEL010000277	Krait	issr	5477	5511	.	+	.	ID=issr1777;Motif=AAG;Standard=AAG;Type=3;Length=35;Match=25;Subsitution=7;Insertion=3;Deletion=0;Score=12
JACGEL010000277	Krait	issr	6011	6033	.	+	.	ID=issr1778;Motif=AATA;Standard=AAAT;Type=4;Length=23;Match=18;Subsitution=3;Insertion=1;Deletion=1;Score=11
JACGEL010000277	Krait	issr	6121	6149	.	+	.	ID=issr1779;Motif=AT;Standard=AT;Type=2;Length=29;Match=23;Subsitution=6;Insertion=0;Deletion=2;Score=13
JACGEL010000278	Krait	issr	1520	1553	.	+	.	ID=issr1780;Motif=A;Standard=A;Type=1;Length=34;Match=24;Subsitution=10;Insertion=0;Deletion=0;Score=14
JACGEL010000278	Krait	issr	2493	2502	.	+	.	ID=issr1781;Motif=ATT;Standard=AAT;Type=3;Length=10;Match=10;Subsitution=0;Insertion=0;Deletion=0;Score=10
JACGEL010000278	Krait	issr	4873	4896	.	+	.	ID=issr1782;Motif=A;Standard=A;Type=1;Length=24;Match=17;Subsitution=7;Insertion=0;Deletion=0;Score=10
JACGEL010000278	Krait	issr	5500	5519	.	+	.	ID=issr1783;Motif=TA;Standard=AT;Type=2;Length=20;Match=17;Subsitution=3;Insertion=0;Deletion=1;Score=12
JACGEL010000279	Krait	issr	495	505	.	+	.	ID=issr1784;Motif=A;Standard=A;Type=1;Length=11;Match=11;Subsitution=0;Insertion=0;Deletion=0;Score=11
JACGEL010000279	Krait	issr	976	1026	.	+	.	ID=issr1785;Motif=A;Standard=A;Type=1;Length=51;Match=32;Subsitution=19;Insertion=0;Deletion=0;Score=13
JACGEL010000279	Krait	issr	3112	3127	.	+	.	ID=issr1786;Motif=A;Standard=A;Type=1;Length=16;Match=13;Subsitution=3;Insertion=0;Deletion=0;Score=10
JACGEL010000279	Krait	issr	4279	4298	.	+	.	ID=issr1787;Motif=ACA;Standard=AAC;Type=3;Length=20;Match=17;Subsitution=3;Insertion=0;Deletion=2;Score=10
JACGEL010000279	Krait	issr	4311	4346	.	+	.	ID=issr1788;Motif=A;Standard=A;Type=1;Length=36;Match=25;Subsitution=11;Insertion=0;Deletion=0;Score=14
JACGEL010000279	Krait	issr	6342	6351	.	+	.	ID=issr1789;Motif=T;Standard=A;Type=1;Length=10;Match=10;Subsitution=0;Insertion=0;Deletion=0;Score=10
JACGEL010000280	Krait	issr	555	569	.	+	.	ID=issr1790;Motif=TGAT;Standard=AATC;Type=4;Length=15;Match=14;Subsitution=1;Insertion=0;Deletion=0;Score=13
JACGEL010000280	Krait	issr	1603	1667	.	+	.	ID=issr1791;Motif=T;Standard=A;Type=1;Length=65;Match=41;Subsitution=24;Insertion=0;Deletion=0;Score=17
JACGEL010000280	Krait	issr	3475	3516	.	+	.	ID=issr1792;Motif=TTA;Standard=AAT;Type=3;Length=42;Match=32;Subsitution=8;Insertion=2;Deletion=2;Score=16
JACGEL010000280	Krait	issr	4430	4445	.	+	.	ID=issr1793;Motif=ATA;Standard=AAT;Type=3;Length=16;Match=14;Subsitution=2;Insertion=0;Deletion=0;Score=12
JACGEL010000280	Krait	issr	4454	4476	.	+	.	ID=issr1794;Motif=AAT;Standard=AAT;Type=3;Length=23;Match=18;Subsitution=5;Insertion=0;Deletion=1;Score=11
JACGEL010000280	Krait	issr	4531	4552	.	+	.	ID=issr1795;Motif=AT;Standard=AT;Type=2;Length=22;Match=16;Subsitution=6;Insertion=0;Deletion=0;Score=10
JACGEL010000280	Krait	issr	4717	4730	.	+	.	ID=issr1796;Motif=TTAA;Standard=AATT;Type=4;Length=14;Match=13;Subsitution=1;Insertion=0;Deletion=0;Score=12
JACGEL010000280	Krait	issr	4981	5014	.	+	.	ID=issr1797;Motif=ATT;Standard=AAT;Type=3;Length=34;Match=26;Subsitution=8;Insertion=0;Deletion=2;Score=14
JACGEL010000280	Krait	issr	5386	5402	.	+	.	ID=issr1798;Motif=CAA;Standard=AAC;Type=3;Length=17;Match=14;Subsitution=3;Insertion=0;Deletion=0;Score=11
JACGEL010000281	Krait	issr	2429	2445	.	+	.	ID=issr1799;Motif=TTG;Standard=AAC;Type=3;Length=17;Match=14;Subsitution=2;Insertion=1;Deletion=0;Score=10
JACGEL010000281	Krait	issr	2563	2582	.	+	.	ID=issr1800;Motif=AATT;Standard=AATT;Type=4;Length=20;Match=18;Subsitution=2;Insertion=0;Deletion=0;Score=16
JACGEL010000281	Krait	issr	2633	2688	.	+	.	ID=issr1801;Motif=T;Standard=A;Type=1;Length=56;Match=35;Subsitution=21;Insertion=0;Deletion=0;Score=14
JACGEL010000281	Krait	issr	3456	3499	.	+	.	ID=issr1802;Motif=A;Standard=A;Type=1;Length=44;Match=28;Subsitution=16;Insertion=0;Deletion=0;Score=12
JACGEL010000281	Krait	issr	4776	4797	.	+	.	ID=issr1803;Motif=TA;Standard=AT;Type=2;Length=22;Match=18;Subsitution=4;Insertion=0;Deletion=1;Score=12
JACGEL010000281	Krait	issr	5429	5447	.	+	.	ID=issr1804;Motif=TAA;Standard=AAT;Type=3;Length=19;Match=16;Subsitution=3;Insertion=0;Deletion=0;Score=13
JACGEL010000281	Krait	issr	5767	5790	.	+	.	ID=issr1805;Motif=ATA;Standard=AAT;Type=3;Length=24;Match=19;Subsitution=5;Insertion=0;Deletion=1;Score=12
JACGEL010000281	Krait	issr	6196	6220	.	+	.	ID=issr1806;Motif=T;Standard=A;Type=1;Length=25;Match=19;Subsitution=6;Insertion=0;Deletion=0;Score=13
JACGEL010000282	Krait	issr	577	610	.	+	.	ID=issr1807;Motif=AAT;Standard=AAT;Type=3;Length=34;Match=23;Subsitution=10;Insertion=1;Deletion=0;Score=11
JACGEL010000282	Krait	issr	2913	2922	.	+	.	ID=issr1808;Motif=ATA;Standard=AAT;Type=3;Length=10;Match=10;Subsitution=0;Insertion=0;Deletion=0;Score=10
JACGEL010000282	Krait	issr	3003	3018	.	+	.	ID=issr1809;Motif=TATT;Standard=AAAT;Type=4;Length=16;Match=15;Subsitution=1;Insertion=0;Deletion=0;Score=14
JACGEL010000282	Krait	issr	4788	4806	.	+	.	ID=issr1810;Motif=TAA;Standard=AAT;Type=3;Length=19;Match=17;Subsitution=1;Insertion=1;Deletion=1;Score=12
JACGEL010000282	Krait	issr	5363	5372	.	+	.	ID=issr1811;Motif=T;Standard=A;Type=1;Length=10;Match=10;Subsitution=0;Insertion=0;Deletion=0;Score=10
JACGEL010000283	Krait	issr	1266	1294	.	+	.	ID=issr1812;Motif=AT;Standard=AT;Type=2;Length=29;Match=20;Subsitution=8;Insertion=1;Deletion=0;Score=10
JACGEL010000283	Krait	issr	3228	3241	.	+	.	ID=issr1813;Motif=TTA;Standard=AAT;Type=3;Length=14;Match=13;Subsitution=1;Insertion=0;Deletion=0;Score=12
JACGEL010000283	Krait	issr	4210	4221	.	+	.	ID=issr1814;Motif=TAA;Standard=AAT;Type=3;Length=12;Match=12;Subsitution=0;Insertion=0;Deletion=0;Score=12
JACGEL010000283	Krait	issr	6251	6269	.	+	.	ID=issr1815;Motif=ATT;Standard=AAT;Type=3;Length=19;Match=17;Subsitution=2;Insertion=0;Deletion=0;Score=15
JACGEL010000284	Krait	issr	2978	2996	.	+	.	ID=issr1816;Motif=TA;Standard=AT;Type=2;Length=19;Match=16;Subsitution=3;Insertion=0;Deletion=0;Score=13
JACGEL010000284	Krait	issr	3890	3912	.	+	.	ID=issr1817;Motif=T;Standard=A;Type=1;Length=23;Match=18;Subsitution=5;Insertion=0;Deletion=0;Score=13
JACGEL010000284	Krait	issr	5172	5197	.	+	.	ID=issr1818;Motif=TAT;Standard=AAT;Type=3;Length=26;Match=23;Subsitution=2;Insertion=1;Deletion=3;Score=13
JACGEL010000285	Krait	issr	2704	2741	.	+	.	ID=issr1819;Motif=T;Standard=A;Type=1;Length=38;Match=25;Subsitution=13;Insertion=0;Deletion=0;Score=12
JACGEL010000285	Krait	issr	2744	2775	.	+	.	ID=issr1820;Motif=TTA;Standard=AAT;Type=3;Length=32;Match=26;Subsitution=5;Insertion=1;Deletion=2;Score=15
JACGEL010000285	Krait	issr	2922	2935	.	+	.	ID=issr1821;Motif=ATT;Standard=AAT;Type=3;Length=14;Match=12;Subsitution=2;Insertion=0;Deletion=0;Score=10
JACGEL010000285	Krait	issr	3206	3222	.	+	.	ID=issr1822;Motif=T;Standard=A;Type=1;Length=17;Match=14;Subsitution=3;Insertion=0;Deletion=0;Score=11
JACGEL010000285	Krait	issr	3867	3890	.	+	.	ID=issr1823;Motif=TTA;Standard=AAT;Type=3;Length=24;Match=20;Subsitution=3;Insertion=1;Deletion=0;Score=15
JACGEL010000285	Krait	issr	4956	4969	.	+	.	ID=issr1824;Motif=T;Standard=A;Type=1;Length=14;Match=12;Subsitution=2;Insertion=0;Deletion=0;Score=10
JACGEL010000285	Krait	issr	5208	5232	.	+	.	ID=issr1825;Motif=AT;Standard=AT;Type=2;Length=25;Match=19;Subsitution=5;Insertion=1;Deletion=0;Score=12
JACGEL010000286	Krait	issr	1138	1161	.	+	.	ID=issr1826;Motif=T;Standard=A;Type=1;Length=24;Match=18;Subsitution=6;Insertion=0;Deletion=0;Score=12
JACGEL010000286	Krait	issr	2747	2758	.	+	.	ID=issr1827;Motif=TAT;Standard=AAT;Type=3;Length=12;Match=11;Subsitution=1;Insertion=0;Deletion=0;Score=10
JACGEL010000286	Krait	issr	3386	3400	.	+	.	ID=issr1828;Motif=TAA;Standard=AAT;Type=3;Length=15;Match=13;Subsitution=1;Insertion=1;Deletion=0;Score=10
JACGEL010000286	Krait	issr	5761	5774	.	+	.	ID=issr1829;Motif=TTC;Standard=AAG;Type=3;Length=14;Match=12;Subsitution=2;Insertion=0;Deletion=0;Score=10
JACGEL010000287	Krait	issr	2115	2129	.	+	.	ID=issr1830;Motif=T;Standard=A;Type=1;Length=15;Match=13;Subsitution=2;Insertion=0;Deletion=0;Score=11
JACGEL010000287	Krait	issr	2424	2440	.	+	.	ID=issr1831;Motif=A;Standard=A;Type=1;Length=17;Match=14;Subsitution=3;Insertion=0;Deletion=0;Score=11
JACGEL010000287	Krait	issr	3998	4012	.	+	.	ID=issr1832;Motif=TATT;Standard=AAAT;Type=4;Length=15;Match=14;Subsitution=1;Insertion=0;Deletion=0;Score=13
JACGEL010000287	Krait	issr	4074	4093	.	+	.	ID=issr1833;Motif=A;Standard=A;Type=1;Length=20;Match=16;Subsitution=4;Insertion=0;Deletion=0;Score=12
JACGEL010000287	Krait	issr	4150	4175	.	+	.	ID=issr1834;Motif=A;Standard=A;Type=1;Length=26;Match=18;Subsitution=8;Insertion=0;Deletion=0;Score=10
JACGEL010000287	Krait	issr	5365	5378	.	+	.	ID=issr1835;Motif=AAT;Standard=AAT;Type=3;Length=14;Match=13;Subsitution=0;Insertion=1;Deletion=0;Score=11
JACGEL010000287	Krait	issr	5504	5527	.	+	.	ID=issr1836;Motif=A;Standard=A;Type=1;Length=24;Match=18;Subsitution=6;Insertion=0;Deletion=0;Score=12
JACGEL010000287	Krait	issr	5581	5604	.	+	.	ID=issr1837;Motif=T;Standard=A;Type=1;Length=24;Match=19;Subsitution=5;Insertion=0;Deletion=0;Score=14
JACGEL010000288	Krait	issr	1488	1513	.	+	.	ID=issr1838;Motif=TTA;Standard=AAT;Type=3;Length=26;Match=20;Subsitution=4;Insertion=2;Deletion=0;Score=12
JACGEL010000288	Krait	issr	2496	2505	.	+	.	ID=issr1839;Motif=TAT;Standard=AAT;Type=3;Length=10;Match=10;Subsitution=0;Insertion=0;Deletion=0;Score=10
JACGEL010000288	Krait	issr	4080	4096	.	+	.	ID=issr1840;Motif=TAA;Standard=AAT;Type=3;Length=17;Match=14;Subsitution=2;Insertion=1;Deletion=0;Score=10
JACGEL010000288	Krait	issr	4618	4633	.	+	.	ID=issr1841;Motif=TC;Standard=AG;Type=2;Length=16;Match=14;Subsitution=2;Insertion=0;Deletion=1;Score=10
JACGEL010000288	Krait	issr	5769	5805	.	+	.	ID=issr1842;Motif=A;Standard=A;Type=1;Length=37;Match=26;Subsitution=11;Insertion=0;Deletion=0;Score=15
JACGEL010000289	Krait	issr	282	314	.	+	.	ID=issr1843;Motif=T;Standard=A;Type=1;Length=33;Match=22;Subsitution=11;Insertion=0;Deletion=0;Score=11
JACGEL010000289	Krait	issr	4948	4957	.	+	.	ID=issr1844;Motif=A;Standard=A;Type=1;Length=10;Match=10;Subsitution=0;Insertion=0;Deletion=0;Score=10
JACGEL010000289	Krait	issr	5560	5585	.	+	.	ID=issr1845;Motif=A;Standard=A;Type=1;Length=26;Match=18;Subsitution=8;Insertion=0;Deletion=0;Score=10
JACGEL010000289	Krait	issr	6364	6384	.	+	.	ID=issr1846;Motif=TAT;Standard=AAT;Type=3;Length=21;Match=18;Subsitution=1;Insertion=2;Deletion=0;Score=13
JACGEL010000290	Krait	issr	1001	1015	.	+	.	ID=issr1847;Motif=TGC;Standard=ACG;Type=3;Length=15;Match=14;Subsitution=1;Insertion=0;Deletion=1;Score=11
JACGEL010000290	Krait	issr	1484	1493	.	+	.	ID=issr1848;Motif=ATG;Standard=ATC;Type=3;Length=10;Match=10;Subsitution=0;Insertion=0;Deletion=0;Score=10
JACGEL010000290	Krait	issr	3314	3365	.	+	.	ID=issr1849;Motif=TTA;Standard=AAT;Type=3;Length=52;Match=39;Subsitution=12;Insertion=1;Deletion=3;Score=19
JACGEL010000290	Krait	issr	3410	3434	.	+	.	ID=issr1850;Motif=T;Standard=A;Type=1;Length=25;Match=19;Subsitution=6;Insertion=0;Deletion=0;Score=13
JACGEL010000290	Krait	issr	4007	4025	.	+	.	ID=issr1851;Motif=TAT;Standard=AAT;Type=3;Length=19;Match=15;Subsitution=3;Insertion=1;Deletion=0;Score=10
JACGEL010000290	Krait	issr	5955	5978	.	+	.	ID=issr1852;Motif=T;Standard=A;Type=1;Length=24;Match=18;Subsitution=6;Insertion=0;Deletion=0;Score=12
JACGEL010000291	Krait	issr	304	328	.	+	.	ID=issr1853;Motif=TTA;Standard=AAT;Type=3;Length=25;Match=19;Subsitution=5;Insertion=1;Deletion=1;Score=10
JACGEL010000291	Krait	issr	1766	1817	.	+	.	ID=issr1854;Motif=AAT;Standard=AAT;Type=3;Length=52;Match=36;Subsitution=10;Insertion=6;Deletion=0;Score=14
JACGEL010000291	Krait	issr	2091	2105	.	+	.	ID=issr1855;Motif=ATT;Standard=AAT;Type=3;Length=15;Match=13;Subsitution=2;Insertion=0;Deletion=0;Score=11
JACGEL010000291	Krait	issr	3051	3062	.	+	.	ID=issr1856;Motif=AT;Standard=AT;Type=2;Length=12;Match=11;Subsitution=1;Insertion=0;Deletion=0;Score=10
JACGEL010000291	Krait	issr	3118	3160	.	+	.	ID=issr1857;Motif=T;Standard=A;Type=1;Length=43;Match=30;Subsitution=13;Insertion=0;Deletion=0;Score=17
JACGEL010000291	Krait	issr	3175	3197	.	+	.	ID=issr1858;Motif=TAT;Standard=AAT;Type=3;Length=23;Match=21;Subsitution=2;Insertion=0;Deletion=0;Score=19
JACGEL010000292	Krait	issr	325	392	.	+	.	ID=issr1859;Motif=A;Standard=A;Type=1;Length=68;Match=42;Subsitution=26;Insertion=0;Deletion=0;Score=16
JACGEL010000292	Krait	issr	2143	2156	.	+	.	ID=issr1860;Motif=TTA;Standard=AAT;Type=3;Length=14;Match=13;Subsitution=0;Insertion=1;Deletion=0;Score=11
JACGEL010000292	Krait	issr	3245	3262	.	+	.	ID=issr1861;Motif=A;Standard=A;Type=1;Length=18;Match=15;Subsitution=3;Insertion=0;Deletion=0;Score=12
JACGEL010000292	Krait	issr	4879	4929	.	+	.	ID=issr1862;Motif=AT;Standard=AT;Type=2;Length=51;Match=39;Subsitution=11;Insertion=1;Deletion=7;Score=12
JACGEL010000292	Krait	issr	5300	5315	.	+	.	ID=issr1863;Motif=ATT;Standard=AAT;Type=3;Length=16;Match=13;Subsitution=3;Insertion=0;Deletion=0;Score=10
JACGEL010000292	Krait	issr	5649	5669	.	+	.	ID=issr1864;Motif=TAA;Standard=AAT;Type=3;Length=21;Match=17;Subsitution=3;Insertion=1;Deletion=1;Score=10
JACGEL010000292	Krait	issr	6303	6327	.	+	.	ID=issr1865;Motif=AT;Standard=AT;Type=2;Length=25;Match=20;Subsitution=5;Insertion=0;Deletion=0;Score=15
JACGEL010000293	Krait	issr	830	851	.	+	.	ID=issr1866;Motif=TAA;Standard=AAT;Type=3;Length=22;Match=18;Subsitution=3;Insertion=1;Deletion=1;Score=11
JACGEL010000293	Krait	issr	5268	5301	.	+	.	ID=issr1867;Motif=AAT;Standard=AAT;Type=3;Length=34;Match=27;Subsitution=6;Insertion=1;Deletion=3;Score=13
JACGEL010000293	Krait	issr	5313	5336	.	+	.	ID=issr1868;Motif=T;Standard=A;Type=1;Length=24;Match=19;Subsitution=5;Insertion=0;Deletion=0;Score=14
JACGEL010000293	Krait	issr	6060	6074	.	+	.	ID=issr1869;Motif=T;Standard=A;Type=1;Length=15;Match=14;Subsitution=1;Insertion=0;Deletion=0;Score=13
JACGEL010000294	Krait	issr	454	480	.	+	.	ID=issr1870;Motif=TTTTC;Standard=AAAAG;Type=5;Length=27;Match=21;Subsitution=6;Insertion=0;Deletion=0;Score=15
JACGEL010000294	Krait	issr	3539	3553	.	+	.	ID=issr1871;Motif=AAT;Standard=AAT;Type=3;Length=15;Match=14;Subsitution=1;Insertion=0;Deletion=1;Score=11
JACGEL010000294	Krait	issr	4766	4777	.	+	.	ID=issr1872;Motif=A;Standard=A;Type=1;Length=12;Match=11;Subsitution=1;Insertion=0;Deletion=0;Score=10
JACGEL010000295	Krait	issr	312	325	.	+	.	ID=issr1873;Motif=TAA;Standard=AAT;Type=3;Length=14;Match=14;Subsitution=0;Insertion=0;Deletion=0;Score=14
JACGEL010000295	Krait	issr	2120	2143	.	+	.	ID=issr1874;Motif=AAAT;Standard=AAAT;Type=4;Length=24;Match=22;Subsitution=2;Insertion=0;Deletion=2;Score=16
JACGEL010000295	Krait	issr	2607	2636	.	+	.	ID=issr1875;Motif=T;Standard=A;Type=1;Length=30;Match=23;Subsitution=7;Insertion=0;Deletion=0;Score=16
JACGEL010000295	Krait	issr	3430	3447	.	+	.	ID=issr1876;Motif=A;Standard=A;Type=1;Length=18;Match=14;Subsitution=4;Insertion=0;Deletion=0;Score=10
JACGEL010000295	Krait	issr	3672	3700	.	+	.	ID=issr1877;Motif=TAA;Standard=AAT;Type=3;Length=29;Match=22;Subsitution=4;Insertion=3;Deletion=0;Score=12
JACGEL010000295	Krait	issr	4181	4197	.	+	.	ID=issr1878;Motif=ATT;Standard=AAT;Type=3;Length=17;Match=15;Subsitution=2;Insertion=0;Deletion=1;Score=11
JACGEL010000295	Krait	issr	4940	4984	.	+	.	ID=issr1879;Motif=T;Standard=A;Type=1;Length=45;Match=28;Subsitution=17;Insertion=0;Deletion=0;Score=11
JACGEL010000295	Krait	issr	5778	5805	.	+	.	ID=issr1880;Motif=TA;Standard=AT;Type=2;Length=28;Match=20;Subsitution=8;Insertion=0;Deletion=0;Score=12
JACGEL010000295	Krait	issr	6313	6324	.	+	.	ID=issr1881;Motif=A;Standard=A;Type=1;Length=12;Match=12;Subsitution=0;Insertion=0;Deletion=0;Score=12
JACGEL010000296	Krait	issr	149	166	.	+	.	ID=issr1882;Motif=A;Standard=A;Type=1;Length=18;Match=14;Subsitution=4;Insertion=0;Deletion=0;Score=10
JACGEL010000296	Krait	issr	667	714	.	+	.	ID=issr1883;Motif=TAT;Standard=AAT;Type=3;Length=48;Match=36;Subsitution=9;Insertion=3;Deletion=0;Score=21
JACGEL010000296	Krait	issr	2618	2655	.	+	.	ID=issr1884;Motif=T;Standard=A;Type=1;Length=38;Match=24;Subsitution=14;Insertion=0;Deletion=0;Score=10
JACGEL010000296	Krait	issr	4543	4568	.	+	.	ID=issr1885;Motif=A;Standard=A;Type=1;Length=26;Match=18;Subsitution=8;Insertion=0;Deletion=0;Score=10
JACGEL010000296	Krait	issr	5191	5214	.	+	.	ID=issr1886;Motif=TAA;Standard=AAT;Type=3;Length=24;Match=19;Subsitution=5;Insertion=0;Deletion=0;Score=14
JACGEL010000297	Krait	issr	12	38	.	+	.	ID=issr1887;Motif=TTA;Standard=AAT;Type=3;Length=27;Match=23;Subsitution=2;Insertion=2;Deletion=1;Score=15
JACGEL010000297	Krait	issr	1420	1432	.	+	.	ID=issr1888;Motif=CATA;Standard=ATAC;Type=4;Length=13;Match=13;Subsitution=0;Insertion=0;Deletion=0;Score=13
JACGEL010000297	Krait	issr	1747	1774	.	+	.	ID=issr1889;Motif=ATAC;Standard=ATAC;Type=4;Length=28;Match=22;Subsitution=6;Insertion=0;Deletion=0;Score=16
JACGEL010000297	Krait	issr	3072	3097	.	+	.	ID=issr1890;Motif=T;Standard=A;Type=1;Length=26;Match=18;Subsitution=8;Insertion=0;Deletion=0;Score=10
JACGEL010000297	Krait	issr	3380	3393	.	+	.	ID=issr1891;Motif=AT;Standard=AT;Type=2;Length=14;Match=12;Subsitution=2;Insertion=0;Deletion=0;Score=10
JACGEL010000297	Krait	issr	5490	5503	.	+	.	ID=issr1892;Motif=TTG;Standard=AAC;Type=3;Length=14;Match=13;Subsitution=1;Insertion=0;Deletion=0;Score=12
JACGEL010000297	Krait	issr	5770	5785	.	+	.	ID=issr1893;Motif=AAT;Standard=AAT;Type=3;Length=16;Match=13;Subsitution=3;Insertion=0;Deletion=0;Score=10
JACGEL010000298	Krait	issr	591	620	.	+	.	ID=issr1894;Motif=AT;Standard=AT;Type=2;Length=30;Match=25;Subsitution=5;Insertion=0;Deletion=2;Score=16
JACGEL010000298	Krait	issr	2607	2624	.	+	.	ID=issr1895;Motif=TA;Standard=AT;Type=2;Length=18;Match=14;Subsitution=4;Insertion=0;Deletion=0;Score=10
JACGEL010000298	Krait	issr	3134	3169	.	+	.	ID=issr1896;Motif=AAT;Standard=AAT;Type=3;Length=36;Match=25;Subsitution=11;Insertion=0;Deletion=0;Score=14
JACGEL010000298	Krait	issr	3466	3477	.	+	.	ID=issr1897;Motif=TATT;Standard=AAAT;Type=4;Length=12;Match=12;Subsitution=0;Insertion=0;Deletion=0;Score=12
JACGEL010000298	Krait	issr	3482	3515	.	+	.	ID=issr1898;Motif=ATT;Standard=AAT;Type=3;Length=34;Match=25;Subsitution=6;Insertion=3;Deletion=0;Score=13
JACGEL010000298	Krait	issr	3621	3659	.	+	.	ID=issr1899;Motif=TTTTA;Standard=AAAAT;Type=5;Length=39;Match=25;Subsitution=13;Insertion=1;Deletion=0;Score=10
JACGEL010000299	Krait	issr	3968	3983	.	+	.	ID=issr1900;Motif=TTTC;Standard=AAAG;Type=4;Length=16;Match=14;Subsitution=2;Insertion=0;Deletion=0;Score=12
JACGEL010000299	Krait	issr	4840	4863	.	+	.	ID=issr1901;Motif=TA;Standard=AT;Type=2;Length=24;Match=19;Subsitution=5;Insertion=0;Deletion=2;Score=10
JACGEL010000299	Krait	issr	4964	4979	.	+	.	ID=issr1902;Motif=ACA;Standard=AAC;Type=3;Length=16;Match=14;Subsitution=2;Insertion=0;Deletion=0;Score=12
JACGEL010000299	Krait	issr	5921	5941	.	+	.	ID=issr1903;Motif=AATA;Standard=AAAT;Type=4;Length=21;Match=19;Subsitution=2;Insertion=0;Deletion=1;Score=15
JACGEL010000300	Krait	issr	20	29	.	+	.	ID=issr1904;Motif=ACA;Standard=AAC;Type=3;Length=10;Match=10;Subsitution=0;Insertion=0;Deletion=0;Score=10
JACGEL010000300	Krait	issr	8	39	.	+	.	ID=issr1905;Motif=A;Standard=A;Type=1;Length=32;Match=23;Subsitution=9;Insertion=0;Deletion=0;Score=14
JACGEL010000300	Krait	issr	118	153	.	+	.	ID=issr1906;Motif=T;Standard=A;Type=1;Length=36;Match=24;Subsitution=12;Insertion=0;Deletion=0;Score=12
JACGEL010000300	Krait	issr	993	1008	.	+	.	ID=issr1907;Motif=AGT;Standard=ATC;Type=3;Length=16;Match=16;Subsitution=0;Insertion=0;Deletion=0;Score=16
JACGEL010000300	Krait	issr	2365	2379	.	+	.	ID=issr1908;Motif=AGA;Standard=AAG;Type=3;Length=15;Match=13;Subsitution=1;Insertion=1;Deletion=0;Score=10
JACGEL010000301	Krait	issr	1289	1299	.	+	.	ID=issr1909;Motif=AAG;Standard=AAG;Type=3;Length=11;Match=11;Subsitution=0;Insertion=0;Deletion=0;Score=11
JACGEL010000301	Krait	issr	1732	1762	.	+	.	ID=issr1910;Motif=ATG;Standard=ATC;Type=3;Length=31;Match=23;Subsitution=6;Insertion=2;Deletion=1;Score=11
JACGEL010000301	Krait	issr	2539	2619	.	+	.	ID=issr1911;Motif=A;Standard=A;Type=1;Length=81;Match=48;Subsitution=33;Insertion=0;Deletion=0;Score=15
JACGEL010000301	Krait	issr	3298	3325	.	+	.	ID=issr1912;Motif=AATT;Standard=AATT;Type=4;Length=28;Match=22;Subsitution=4;Insertion=2;Deletion=0;Score=14
JACGEL010000302	Krait	issr	3023	3112	.	+	.	ID=issr1913;Motif=A;Standard=A;Type=1;Length=90;Match=50;Subsitution=40;Insertion=0;Deletion=0;Score=10
JACGEL010000302	Krait	issr	3242	3254	.	+	.	ID=issr1914;Motif=AAT;Standard=AAT;Type=3;Length=13;Match=13;Subsitution=0;Insertion=0;Deletion=0;Score=13
JACGEL010000302	Krait	issr	4448	4459	.	+	.	ID=issr1915;Motif=TTA;Standard=AAT;Type=3;Length=12;Match=12;Subsitution=0;Insertion=0;Deletion=0;Score=12
JACGEL010000304	Krait	issr	2259	2282	.	+	.	ID=issr1916;Motif=GAA;Standard=AAG;Type=3;Length=24;Match=17;Subsitution=7;Insertion=0;Deletion=0;Score=10
JACGEL010000304	Krait	issr	3006	3015	.	+	.	ID=issr1917;Motif=T;Standard=A;Type=1;Length=10;Match=10;Subsitution=0;Insertion=0;Deletion=0;Score=10
JACGEL010000304	Krait	issr	4144	4179	.	+	.	ID=issr1918;Motif=AT;Standard=AT;Type=2;Length=36;Match=26;Subsitution=9;Insertion=1;Deletion=1;Score=13
JACGEL010000304	Krait	issr	4493	4531	.	+	.	ID=issr1919;Motif=T;Standard=A;Type=1;Length=39;Match=26;Subsitution=13;Insertion=0;Deletion=0;Score=13
JACGEL010000304	Krait	issr	4640	4675	.	+	.	ID=issr1920;Motif=ATA;Standard=AAT;Type=3;Length=36;Match=26;Subsitution=8;Insertion=2;Deletion=0;Score=14
JACGEL010000304	Krait	issr	5714	5753	.	+	.	ID=issr1921;Motif=TTA;Standard=AAT;Type=3;Length=40;Match=32;Subsitution=7;Insertion=1;Deletion=2;Score=19
JACGEL010000305	Krait	issr	365	395	.	+	.	ID=issr1922;Motif=TA;Standard=AT;Type=2;Length=31;Match=24;Subsitution=5;Insertion=2;Deletion=0;Score=15
JACGEL010000305	Krait	issr	500	531	.	+	.	ID=issr1923;Motif=TAT;Standard=AAT;Type=3;Length=32;Match=24;Subsitution=7;Insertion=1;Deletion=2;Score=11
JACGEL010000305	Krait	issr	4630	4649	.	+	.	ID=issr1924;Motif=TA;Standard=AT;Type=2;Length=20;Match=18;Subsitution=2;Insertion=0;Deletion=3;Score=10
JACGEL010000305	Krait	issr	5383	5421	.	+	.	ID=issr1925;Motif=AAT;Standard=AAT;Type=3;Length=39;Match=28;Subsitution=10;Insertion=1;Deletion=1;Score=14
JACGEL010000305	Krait	issr	6267	6289	.	+	.	ID=issr1926;Motif=AT;Standard=AT;Type=2;Length=23;Match=20;Subsitution=2;Insertion=1;Deletion=1;Score=14
JACGEL010000306	Krait	issr	2668	2705	.	+	.	ID=issr1927;Motif=ATTT;Standard=AAAT;Type=4;Length=38;Match=29;Subsitution=9;Insertion=0;Deletion=2;Score=16
JACGEL010000307	Krait	issr	636	677	.	+	.	ID=issr1928;Motif=TAT;Standard=AAT;Type=3;Length=42;Match=29;Subsitution=10;Insertion=3;Deletion=0;Score=13
JACGEL010000307	Krait	issr	844	857	.	+	.	ID=issr1929;Motif=A;Standard=A;Type=1;Length=14;Match=12;Subsitution=2;Insertion=0;Deletion=0;Score=10
JACGEL010000307	Krait	issr	3301	3383	.	+	.	ID=issr1930;Motif=A;Standard=A;Type=1;Length=83;Match=56;Subsitution=27;Insertion=0;Deletion=0;Score=29
JACGEL010000307	Krait	issr	3653	3664	.	+	.	ID=issr1931;Motif=T;Standard=A;Type=1;Length=12;Match=11;Subsitution=1;Insertion=0;Deletion=0;Score=10
JACGEL010000307	Krait	issr	3918	3954	.	+	.	ID=issr1932;Motif=AT;Standard=AT;Type=2;Length=37;Match=26;Subsitution=9;Insertion=2;Deletion=0;Score=13
JACGEL010000307	Krait	issr	5000	5028	.	+	.	ID=issr1933;Motif=AT;Standard=AT;Type=2;Length=29;Match=25;Subsitution=4;Insertion=0;Deletion=2;Score=17
JACGEL010000307	Krait	issr	5480	5494	.	+	.	ID=issr1934;Motif=TA;Standard=AT;Type=2;Length=15;Match=13;Subsitution=1;Insertion=1;Deletion=0;Score=10
JACGEL010000308	Krait	issr	797	826	.	+	.	ID=issr1935;Motif=AT;Standard=AT;Type=2;Length=30;Match=20;Subsitution=10;Insertion=0;Deletion=0;Score=10
JACGEL010000308	Krait	issr	960	971	.	+	.	ID=issr1936;Motif=AGT;Standard=ATC;Type=3;Length=12;Match=11;Subsitution=1;Insertion=0;Deletion=0;Score=10
JACGEL010000308	Krait	issr	1232	1247	.	+	.	ID=issr1937;Motif=AAT;Standard=AAT;Type=3;Length=16;Match=14;Subsitution=1;Insertion=1;Deletion=0;Score=11
JACGEL010000308	Krait	issr	3802	3832	.	+	.	ID=issr1938;Motif=TAAAA;Standard=AAAAT;Type=5;Length=31;Match=25;Subsitution=6;Insertion=0;Deletion=0;Score=19
JACGEL010000308	Krait	issr	5750	5785	.	+	.	ID=issr1939;Motif=T;Standard=A;Type=1;Length=36;Match=25;Subsitution=11;Insertion=0;Deletion=0;Score=14
JACGEL010000308	Krait	issr	5837	5857	.	+	.	ID=issr1940;Motif=TAA;Standard=AAT;Type=3;Length=21;Match=17;Subsitution=3;Insertion=1;Deletion=1;Score=10
JACGEL010000309	Krait	issr	542	579	.	+	.	ID=issr1941;Motif=T;Standard=A;Type=1;Length=38;Match=24;Subsitution=14;Insertion=0;Deletion=0;Score=10
JACGEL010000309	Krait	issr	1535	1564	.	+	.	ID=issr1942;Motif=AT;Standard=AT;Type=2;Length=30;Match=23;Subsitution=7;Insertion=0;Deletion=3;Score=10
JACGEL010000309	Krait	issr	2299	2310	.	+	.	ID=issr1943;Motif=AAT;Standard=AAT;Type=3;Length=12;Match=11;Subsitution=1;Insertion=0;Deletion=0;Score=10
JACGEL010000309	Krait	issr	2868	2890	.	+	.	ID=issr1944;Motif=TTA;Standard=AAT;Type=3;Length=23;Match=19;Subsitution=4;Insertion=0;Deletion=0;Score=15
JACGEL010000309	Krait	issr	4191	4226	.	+	.	ID=issr1945;Motif=TA;Standard=AT;Type=2;Length=36;Match=25;Subsitution=11;Insertion=0;Deletion=1;Score=12
JACGEL010000310	Krait	issr	26	41	.	+	.	ID=issr1946;Motif=TAAA;Standard=AAAT;Type=4;Length=16;Match=13;Subsitution=3;Insertion=0;Deletion=0;Score=10
JACGEL010000310	Krait	issr	4955	4981	.	+	.	ID=issr1947;Motif=TA;Standard=AT;Type=2;Length=27;Match=20;Subsitution=6;Insertion=1;Deletion=1;Score=10
JACGEL010000311	Krait	issr	2278	2346	.	+	.	ID=issr1948;Motif=T;Standard=A;Type=1;Length=69;Match=40;Subsitution=29;Insertion=0;Deletion=0;Score=11
JACGEL010000311	Krait	issr	5748	5773	.	+	.	ID=issr1949;Motif=TAC;Standard=ATC;Type=3;Length=26;Match=21;Subsitution=5;Insertion=0;Deletion=0;Score=16
JACGEL010000311	Krait	issr	6091	6147	.	+	.	ID=issr1950;Motif=A;Standard=A;Type=1;Length=57;Match=35;Subsitution=22;Insertion=0;Deletion=0;Score=13
JACGEL010000311	Krait	issr	6149	6163	.	+	.	ID=issr1951;Motif=TCT;Standard=AAG;Type=3;Length=15;Match=13;Subsitution=2;Insertion=0;Deletion=0;Score=11
JACGEL010000312	Krait	issr	5362	5393	.	+	.	ID=issr1952;Motif=T;Standard=A;Type=1;Length=32;Match=25;Subsitution=7;Insertion=0;Deletion=0;Score=18
JACGEL010000312	Krait	issr	6148	6179	.	+	.	ID=issr1953;Motif=T;Standard=A;Type=1;Length=32;Match=21;Subsitution=11;Insertion=0;Deletion=0;Score=10
JACGEL010000313	Krait	issr	132	162	.	+	.	ID=issr1954;Motif=TGATT;Standard=AAACT;Type=5;Length=31;Match=23;Subsitution=8;Insertion=0;Deletion=0;Score=15
JACGEL010000313	Krait	issr	545	565	.	+	.	ID=issr1955;Motif=AATTAC;Standard=AATTAC;Type=6;Length=21;Match=20;Subsitution=1;Insertion=0;Deletion=1;Score=17
JACGEL010000313	Krait	issr	667	686	.	+	.	ID=issr1956;Motif=TCTTC;Standard=AAGAG;Type=5;Length=20;Match=18;Subsitution=1;Insertion=1;Deletion=0;Score=15
JACGEL010000313	Krait	issr	996	1026	.	+	.	ID=issr1957;Motif=T;Standard=A;Type=1;Length=31;Match=21;Subsitution=10;Insertion=0;Deletion=0;Score=11
JACGEL010000313	Krait	issr	3722	3732	.	+	.	ID=issr1958;Motif=T;Standard=A;Type=1;Length=11;Match=11;Subsitution=0;Insertion=0;Deletion=0;Score=11
JACGEL010000313	Krait	issr	4329	4338	.	+	.	ID=issr1959;Motif=TG;Standard=AC;Type=2;Length=10;Match=10;Subsitution=0;Insertion=0;Deletion=0;Score=10
JACGEL010000314	Krait	issr	451	480	.	+	.	ID=issr1960;Motif=A;Standard=A;Type=1;Length=30;Match=22;Subsitution=8;Insertion=0;Deletion=0;Score=14
JACGEL010000314	Krait	issr	3004	3023	.	+	.	ID=issr1961;Motif=ATC;Standard=ATC;Type=3;Length=20;Match=17;Subsitution=3;Insertion=0;Deletion=2;Score=10
JACGEL010000314	Krait	issr	5434	5458	.	+	.	ID=issr1962;Motif=ACTTTT;Standard=AAAATG;Type=6;Length=25;Match=23;Subsitution=2;Insertion=0;Deletion=0;Score=21
JACGEL010000314	Krait	issr	5456	5477	.	+	.	ID=issr1963;Motif=TA;Standard=AT;Type=2;Length=22;Match=18;Subsitution=4;Insertion=0;Deletion=1;Score=12
JACGEL010000315	Krait	issr	2951	2993	.	+	.	ID=issr1964;Motif=A;Standard=A;Type=1;Length=43;Match=31;Subsitution=12;Insertion=0;Deletion=0;Score=19
JACGEL010000315	Krait	issr	3362	3381	.	+	.	ID=issr1965;Motif=A;Standard=A;Type=1;Length=20;Match=15;Subsitution=5;Insertion=0;Deletion=0;Score=10
JACGEL010000315	Krait	issr	3824	3848	.	+	.	ID=issr1966;Motif=ATT;Standard=AAT;Type=3;Length=25;Match=22;Subsitution=2;Insertion=1;Deletion=1;Score=16
JACGEL010000315	Krait	issr	3977	3990	.	+	.	ID=issr1967;Motif=A;Standard=A;Type=1;Length=14;Match=13;Subsitution=1;Insertion=0;Deletion=0;Score=12
JACGEL010000315	Krait	issr	5062	5102	.	+	.	ID=issr1968;Motif=TTA;Standard=AAT;Type=3;Length=41;Match=28;Subsitution=10;Insertion=3;Deletion=1;Score=10
JACGEL010000315	Krait	issr	5148	5173	.	+	.	ID=issr1969;Motif=A;Standard=A;Type=1;Length=26;Match=21;Subsitution=5;Insertion=0;Deletion=0;Score=16
JACGEL010000315	Krait	issr	5770	5812	.	+	.	ID=issr1970;Motif=ATT;Standard=AAT;Type=3;Length=43;Match=29;Subsitution=14;Insertion=0;Deletion=1;Score=13
JACGEL010000316	Krait	issr	56	83	.	+	.	ID=issr1971;Motif=TTTA;Standard=AAAT;Type=4;Length=28;Match=23;Subsitution=4;Insertion=1;Deletion=0;Score=17
JACGEL010000316	Krait	issr	119	147	.	+	.	ID=issr1972;Motif=TA;Standard=AT;Type=2;Length=29;Match=20;Subsitution=9;Insertion=0;Deletion=0;Score=11
JACGEL010000316	Krait	issr	492	501	.	+	.	ID=issr1973;Motif=ATA;Standard=AAT;Type=3;Length=10;Match=10;Subsitution=0;Insertion=0;Deletion=0;Score=10
JACGEL010000316	Krait	issr	731	744	.	+	.	ID=issr1974;Motif=AACG;Standard=AACG;Type=4;Length=14;Match=14;Subsitution=0;Insertion=0;Deletion=0;Score=14
JACGEL010000316	Krait	issr	1219	1234	.	+	.	ID=issr1975;Motif=AAC;Standard=AAC;Type=3;Length=16;Match=14;Subsitution=2;Insertion=0;Deletion=0;Score=12
JACGEL010000316	Krait	issr	2213	2237	.	+	.	ID=issr1976;Motif=AAC;Standard=AAC;Type=3;Length=25;Match=19;Subsitution=5;Insertion=1;Deletion=1;Score=10
JACGEL010000317	Krait	issr	4988	5001	.	+	.	ID=issr1977;Motif=ATTT;Standard=AAAT;Type=4;Length=14;Match=13;Subsitution=1;Insertion=0;Deletion=0;Score=12
JACGEL010000318	Krait	issr	3955	3974	.	+	.	ID=issr1978;Motif=T;Standard=A;Type=1;Length=20;Match=15;Subsitution=5;Insertion=0;Deletion=0;Score=10
JACGEL010000319	Krait	issr	127	146	.	+	.	ID=issr1979;Motif=ATT;Standard=AAT;Type=3;Length=20;Match=16;Subsitution=3;Insertion=1;Deletion=0;Score=11
JACGEL010000319	Krait	issr	1832	1862	.	+	.	ID=issr1980;Motif=A;Standard=A;Type=1;Length=31;Match=21;Subsitution=10;Insertion=0;Deletion=0;Score=11
JACGEL010000319	Krait	issr	2290	2304	.	+	.	ID=issr1981;Motif=T;Standard=A;Type=1;Length=15;Match=14;Subsitution=1;Insertion=0;Deletion=0;Score=13
JACGEL010000319	Krait	issr	3631	3642	.	+	.	ID=issr1982;Motif=A;Standard=A;Type=1;Length=12;Match=11;Subsitution=1;Insertion=0;Deletion=0;Score=10
JACGEL010000319	Krait	issr	4354	4375	.	+	.	ID=issr1983;Motif=A;Standard=A;Type=1;Length=22;Match=17;Subsitution=5;Insertion=0;Deletion=0;Score=12
JACGEL010000319	Krait	issr	5863	5879	.	+	.	ID=issr1984;Motif=A;Standard=A;Type=1;Length=17;Match=14;Subsitution=3;Insertion=0;Deletion=0;Score=11
JACGEL010000320	Krait	issr	1182	1204	.	+	.	ID=issr1985;Motif=TAAAA;Standard=AAAAT;Type=5;Length=23;Match=18;Subsitution=5;Insertion=0;Deletion=0;Score=13
JACGEL010000320	Krait	issr	5935	5948	.	+	.	ID=issr1986;Motif=TCA;Standard=ATC;Type=3;Length=14;Match=13;Subsitution=1;Insertion=0;Deletion=1;Score=10
JACGEL010000321	Krait	issr	4395	4414	.	+	.	ID=issr1987;Motif=ATT;Standard=AAT;Type=3;Length=20;Match=17;Subsitution=2;Insertion=1;Deletion=0;Score=13
JACGEL010000321	Krait	issr	4442	4512	.	+	.	ID=issr1988;Motif=TA;Standard=AT;Type=2;Length=71;Match=49;Subsitution=17;Insertion=5;Deletion=4;Score=14
JACGEL010000321	Krait	issr	5223	5235	.	+	.	ID=issr1989;Motif=ATA;Standard=AAT;Type=3;Length=13;Match=12;Subsitution=1;Insertion=0;Deletion=0;Score=11
JACGEL010000321	Krait	issr	6011	6041	.	+	.	ID=issr1990;Motif=GT;Standard=AC;Type=2;Length=31;Match=21;Subsitution=9;Insertion=1;Deletion=0;Score=10
JACGEL010000322	Krait	issr	3765	3795	.	+	.	ID=issr1991;Motif=AT;Standard=AT;Type=2;Length=31;Match=22;Subsitution=7;Insertion=2;Deletion=0;Score=11
JACGEL010000323	Krait	issr	758	779	.	+	.	ID=issr1992;Motif=AAT;Standard=AAT;Type=3;Length=22;Match=17;Subsitution=5;Insertion=0;Deletion=1;Score=10
JACGEL010000323	Krait	issr	1826	1848	.	+	.	ID=issr1993;Motif=A;Standard=A;Type=1;Length=23;Match=18;Subsitution=5;Insertion=0;Deletion=0;Score=13
JACGEL010000323	Krait	issr	5031	5085	.	+	.	ID=issr1994;Motif=T;Standard=A;Type=1;Length=55;Match=34;Subsitution=21;Insertion=0;Deletion=0;Score=13
JACGEL010000324	Krait	issr	229	253	.	+	.	ID=issr1995;Motif=T;Standard=A;Type=1;Length=25;Match=18;Subsitution=7;Insertion=0;Deletion=0;Score=11
JACGEL010000324	Krait	issr	915	932	.	+	.	ID=issr1996;Motif=AT;Standard=AT;Type=2;Length=18;Match=14;Subsitution=4;Insertion=0;Deletion=0;Score=10
JACGEL010000324	Krait	issr	3036	3062	.	+	.	ID=issr1997;Motif=AT;Standard=AT;Type=2;Length=27;Match=20;Subsitution=7;Insertion=0;Deletion=1;Score=11
[truncated: 249,380 more rows]
