# Supplementary material for: Draft genome sequence, annotation, and SSR mining data of Elaeidobius kamerunicus Faust., an essential oil palm pollinating weevil
Source: Data Brief. 2021 Jan 18;34:106745. doi: 10.1016/j.dib.2021.106745 (PMC7843393; doi:10.1016/j.dib.2021.106745)
Supplement: Supplementary file 4 [file mmc4.csv]

##gff-version 3
##generated by Krait 1.3.3
# Manual inspection by Ardha Apriyanto
JACGEL010000001	Krait	vntr	6054	6067	.	+	.	ID=vntr1;Motif=AATTTTT;Type=7;Repeat=2;Length=14
JACGEL010000001	Krait	vntr	9297	9314	.	+	.	ID=vntr2;Motif=AATAGAGGA;Type=9;Repeat=2;Length=18
JACGEL010000001	Krait	vntr	14166	14179	.	+	.	ID=vntr3;Motif=ATTTAGT;Type=7;Repeat=2;Length=14
JACGEL010000002	Krait	vntr	6457	6474	.	+	.	ID=vntr4;Motif=AAGTAATTT;Type=9;Repeat=2;Length=18
JACGEL010000002	Krait	vntr	9558	9571	.	+	.	ID=vntr5;Motif=TATGCAA;Type=7;Repeat=2;Length=14
JACGEL010000002	Krait	vntr	14714	14727	.	+	.	ID=vntr6;Motif=AATTATT;Type=7;Repeat=2;Length=14
JACGEL010000003	Krait	vntr	9202	9215	.	+	.	ID=vntr7;Motif=TATTAAA;Type=7;Repeat=2;Length=14
JACGEL010000003	Krait	vntr	11895	11908	.	+	.	ID=vntr8;Motif=CAGATAT;Type=7;Repeat=2;Length=14
JACGEL010000005	Krait	vntr	2629	2644	.	+	.	ID=vntr9;Motif=AAAAACTG;Type=8;Repeat=2;Length=16
JACGEL010000007	Krait	vntr	1252	1267	.	+	.	ID=vntr10;Motif=TTAATAAA;Type=8;Repeat=2;Length=16
JACGEL010000007	Krait	vntr	9020	9033	.	+	.	ID=vntr11;Motif=AAGGCTT;Type=7;Repeat=2;Length=14
JACGEL010000007	Krait	vntr	9590	9603	.	+	.	ID=vntr12;Motif=AATCCTT;Type=7;Repeat=2;Length=14
JACGEL010000008	Krait	vntr	809	826	.	+	.	ID=vntr13;Motif=GGTTTTAAA;Type=9;Repeat=2;Length=18
JACGEL010000009	Krait	vntr	6032	6047	.	+	.	ID=vntr14;Motif=CATTTTTT;Type=8;Repeat=2;Length=16
JACGEL010000013	Krait	vntr	1132	1145	.	+	.	ID=vntr15;Motif=GTATTTT;Type=7;Repeat=2;Length=14
JACGEL010000016	Krait	vntr	8055	8068	.	+	.	ID=vntr16;Motif=TTTAACG;Type=7;Repeat=2;Length=14
JACGEL010000017	Krait	vntr	1987	2000	.	+	.	ID=vntr17;Motif=AAAAATT;Type=7;Repeat=2;Length=14
JACGEL010000017	Krait	vntr	2946	2959	.	+	.	ID=vntr18;Motif=TAATAAA;Type=7;Repeat=2;Length=14
JACGEL010000017	Krait	vntr	7271	7284	.	+	.	ID=vntr19;Motif=GCTATAT;Type=7;Repeat=2;Length=14
JACGEL010000021	Krait	vntr	4350	4371	.	+	.	ID=vntr20;Motif=AAAATACAGTT;Type=11;Repeat=2;Length=22
JACGEL010000022	Krait	vntr	4101	4116	.	+	.	ID=vntr21;Motif=TAAAAAAT;Type=8;Repeat=2;Length=16
JACGEL010000025	Krait	vntr	7250	7263	.	+	.	ID=vntr22;Motif=TTTCGAA;Type=7;Repeat=2;Length=14
JACGEL010000026	Krait	vntr	9149	9162	.	+	.	ID=vntr23;Motif=TAAATAC;Type=7;Repeat=2;Length=14
JACGEL010000027	Krait	vntr	7539	7552	.	+	.	ID=vntr24;Motif=AAATTAT;Type=7;Repeat=2;Length=14
JACGEL010000027	Krait	vntr	8824	8841	.	+	.	ID=vntr25;Motif=CCATAGTAG;Type=9;Repeat=2;Length=18
JACGEL010000028	Krait	vntr	6808	6821	.	+	.	ID=vntr26;Motif=GTCAGAT;Type=7;Repeat=2;Length=14
JACGEL010000031	Krait	vntr	886	899	.	+	.	ID=vntr27;Motif=ATGAGGG;Type=7;Repeat=2;Length=14
JACGEL010000031	Krait	vntr	8738	8751	.	+	.	ID=vntr28;Motif=TTGAGAA;Type=7;Repeat=2;Length=14
JACGEL010000032	Krait	vntr	1344	1357	.	+	.	ID=vntr29;Motif=TTTATAA;Type=7;Repeat=2;Length=14
JACGEL010000032	Krait	vntr	4129	4142	.	+	.	ID=vntr30;Motif=CAAGATT;Type=7;Repeat=2;Length=14
JACGEL010000033	Krait	vntr	1008	1021	.	+	.	ID=vntr31;Motif=TATAAAA;Type=7;Repeat=2;Length=14
JACGEL010000035	Krait	vntr	3944	3961	.	+	.	ID=vntr32;Motif=TCTGTCAAT;Type=9;Repeat=2;Length=18
JACGEL010000037	Krait	vntr	2634	2659	.	+	.	ID=vntr33;Motif=TACAGAATAATTT;Type=13;Repeat=2;Length=26
JACGEL010000038	Krait	vntr	5132	5145	.	+	.	ID=vntr34;Motif=CATTTGA;Type=7;Repeat=2;Length=14
JACGEL010000039	Krait	vntr	631	646	.	+	.	ID=vntr35;Motif=GTGCCATT;Type=8;Repeat=2;Length=16
JACGEL010000043	Krait	vntr	5868	5881	.	+	.	ID=vntr36;Motif=GCATTTC;Type=7;Repeat=2;Length=14
JACGEL010000045	Krait	vntr	661	716	.	+	.	ID=vntr37;Motif=AATCGGCCATAGAGCTGTCATGGTAGTT;Type=28;Repeat=2;Length=56
JACGEL010000048	Krait	vntr	7647	7660	.	+	.	ID=vntr38;Motif=AATTATT;Type=7;Repeat=2;Length=14
JACGEL010000050	Krait	vntr	3318	3333	.	+	.	ID=vntr39;Motif=TTATTTGT;Type=8;Repeat=2;Length=16
JACGEL010000052	Krait	vntr	5546	5559	.	+	.	ID=vntr40;Motif=CTTGTAT;Type=7;Repeat=2;Length=14
JACGEL010000052	Krait	vntr	6870	6887	.	+	.	ID=vntr41;Motif=GTTTATAAA;Type=9;Repeat=2;Length=18
JACGEL010000056	Krait	vntr	2762	2777	.	+	.	ID=vntr42;Motif=ATATGTGT;Type=8;Repeat=2;Length=16
JACGEL010000056	Krait	vntr	7114	7127	.	+	.	ID=vntr43;Motif=TTTTGCA;Type=7;Repeat=2;Length=14
JACGEL010000056	Krait	vntr	7329	7342	.	+	.	ID=vntr44;Motif=TATAAAA;Type=7;Repeat=2;Length=14
JACGEL010000057	Krait	vntr	5257	5270	.	+	.	ID=vntr45;Motif=AGTATGT;Type=7;Repeat=2;Length=14
JACGEL010000061	Krait	vntr	3886	3927	.	+	.	ID=vntr46;Motif=GATTAGTTATTTAAAACTGAA;Type=21;Repeat=2;Length=42
JACGEL010000063	Krait	vntr	3530	3543	.	+	.	ID=vntr47;Motif=ATCGATT;Type=7;Repeat=2;Length=14
JACGEL010000066	Krait	vntr	3291	3304	.	+	.	ID=vntr48;Motif=AATTTGG;Type=7;Repeat=2;Length=14
JACGEL010000066	Krait	vntr	6270	6285	.	+	.	ID=vntr49;Motif=TTAACCAA;Type=8;Repeat=2;Length=16
JACGEL010000068	Krait	vntr	2021	2034	.	+	.	ID=vntr50;Motif=ATAATTG;Type=7;Repeat=2;Length=14
JACGEL010000068	Krait	vntr	2944	2957	.	+	.	ID=vntr51;Motif=TTTTTGG;Type=7;Repeat=2;Length=14
JACGEL010000068	Krait	vntr	3489	3502	.	+	.	ID=vntr52;Motif=AATTTTT;Type=7;Repeat=2;Length=14
JACGEL010000069	Krait	vntr	8413	8426	.	+	.	ID=vntr53;Motif=GCCATTT;Type=7;Repeat=2;Length=14
JACGEL010000070	Krait	vntr	435	450	.	+	.	ID=vntr54;Motif=GTGTCAAA;Type=8;Repeat=2;Length=16
JACGEL010000072	Krait	vntr	4703	4716	.	+	.	ID=vntr55;Motif=GTACAAA;Type=7;Repeat=2;Length=14
JACGEL010000072	Krait	vntr	6060	6075	.	+	.	ID=vntr56;Motif=GGATTTCT;Type=8;Repeat=2;Length=16
JACGEL010000073	Krait	vntr	5672	5685	.	+	.	ID=vntr57;Motif=TTTTTTA;Type=7;Repeat=2;Length=14
JACGEL010000078	Krait	vntr	109	128	.	+	.	ID=vntr58;Motif=CTAAATATAT;Type=10;Repeat=2;Length=20
JACGEL010000079	Krait	vntr	4492	4505	.	+	.	ID=vntr59;Motif=TTGACGC;Type=7;Repeat=2;Length=14
JACGEL010000079	Krait	vntr	6475	6488	.	+	.	ID=vntr60;Motif=ATATTGG;Type=7;Repeat=2;Length=14
JACGEL010000081	Krait	vntr	4542	4555	.	+	.	ID=vntr61;Motif=TTCTTAA;Type=7;Repeat=2;Length=14
JACGEL010000081	Krait	vntr	7607	7620	.	+	.	ID=vntr62;Motif=ATATTTT;Type=7;Repeat=2;Length=14
JACGEL010000084	Krait	vntr	7469	7482	.	+	.	ID=vntr63;Motif=CACTAAT;Type=7;Repeat=2;Length=14
JACGEL010000085	Krait	vntr	7973	7992	.	+	.	ID=vntr64;Motif=GATTAATAAA;Type=10;Repeat=2;Length=20
JACGEL010000088	Krait	vntr	3064	3079	.	+	.	ID=vntr65;Motif=TTTTACAA;Type=8;Repeat=2;Length=16
JACGEL010000089	Krait	vntr	7912	7929	.	+	.	ID=vntr66;Motif=TTGCCCATT;Type=9;Repeat=2;Length=18
JACGEL010000094	Krait	vntr	5680	5695	.	+	.	ID=vntr67;Motif=TACAGAAT;Type=8;Repeat=2;Length=16
JACGEL010000095	Krait	vntr	1119	1132	.	+	.	ID=vntr68;Motif=AAATTAG;Type=7;Repeat=2;Length=14
JACGEL010000098	Krait	vntr	1498	1517	.	+	.	ID=vntr69;Motif=TTTAATATAT;Type=10;Repeat=2;Length=20
JACGEL010000098	Krait	vntr	5566	5579	.	+	.	ID=vntr70;Motif=TAAACCA;Type=7;Repeat=2;Length=14
JACGEL010000100	Krait	vntr	320	333	.	+	.	ID=vntr71;Motif=TGTCAAA;Type=7;Repeat=2;Length=14
JACGEL010000101	Krait	vntr	4917	4934	.	+	.	ID=vntr72;Motif=AGCAAACTG;Type=9;Repeat=2;Length=18
JACGEL010000105	Krait	vntr	303	316	.	+	.	ID=vntr73;Motif=AAAAATT;Type=7;Repeat=2;Length=14
JACGEL010000107	Krait	vntr	3487	3500	.	+	.	ID=vntr74;Motif=AAATTTG;Type=7;Repeat=2;Length=14
JACGEL010000107	Krait	vntr	5563	5578	.	+	.	ID=vntr75;Motif=GGTCCAAC;Type=8;Repeat=2;Length=16
JACGEL010000108	Krait	vntr	958	975	.	+	.	ID=vntr76;Motif=AAGCGTTAA;Type=9;Repeat=2;Length=18
JACGEL010000109	Krait	vntr	511	530	.	+	.	ID=vntr77;Motif=GTTTAACATT;Type=10;Repeat=2;Length=20
JACGEL010000111	Krait	vntr	5200	5217	.	+	.	ID=vntr78;Motif=CGGAAAATC;Type=9;Repeat=2;Length=18
JACGEL010000111	Krait	vntr	5637	5650	.	+	.	ID=vntr79;Motif=AAAAAAT;Type=7;Repeat=2;Length=14
JACGEL010000118	Krait	vntr	5259	5272	.	+	.	ID=vntr80;Motif=ATGAAGT;Type=7;Repeat=2;Length=14
JACGEL010000119	Krait	vntr	2970	2983	.	+	.	ID=vntr81;Motif=TTTTTTA;Type=7;Repeat=2;Length=14
JACGEL010000121	Krait	vntr	2566	2579	.	+	.	ID=vntr82;Motif=CAAATTT;Type=7;Repeat=2;Length=14
JACGEL010000122	Krait	vntr	1910	1923	.	+	.	ID=vntr83;Motif=ATATACG;Type=7;Repeat=2;Length=14
JACGEL010000122	Krait	vntr	5254	5267	.	+	.	ID=vntr84;Motif=CTGTCAT;Type=7;Repeat=2;Length=14
JACGEL010000123	Krait	vntr	5069	5082	.	+	.	ID=vntr85;Motif=TCTAAAA;Type=7;Repeat=2;Length=14
JACGEL010000126	Krait	vntr	1085	1098	.	+	.	ID=vntr86;Motif=AATTGGG;Type=7;Repeat=2;Length=14
JACGEL010000126	Krait	vntr	4267	4280	.	+	.	ID=vntr87;Motif=GTATATA;Type=7;Repeat=2;Length=14
JACGEL010000128	Krait	vntr	2416	2429	.	+	.	ID=vntr88;Motif=GCATAGA;Type=7;Repeat=2;Length=14
JACGEL010000131	Krait	vntr	3584	3597	.	+	.	ID=vntr89;Motif=GAAAATA;Type=7;Repeat=2;Length=14
JACGEL010000132	Krait	vntr	5564	5579	.	+	.	ID=vntr90;Motif=TAATAAAA;Type=8;Repeat=2;Length=16
JACGEL010000132	Krait	vntr	7059	7074	.	+	.	ID=vntr91;Motif=TAATAAAG;Type=8;Repeat=2;Length=16
JACGEL010000133	Krait	vntr	2997	3010	.	+	.	ID=vntr92;Motif=TTAAAAA;Type=7;Repeat=2;Length=14
JACGEL010000133	Krait	vntr	6454	6473	.	+	.	ID=vntr93;Motif=TTATTCGTAT;Type=10;Repeat=2;Length=20
JACGEL010000135	Krait	vntr	1890	1905	.	+	.	ID=vntr94;Motif=CCAAACAA;Type=8;Repeat=2;Length=16
JACGEL010000135	Krait	vntr	3639	3656	.	+	.	ID=vntr95;Motif=GAAATTTTG;Type=9;Repeat=2;Length=18
JACGEL010000135	Krait	vntr	4060	4075	.	+	.	ID=vntr96;Motif=AATATTTT;Type=8;Repeat=2;Length=16
JACGEL010000137	Krait	vntr	3930	3943	.	+	.	ID=vntr97;Motif=CCATAAA;Type=7;Repeat=2;Length=14
JACGEL010000139	Krait	vntr	2502	2515	.	+	.	ID=vntr98;Motif=TGACCGG;Type=7;Repeat=2;Length=14
JACGEL010000141	Krait	vntr	69	86	.	+	.	ID=vntr99;Motif=CCTACAAAC;Type=9;Repeat=2;Length=18
JACGEL010000141	Krait	vntr	6959	6976	.	+	.	ID=vntr100;Motif=TTAACCGAT;Type=9;Repeat=2;Length=18
JACGEL010000143	Krait	vntr	4606	4619	.	+	.	ID=vntr101;Motif=CCAGAGA;Type=7;Repeat=2;Length=14
JACGEL010000144	Krait	vntr	4606	4623	.	+	.	ID=vntr102;Motif=AAAATTTTT;Type=9;Repeat=2;Length=18
JACGEL010000146	Krait	vntr	2771	2790	.	+	.	ID=vntr103;Motif=CGGTTATTAT;Type=10;Repeat=2;Length=20
JACGEL010000147	Krait	vntr	4012	4025	.	+	.	ID=vntr104;Motif=TACCATG;Type=7;Repeat=2;Length=14
JACGEL010000150	Krait	vntr	2598	2613	.	+	.	ID=vntr105;Motif=ATTCACTG;Type=8;Repeat=2;Length=16
JACGEL010000153	Krait	vntr	3415	3434	.	+	.	ID=vntr106;Motif=TTTAGCCTAT;Type=10;Repeat=2;Length=20
JACGEL010000156	Krait	vntr	27	40	.	+	.	ID=vntr107;Motif=ATGTAAC;Type=7;Repeat=2;Length=14
JACGEL010000162	Krait	vntr	6615	6628	.	+	.	ID=vntr108;Motif=AATGTAT;Type=7;Repeat=2;Length=14
JACGEL010000164	Krait	vntr	6298	6311	.	+	.	ID=vntr109;Motif=CATATAA;Type=7;Repeat=2;Length=14
JACGEL010000166	Krait	vntr	5354	5367	.	+	.	ID=vntr110;Motif=GCAAAAA;Type=7;Repeat=2;Length=14
JACGEL010000167	Krait	vntr	5166	5181	.	+	.	ID=vntr111;Motif=TTCACTAT;Type=8;Repeat=2;Length=16
JACGEL010000167	Krait	vntr	5770	5783	.	+	.	ID=vntr112;Motif=GAATAAA;Type=7;Repeat=2;Length=14
JACGEL010000168	Krait	vntr	72	87	.	+	.	ID=vntr113;Motif=ATTTATCT;Type=8;Repeat=2;Length=16
JACGEL010000168	Krait	vntr	4342	4355	.	+	.	ID=vntr114;Motif=CAGTAAA;Type=7;Repeat=2;Length=14
JACGEL010000171	Krait	vntr	218	237	.	+	.	ID=vntr115;Motif=TCATAAAATT;Type=10;Repeat=2;Length=20
JACGEL010000171	Krait	vntr	5853	5870	.	+	.	ID=vntr116;Motif=TTTTTCGAA;Type=9;Repeat=2;Length=18
JACGEL010000172	Krait	vntr	1899	1916	.	+	.	ID=vntr117;Motif=AATTTTTTA;Type=9;Repeat=2;Length=18
JACGEL010000175	Krait	vntr	501	514	.	+	.	ID=vntr118;Motif=GTGGTAT;Type=7;Repeat=2;Length=14
JACGEL010000177	Krait	vntr	3500	3515	.	+	.	ID=vntr119;Motif=CGTTAATA;Type=8;Repeat=2;Length=16
JACGEL010000180	Krait	vntr	231	260	.	+	.	ID=vntr120;Motif=TGGGTTAGAT;Type=10;Repeat=3;Length=30
JACGEL010000180	Krait	vntr	6676	6689	.	+	.	ID=vntr121;Motif=ATGTCAC;Type=7;Repeat=2;Length=14
JACGEL010000181	Krait	vntr	5508	5521	.	+	.	ID=vntr122;Motif=TCGGAAG;Type=7;Repeat=2;Length=14
JACGEL010000182	Krait	vntr	1682	1695	.	+	.	ID=vntr123;Motif=CAGCATA;Type=7;Repeat=2;Length=14
JACGEL010000182	Krait	vntr	4469	4482	.	+	.	ID=vntr124;Motif=AGTGGGT;Type=7;Repeat=2;Length=14
JACGEL010000182	Krait	vntr	5364	5377	.	+	.	ID=vntr125;Motif=AAAAATG;Type=7;Repeat=2;Length=14
JACGEL010000184	Krait	vntr	3486	3499	.	+	.	ID=vntr126;Motif=GTACCAT;Type=7;Repeat=2;Length=14
JACGEL010000184	Krait	vntr	6778	6793	.	+	.	ID=vntr127;Motif=AAATATTT;Type=8;Repeat=2;Length=16
JACGEL010000188	Krait	vntr	5821	5836	.	+	.	ID=vntr128;Motif=TTGAAGAA;Type=8;Repeat=2;Length=16
JACGEL010000191	Krait	vntr	4184	4197	.	+	.	ID=vntr129;Motif=TTTTTTA;Type=7;Repeat=2;Length=14
JACGEL010000193	Krait	vntr	171	190	.	+	.	ID=vntr130;Motif=AACGTCGTTT;Type=10;Repeat=2;Length=20
JACGEL010000193	Krait	vntr	2332	2345	.	+	.	ID=vntr131;Motif=TAAAAGA;Type=7;Repeat=2;Length=14
JACGEL010000199	Krait	vntr	1488	1505	.	+	.	ID=vntr132;Motif=GATTTCAAT;Type=9;Repeat=2;Length=18
JACGEL010000202	Krait	vntr	859	874	.	+	.	ID=vntr133;Motif=CTGGAAAA;Type=8;Repeat=2;Length=16
JACGEL010000202	Krait	vntr	1209	1222	.	+	.	ID=vntr134;Motif=TTTTCCA;Type=7;Repeat=2;Length=14
JACGEL010000202	Krait	vntr	1864	1877	.	+	.	ID=vntr135;Motif=TAAAGTG;Type=7;Repeat=2;Length=14
JACGEL010000203	Krait	vntr	2932	2947	.	+	.	ID=vntr136;Motif=TGGAAAAC;Type=8;Repeat=2;Length=16
JACGEL010000205	Krait	vntr	3281	3294	.	+	.	ID=vntr137;Motif=TTATAAA;Type=7;Repeat=2;Length=14
JACGEL010000205	Krait	vntr	4345	4358	.	+	.	ID=vntr138;Motif=GATATGT;Type=7;Repeat=2;Length=14
JACGEL010000206	Krait	vntr	3811	3824	.	+	.	ID=vntr139;Motif=AAATTTT;Type=7;Repeat=2;Length=14
JACGEL010000206	Krait	vntr	3825	3838	.	+	.	ID=vntr140;Motif=AAAAATT;Type=7;Repeat=2;Length=14
JACGEL010000206	Krait	vntr	6442	6455	.	+	.	ID=vntr141;Motif=TAATAAA;Type=7;Repeat=2;Length=14
JACGEL010000210	Krait	vntr	3795	3808	.	+	.	ID=vntr142;Motif=AATATAT;Type=7;Repeat=2;Length=14
JACGEL010000216	Krait	vntr	5416	5433	.	+	.	ID=vntr143;Motif=CACCAGATG;Type=9;Repeat=2;Length=18
JACGEL010000219	Krait	vntr	3851	3866	.	+	.	ID=vntr144;Motif=ATAACCCA;Type=8;Repeat=2;Length=16
JACGEL010000220	Krait	vntr	2454	2467	.	+	.	ID=vntr145;Motif=TTTAAAA;Type=7;Repeat=2;Length=14
JACGEL010000220	Krait	vntr	4394	4407	.	+	.	ID=vntr146;Motif=GAGATAT;Type=7;Repeat=2;Length=14
JACGEL010000220	Krait	vntr	6689	6702	.	+	.	ID=vntr147;Motif=CCAAATT;Type=7;Repeat=2;Length=14
JACGEL010000221	Krait	vntr	5429	5442	.	+	.	ID=vntr148;Motif=GAAATTA;Type=7;Repeat=2;Length=14
JACGEL010000223	Krait	vntr	3092	3105	.	+	.	ID=vntr149;Motif=TGAGAAA;Type=7;Repeat=2;Length=14
JACGEL010000224	Krait	vntr	3591	3604	.	+	.	ID=vntr150;Motif=TATAAAA;Type=7;Repeat=2;Length=14
JACGEL010000227	Krait	vntr	4322	4335	.	+	.	ID=vntr151;Motif=TAAAAAA;Type=7;Repeat=2;Length=14
JACGEL010000229	Krait	vntr	1351	1364	.	+	.	ID=vntr152;Motif=AATTTTT;Type=7;Repeat=2;Length=14
JACGEL010000230	Krait	vntr	3713	3726	.	+	.	ID=vntr153;Motif=TTTTACA;Type=7;Repeat=2;Length=14
JACGEL010000230	Krait	vntr	6329	6342	.	+	.	ID=vntr154;Motif=ATTTTTT;Type=7;Repeat=2;Length=14
JACGEL010000233	Krait	vntr	5364	5381	.	+	.	ID=vntr155;Motif=TTGAAACTA;Type=9;Repeat=2;Length=18
JACGEL010000239	Krait	vntr	3532	3545	.	+	.	ID=vntr156;Motif=TTAAATG;Type=7;Repeat=2;Length=14
JACGEL010000240	Krait	vntr	3218	3231	.	+	.	ID=vntr157;Motif=AAATATT;Type=7;Repeat=2;Length=14
JACGEL010000246	Krait	vntr	3676	3689	.	+	.	ID=vntr158;Motif=AAATGAT;Type=7;Repeat=2;Length=14
JACGEL010000248	Krait	vntr	1107	1120	.	+	.	ID=vntr159;Motif=ACGCTGC;Type=7;Repeat=2;Length=14
JACGEL010000248	Krait	vntr	4780	4795	.	+	.	ID=vntr160;Motif=TAATAAAT;Type=8;Repeat=2;Length=16
JACGEL010000249	Krait	vntr	2205	2218	.	+	.	ID=vntr161;Motif=GTATCCT;Type=7;Repeat=2;Length=14
JACGEL010000252	Krait	vntr	6524	6537	.	+	.	ID=vntr162;Motif=ATAATCC;Type=7;Repeat=2;Length=14
JACGEL010000254	Krait	vntr	2032	2045	.	+	.	ID=vntr163;Motif=ATCTGTT;Type=7;Repeat=2;Length=14
JACGEL010000258	Krait	vntr	2869	2882	.	+	.	ID=vntr164;Motif=GAAATTT;Type=7;Repeat=2;Length=14
JACGEL010000259	Krait	vntr	3239	3286	.	+	.	ID=vntr165;Motif=ATAGAGGGATTCACTAACATCTTC;Type=24;Repeat=2;Length=48
JACGEL010000262	Krait	vntr	4605	4618	.	+	.	ID=vntr166;Motif=TGCACAA;Type=7;Repeat=2;Length=14
JACGEL010000262	Krait	vntr	5531	5546	.	+	.	ID=vntr167;Motif=ACTAAATT;Type=8;Repeat=2;Length=16
JACGEL010000269	Krait	vntr	5754	5773	.	+	.	ID=vntr168;Motif=GAACATTATA;Type=10;Repeat=2;Length=20
JACGEL010000273	Krait	vntr	6394	6407	.	+	.	ID=vntr169;Motif=ATATATT;Type=7;Repeat=2;Length=14
JACGEL010000274	Krait	vntr	3274	3287	.	+	.	ID=vntr170;Motif=ATATATT;Type=7;Repeat=2;Length=14
JACGEL010000278	Krait	vntr	3137	3150	.	+	.	ID=vntr171;Motif=TGTAAAA;Type=7;Repeat=2;Length=14
JACGEL010000280	Krait	vntr	1694	1707	.	+	.	ID=vntr172;Motif=ATTTTGT;Type=7;Repeat=2;Length=14
JACGEL010000280	Krait	vntr	3992	4005	.	+	.	ID=vntr173;Motif=TATTTAA;Type=7;Repeat=2;Length=14
JACGEL010000281	Krait	vntr	5698	5711	.	+	.	ID=vntr174;Motif=AAATTAC;Type=7;Repeat=2;Length=14
JACGEL010000286	Krait	vntr	2305	2318	.	+	.	ID=vntr175;Motif=TTATAGC;Type=7;Repeat=2;Length=14
JACGEL010000286	Krait	vntr	6385	6400	.	+	.	ID=vntr176;Motif=AAATGATG;Type=8;Repeat=2;Length=16
JACGEL010000287	Krait	vntr	2272	2287	.	+	.	ID=vntr177;Motif=TACTCACG;Type=8;Repeat=2;Length=16
JACGEL010000289	Krait	vntr	2986	2999	.	+	.	ID=vntr178;Motif=ATTTTTT;Type=7;Repeat=2;Length=14
JACGEL010000290	Krait	vntr	69	92	.	+	.	ID=vntr179;Motif=GATAGTTGTATT;Type=12;Repeat=2;Length=24
JACGEL010000290	Krait	vntr	3516	3529	.	+	.	ID=vntr180;Motif=TTTTTTA;Type=7;Repeat=2;Length=14
JACGEL010000290	Krait	vntr	4022	4037	.	+	.	ID=vntr181;Motif=ATGAAAGA;Type=8;Repeat=2;Length=16
JACGEL010000291	Krait	vntr	6103	6120	.	+	.	ID=vntr182;Motif=TTGATAATA;Type=9;Repeat=2;Length=18
JACGEL010000292	Krait	vntr	2222	2241	.	+	.	ID=vntr183;Motif=GTAATAATAT;Type=10;Repeat=2;Length=20
JACGEL010000292	Krait	vntr	3675	3688	.	+	.	ID=vntr184;Motif=TTATTAC;Type=7;Repeat=2;Length=14
JACGEL010000295	Krait	vntr	5898	5911	.	+	.	ID=vntr185;Motif=TTACAAA;Type=7;Repeat=2;Length=14
JACGEL010000300	Krait	vntr	1074	1087	.	+	.	ID=vntr186;Motif=CCCTCAA;Type=7;Repeat=2;Length=14
JACGEL010000304	Krait	vntr	2746	2761	.	+	.	ID=vntr187;Motif=TTGAAAAT;Type=8;Repeat=2;Length=16
JACGEL010000308	Krait	vntr	1840	1857	.	+	.	ID=vntr188;Motif=AATAAACTT;Type=9;Repeat=2;Length=18
JACGEL010000309	Krait	vntr	5789	5802	.	+	.	ID=vntr189;Motif=GTCGACA;Type=7;Repeat=2;Length=14
JACGEL010000318	Krait	vntr	4778	4791	.	+	.	ID=vntr190;Motif=CAAAATA;Type=7;Repeat=2;Length=14
JACGEL010000323	Krait	vntr	4189	4202	.	+	.	ID=vntr191;Motif=GTCACAA;Type=7;Repeat=2;Length=14
JACGEL010000323	Krait	vntr	5552	5569	.	+	.	ID=vntr192;Motif=GCAATTAAA;Type=9;Repeat=2;Length=18
JACGEL010000326	Krait	vntr	2198	2211	.	+	.	ID=vntr193;Motif=ATTTAGC;Type=7;Repeat=2;Length=14
JACGEL010000326	Krait	vntr	4179	4196	.	+	.	ID=vntr194;Motif=AATTTTGAG;Type=9;Repeat=2;Length=18
JACGEL010000329	Krait	vntr	3960	3973	.	+	.	ID=vntr195;Motif=AAAAAAT;Type=7;Repeat=2;Length=14
JACGEL010000332	Krait	vntr	226	239	.	+	.	ID=vntr196;Motif=TGATAAG;Type=7;Repeat=2;Length=14
JACGEL010000332	Krait	vntr	1721	1734	.	+	.	ID=vntr197;Motif=TATTAGA;Type=7;Repeat=2;Length=14
JACGEL010000333	Krait	vntr	3216	3229	.	+	.	ID=vntr198;Motif=GCTGACC;Type=7;Repeat=2;Length=14
JACGEL010000334	Krait	vntr	2357	2370	.	+	.	ID=vntr199;Motif=TTTAATA;Type=7;Repeat=2;Length=14
JACGEL010000336	Krait	vntr	5043	5062	.	+	.	ID=vntr200;Motif=ACAAAATACA;Type=10;Repeat=2;Length=20
JACGEL010000336	Krait	vntr	5166	5181	.	+	.	ID=vntr201;Motif=AAAATCTA;Type=8;Repeat=2;Length=16
JACGEL010000342	Krait	vntr	4130	4143	.	+	.	ID=vntr202;Motif=TGTATCA;Type=7;Repeat=2;Length=14
JACGEL010000344	Krait	vntr	4790	4807	.	+	.	ID=vntr203;Motif=TTAAAGAAC;Type=9;Repeat=2;Length=18
JACGEL010000346	Krait	vntr	1811	1824	.	+	.	ID=vntr204;Motif=GTCTTTT;Type=7;Repeat=2;Length=14
JACGEL010000355	Krait	vntr	133	146	.	+	.	ID=vntr205;Motif=GTATTAT;Type=7;Repeat=2;Length=14
JACGEL010000356	Krait	vntr	4784	4799	.	+	.	ID=vntr206;Motif=CTATTAAA;Type=8;Repeat=2;Length=16
JACGEL010000359	Krait	vntr	2889	2904	.	+	.	ID=vntr207;Motif=AAATTAGT;Type=8;Repeat=2;Length=16
JACGEL010000359	Krait	vntr	3259	3272	.	+	.	ID=vntr208;Motif=AAAAAAG;Type=7;Repeat=2;Length=14
JACGEL010000361	Krait	vntr	757	770	.	+	.	ID=vntr209;Motif=ATATGTC;Type=7;Repeat=2;Length=14
JACGEL010000361	Krait	vntr	5883	5896	.	+	.	ID=vntr210;Motif=TTTAATA;Type=7;Repeat=2;Length=14
JACGEL010000364	Krait	vntr	1655	1670	.	+	.	ID=vntr211;Motif=TTTTTCGA;Type=8;Repeat=2;Length=16
JACGEL010000364	Krait	vntr	5171	5186	.	+	.	ID=vntr212;Motif=GTTAAATA;Type=8;Repeat=2;Length=16
JACGEL010000372	Krait	vntr	1116	1129	.	+	.	ID=vntr213;Motif=TTATAAA;Type=7;Repeat=2;Length=14
JACGEL010000379	Krait	vntr	1922	1969	.	+	.	ID=vntr214;Motif=CAAGTTTGCAAAATATGAACCTAA;Type=24;Repeat=2;Length=48
JACGEL010000380	Krait	vntr	138	151	.	+	.	ID=vntr215;Motif=CAAATGA;Type=7;Repeat=2;Length=14
JACGEL010000381	Krait	vntr	3245	3258	.	+	.	ID=vntr216;Motif=TCAAAGA;Type=7;Repeat=2;Length=14
JACGEL010000382	Krait	vntr	2100	2113	.	+	.	ID=vntr217;Motif=AATATGT;Type=7;Repeat=2;Length=14
JACGEL010000383	Krait	vntr	5992	6005	.	+	.	ID=vntr218;Motif=TTTTTTA;Type=7;Repeat=2;Length=14
JACGEL010000384	Krait	vntr	3508	3523	.	+	.	ID=vntr219;Motif=TTTCAACA;Type=8;Repeat=2;Length=16
JACGEL010000386	Krait	vntr	811	824	.	+	.	ID=vntr220;Motif=TATGCGC;Type=7;Repeat=2;Length=14
JACGEL010000387	Krait	vntr	403	418	.	+	.	ID=vntr221;Motif=TTAAATAA;Type=8;Repeat=2;Length=16
JACGEL010000388	Krait	vntr	5333	5346	.	+	.	ID=vntr222;Motif=TTAATAA;Type=7;Repeat=2;Length=14
JACGEL010000389	Krait	vntr	5813	5826	.	+	.	ID=vntr223;Motif=ATTATTT;Type=7;Repeat=2;Length=14
JACGEL010000389	Krait	vntr	5906	5921	.	+	.	ID=vntr224;Motif=TTTTTAAA;Type=8;Repeat=2;Length=16
JACGEL010000394	Krait	vntr	1868	1881	.	+	.	ID=vntr225;Motif=ATGACGT;Type=7;Repeat=2;Length=14
JACGEL010000397	Krait	vntr	933	948	.	+	.	ID=vntr226;Motif=CACTATGT;Type=8;Repeat=2;Length=16
JACGEL010000399	Krait	vntr	846	859	.	+	.	ID=vntr227;Motif=TATTAAA;Type=7;Repeat=2;Length=14
JACGEL010000400	Krait	vntr	3129	3142	.	+	.	ID=vntr228;Motif=ATATTTC;Type=7;Repeat=2;Length=14
JACGEL010000402	Krait	vntr	2161	2174	.	+	.	ID=vntr229;Motif=GCAATTT;Type=7;Repeat=2;Length=14
JACGEL010000402	Krait	vntr	3789	3802	.	+	.	ID=vntr230;Motif=TCAATAA;Type=7;Repeat=2;Length=14
JACGEL010000405	Krait	vntr	3845	3860	.	+	.	ID=vntr231;Motif=GCCGCCTC;Type=8;Repeat=2;Length=16
JACGEL010000406	Krait	vntr	3906	3919	.	+	.	ID=vntr232;Motif=GCCAGTA;Type=7;Repeat=2;Length=14
JACGEL010000408	Krait	vntr	3640	3653	.	+	.	ID=vntr233;Motif=GACTGAA;Type=7;Repeat=2;Length=14
JACGEL010000411	Krait	vntr	3421	3434	.	+	.	ID=vntr234;Motif=TTACTAG;Type=7;Repeat=2;Length=14
JACGEL010000411	Krait	vntr	5290	5303	.	+	.	ID=vntr235;Motif=ACAAATT;Type=7;Repeat=2;Length=14
JACGEL010000415	Krait	vntr	5829	5842	.	+	.	ID=vntr236;Motif=ATATTCT;Type=7;Repeat=2;Length=14
JACGEL010000421	Krait	vntr	1072	1085	.	+	.	ID=vntr237;Motif=ATTCTGG;Type=7;Repeat=2;Length=14
JACGEL010000421	Krait	vntr	4917	4936	.	+	.	ID=vntr238;Motif=AAATTTGTAT;Type=10;Repeat=2;Length=20
JACGEL010000422	Krait	vntr	244	257	.	+	.	ID=vntr239;Motif=ATAAAGT;Type=7;Repeat=2;Length=14
JACGEL010000423	Krait	vntr	268	281	.	+	.	ID=vntr240;Motif=CCCGTAA;Type=7;Repeat=2;Length=14
JACGEL010000426	Krait	vntr	2448	2461	.	+	.	ID=vntr241;Motif=TTTTGTC;Type=7;Repeat=2;Length=14
JACGEL010000429	Krait	vntr	4198	4211	.	+	.	ID=vntr242;Motif=AAACTGC;Type=7;Repeat=2;Length=14
JACGEL010000432	Krait	vntr	3743	3756	.	+	.	ID=vntr243;Motif=AAAATTT;Type=7;Repeat=2;Length=14
JACGEL010000433	Krait	vntr	5471	5488	.	+	.	ID=vntr244;Motif=TATTTTGAT;Type=9;Repeat=2;Length=18
JACGEL010000434	Krait	vntr	2159	2172	.	+	.	ID=vntr245;Motif=GGAAATT;Type=7;Repeat=2;Length=14
JACGEL010000438	Krait	vntr	779	792	.	+	.	ID=vntr246;Motif=TTATAGG;Type=7;Repeat=2;Length=14
JACGEL010000440	Krait	vntr	465	484	.	+	.	ID=vntr247;Motif=TATGTACTTA;Type=10;Repeat=2;Length=20
JACGEL010000442	Krait	vntr	1792	1805	.	+	.	ID=vntr248;Motif=GTTTATT;Type=7;Repeat=2;Length=14
JACGEL010000443	Krait	vntr	3584	3597	.	+	.	ID=vntr249;Motif=AATTTAC;Type=7;Repeat=2;Length=14
JACGEL010000448	Krait	vntr	3024	3041	.	+	.	ID=vntr250;Motif=TTTATAAAC;Type=9;Repeat=2;Length=18
JACGEL010000449	Krait	vntr	1099	1114	.	+	.	ID=vntr251;Motif=TATGTAGA;Type=8;Repeat=2;Length=16
JACGEL010000450	Krait	vntr	1840	1857	.	+	.	ID=vntr252;Motif=AAACCTTCA;Type=9;Repeat=2;Length=18
JACGEL010000450	Krait	vntr	4716	4729	.	+	.	ID=vntr253;Motif=GCAAGAC;Type=7;Repeat=2;Length=14
JACGEL010000453	Krait	vntr	5289	5304	.	+	.	ID=vntr254;Motif=GGAAAAAA;Type=8;Repeat=2;Length=16
JACGEL010000455	Krait	vntr	673	688	.	+	.	ID=vntr255;Motif=ATAGCTTT;Type=8;Repeat=2;Length=16
JACGEL010000457	Krait	vntr	291	304	.	+	.	ID=vntr256;Motif=CAAAATT;Type=7;Repeat=2;Length=14
JACGEL010000462	Krait	vntr	3648	3663	.	+	.	ID=vntr257;Motif=TTGTTAAT;Type=8;Repeat=2;Length=16
JACGEL010000466	Krait	vntr	3763	3794	.	+	.	ID=vntr258;Motif=TGTTTCAACTATCTTT;Type=16;Repeat=2;Length=32
JACGEL010000467	Krait	vntr	4148	4163	.	+	.	ID=vntr259;Motif=TAATAAAA;Type=8;Repeat=2;Length=16
JACGEL010000467	Krait	vntr	4369	4386	.	+	.	ID=vntr260;Motif=TATTCAAAA;Type=9;Repeat=2;Length=18
JACGEL010000470	Krait	vntr	90	135	.	+	.	ID=vntr261;Motif=CGTATTTCCAGGTTTACATTTTA;Type=23;Repeat=2;Length=46
JACGEL010000471	Krait	vntr	936	949	.	+	.	ID=vntr262;Motif=GATTTAA;Type=7;Repeat=2;Length=14
JACGEL010000479	Krait	vntr	742	755	.	+	.	ID=vntr263;Motif=AAAATAT;Type=7;Repeat=2;Length=14
JACGEL010000479	Krait	vntr	1190	1203	.	+	.	ID=vntr264;Motif=GGAATAT;Type=7;Repeat=2;Length=14
JACGEL010000481	Krait	vntr	2566	2579	.	+	.	ID=vntr265;Motif=ATATTTT;Type=7;Repeat=2;Length=14
JACGEL010000482	Krait	vntr	3396	3409	.	+	.	ID=vntr266;Motif=TAATTAG;Type=7;Repeat=2;Length=14
JACGEL010000483	Krait	vntr	2991	3004	.	+	.	ID=vntr267;Motif=ACACTGT;Type=7;Repeat=2;Length=14
JACGEL010000485	Krait	vntr	2110	2123	.	+	.	ID=vntr268;Motif=CTGAATT;Type=7;Repeat=2;Length=14
JACGEL010000491	Krait	vntr	211	230	.	+	.	ID=vntr269;Motif=GTCCTAACTA;Type=10;Repeat=2;Length=20
JACGEL010000499	Krait	vntr	5152	5171	.	+	.	ID=vntr270;Motif=TGGTTAAAAA;Type=10;Repeat=2;Length=20
JACGEL010000499	Krait	vntr	5661	5678	.	+	.	ID=vntr271;Motif=AAACATCCT;Type=9;Repeat=2;Length=18
JACGEL010000504	Krait	vntr	946	961	.	+	.	ID=vntr272;Motif=ATTATTCA;Type=8;Repeat=2;Length=16
JACGEL010000504	Krait	vntr	1039	1052	.	+	.	ID=vntr273;Motif=ACATTTT;Type=7;Repeat=2;Length=14
JACGEL010000504	Krait	vntr	3769	3782	.	+	.	ID=vntr274;Motif=GAGTATA;Type=7;Repeat=2;Length=14
JACGEL010000505	Krait	vntr	124	139	.	+	.	ID=vntr275;Motif=TAGCGGCC;Type=8;Repeat=2;Length=16
JACGEL010000507	Krait	vntr	1954	1969	.	+	.	ID=vntr276;Motif=TATTAAAA;Type=8;Repeat=2;Length=16
JACGEL010000509	Krait	vntr	1542	1555	.	+	.	ID=vntr277;Motif=TTAAATA;Type=7;Repeat=2;Length=14
JACGEL010000510	Krait	vntr	3448	3461	.	+	.	ID=vntr278;Motif=TAAAAAA;Type=7;Repeat=2;Length=14
JACGEL010000512	Krait	vntr	4692	4709	.	+	.	ID=vntr279;Motif=AATATGTCA;Type=9;Repeat=2;Length=18
JACGEL010000515	Krait	vntr	618	633	.	+	.	ID=vntr280;Motif=CTTAAAGC;Type=8;Repeat=2;Length=16
JACGEL010000515	Krait	vntr	1858	1873	.	+	.	ID=vntr281;Motif=CTCTAATA;Type=8;Repeat=2;Length=16
JACGEL010000520	Krait	vntr	1654	1669	.	+	.	ID=vntr282;Motif=GGAATATA;Type=8;Repeat=2;Length=16
JACGEL010000522	Krait	vntr	5151	5166	.	+	.	ID=vntr283;Motif=CAAAAATG;Type=8;Repeat=2;Length=16
JACGEL010000524	Krait	vntr	1787	1800	.	+	.	ID=vntr284;Motif=ACATATT;Type=7;Repeat=2;Length=14
JACGEL010000524	Krait	vntr	3240	3253	.	+	.	ID=vntr285;Motif=CATAAAA;Type=7;Repeat=2;Length=14
JACGEL010000526	Krait	vntr	2653	2668	.	+	.	ID=vntr286;Motif=CTTAAAAA;Type=8;Repeat=2;Length=16
JACGEL010000527	Krait	vntr	3123	3136	.	+	.	ID=vntr287;Motif=TTTAAAA;Type=7;Repeat=2;Length=14
JACGEL010000527	Krait	vntr	3174	3187	.	+	.	ID=vntr288;Motif=GCATATT;Type=7;Repeat=2;Length=14
JACGEL010000528	Krait	vntr	4196	4209	.	+	.	ID=vntr289;Motif=AATTTAT;Type=7;Repeat=2;Length=14
JACGEL010000528	Krait	vntr	4823	4838	.	+	.	ID=vntr290;Motif=GTATAGAT;Type=8;Repeat=2;Length=16
JACGEL010000530	Krait	vntr	245	258	.	+	.	ID=vntr291;Motif=TTAAAAA;Type=7;Repeat=2;Length=14
JACGEL010000533	Krait	vntr	1596	1609	.	+	.	ID=vntr292;Motif=GTTCCCT;Type=7;Repeat=2;Length=14
JACGEL010000535	Krait	vntr	1214	1261	.	+	.	ID=vntr293;Motif=TAGTTGAAAATTCTTTATATAGAT;Type=24;Repeat=2;Length=48
JACGEL010000538	Krait	vntr	590	607	.	+	.	ID=vntr294;Motif=AAGAAGTTA;Type=9;Repeat=2;Length=18
JACGEL010000546	Krait	vntr	4554	4569	.	+	.	ID=vntr295;Motif=ATGAATTT;Type=8;Repeat=2;Length=16
JACGEL010000546	Krait	vntr	4626	4639	.	+	.	ID=vntr296;Motif=ATTATTT;Type=7;Repeat=2;Length=14
JACGEL010000547	Krait	vntr	4070	4085	.	+	.	ID=vntr297;Motif=TACAGAAC;Type=8;Repeat=2;Length=16
JACGEL010000547	Krait	vntr	4940	4955	.	+	.	ID=vntr298;Motif=GTTATTAA;Type=8;Repeat=2;Length=16
JACGEL010000550	Krait	vntr	382	395	.	+	.	ID=vntr299;Motif=AATAATT;Type=7;Repeat=2;Length=14
JACGEL010000550	Krait	vntr	5313	5326	.	+	.	ID=vntr300;Motif=ATATTTT;Type=7;Repeat=2;Length=14
JACGEL010000554	Krait	vntr	3994	4007	.	+	.	ID=vntr301;Motif=CTAAAAT;Type=7;Repeat=2;Length=14
JACGEL010000556	Krait	vntr	3395	3408	.	+	.	ID=vntr302;Motif=ACTGTGT;Type=7;Repeat=2;Length=14
JACGEL010000560	Krait	vntr	1950	1963	.	+	.	ID=vntr303;Motif=ATATTTT;Type=7;Repeat=2;Length=14
JACGEL010000565	Krait	vntr	4228	4241	.	+	.	ID=vntr304;Motif=ATAGTGT;Type=7;Repeat=2;Length=14
JACGEL010000567	Krait	vntr	708	721	.	+	.	ID=vntr305;Motif=ATTAACT;Type=7;Repeat=2;Length=14
JACGEL010000571	Krait	vntr	1554	1569	.	+	.	ID=vntr306;Motif=ACCGATTT;Type=8;Repeat=2;Length=16
JACGEL010000571	Krait	vntr	3725	3738	.	+	.	ID=vntr307;Motif=ATATATT;Type=7;Repeat=2;Length=14
JACGEL010000571	Krait	vntr	5326	5339	.	+	.	ID=vntr308;Motif=TTTGAAA;Type=7;Repeat=2;Length=14
JACGEL010000574	Krait	vntr	4751	4764	.	+	.	ID=vntr309;Motif=TGTTCAA;Type=7;Repeat=2;Length=14
JACGEL010000575	Krait	vntr	1864	1883	.	+	.	ID=vntr310;Motif=AGTATTTATT;Type=10;Repeat=2;Length=20
JACGEL010000576	Krait	vntr	5430	5443	.	+	.	ID=vntr311;Motif=ATTTATC;Type=7;Repeat=2;Length=14
JACGEL010000578	Krait	vntr	1297	1314	.	+	.	ID=vntr312;Motif=TTCTGGATA;Type=9;Repeat=2;Length=18
JACGEL010000579	Krait	vntr	2529	2546	.	+	.	ID=vntr313;Motif=AAATGTTTT;Type=9;Repeat=2;Length=18
JACGEL010000581	Krait	vntr	3607	3622	.	+	.	ID=vntr314;Motif=TTTTATAT;Type=8;Repeat=2;Length=16
JACGEL010000590	Krait	vntr	916	931	.	+	.	ID=vntr315;Motif=GCCAAATA;Type=8;Repeat=2;Length=16
JACGEL010000601	Krait	vntr	5279	5292	.	+	.	ID=vntr316;Motif=AATTTAT;Type=7;Repeat=2;Length=14
JACGEL010000605	Krait	vntr	445	462	.	+	.	ID=vntr317;Motif=TAAAAAATA;Type=9;Repeat=2;Length=18
JACGEL010000605	Krait	vntr	5287	5300	.	+	.	ID=vntr318;Motif=GATATTA;Type=7;Repeat=2;Length=14
JACGEL010000610	Krait	vntr	1995	2014	.	+	.	ID=vntr319;Motif=CATTGGGTTA;Type=10;Repeat=2;Length=20
JACGEL010000617	Krait	vntr	4550	4565	.	+	.	ID=vntr320;Motif=TTGAAAAT;Type=8;Repeat=2;Length=16
JACGEL010000621	Krait	vntr	1858	1873	.	+	.	ID=vntr321;Motif=GTATGGAT;Type=8;Repeat=2;Length=16
JACGEL010000623	Krait	vntr	4124	4137	.	+	.	ID=vntr322;Motif=AAAACAC;Type=7;Repeat=2;Length=14
JACGEL010000625	Krait	vntr	4277	4292	.	+	.	ID=vntr323;Motif=CATAAATA;Type=8;Repeat=2;Length=16
JACGEL010000627	Krait	vntr	1888	1901	.	+	.	ID=vntr324;Motif=CTTATTA;Type=7;Repeat=2;Length=14
JACGEL010000629	Krait	vntr	1965	1978	.	+	.	ID=vntr325;Motif=TTTTGTA;Type=7;Repeat=2;Length=14
JACGEL010000635	Krait	vntr	1403	1416	.	+	.	ID=vntr326;Motif=AATTATG;Type=7;Repeat=2;Length=14
JACGEL010000637	Krait	vntr	3753	3766	.	+	.	ID=vntr327;Motif=ACTGAAT;Type=7;Repeat=2;Length=14
JACGEL010000638	Krait	vntr	4639	4652	.	+	.	ID=vntr328;Motif=TGTCAAA;Type=7;Repeat=2;Length=14
JACGEL010000640	Krait	vntr	664	679	.	+	.	ID=vntr329;Motif=TTTGCAGC;Type=8;Repeat=2;Length=16
JACGEL010000640	Krait	vntr	4941	4964	.	+	.	ID=vntr330;Motif=TTTATTATATTT;Type=12;Repeat=2;Length=24
JACGEL010000641	Krait	vntr	227	242	.	+	.	ID=vntr331;Motif=TTTAATAC;Type=8;Repeat=2;Length=16
JACGEL010000655	Krait	vntr	1345	1358	.	+	.	ID=vntr332;Motif=GTACGAT;Type=7;Repeat=2;Length=14
JACGEL010000656	Krait	vntr	1376	1389	.	+	.	ID=vntr333;Motif=TTTATTA;Type=7;Repeat=2;Length=14
JACGEL010000656	Krait	vntr	4872	4885	.	+	.	ID=vntr334;Motif=ATTAAAC;Type=7;Repeat=2;Length=14
JACGEL010000658	Krait	vntr	4774	4787	.	+	.	ID=vntr335;Motif=TTTAACA;Type=7;Repeat=2;Length=14
JACGEL010000661	Krait	vntr	495	512	.	+	.	ID=vntr336;Motif=TTCCTAATA;Type=9;Repeat=2;Length=18
JACGEL010000674	Krait	vntr	1540	1555	.	+	.	ID=vntr337;Motif=TGCAGTCG;Type=8;Repeat=2;Length=16
JACGEL010000676	Krait	vntr	5025	5038	.	+	.	ID=vntr338;Motif=GTTACAT;Type=7;Repeat=2;Length=14
JACGEL010000677	Krait	vntr	289	304	.	+	.	ID=vntr339;Motif=TAAATCCA;Type=8;Repeat=2;Length=16
JACGEL010000678	Krait	vntr	163	178	.	+	.	ID=vntr340;Motif=TATTTAAA;Type=8;Repeat=2;Length=16
JACGEL010000680	Krait	vntr	2196	2211	.	+	.	ID=vntr341;Motif=AAATTTTT;Type=8;Repeat=2;Length=16
JACGEL010000681	Krait	vntr	3171	3184	.	+	.	ID=vntr342;Motif=TTTAAAA;Type=7;Repeat=2;Length=14
JACGEL010000681	Krait	vntr	4225	4238	.	+	.	ID=vntr343;Motif=AGGTTGC;Type=7;Repeat=2;Length=14
JACGEL010000684	Krait	vntr	1240	1255	.	+	.	ID=vntr344;Motif=GCCTCATC;Type=8;Repeat=2;Length=16
JACGEL010000684	Krait	vntr	2836	2849	.	+	.	ID=vntr345;Motif=GGTAACT;Type=7;Repeat=2;Length=14
JACGEL010000685	Krait	vntr	1972	1985	.	+	.	ID=vntr346;Motif=AAAAATT;Type=7;Repeat=2;Length=14
JACGEL010000688	Krait	vntr	787	800	.	+	.	ID=vntr347;Motif=TAGATAA;Type=7;Repeat=2;Length=14
JACGEL010000689	Krait	vntr	3021	3034	.	+	.	ID=vntr348;Motif=ATTTACT;Type=7;Repeat=2;Length=14
JACGEL010000689	Krait	vntr	3937	3950	.	+	.	ID=vntr349;Motif=AAATATT;Type=7;Repeat=2;Length=14
JACGEL010000690	Krait	vntr	3578	3591	.	+	.	ID=vntr350;Motif=GAAGAAA;Type=7;Repeat=2;Length=14
JACGEL010000695	Krait	vntr	148	163	.	+	.	ID=vntr351;Motif=AAATAGGA;Type=8;Repeat=2;Length=16
JACGEL010000698	Krait	vntr	144	157	.	+	.	ID=vntr352;Motif=ATTTTTT;Type=7;Repeat=2;Length=14
JACGEL010000700	Krait	vntr	2451	2464	.	+	.	ID=vntr353;Motif=TTTTCCA;Type=7;Repeat=2;Length=14
JACGEL010000701	Krait	vntr	5257	5270	.	+	.	ID=vntr354;Motif=TTTATTG;Type=7;Repeat=2;Length=14
JACGEL010000705	Krait	vntr	1756	1769	.	+	.	ID=vntr355;Motif=CATTAAT;Type=7;Repeat=2;Length=14
JACGEL010000706	Krait	vntr	4349	4362	.	+	.	ID=vntr356;Motif=GCAAAAT;Type=7;Repeat=2;Length=14
JACGEL010000711	Krait	vntr	3369	3382	.	+	.	ID=vntr357;Motif=AGTTTCT;Type=7;Repeat=2;Length=14
JACGEL010000716	Krait	vntr	1116	1129	.	+	.	ID=vntr358;Motif=CTGTAGA;Type=7;Repeat=2;Length=14
JACGEL010000720	Krait	vntr	3546	3561	.	+	.	ID=vntr359;Motif=AGCTTTTA;Type=8;Repeat=2;Length=16
JACGEL010000721	Krait	vntr	2823	2836	.	+	.	ID=vntr360;Motif=TTGTATG;Type=7;Repeat=2;Length=14
JACGEL010000722	Krait	vntr	2803	2816	.	+	.	ID=vntr361;Motif=ATGAACT;Type=7;Repeat=2;Length=14
JACGEL010000725	Krait	vntr	2134	2147	.	+	.	ID=vntr362;Motif=TATAGTG;Type=7;Repeat=2;Length=14
JACGEL010000729	Krait	vntr	2629	2644	.	+	.	ID=vntr363;Motif=AATATATA;Type=8;Repeat=2;Length=16
JACGEL010000733	Krait	vntr	1597	1610	.	+	.	ID=vntr364;Motif=CTGCTTT;Type=7;Repeat=2;Length=14
JACGEL010000734	Krait	vntr	4096	4109	.	+	.	ID=vntr365;Motif=AAAGTTT;Type=7;Repeat=2;Length=14
JACGEL010000735	Krait	vntr	2937	2972	.	+	.	ID=vntr366;Motif=TGTTGGAACAATTGGTCT;Type=18;Repeat=2;Length=36
JACGEL010000739	Krait	vntr	771	784	.	+	.	ID=vntr367;Motif=TTAGGGA;Type=7;Repeat=2;Length=14
JACGEL010000744	Krait	vntr	2717	2742	.	+	.	ID=vntr368;Motif=GTTTTCATGTACC;Type=13;Repeat=2;Length=26
JACGEL010000746	Krait	vntr	2629	2646	.	+	.	ID=vntr369;Motif=TTTTAAAGT;Type=9;Repeat=2;Length=18
JACGEL010000749	Krait	vntr	3931	3946	.	+	.	ID=vntr370;Motif=GTTATATT;Type=8;Repeat=2;Length=16
JACGEL010000752	Krait	vntr	1332	1345	.	+	.	ID=vntr371;Motif=CGGTTAA;Type=7;Repeat=2;Length=14
JACGEL010000756	Krait	vntr	35	48	.	+	.	ID=vntr372;Motif=GCTACAT;Type=7;Repeat=2;Length=14
JACGEL010000757	Krait	vntr	3362	3375	.	+	.	ID=vntr373;Motif=TTTTAGC;Type=7;Repeat=2;Length=14
JACGEL010000759	Krait	vntr	5092	5109	.	+	.	ID=vntr374;Motif=AGCTTTTTA;Type=9;Repeat=2;Length=18
JACGEL010000762	Krait	vntr	2597	2610	.	+	.	ID=vntr375;Motif=TCTGAAA;Type=7;Repeat=2;Length=14
JACGEL010000768	Krait	vntr	4580	4593	.	+	.	ID=vntr376;Motif=ATAACGT;Type=7;Repeat=2;Length=14
JACGEL010000770	Krait	vntr	1906	1919	.	+	.	ID=vntr377;Motif=AATTTTT;Type=7;Repeat=2;Length=14
JACGEL010000775	Krait	vntr	3478	3495	.	+	.	ID=vntr378;Motif=TATGTCCAG;Type=9;Repeat=2;Length=18
JACGEL010000787	Krait	vntr	4390	4403	.	+	.	ID=vntr379;Motif=ACTTGAT;Type=7;Repeat=2;Length=14
JACGEL010000787	Krait	vntr	5054	5067	.	+	.	ID=vntr380;Motif=AACTATC;Type=7;Repeat=2;Length=14
JACGEL010000788	Krait	vntr	316	329	.	+	.	ID=vntr381;Motif=GAGGAAA;Type=7;Repeat=2;Length=14
JACGEL010000788	Krait	vntr	3055	3068	.	+	.	ID=vntr382;Motif=ATATTTT;Type=7;Repeat=2;Length=14
JACGEL010000791	Krait	vntr	44	61	.	+	.	ID=vntr383;Motif=AGGACTTTC;Type=9;Repeat=2;Length=18
JACGEL010000792	Krait	vntr	1452	1467	.	+	.	ID=vntr384;Motif=AAACAATG;Type=8;Repeat=2;Length=16
JACGEL010000802	Krait	vntr	1745	1760	.	+	.	ID=vntr385;Motif=TTTATTAT;Type=8;Repeat=2;Length=16
JACGEL010000810	Krait	vntr	4282	4305	.	+	.	ID=vntr386;Motif=TCAACTACTAAT;Type=12;Repeat=2;Length=24
JACGEL010000815	Krait	vntr	5039	5054	.	+	.	ID=vntr387;Motif=AAAATATT;Type=8;Repeat=2;Length=16
JACGEL010000820	Krait	vntr	2559	2572	.	+	.	ID=vntr388;Motif=GTACTTT;Type=7;Repeat=2;Length=14
JACGEL010000821	Krait	vntr	2463	2476	.	+	.	ID=vntr389;Motif=ACTTTTT;Type=7;Repeat=2;Length=14
JACGEL010000822	Krait	vntr	1152	1165	.	+	.	ID=vntr390;Motif=GTCCAAA;Type=7;Repeat=2;Length=14
JACGEL010000825	Krait	vntr	861	876	.	+	.	ID=vntr391;Motif=TTAAAACA;Type=8;Repeat=2;Length=16
JACGEL010000825	Krait	vntr	4437	4452	.	+	.	ID=vntr392;Motif=ACGGTTTA;Type=8;Repeat=2;Length=16
JACGEL010000827	Krait	vntr	1981	1994	.	+	.	ID=vntr393;Motif=CAATGGA;Type=7;Repeat=2;Length=14
JACGEL010000827	Krait	vntr	2973	2986	.	+	.	ID=vntr394;Motif=AAATTAT;Type=7;Repeat=2;Length=14
JACGEL010000828	Krait	vntr	754	771	.	+	.	ID=vntr395;Motif=GTTGTCAGT;Type=9;Repeat=2;Length=18
JACGEL010000831	Krait	vntr	1476	1489	.	+	.	ID=vntr396;Motif=AAATGAT;Type=7;Repeat=2;Length=14
JACGEL010000832	Krait	vntr	4830	4843	.	+	.	ID=vntr397;Motif=AATATTT;Type=7;Repeat=2;Length=14
JACGEL010000837	Krait	vntr	3928	3941	.	+	.	ID=vntr398;Motif=TTTCAGC;Type=7;Repeat=2;Length=14
JACGEL010000837	Krait	vntr	5004	5024	.	+	.	ID=vntr399;Motif=ATTTTTT;Type=7;Repeat=3;Length=21
JACGEL010000842	Krait	vntr	1114	1131	.	+	.	ID=vntr400;Motif=GAAGATACA;Type=9;Repeat=2;Length=18
JACGEL010000846	Krait	vntr	485	498	.	+	.	ID=vntr401;Motif=AAATTTT;Type=7;Repeat=2;Length=14
JACGEL010000846	Krait	vntr	5044	5057	.	+	.	ID=vntr402;Motif=TATTTGC;Type=7;Repeat=2;Length=14
JACGEL010000848	Krait	vntr	470	483	.	+	.	ID=vntr403;Motif=CACCAGG;Type=7;Repeat=2;Length=14
JACGEL010000848	Krait	vntr	2156	2169	.	+	.	ID=vntr404;Motif=TTGTAGA;Type=7;Repeat=2;Length=14
JACGEL010000848	Krait	vntr	4424	4437	.	+	.	ID=vntr405;Motif=AGCACAC;Type=7;Repeat=2;Length=14
JACGEL010000851	Krait	vntr	1489	1502	.	+	.	ID=vntr406;Motif=TCCAATA;Type=7;Repeat=2;Length=14
JACGEL010000853	Krait	vntr	1519	1536	.	+	.	ID=vntr407;Motif=GACATAAGT;Type=9;Repeat=2;Length=18
JACGEL010000854	Krait	vntr	3247	3260	.	+	.	ID=vntr408;Motif=CATAAGT;Type=7;Repeat=2;Length=14
JACGEL010000855	Krait	vntr	4459	4472	.	+	.	ID=vntr409;Motif=GATCCAC;Type=7;Repeat=2;Length=14
JACGEL010000859	Krait	vntr	2343	2364	.	+	.	ID=vntr410;Motif=AAAATAGTACA;Type=11;Repeat=2;Length=22
JACGEL010000860	Krait	vntr	2729	2742	.	+	.	ID=vntr411;Motif=AAAATAC;Type=7;Repeat=2;Length=14
JACGEL010000861	Krait	vntr	957	970	.	+	.	ID=vntr412;Motif=TTTAAAA;Type=7;Repeat=2;Length=14
JACGEL010000862	Krait	vntr	264	279	.	+	.	ID=vntr413;Motif=AATTAAGA;Type=8;Repeat=2;Length=16
JACGEL010000863	Krait	vntr	105	118	.	+	.	ID=vntr414;Motif=CTTGAAA;Type=7;Repeat=2;Length=14
JACGEL010000873	Krait	vntr	2308	2321	.	+	.	ID=vntr415;Motif=TTTTGTG;Type=7;Repeat=2;Length=14
JACGEL010000876	Krait	vntr	3409	3424	.	+	.	ID=vntr416;Motif=GTGAAGAA;Type=8;Repeat=2;Length=16
JACGEL010000882	Krait	vntr	609	622	.	+	.	ID=vntr417;Motif=AAACATT;Type=7;Repeat=2;Length=14
JACGEL010000882	Krait	vntr	3005	3018	.	+	.	ID=vntr418;Motif=AAATTAT;Type=7;Repeat=2;Length=14
JACGEL010000884	Krait	vntr	832	845	.	+	.	ID=vntr419;Motif=TATATAC;Type=7;Repeat=2;Length=14
JACGEL010000891	Krait	vntr	1341	1354	.	+	.	ID=vntr420;Motif=AGTCTTC;Type=7;Repeat=2;Length=14
JACGEL010000891	Krait	vntr	1387	1404	.	+	.	ID=vntr421;Motif=TATGTTGAA;Type=9;Repeat=2;Length=18
JACGEL010000895	Krait	vntr	1402	1441	.	+	.	ID=vntr422;Motif=TTGGCTAGCCGAATATGATT;Type=20;Repeat=2;Length=40
JACGEL010000895	Krait	vntr	1450	1509	.	+	.	ID=vntr423;Motif=ATTCGGCTAGCCGAGTATGATTTCAATCAA;Type=30;Repeat=2;Length=60
JACGEL010000895	Krait	vntr	1648	1671	.	+	.	ID=vntr424;Motif=TGTCGTCAAATG;Type=12;Repeat=2;Length=24
JACGEL010000895	Krait	vntr	3842	3881	.	+	.	ID=vntr425;Motif=AAATCATATTCGGCTAGCCA;Type=20;Repeat=2;Length=40
JACGEL010000898	Krait	vntr	643	656	.	+	.	ID=vntr426;Motif=GCTGACA;Type=7;Repeat=2;Length=14
JACGEL010000899	Krait	vntr	510	525	.	+	.	ID=vntr427;Motif=TTTGAAAA;Type=8;Repeat=2;Length=16
JACGEL010000901	Krait	vntr	3551	3566	.	+	.	ID=vntr428;Motif=TTCGTACA;Type=8;Repeat=2;Length=16
JACGEL010000901	Krait	vntr	4688	4701	.	+	.	ID=vntr429;Motif=TTTTTCG;Type=7;Repeat=2;Length=14
JACGEL010000905	Krait	vntr	3043	3056	.	+	.	ID=vntr430;Motif=AGATATT;Type=7;Repeat=2;Length=14
JACGEL010000907	Krait	vntr	591	606	.	+	.	ID=vntr431;Motif=AGCAATCC;Type=8;Repeat=2;Length=16
JACGEL010000907	Krait	vntr	4170	4183	.	+	.	ID=vntr432;Motif=AAAAAGT;Type=7;Repeat=2;Length=14
JACGEL010000907	Krait	vntr	4313	4328	.	+	.	ID=vntr433;Motif=TTTTTAGA;Type=8;Repeat=2;Length=16
JACGEL010000909	Krait	vntr	1228	1241	.	+	.	ID=vntr434;Motif=GTGTTTT;Type=7;Repeat=2;Length=14
JACGEL010000911	Krait	vntr	706	719	.	+	.	ID=vntr435;Motif=CTTAAAA;Type=7;Repeat=2;Length=14
JACGEL010000913	Krait	vntr	399	412	.	+	.	ID=vntr436;Motif=TATTGCC;Type=7;Repeat=2;Length=14
JACGEL010000913	Krait	vntr	1576	1589	.	+	.	ID=vntr437;Motif=TGAATAA;Type=7;Repeat=2;Length=14
JACGEL010000917	Krait	vntr	11	24	.	+	.	ID=vntr438;Motif=TAAAAAA;Type=7;Repeat=2;Length=14
JACGEL010000919	Krait	vntr	3673	3692	.	+	.	ID=vntr439;Motif=CAAATATTTA;Type=10;Repeat=2;Length=20
JACGEL010000922	Krait	vntr	1500	1515	.	+	.	ID=vntr440;Motif=GCATTTTT;Type=8;Repeat=2;Length=16
JACGEL010000926	Krait	vntr	1394	1407	.	+	.	ID=vntr441;Motif=AATTATG;Type=7;Repeat=2;Length=14
JACGEL010000926	Krait	vntr	4493	4506	.	+	.	ID=vntr442;Motif=GTTATAT;Type=7;Repeat=2;Length=14
JACGEL010000927	Krait	vntr	4829	4842	.	+	.	ID=vntr443;Motif=TGTTGCA;Type=7;Repeat=2;Length=14
JACGEL010000931	Krait	vntr	4055	4070	.	+	.	ID=vntr444;Motif=CAATTATA;Type=8;Repeat=2;Length=16
JACGEL010000932	Krait	vntr	1964	1977	.	+	.	ID=vntr445;Motif=TACAAAA;Type=7;Repeat=2;Length=14
JACGEL010000934	Krait	vntr	4033	4046	.	+	.	ID=vntr446;Motif=ATCATGG;Type=7;Repeat=2;Length=14
JACGEL010000938	Krait	vntr	1112	1125	.	+	.	ID=vntr447;Motif=GATTTGT;Type=7;Repeat=2;Length=14
JACGEL010000939	Krait	vntr	8	23	.	+	.	ID=vntr448;Motif=TATAAAAA;Type=8;Repeat=2;Length=16
JACGEL010000942	Krait	vntr	4659	4672	.	+	.	ID=vntr449;Motif=ATTATTT;Type=7;Repeat=2;Length=14
JACGEL010000943	Krait	vntr	564	581	.	+	.	ID=vntr450;Motif=ATGGCCTTA;Type=9;Repeat=2;Length=18
JACGEL010000945	Krait	vntr	2250	2263	.	+	.	ID=vntr451;Motif=AAATAAT;Type=7;Repeat=2;Length=14
JACGEL010000950	Krait	vntr	3578	3591	.	+	.	ID=vntr452;Motif=AAAGTTT;Type=7;Repeat=2;Length=14
JACGEL010000951	Krait	vntr	911	930	.	+	.	ID=vntr453;Motif=ATTAGCTTCT;Type=10;Repeat=2;Length=20
JACGEL010000955	Krait	vntr	1710	1723	.	+	.	ID=vntr454;Motif=ACTTTTT;Type=7;Repeat=2;Length=14
JACGEL010000956	Krait	vntr	2365	2378	.	+	.	ID=vntr455;Motif=CCCTCAA;Type=7;Repeat=2;Length=14
JACGEL010000962	Krait	vntr	2118	2131	.	+	.	ID=vntr456;Motif=AAATTAT;Type=7;Repeat=2;Length=14
JACGEL010000964	Krait	vntr	898	911	.	+	.	ID=vntr457;Motif=GAAAAAA;Type=7;Repeat=2;Length=14
JACGEL010000965	Krait	vntr	3902	3919	.	+	.	ID=vntr458;Motif=GAAAGTAAT;Type=9;Repeat=2;Length=18
JACGEL010000966	Krait	vntr	2490	2505	.	+	.	ID=vntr459;Motif=TTTTAAAA;Type=8;Repeat=2;Length=16
JACGEL010000967	Krait	vntr	2693	2706	.	+	.	ID=vntr460;Motif=AATATTT;Type=7;Repeat=2;Length=14
JACGEL010000968	Krait	vntr	642	659	.	+	.	ID=vntr461;Motif=AAAAATCAA;Type=9;Repeat=2;Length=18
JACGEL010000968	Krait	vntr	726	747	.	+	.	ID=vntr462;Motif=CAAAAAAAAAA;Type=11;Repeat=2;Length=22
JACGEL010000968	Krait	vntr	1166	1181	.	+	.	ID=vntr463;Motif=AAAAAATA;Type=8;Repeat=2;Length=16
JACGEL010000969	Krait	vntr	3812	3825	.	+	.	ID=vntr464;Motif=AATTCGG;Type=7;Repeat=2;Length=14
JACGEL010000970	Krait	vntr	2802	2815	.	+	.	ID=vntr465;Motif=CTTTTTG;Type=7;Repeat=2;Length=14
JACGEL010000973	Krait	vntr	3379	3392	.	+	.	ID=vntr466;Motif=TAACCAA;Type=7;Repeat=2;Length=14
JACGEL010000976	Krait	vntr	4301	4316	.	+	.	ID=vntr467;Motif=TTCCTAGA;Type=8;Repeat=2;Length=16
JACGEL010000979	Krait	vntr	855	868	.	+	.	ID=vntr468;Motif=CAAAGAA;Type=7;Repeat=2;Length=14
JACGEL010000981	Krait	vntr	4212	4227	.	+	.	ID=vntr469;Motif=GTTTTCTT;Type=8;Repeat=2;Length=16
JACGEL010000993	Krait	vntr	1273	1288	.	+	.	ID=vntr470;Motif=AGATTATT;Type=8;Repeat=2;Length=16
JACGEL010000997	Krait	vntr	2312	2325	.	+	.	ID=vntr471;Motif=AAATTTT;Type=7;Repeat=2;Length=14
JACGEL010000997	Krait	vntr	2413	2426	.	+	.	ID=vntr472;Motif=ATGCAAC;Type=7;Repeat=2;Length=14
JACGEL010000998	Krait	vntr	3786	3799	.	+	.	ID=vntr473;Motif=TCGAAAA;Type=7;Repeat=2;Length=14
JACGEL010001002	Krait	vntr	2528	2541	.	+	.	ID=vntr474;Motif=GTAAAAT;Type=7;Repeat=2;Length=14
JACGEL010001002	Krait	vntr	3243	3256	.	+	.	ID=vntr475;Motif=TAATAGA;Type=7;Repeat=2;Length=14
JACGEL010001005	Krait	vntr	2569	2586	.	+	.	ID=vntr476;Motif=CCAATAACG;Type=9;Repeat=2;Length=18
JACGEL010001006	Krait	vntr	1134	1149	.	+	.	ID=vntr477;Motif=TTTTATAT;Type=8;Repeat=2;Length=16
JACGEL010001015	Krait	vntr	193	206	.	+	.	ID=vntr478;Motif=AAAATTC;Type=7;Repeat=2;Length=14
JACGEL010001018	Krait	vntr	944	959	.	+	.	ID=vntr479;Motif=ATTATGTT;Type=8;Repeat=2;Length=16
JACGEL010001019	Krait	vntr	860	873	.	+	.	ID=vntr480;Motif=TAAGAAA;Type=7;Repeat=2;Length=14
JACGEL010001019	Krait	vntr	3243	3256	.	+	.	ID=vntr481;Motif=GCAGTTT;Type=7;Repeat=2;Length=14
JACGEL010001022	Krait	vntr	1373	1388	.	+	.	ID=vntr482;Motif=GGTACTAA;Type=8;Repeat=2;Length=16
JACGEL010001022	Krait	vntr	1807	1820	.	+	.	ID=vntr483;Motif=TTGTAAA;Type=7;Repeat=2;Length=14
JACGEL010001022	Krait	vntr	3480	3493	.	+	.	ID=vntr484;Motif=TAATGCA;Type=7;Repeat=2;Length=14
JACGEL010001023	Krait	vntr	434	451	.	+	.	ID=vntr485;Motif=ACTTTTTTC;Type=9;Repeat=2;Length=18
JACGEL010001023	Krait	vntr	4557	4570	.	+	.	ID=vntr486;Motif=TAGTTGA;Type=7;Repeat=2;Length=14
JACGEL010001025	Krait	vntr	1102	1117	.	+	.	ID=vntr487;Motif=GAACACAT;Type=8;Repeat=2;Length=16
JACGEL010001025	Krait	vntr	1255	1270	.	+	.	ID=vntr488;Motif=TAACAAAA;Type=8;Repeat=2;Length=16
JACGEL010001034	Krait	vntr	3801	3816	.	+	.	ID=vntr489;Motif=TTTTATAT;Type=8;Repeat=2;Length=16
JACGEL010001034	Krait	vntr	4647	4660	.	+	.	ID=vntr490;Motif=CAAATGA;Type=7;Repeat=2;Length=14
JACGEL010001041	Krait	vntr	1761	1774	.	+	.	ID=vntr491;Motif=ATTTTTT;Type=7;Repeat=2;Length=14
JACGEL010001041	Krait	vntr	1994	2007	.	+	.	ID=vntr492;Motif=ACAAGAT;Type=7;Repeat=2;Length=14
JACGEL010001045	Krait	vntr	239	252	.	+	.	ID=vntr493;Motif=AAAAATC;Type=7;Repeat=2;Length=14
JACGEL010001048	Krait	vntr	2447	2460	.	+	.	ID=vntr494;Motif=GACTTTT;Type=7;Repeat=2;Length=14
JACGEL010001049	Krait	vntr	194	207	.	+	.	ID=vntr495;Motif=TCTAATA;Type=7;Repeat=2;Length=14
JACGEL010001049	Krait	vntr	1239	1262	.	+	.	ID=vntr496;Motif=ACAAAGCAAATA;Type=12;Repeat=2;Length=24
JACGEL010001051	Krait	vntr	2317	2338	.	+	.	ID=vntr497;Motif=GAAAAAAGTGA;Type=11;Repeat=2;Length=22
JACGEL010001054	Krait	vntr	4356	4369	.	+	.	ID=vntr498;Motif=CTTTTAA;Type=7;Repeat=2;Length=14
JACGEL010001058	Krait	vntr	2893	2908	.	+	.	ID=vntr499;Motif=TTGTTTAA;Type=8;Repeat=2;Length=16
JACGEL010001064	Krait	vntr	4733	4746	.	+	.	ID=vntr500;Motif=GTTTTTC;Type=7;Repeat=2;Length=14
JACGEL010001066	Krait	vntr	556	569	.	+	.	ID=vntr501;Motif=AAATAAC;Type=7;Repeat=2;Length=14
JACGEL010001066	Krait	vntr	1116	1129	.	+	.	ID=vntr502;Motif=AAATTAC;Type=7;Repeat=2;Length=14
JACGEL010001067	Krait	vntr	754	767	.	+	.	ID=vntr503;Motif=GTTTAAT;Type=7;Repeat=2;Length=14
JACGEL010001067	Krait	vntr	1099	1118	.	+	.	ID=vntr504;Motif=GGACCAAGGT;Type=10;Repeat=2;Length=20
JACGEL010001069	Krait	vntr	480	493	.	+	.	ID=vntr505;Motif=TCGAAAA;Type=7;Repeat=2;Length=14
JACGEL010001069	Krait	vntr	2319	2332	.	+	.	ID=vntr506;Motif=ACAAAGG;Type=7;Repeat=2;Length=14
JACGEL010001071	Krait	vntr	11	24	.	+	.	ID=vntr507;Motif=TTAAATA;Type=7;Repeat=2;Length=14
JACGEL010001073	Krait	vntr	2400	2415	.	+	.	ID=vntr508;Motif=CAACTATT;Type=8;Repeat=2;Length=16
JACGEL010001081	Krait	vntr	3312	3327	.	+	.	ID=vntr509;Motif=GAATGTTT;Type=8;Repeat=2;Length=16
JACGEL010001085	Krait	vntr	3434	3447	.	+	.	ID=vntr510;Motif=GAACATA;Type=7;Repeat=2;Length=14
JACGEL010001088	Krait	vntr	1037	1052	.	+	.	ID=vntr511;Motif=TTATTTCT;Type=8;Repeat=2;Length=16
JACGEL010001089	Krait	vntr	753	768	.	+	.	ID=vntr512;Motif=TATTTAAA;Type=8;Repeat=2;Length=16
JACGEL010001090	Krait	vntr	2429	2442	.	+	.	ID=vntr513;Motif=TTTATTA;Type=7;Repeat=2;Length=14
JACGEL010001093	Krait	vntr	3002	3017	.	+	.	ID=vntr514;Motif=AAAAAATT;Type=8;Repeat=2;Length=16
JACGEL010001101	Krait	vntr	4585	4598	.	+	.	ID=vntr515;Motif=TTAATAA;Type=7;Repeat=2;Length=14
JACGEL010001102	Krait	vntr	822	835	.	+	.	ID=vntr516;Motif=AAAGGTT;Type=7;Repeat=2;Length=14
JACGEL010001109	Krait	vntr	621	638	.	+	.	ID=vntr517;Motif=TAGGTAAAA;Type=9;Repeat=2;Length=18
JACGEL010001109	Krait	vntr	1071	1084	.	+	.	ID=vntr518;Motif=TGAAAAA;Type=7;Repeat=2;Length=14
JACGEL010001111	Krait	vntr	56	71	.	+	.	ID=vntr519;Motif=ACAAATTA;Type=8;Repeat=2;Length=16
JACGEL010001112	Krait	vntr	105	122	.	+	.	ID=vntr520;Motif=AATATCCTC;Type=9;Repeat=2;Length=18
JACGEL010001112	Krait	vntr	664	677	.	+	.	ID=vntr521;Motif=TTGACAG;Type=7;Repeat=2;Length=14
JACGEL010001117	Krait	vntr	3516	3529	.	+	.	ID=vntr522;Motif=TTTGTAA;Type=7;Repeat=2;Length=14
JACGEL010001120	Krait	vntr	725	738	.	+	.	ID=vntr523;Motif=AAAATTT;Type=7;Repeat=2;Length=14
JACGEL010001121	Krait	vntr	1103	1116	.	+	.	ID=vntr524;Motif=AATTTGT;Type=7;Repeat=2;Length=14
JACGEL010001123	Krait	vntr	4212	4225	.	+	.	ID=vntr525;Motif=ATAGGTT;Type=7;Repeat=2;Length=14
JACGEL010001124	Krait	vntr	572	585	.	+	.	ID=vntr526;Motif=AACAATT;Type=7;Repeat=2;Length=14
JACGEL010001125	Krait	vntr	4004	4017	.	+	.	ID=vntr527;Motif=AAATAAT;Type=7;Repeat=2;Length=14
JACGEL010001127	Krait	vntr	4160	4181	.	+	.	ID=vntr528;Motif=TTCTAAATATT;Type=11;Repeat=2;Length=22
JACGEL010001129	Krait	vntr	2055	2068	.	+	.	ID=vntr529;Motif=CCAGTTT;Type=7;Repeat=2;Length=14
JACGEL010001129	Krait	vntr	3234	3249	.	+	.	ID=vntr530;Motif=CTATTTTA;Type=8;Repeat=2;Length=16
JACGEL010001131	Krait	vntr	1138	1151	.	+	.	ID=vntr531;Motif=AGTTCCC;Type=7;Repeat=2;Length=14
JACGEL010001133	Krait	vntr	1600	1617	.	+	.	ID=vntr532;Motif=TGTATAGAG;Type=9;Repeat=2;Length=18
JACGEL010001137	Krait	vntr	568	583	.	+	.	ID=vntr533;Motif=AAAATTCA;Type=8;Repeat=2;Length=16
JACGEL010001137	Krait	vntr	3852	3869	.	+	.	ID=vntr534;Motif=GTTTAATTA;Type=9;Repeat=2;Length=18
JACGEL010001137	Krait	vntr	4229	4242	.	+	.	ID=vntr535;Motif=CTGATTG;Type=7;Repeat=2;Length=14
JACGEL010001138	Krait	vntr	2116	2131	.	+	.	ID=vntr536;Motif=TTCTACAT;Type=8;Repeat=2;Length=16
JACGEL010001140	Krait	vntr	666	685	.	+	.	ID=vntr537;Motif=CACGTGTATG;Type=10;Repeat=2;Length=20
JACGEL010001140	Krait	vntr	1970	1983	.	+	.	ID=vntr538;Motif=TCCATGC;Type=7;Repeat=2;Length=14
JACGEL010001141	Krait	vntr	2451	2468	.	+	.	ID=vntr539;Motif=ATTTTCGTA;Type=9;Repeat=2;Length=18
JACGEL010001143	Krait	vntr	3256	3269	.	+	.	ID=vntr540;Motif=TAAAAAA;Type=7;Repeat=2;Length=14
JACGEL010001148	Krait	vntr	3392	3409	.	+	.	ID=vntr541;Motif=CATATTAGT;Type=9;Repeat=2;Length=18
JACGEL010001149	Krait	vntr	1656	1671	.	+	.	ID=vntr542;Motif=AACTGTTA;Type=8;Repeat=2;Length=16
JACGEL010001156	Krait	vntr	3125	3138	.	+	.	ID=vntr543;Motif=TAAAAAA;Type=7;Repeat=2;Length=14
JACGEL010001157	Krait	vntr	3748	3761	.	+	.	ID=vntr544;Motif=TCCAAAA;Type=7;Repeat=2;Length=14
JACGEL010001158	Krait	vntr	2740	2755	.	+	.	ID=vntr545;Motif=ATATTTTT;Type=8;Repeat=2;Length=16
JACGEL010001165	Krait	vntr	3951	3970	.	+	.	ID=vntr546;Motif=ATTTTTCTCA;Type=10;Repeat=2;Length=20
JACGEL010001166	Krait	vntr	285	298	.	+	.	ID=vntr547;Motif=TCAAAAA;Type=7;Repeat=2;Length=14
JACGEL010001169	Krait	vntr	79	92	.	+	.	ID=vntr548;Motif=TTTAAAA;Type=7;Repeat=2;Length=14
JACGEL010001172	Krait	vntr	1262	1279	.	+	.	ID=vntr549;Motif=CTAAAATTA;Type=9;Repeat=2;Length=18
JACGEL010001177	Krait	vntr	486	499	.	+	.	ID=vntr550;Motif=TCTTATA;Type=7;Repeat=2;Length=14
JACGEL010001199	Krait	vntr	1359	1374	.	+	.	ID=vntr551;Motif=CATGTAAA;Type=8;Repeat=2;Length=16
JACGEL010001202	Krait	vntr	2269	2288	.	+	.	ID=vntr552;Motif=ATTCACCTGT;Type=10;Repeat=2;Length=20
JACGEL010001209	Krait	vntr	3158	3171	.	+	.	ID=vntr553;Motif=GCTCTTT;Type=7;Repeat=2;Length=14
JACGEL010001209	Krait	vntr	4268	4281	.	+	.	ID=vntr554;Motif=ACTATCT;Type=7;Repeat=2;Length=14
JACGEL010001210	Krait	vntr	163	176	.	+	.	ID=vntr555;Motif=ATTTTTT;Type=7;Repeat=2;Length=14
JACGEL010001212	Krait	vntr	826	839	.	+	.	ID=vntr556;Motif=GTATCTA;Type=7;Repeat=2;Length=14
JACGEL010001214	Krait	vntr	1405	1418	.	+	.	ID=vntr557;Motif=TTCGAAC;Type=7;Repeat=2;Length=14
JACGEL010001216	Krait	vntr	148	161	.	+	.	ID=vntr558;Motif=CAAGATA;Type=7;Repeat=2;Length=14
JACGEL010001216	Krait	vntr	3290	3303	.	+	.	ID=vntr559;Motif=AAAAAAT;Type=7;Repeat=2;Length=14
JACGEL010001217	Krait	vntr	3265	3280	.	+	.	ID=vntr560;Motif=TATTAAAT;Type=8;Repeat=2;Length=16
JACGEL010001219	Krait	vntr	655	668	.	+	.	ID=vntr561;Motif=AATTATG;Type=7;Repeat=2;Length=14
JACGEL010001223	Krait	vntr	397	410	.	+	.	ID=vntr562;Motif=AAATGCC;Type=7;Repeat=2;Length=14
JACGEL010001224	Krait	vntr	2810	2823	.	+	.	ID=vntr563;Motif=TTCCTAA;Type=7;Repeat=2;Length=14
JACGEL010001227	Krait	vntr	3674	3687	.	+	.	ID=vntr564;Motif=TTAAAAA;Type=7;Repeat=2;Length=14
JACGEL010001229	Krait	vntr	899	912	.	+	.	ID=vntr565;Motif=AAAAATT;Type=7;Repeat=2;Length=14
JACGEL010001233	Krait	vntr	999	1016	.	+	.	ID=vntr566;Motif=AGTACATTT;Type=9;Repeat=2;Length=18
JACGEL010001235	Krait	vntr	1681	1694	.	+	.	ID=vntr567;Motif=ATAAAGC;Type=7;Repeat=2;Length=14
JACGEL010001236	Krait	vntr	1182	1195	.	+	.	ID=vntr568;Motif=TTTTACA;Type=7;Repeat=2;Length=14
JACGEL010001237	Krait	vntr	2190	2203	.	+	.	ID=vntr569;Motif=ATTGTTT;Type=7;Repeat=2;Length=14
JACGEL010001239	Krait	vntr	3560	3573	.	+	.	ID=vntr570;Motif=TTAAAAA;Type=7;Repeat=2;Length=14
JACGEL010001239	Krait	vntr	4433	4446	.	+	.	ID=vntr571;Motif=TATTTGA;Type=7;Repeat=2;Length=14
JACGEL010001244	Krait	vntr	3154	3167	.	+	.	ID=vntr572;Motif=AATTATC;Type=7;Repeat=2;Length=14
JACGEL010001246	Krait	vntr	588	601	.	+	.	ID=vntr573;Motif=GGTTGAA;Type=7;Repeat=2;Length=14
JACGEL010001247	Krait	vntr	2380	2395	.	+	.	ID=vntr574;Motif=CAAATAAA;Type=8;Repeat=2;Length=16
JACGEL010001249	Krait	vntr	1471	1484	.	+	.	ID=vntr575;Motif=TAATAAA;Type=7;Repeat=2;Length=14
JACGEL010001251	Krait	vntr	602	615	.	+	.	ID=vntr576;Motif=TTAGTAA;Type=7;Repeat=2;Length=14
JACGEL010001252	Krait	vntr	3188	3205	.	+	.	ID=vntr577;Motif=GTGTTCCTT;Type=9;Repeat=2;Length=18
JACGEL010001254	Krait	vntr	920	941	.	+	.	ID=vntr578;Motif=GTAGAATGTAC;Type=11;Repeat=2;Length=22
JACGEL010001257	Krait	vntr	3884	3897	.	+	.	ID=vntr579;Motif=GATTTTT;Type=7;Repeat=2;Length=14
JACGEL010001258	Krait	vntr	595	608	.	+	.	ID=vntr580;Motif=TTAAAAC;Type=7;Repeat=2;Length=14
JACGEL010001258	Krait	vntr	870	883	.	+	.	ID=vntr581;Motif=ACATCTG;Type=7;Repeat=2;Length=14
JACGEL010001259	Krait	vntr	3345	3364	.	+	.	ID=vntr582;Motif=CAGGTAATAC;Type=10;Repeat=2;Length=20
JACGEL010001263	Krait	vntr	1950	1973	.	+	.	ID=vntr583;Motif=TTGTTTATTATT;Type=12;Repeat=2;Length=24
JACGEL010001263	Krait	vntr	2548	2563	.	+	.	ID=vntr584;Motif=ATAATCTC;Type=8;Repeat=2;Length=16
JACGEL010001263	Krait	vntr	3556	3569	.	+	.	ID=vntr585;Motif=GATAATC;Type=7;Repeat=2;Length=14
JACGEL010001263	Krait	vntr	3612	3627	.	+	.	ID=vntr586;Motif=ATTTAGGC;Type=8;Repeat=2;Length=16
JACGEL010001266	Krait	vntr	3255	3270	.	+	.	ID=vntr587;Motif=GTGACAAA;Type=8;Repeat=2;Length=16
JACGEL010001272	Krait	vntr	708	721	.	+	.	ID=vntr588;Motif=AAAAAAT;Type=7;Repeat=2;Length=14
JACGEL010001274	Krait	vntr	1103	1116	.	+	.	ID=vntr589;Motif=TAATAAA;Type=7;Repeat=2;Length=14
JACGEL010001276	Krait	vntr	471	484	.	+	.	ID=vntr590;Motif=GTATCAT;Type=7;Repeat=2;Length=14
JACGEL010001281	Krait	vntr	896	911	.	+	.	ID=vntr591;Motif=ACCTTATT;Type=8;Repeat=2;Length=16
JACGEL010001284	Krait	vntr	720	733	.	+	.	ID=vntr592;Motif=ATTATTT;Type=7;Repeat=2;Length=14
JACGEL010001287	Krait	vntr	304	321	.	+	.	ID=vntr593;Motif=CTTTTATTT;Type=9;Repeat=2;Length=18
JACGEL010001287	Krait	vntr	4523	4540	.	+	.	ID=vntr594;Motif=ACTCTTTTA;Type=9;Repeat=2;Length=18
JACGEL010001289	Krait	vntr	1182	1195	.	+	.	ID=vntr595;Motif=ATAAAGG;Type=7;Repeat=2;Length=14
JACGEL010001290	Krait	vntr	1986	2001	.	+	.	ID=vntr596;Motif=GCTTTTAG;Type=8;Repeat=2;Length=16
JACGEL010001291	Krait	vntr	181	194	.	+	.	ID=vntr597;Motif=TAAATCA;Type=7;Repeat=2;Length=14
JACGEL010001295	Krait	vntr	3888	3901	.	+	.	ID=vntr598;Motif=TATCTTG;Type=7;Repeat=2;Length=14
JACGEL010001300	Krait	vntr	1960	1973	.	+	.	ID=vntr599;Motif=AAAACGT;Type=7;Repeat=2;Length=14
JACGEL010001301	Krait	vntr	2994	3007	.	+	.	ID=vntr600;Motif=TGACCGG;Type=7;Repeat=2;Length=14
JACGEL010001307	Krait	vntr	4145	4158	.	+	.	ID=vntr601;Motif=CTTTTCA;Type=7;Repeat=2;Length=14
JACGEL010001310	Krait	vntr	3649	3666	.	+	.	ID=vntr602;Motif=ATGGGTTAC;Type=9;Repeat=2;Length=18
JACGEL010001314	Krait	vntr	3918	3935	.	+	.	ID=vntr603;Motif=TTTGCAATA;Type=9;Repeat=2;Length=18
JACGEL010001319	Krait	vntr	388	401	.	+	.	ID=vntr604;Motif=AGAAAAT;Type=7;Repeat=2;Length=14
JACGEL010001320	Krait	vntr	1433	1446	.	+	.	ID=vntr605;Motif=TTGAGGG;Type=7;Repeat=2;Length=14
JACGEL010001321	Krait	vntr	2879	2892	.	+	.	ID=vntr606;Motif=TTAAAAA;Type=7;Repeat=2;Length=14
JACGEL010001327	Krait	vntr	2557	2570	.	+	.	ID=vntr607;Motif=GATATTA;Type=7;Repeat=2;Length=14
JACGEL010001328	Krait	vntr	1481	1494	.	+	.	ID=vntr608;Motif=TTTGAAG;Type=7;Repeat=2;Length=14
JACGEL010001328	Krait	vntr	3306	3319	.	+	.	ID=vntr609;Motif=AAGTTTT;Type=7;Repeat=2;Length=14
JACGEL010001335	Krait	vntr	2181	2194	.	+	.	ID=vntr610;Motif=AAAATAT;Type=7;Repeat=2;Length=14
JACGEL010001337	Krait	vntr	1994	2007	.	+	.	ID=vntr611;Motif=TTGTTGA;Type=7;Repeat=2;Length=14
JACGEL010001337	Krait	vntr	2719	2734	.	+	.	ID=vntr612;Motif=AAAATAGA;Type=8;Repeat=2;Length=16
JACGEL010001341	Krait	vntr	284	297	.	+	.	ID=vntr613;Motif=AATGAAC;Type=7;Repeat=2;Length=14
JACGEL010001342	Krait	vntr	3639	3652	.	+	.	ID=vntr614;Motif=ACTAAAT;Type=7;Repeat=2;Length=14
JACGEL010001344	Krait	vntr	320	333	.	+	.	ID=vntr615;Motif=GAAATTT;Type=7;Repeat=2;Length=14
JACGEL010001344	Krait	vntr	4182	4197	.	+	.	ID=vntr616;Motif=AATTTTGA;Type=8;Repeat=2;Length=16
JACGEL010001348	Krait	vntr	3517	3534	.	+	.	ID=vntr617;Motif=ATTAAACAT;Type=9;Repeat=2;Length=18
JACGEL010001355	Krait	vntr	4444	4457	.	+	.	ID=vntr618;Motif=CTATAAA;Type=7;Repeat=2;Length=14
JACGEL010001359	Krait	vntr	4148	4167	.	+	.	ID=vntr619;Motif=AATAATCAAA;Type=10;Repeat=2;Length=20
JACGEL010001368	Krait	vntr	3229	3242	.	+	.	ID=vntr620;Motif=TTTTAAA;Type=7;Repeat=2;Length=14
JACGEL010001370	Krait	vntr	1008	1023	.	+	.	ID=vntr621;Motif=AATTTGTA;Type=8;Repeat=2;Length=16
JACGEL010001373	Krait	vntr	743	756	.	+	.	ID=vntr622;Motif=AGTAAAC;Type=7;Repeat=2;Length=14
JACGEL010001374	Krait	vntr	1191	1206	.	+	.	ID=vntr623;Motif=GGTAAAAT;Type=8;Repeat=2;Length=16
JACGEL010001375	Krait	vntr	3445	3458	.	+	.	ID=vntr624;Motif=CCAAATA;Type=7;Repeat=2;Length=14
JACGEL010001376	Krait	vntr	4351	4366	.	+	.	ID=vntr625;Motif=AATAGGCA;Type=8;Repeat=2;Length=16
JACGEL010001377	Krait	vntr	3157	3170	.	+	.	ID=vntr626;Motif=TTTTTGC;Type=7;Repeat=2;Length=14
JACGEL010001378	Krait	vntr	149	162	.	+	.	ID=vntr627;Motif=TCGACAA;Type=7;Repeat=2;Length=14
JACGEL010001385	Krait	vntr	235	248	.	+	.	ID=vntr628;Motif=TATAAAA;Type=7;Repeat=2;Length=14
JACGEL010001386	Krait	vntr	4092	4105	.	+	.	ID=vntr629;Motif=CAAAAAT;Type=7;Repeat=2;Length=14
JACGEL010001387	Krait	vntr	2414	2429	.	+	.	ID=vntr630;Motif=ATGAGTCA;Type=8;Repeat=2;Length=16
JACGEL010001388	Krait	vntr	2310	2323	.	+	.	ID=vntr631;Motif=AGCCTTC;Type=7;Repeat=2;Length=14
JACGEL010001389	Krait	vntr	2328	2343	.	+	.	ID=vntr632;Motif=CCGTTAAA;Type=8;Repeat=2;Length=16
JACGEL010001392	Krait	vntr	4071	4084	.	+	.	ID=vntr633;Motif=TTTTTTA;Type=7;Repeat=2;Length=14
JACGEL010001393	Krait	vntr	380	395	.	+	.	ID=vntr634;Motif=CTTTGATA;Type=8;Repeat=2;Length=16
JACGEL010001395	Krait	vntr	128	141	.	+	.	ID=vntr635;Motif=AAAGGTC;Type=7;Repeat=2;Length=14
JACGEL010001405	Krait	vntr	2425	2444	.	+	.	ID=vntr636;Motif=TTTTTTACTT;Type=10;Repeat=2;Length=20
JACGEL010001408	Krait	vntr	1570	1583	.	+	.	ID=vntr637;Motif=TGGAAAA;Type=7;Repeat=2;Length=14
JACGEL010001418	Krait	vntr	2428	2441	.	+	.	ID=vntr638;Motif=GTAATAT;Type=7;Repeat=2;Length=14
JACGEL010001425	Krait	vntr	4120	4133	.	+	.	ID=vntr639;Motif=ATTTTTT;Type=7;Repeat=2;Length=14
JACGEL010001426	Krait	vntr	1171	1188	.	+	.	ID=vntr640;Motif=ATTACCCCT;Type=9;Repeat=2;Length=18
JACGEL010001427	Krait	vntr	3106	3123	.	+	.	ID=vntr641;Motif=GTCTAGCAG;Type=9;Repeat=2;Length=18
JACGEL010001443	Krait	vntr	831	844	.	+	.	ID=vntr642;Motif=CGCTTTT;Type=7;Repeat=2;Length=14
JACGEL010001445	Krait	vntr	3246	3259	.	+	.	ID=vntr643;Motif=TCATACA;Type=7;Repeat=2;Length=14
JACGEL010001447	Krait	vntr	188	203	.	+	.	ID=vntr644;Motif=AAAAATTT;Type=8;Repeat=2;Length=16
JACGEL010001449	Krait	vntr	2571	2584	.	+	.	ID=vntr645;Motif=TTTTCAA;Type=7;Repeat=2;Length=14
JACGEL010001452	Krait	vntr	83	96	.	+	.	ID=vntr646;Motif=TAAAGGA;Type=7;Repeat=2;Length=14
JACGEL010001455	Krait	vntr	888	901	.	+	.	ID=vntr647;Motif=ATATCTT;Type=7;Repeat=2;Length=14
JACGEL010001455	Krait	vntr	2968	2981	.	+	.	ID=vntr648;Motif=TAATAAA;Type=7;Repeat=2;Length=14
JACGEL010001461	Krait	vntr	2961	2974	.	+	.	ID=vntr649;Motif=CATAATT;Type=7;Repeat=2;Length=14
JACGEL010001464	Krait	vntr	1871	1884	.	+	.	ID=vntr650;Motif=ACAATTG;Type=7;Repeat=2;Length=14
JACGEL010001465	Krait	vntr	844	863	.	+	.	ID=vntr651;Motif=GTATATTAAT;Type=10;Repeat=2;Length=20
JACGEL010001467	Krait	vntr	2850	2863	.	+	.	ID=vntr652;Motif=ATTTTTT;Type=7;Repeat=2;Length=14
JACGEL010001467	Krait	vntr	3335	3358	.	+	.	ID=vntr653;Motif=TCGGAACCGAAG;Type=12;Repeat=2;Length=24
JACGEL010001471	Krait	vntr	3944	3957	.	+	.	ID=vntr654;Motif=TTACTAA;Type=7;Repeat=2;Length=14
JACGEL010001471	Krait	vntr	4024	4039	.	+	.	ID=vntr655;Motif=TGGTTAAA;Type=8;Repeat=2;Length=16
JACGEL010001475	Krait	vntr	2388	2405	.	+	.	ID=vntr656;Motif=TTAAAAATA;Type=9;Repeat=2;Length=18
JACGEL010001476	Krait	vntr	684	699	.	+	.	ID=vntr657;Motif=GCCTTATT;Type=8;Repeat=2;Length=16
JACGEL010001477	Krait	vntr	2373	2386	.	+	.	ID=vntr658;Motif=CTTAAGT;Type=7;Repeat=2;Length=14
JACGEL010001478	Krait	vntr	3337	3352	.	+	.	ID=vntr659;Motif=CTTCTATT;Type=8;Repeat=2;Length=16
JACGEL010001481	Krait	vntr	4290	4311	.	+	.	ID=vntr660;Motif=CTACTATAGTA;Type=11;Repeat=2;Length=22
JACGEL010001482	Krait	vntr	3699	3714	.	+	.	ID=vntr661;Motif=TAATAAAT;Type=8;Repeat=2;Length=16
JACGEL010001483	Krait	vntr	963	978	.	+	.	ID=vntr662;Motif=TATATAGC;Type=8;Repeat=2;Length=16
JACGEL010001483	Krait	vntr	3013	3026	.	+	.	ID=vntr663;Motif=TTCATAA;Type=7;Repeat=2;Length=14
JACGEL010001485	Krait	vntr	1072	1087	.	+	.	ID=vntr664;Motif=AGTTGATT;Type=8;Repeat=2;Length=16
JACGEL010001485	Krait	vntr	1749	1762	.	+	.	ID=vntr665;Motif=GGAAAAA;Type=7;Repeat=2;Length=14
JACGEL010001486	Krait	vntr	3166	3179	.	+	.	ID=vntr666;Motif=TTTTGAA;Type=7;Repeat=2;Length=14
JACGEL010001487	Krait	vntr	3425	3438	.	+	.	ID=vntr667;Motif=AATATAT;Type=7;Repeat=2;Length=14
JACGEL010001490	Krait	vntr	3109	3124	.	+	.	ID=vntr668;Motif=TTAAGAAT;Type=8;Repeat=2;Length=16
JACGEL010001502	Krait	vntr	646	667	.	+	.	ID=vntr669;Motif=TTAAAAAAGCA;Type=11;Repeat=2;Length=22
JACGEL010001504	Krait	vntr	937	952	.	+	.	ID=vntr670;Motif=ATGGAACA;Type=8;Repeat=2;Length=16
JACGEL010001512	Krait	vntr	3274	3287	.	+	.	ID=vntr671;Motif=TATTTAA;Type=7;Repeat=2;Length=14
JACGEL010001513	Krait	vntr	1174	1189	.	+	.	ID=vntr672;Motif=CATGGAGA;Type=8;Repeat=2;Length=16
JACGEL010001518	Krait	vntr	4351	4400	.	+	.	ID=vntr673;Motif=GATATAAGTCGTCTGTTTATGCATG;Type=25;Repeat=2;Length=50
JACGEL010001519	Krait	vntr	2739	2754	.	+	.	ID=vntr674;Motif=CCAGCATT;Type=8;Repeat=2;Length=16
JACGEL010001520	Krait	vntr	1603	1618	.	+	.	ID=vntr675;Motif=TTGTAGAC;Type=8;Repeat=2;Length=16
JACGEL010001520	Krait	vntr	2984	2997	.	+	.	ID=vntr676;Motif=AATTTTT;Type=7;Repeat=2;Length=14
JACGEL010001524	Krait	vntr	782	795	.	+	.	ID=vntr677;Motif=TTTTTCA;Type=7;Repeat=2;Length=14
JACGEL010001525	Krait	vntr	1232	1249	.	+	.	ID=vntr678;Motif=ATTATTTTT;Type=9;Repeat=2;Length=18
JACGEL010001526	Krait	vntr	383	400	.	+	.	ID=vntr679;Motif=TTTTATATT;Type=9;Repeat=2;Length=18
JACGEL010001534	Krait	vntr	1738	1771	.	+	.	ID=vntr680;Motif=GTAGTAATTAAATAAAA;Type=17;Repeat=2;Length=34
JACGEL010001535	Krait	vntr	1984	1997	.	+	.	ID=vntr681;Motif=CTATACG;Type=7;Repeat=2;Length=14
JACGEL010001541	Krait	vntr	1218	1235	.	+	.	ID=vntr682;Motif=ATATTTGTT;Type=9;Repeat=2;Length=18
JACGEL010001550	Krait	vntr	1860	1879	.	+	.	ID=vntr683;Motif=CTCCATGGAT;Type=10;Repeat=2;Length=20
JACGEL010001552	Krait	vntr	3068	3081	.	+	.	ID=vntr684;Motif=CTTTTTA;Type=7;Repeat=2;Length=14
JACGEL010001555	Krait	vntr	1723	1736	.	+	.	ID=vntr685;Motif=GTCAAAA;Type=7;Repeat=2;Length=14
JACGEL010001558	Krait	vntr	3629	3648	.	+	.	ID=vntr686;Motif=GCCAGTAAAA;Type=10;Repeat=2;Length=20
JACGEL010001561	Krait	vntr	491	506	.	+	.	ID=vntr687;Motif=TTTTATCC;Type=8;Repeat=2;Length=16
JACGEL010001566	Krait	vntr	2330	2349	.	+	.	ID=vntr688;Motif=AATATTGTTT;Type=10;Repeat=2;Length=20
JACGEL010001567	Krait	vntr	3144	3159	.	+	.	ID=vntr689;Motif=ACTAATTA;Type=8;Repeat=2;Length=16
JACGEL010001568	Krait	vntr	101	118	.	+	.	ID=vntr690;Motif=AACATCTAC;Type=9;Repeat=2;Length=18
JACGEL010001568	Krait	vntr	1393	1406	.	+	.	ID=vntr691;Motif=TATGTAA;Type=7;Repeat=2;Length=14
JACGEL010001570	Krait	vntr	2509	2530	.	+	.	ID=vntr692;Motif=ATTTTTTAAAT;Type=11;Repeat=2;Length=22
JACGEL010001573	Krait	vntr	294	307	.	+	.	ID=vntr693;Motif=ACCCAAT;Type=7;Repeat=2;Length=14
JACGEL010001576	Krait	vntr	92	109	.	+	.	ID=vntr694;Motif=TTAATGGAG;Type=9;Repeat=2;Length=18
JACGEL010001580	Krait	vntr	3230	3243	.	+	.	ID=vntr695;Motif=AATATTT;Type=7;Repeat=2;Length=14
JACGEL010001582	Krait	vntr	2046	2061	.	+	.	ID=vntr696;Motif=ATATATTG;Type=8;Repeat=2;Length=16
JACGEL010001582	Krait	vntr	3269	3282	.	+	.	ID=vntr697;Motif=AAATTGT;Type=7;Repeat=2;Length=14
JACGEL010001590	Krait	vntr	1169	1184	.	+	.	ID=vntr698;Motif=CTATTTGG;Type=8;Repeat=2;Length=16
JACGEL010001590	Krait	vntr	2493	2506	.	+	.	ID=vntr699;Motif=ACATAAT;Type=7;Repeat=2;Length=14
JACGEL010001592	Krait	vntr	3440	3455	.	+	.	ID=vntr700;Motif=GTTATTTT;Type=8;Repeat=2;Length=16
JACGEL010001593	Krait	vntr	1009	1022	.	+	.	ID=vntr701;Motif=CTTTTGT;Type=7;Repeat=2;Length=14
JACGEL010001597	Krait	vntr	114	137	.	+	.	ID=vntr702;Motif=TGAAAAATCAAA;Type=12;Repeat=2;Length=24
JACGEL010001597	Krait	vntr	1461	1476	.	+	.	ID=vntr703;Motif=TGTATTAT;Type=8;Repeat=2;Length=16
JACGEL010001600	Krait	vntr	3840	3853	.	+	.	ID=vntr704;Motif=TGCGCGC;Type=7;Repeat=2;Length=14
JACGEL010001603	Krait	vntr	646	659	.	+	.	ID=vntr705;Motif=CTGATTT;Type=7;Repeat=2;Length=14
JACGEL010001604	Krait	vntr	3200	3213	.	+	.	ID=vntr706;Motif=TTTAAAA;Type=7;Repeat=2;Length=14
JACGEL010001606	Krait	vntr	131	144	.	+	.	ID=vntr707;Motif=TATTTTC;Type=7;Repeat=2;Length=14
JACGEL010001606	Krait	vntr	1932	1949	.	+	.	ID=vntr708;Motif=TCTAAGAAA;Type=9;Repeat=2;Length=18
JACGEL010001607	Krait	vntr	3368	3385	.	+	.	ID=vntr709;Motif=TACCCGGAT;Type=9;Repeat=2;Length=18
JACGEL010001611	Krait	vntr	1360	1373	.	+	.	ID=vntr710;Motif=ACTAAAG;Type=7;Repeat=2;Length=14
JACGEL010001614	Krait	vntr	3634	3647	.	+	.	ID=vntr711;Motif=ATTTTCC;Type=7;Repeat=2;Length=14
JACGEL010001614	Krait	vntr	3886	3901	.	+	.	ID=vntr712;Motif=TTTTTCAA;Type=8;Repeat=2;Length=16
JACGEL010001617	Krait	vntr	4292	4305	.	+	.	ID=vntr713;Motif=GAAAAAT;Type=7;Repeat=2;Length=14
JACGEL010001620	Krait	vntr	1630	1643	.	+	.	ID=vntr714;Motif=GAAAACA;Type=7;Repeat=2;Length=14
JACGEL010001624	Krait	vntr	218	231	.	+	.	ID=vntr715;Motif=CTTTAAA;Type=7;Repeat=2;Length=14
JACGEL010001624	Krait	vntr	283	296	.	+	.	ID=vntr716;Motif=TAAAACA;Type=7;Repeat=2;Length=14
JACGEL010001625	Krait	vntr	567	580	.	+	.	ID=vntr717;Motif=ATATTTT;Type=7;Repeat=2;Length=14
JACGEL010001627	Krait	vntr	4002	4015	.	+	.	ID=vntr718;Motif=TAAAAAA;Type=7;Repeat=2;Length=14
JACGEL010001635	Krait	vntr	4155	4206	.	+	.	ID=vntr719;Motif=TTTATTATTCCTTAAAACTTAAGAAG;Type=26;Repeat=2;Length=52
JACGEL010001638	Krait	vntr	4235	4248	.	+	.	ID=vntr720;Motif=TATTGAA;Type=7;Repeat=2;Length=14
JACGEL010001642	Krait	vntr	3910	3923	.	+	.	ID=vntr721;Motif=TTAAAAA;Type=7;Repeat=2;Length=14
JACGEL010001647	Krait	vntr	4234	4249	.	+	.	ID=vntr722;Motif=GGCGAACT;Type=8;Repeat=2;Length=16
JACGEL010001651	Krait	vntr	3505	3518	.	+	.	ID=vntr723;Motif=CCTAAAT;Type=7;Repeat=2;Length=14
JACGEL010001652	Krait	vntr	2395	2408	.	+	.	ID=vntr724;Motif=CATAAAT;Type=7;Repeat=2;Length=14
JACGEL010001657	Krait	vntr	1052	1065	.	+	.	ID=vntr725;Motif=TTTTGTG;Type=7;Repeat=2;Length=14
JACGEL010001667	Krait	vntr	2337	2350	.	+	.	ID=vntr726;Motif=TTTTTTG;Type=7;Repeat=2;Length=14
JACGEL010001667	Krait	vntr	3703	3716	.	+	.	ID=vntr727;Motif=TTTAGAA;Type=7;Repeat=2;Length=14
JACGEL010001668	Krait	vntr	382	399	.	+	.	ID=vntr728;Motif=TGCCAAGAA;Type=9;Repeat=2;Length=18
JACGEL010001668	Krait	vntr	2253	2266	.	+	.	ID=vntr729;Motif=GGAAAAA;Type=7;Repeat=2;Length=14
JACGEL010001670	Krait	vntr	2403	2416	.	+	.	ID=vntr730;Motif=TAAAAAG;Type=7;Repeat=2;Length=14
JACGEL010001670	Krait	vntr	4177	4192	.	+	.	ID=vntr731;Motif=CAGAGTAT;Type=8;Repeat=2;Length=16
JACGEL010001671	Krait	vntr	2151	2168	.	+	.	ID=vntr732;Motif=AATGTTTAG;Type=9;Repeat=2;Length=18
JACGEL010001671	Krait	vntr	2822	2837	.	+	.	ID=vntr733;Motif=TACTAGAG;Type=8;Repeat=2;Length=16
JACGEL010001672	Krait	vntr	1097	1110	.	+	.	ID=vntr734;Motif=CAAAAAT;Type=7;Repeat=2;Length=14
JACGEL010001674	Krait	vntr	896	909	.	+	.	ID=vntr735;Motif=CTCATAG;Type=7;Repeat=2;Length=14
JACGEL010001677	Krait	vntr	2597	2610	.	+	.	ID=vntr736;Motif=GAAATAA;Type=7;Repeat=2;Length=14
JACGEL010001678	Krait	vntr	3510	3523	.	+	.	ID=vntr737;Motif=TATTCAA;Type=7;Repeat=2;Length=14
JACGEL010001684	Krait	vntr	1624	1637	.	+	.	ID=vntr738;Motif=GTTAAAA;Type=7;Repeat=2;Length=14
JACGEL010001690	Krait	vntr	3110	3123	.	+	.	ID=vntr739;Motif=GCTTTTT;Type=7;Repeat=2;Length=14
JACGEL010001694	Krait	vntr	3969	3986	.	+	.	ID=vntr740;Motif=GATATATTT;Type=9;Repeat=2;Length=18
JACGEL010001700	Krait	vntr	223	242	.	+	.	ID=vntr741;Motif=GCTATATCGT;Type=10;Repeat=2;Length=20
JACGEL010001703	Krait	vntr	1125	1140	.	+	.	ID=vntr742;Motif=TACTCAGA;Type=8;Repeat=2;Length=16
JACGEL010001704	Krait	vntr	909	924	.	+	.	ID=vntr743;Motif=TTTAATAT;Type=8;Repeat=2;Length=16
JACGEL010001704	Krait	vntr	3974	3987	.	+	.	ID=vntr744;Motif=TATTAAA;Type=7;Repeat=2;Length=14
JACGEL010001709	Krait	vntr	1634	1647	.	+	.	ID=vntr745;Motif=TTTATGG;Type=7;Repeat=2;Length=14
JACGEL010001711	Krait	vntr	3567	3582	.	+	.	ID=vntr746;Motif=TAAACAAC;Type=8;Repeat=2;Length=16
JACGEL010001719	Krait	vntr	3130	3143	.	+	.	ID=vntr747;Motif=TATTTAA;Type=7;Repeat=2;Length=14
JACGEL010001720	Krait	vntr	3314	3343	.	+	.	ID=vntr748;Motif=AAGTTATTAACAATA;Type=15;Repeat=2;Length=30
JACGEL010001722	Krait	vntr	3818	3835	.	+	.	ID=vntr749;Motif=TTAAGTCAT;Type=9;Repeat=2;Length=18
JACGEL010001723	Krait	vntr	2033	2046	.	+	.	ID=vntr750;Motif=AATAATT;Type=7;Repeat=2;Length=14
JACGEL010001724	Krait	vntr	3228	3243	.	+	.	ID=vntr751;Motif=CTTTTGGA;Type=8;Repeat=2;Length=16
JACGEL010001728	Krait	vntr	633	646	.	+	.	ID=vntr752;Motif=AAAAAAG;Type=7;Repeat=2;Length=14
JACGEL010001728	Krait	vntr	969	982	.	+	.	ID=vntr753;Motif=GCACCAA;Type=7;Repeat=2;Length=14
JACGEL010001732	Krait	vntr	2124	2137	.	+	.	ID=vntr754;Motif=TATGAAA;Type=7;Repeat=2;Length=14
JACGEL010001733	Krait	vntr	179	192	.	+	.	ID=vntr755;Motif=TTCCAGA;Type=7;Repeat=2;Length=14
JACGEL010001736	Krait	vntr	4152	4167	.	+	.	ID=vntr756;Motif=TAAACAAA;Type=8;Repeat=2;Length=16
JACGEL010001740	Krait	vntr	2153	2168	.	+	.	ID=vntr757;Motif=TAAAAAAA;Type=8;Repeat=2;Length=16
JACGEL010001740	Krait	vntr	2967	2980	.	+	.	ID=vntr758;Motif=GTCACTA;Type=7;Repeat=2;Length=14
JACGEL010001746	Krait	vntr	1164	1177	.	+	.	ID=vntr759;Motif=TTATAAC;Type=7;Repeat=2;Length=14
JACGEL010001746	Krait	vntr	1568	1581	.	+	.	ID=vntr760;Motif=AATTTCG;Type=7;Repeat=2;Length=14
JACGEL010001747	Krait	vntr	3587	3606	.	+	.	ID=vntr761;Motif=AACATGTTGT;Type=10;Repeat=2;Length=20
JACGEL010001754	Krait	vntr	796	809	.	+	.	ID=vntr762;Motif=AAAACTT;Type=7;Repeat=2;Length=14
JACGEL010001755	Krait	vntr	1653	1668	.	+	.	ID=vntr763;Motif=CAATTTTT;Type=8;Repeat=2;Length=16
JACGEL010001755	Krait	vntr	2741	2758	.	+	.	ID=vntr764;Motif=CCATATATA;Type=9;Repeat=2;Length=18
JACGEL010001755	Krait	vntr	3087	3104	.	+	.	ID=vntr765;Motif=TTCAATAAA;Type=9;Repeat=2;Length=18
JACGEL010001760	Krait	vntr	1585	1598	.	+	.	ID=vntr766;Motif=GATCTTT;Type=7;Repeat=2;Length=14
JACGEL010001767	Krait	vntr	1	14	.	+	.	ID=vntr767;Motif=AAAATCT;Type=7;Repeat=2;Length=14
JACGEL010001767	Krait	vntr	840	853	.	+	.	ID=vntr768;Motif=AAGATAT;Type=7;Repeat=2;Length=14
JACGEL010001768	Krait	vntr	2678	2691	.	+	.	ID=vntr769;Motif=CATGTGA;Type=7;Repeat=2;Length=14
JACGEL010001770	Krait	vntr	2939	2956	.	+	.	ID=vntr770;Motif=GTAGTATAT;Type=9;Repeat=2;Length=18
JACGEL010001771	Krait	vntr	3031	3044	.	+	.	ID=vntr771;Motif=CTAAAAT;Type=7;Repeat=2;Length=14
JACGEL010001774	Krait	vntr	2235	2252	.	+	.	ID=vntr772;Motif=TTTTTGACA;Type=9;Repeat=2;Length=18
JACGEL010001775	Krait	vntr	3273	3286	.	+	.	ID=vntr773;Motif=TTGCAGG;Type=7;Repeat=2;Length=14
JACGEL010001779	Krait	vntr	3952	3965	.	+	.	ID=vntr774;Motif=AATTATC;Type=7;Repeat=2;Length=14
JACGEL010001790	Krait	vntr	1949	1964	.	+	.	ID=vntr775;Motif=CATTTTTA;Type=8;Repeat=2;Length=16
JACGEL010001795	Krait	vntr	3568	3583	.	+	.	ID=vntr776;Motif=ACTTACCT;Type=8;Repeat=2;Length=16
JACGEL010001802	Krait	vntr	1316	1331	.	+	.	ID=vntr777;Motif=AATACTTT;Type=8;Repeat=2;Length=16
JACGEL010001803	Krait	vntr	2577	2590	.	+	.	ID=vntr778;Motif=GAAATTT;Type=7;Repeat=2;Length=14
JACGEL010001805	Krait	vntr	1903	1916	.	+	.	ID=vntr779;Motif=TACCATG;Type=7;Repeat=2;Length=14
JACGEL010001813	Krait	vntr	3906	3941	.	+	.	ID=vntr780;Motif=TATATGGCAATATACGAG;Type=18;Repeat=2;Length=36
JACGEL010001817	Krait	vntr	825	838	.	+	.	ID=vntr781;Motif=TAACTTG;Type=7;Repeat=2;Length=14
JACGEL010001819	Krait	vntr	149	162	.	+	.	ID=vntr782;Motif=GTTAATA;Type=7;Repeat=2;Length=14
JACGEL010001820	Krait	vntr	37	52	.	+	.	ID=vntr783;Motif=CTAAAAAA;Type=8;Repeat=2;Length=16
JACGEL010001820	Krait	vntr	551	566	.	+	.	ID=vntr784;Motif=CTTTTGAC;Type=8;Repeat=2;Length=16
JACGEL010001823	Krait	vntr	2453	2470	.	+	.	ID=vntr785;Motif=TCAATAAAA;Type=9;Repeat=2;Length=18
JACGEL010001823	Krait	vntr	3438	3451	.	+	.	ID=vntr786;Motif=AATCCGC;Type=7;Repeat=2;Length=14
JACGEL010001825	Krait	vntr	3171	3184	.	+	.	ID=vntr787;Motif=TCACCAA;Type=7;Repeat=2;Length=14
JACGEL010001828	Krait	vntr	1266	1281	.	+	.	ID=vntr788;Motif=GAATTTTT;Type=8;Repeat=2;Length=16
JACGEL010001831	Krait	vntr	1186	1201	.	+	.	ID=vntr789;Motif=AAAAATTC;Type=8;Repeat=2;Length=16
JACGEL010001837	Krait	vntr	3873	3888	.	+	.	ID=vntr790;Motif=GTACTATG;Type=8;Repeat=2;Length=16
JACGEL010001840	Krait	vntr	2041	2056	.	+	.	ID=vntr791;Motif=TTGCATAA;Type=8;Repeat=2;Length=16
JACGEL010001844	Krait	vntr	642	655	.	+	.	ID=vntr792;Motif=TTTTTGA;Type=7;Repeat=2;Length=14
JACGEL010001846	Krait	vntr	460	473	.	+	.	ID=vntr793;Motif=TCAAGAA;Type=7;Repeat=2;Length=14
JACGEL010001854	Krait	vntr	3375	3392	.	+	.	ID=vntr794;Motif=CGTTCTTTT;Type=9;Repeat=2;Length=18
JACGEL010001854	Krait	vntr	3715	3730	.	+	.	ID=vntr795;Motif=TGCAGTCG;Type=8;Repeat=2;Length=16
JACGEL010001858	Krait	vntr	1051	1066	.	+	.	ID=vntr796;Motif=ATGTATTT;Type=8;Repeat=2;Length=16
JACGEL010001859	Krait	vntr	2323	2336	.	+	.	ID=vntr797;Motif=TTAACGC;Type=7;Repeat=2;Length=14
JACGEL010001859	Krait	vntr	3572	3587	.	+	.	ID=vntr798;Motif=ATATTGTC;Type=8;Repeat=2;Length=16
JACGEL010001860	Krait	vntr	897	910	.	+	.	ID=vntr799;Motif=TAATTCC;Type=7;Repeat=2;Length=14
JACGEL010001860	Krait	vntr	4013	4026	.	+	.	ID=vntr800;Motif=ATGATCC;Type=7;Repeat=2;Length=14
JACGEL010001865	Krait	vntr	2745	2762	.	+	.	ID=vntr801;Motif=CAGTTGGTC;Type=9;Repeat=2;Length=18
JACGEL010001868	Krait	vntr	2511	2528	.	+	.	ID=vntr802;Motif=AACTTTTTT;Type=9;Repeat=2;Length=18
JACGEL010001879	Krait	vntr	66	83	.	+	.	ID=vntr803;Motif=TCAATAATA;Type=9;Repeat=2;Length=18
JACGEL010001891	Krait	vntr	340	353	.	+	.	ID=vntr804;Motif=GTAACTC;Type=7;Repeat=2;Length=14
JACGEL010001902	Krait	vntr	47	62	.	+	.	ID=vntr805;Motif=TCTTTTGT;Type=8;Repeat=2;Length=16
JACGEL010001908	Krait	vntr	1781	1794	.	+	.	ID=vntr806;Motif=TTTAAAA;Type=7;Repeat=2;Length=14
JACGEL010001915	Krait	vntr	1431	1444	.	+	.	ID=vntr807;Motif=ATGAGTT;Type=7;Repeat=2;Length=14
JACGEL010001916	Krait	vntr	607	620	.	+	.	ID=vntr808;Motif=TAAAAAA;Type=7;Repeat=2;Length=14
JACGEL010001916	Krait	vntr	3391	3404	.	+	.	ID=vntr809;Motif=TTTTTCC;Type=7;Repeat=2;Length=14
JACGEL010001918	Krait	vntr	1577	1594	.	+	.	ID=vntr810;Motif=AAATATTTT;Type=9;Repeat=2;Length=18
JACGEL010001918	Krait	vntr	2891	2904	.	+	.	ID=vntr811;Motif=ACAAAAG;Type=7;Repeat=2;Length=14
JACGEL010001919	Krait	vntr	1288	1305	.	+	.	ID=vntr812;Motif=GTTATTCTT;Type=9;Repeat=2;Length=18
JACGEL010001921	Krait	vntr	1894	1915	.	+	.	ID=vntr813;Motif=ACATTTTATAA;Type=11;Repeat=2;Length=22
JACGEL010001931	Krait	vntr	4063	4076	.	+	.	ID=vntr814;Motif=ATTTTTT;Type=7;Repeat=2;Length=14
JACGEL010001940	Krait	vntr	1681	1694	.	+	.	ID=vntr815;Motif=ATTAAGG;Type=7;Repeat=2;Length=14
JACGEL010001944	Krait	vntr	1089	1102	.	+	.	ID=vntr816;Motif=TAAGAGA;Type=7;Repeat=2;Length=14
JACGEL010001945	Krait	vntr	2937	2950	.	+	.	ID=vntr817;Motif=CACTTGT;Type=7;Repeat=2;Length=14
JACGEL010001947	Krait	vntr	1124	1137	.	+	.	ID=vntr818;Motif=CTTACAT;Type=7;Repeat=2;Length=14
JACGEL010001951	Krait	vntr	3951	3964	.	+	.	ID=vntr819;Motif=AGTTTTT;Type=7;Repeat=2;Length=14
JACGEL010001954	Krait	vntr	1299	1312	.	+	.	ID=vntr820;Motif=GATTAGC;Type=7;Repeat=2;Length=14
JACGEL010001963	Krait	vntr	1145	1158	.	+	.	ID=vntr821;Motif=CATTTTG;Type=7;Repeat=2;Length=14
JACGEL010001963	Krait	vntr	3582	3597	.	+	.	ID=vntr822;Motif=GTAGAATT;Type=8;Repeat=2;Length=16
JACGEL010001964	Krait	vntr	1377	1390	.	+	.	ID=vntr823;Motif=AATATTT;Type=7;Repeat=2;Length=14
JACGEL010001971	Krait	vntr	3728	3749	.	+	.	ID=vntr824;Motif=TGACGTCCTCT;Type=11;Repeat=2;Length=22
JACGEL010001972	Krait	vntr	2521	2534	.	+	.	ID=vntr825;Motif=TTACAGA;Type=7;Repeat=2;Length=14
JACGEL010001976	Krait	vntr	905	918	.	+	.	ID=vntr826;Motif=TTTATAA;Type=7;Repeat=2;Length=14
JACGEL010001977	Krait	vntr	3813	3830	.	+	.	ID=vntr827;Motif=GTAAAGCAT;Type=9;Repeat=2;Length=18
JACGEL010001986	Krait	vntr	1643	1656	.	+	.	ID=vntr828;Motif=CCAATTT;Type=7;Repeat=2;Length=14
JACGEL010001993	Krait	vntr	1326	1339	.	+	.	ID=vntr829;Motif=CATCAAA;Type=7;Repeat=2;Length=14
JACGEL010001994	Krait	vntr	3525	3538	.	+	.	ID=vntr830;Motif=TTACAGA;Type=7;Repeat=2;Length=14
JACGEL010001995	Krait	vntr	2660	2673	.	+	.	ID=vntr831;Motif=GTGAGGA;Type=7;Repeat=2;Length=14
JACGEL010001997	Krait	vntr	1295	1308	.	+	.	ID=vntr832;Motif=CAAATTT;Type=7;Repeat=2;Length=14
JACGEL010002001	Krait	vntr	1155	1168	.	+	.	ID=vntr833;Motif=GACCTTA;Type=7;Repeat=2;Length=14
JACGEL010002001	Krait	vntr	3226	3243	.	+	.	ID=vntr834;Motif=GTACAAATT;Type=9;Repeat=2;Length=18
JACGEL010002003	Krait	vntr	479	494	.	+	.	ID=vntr835;Motif=TTTTATAT;Type=8;Repeat=2;Length=16
JACGEL010002003	Krait	vntr	2874	2893	.	+	.	ID=vntr836;Motif=TATCAAATAT;Type=10;Repeat=2;Length=20
JACGEL010002008	Krait	vntr	3400	3413	.	+	.	ID=vntr837;Motif=GAGGCCA;Type=7;Repeat=2;Length=14
JACGEL010002011	Krait	vntr	1192	1209	.	+	.	ID=vntr838;Motif=AACTACTAG;Type=9;Repeat=2;Length=18
JACGEL010002011	Krait	vntr	3327	3340	.	+	.	ID=vntr839;Motif=AAAGACT;Type=7;Repeat=2;Length=14
JACGEL010002012	Krait	vntr	3854	3871	.	+	.	ID=vntr840;Motif=TTTTCAAGT;Type=9;Repeat=2;Length=18
JACGEL010002012	Krait	vntr	3909	3924	.	+	.	ID=vntr841;Motif=TATTGAAA;Type=8;Repeat=2;Length=16
JACGEL010002015	Krait	vntr	1974	1987	.	+	.	ID=vntr842;Motif=AAACATT;Type=7;Repeat=2;Length=14
JACGEL010002016	Krait	vntr	2488	2535	.	+	.	ID=vntr843;Motif=TATTATGCATTTTAGGATCATCCT;Type=24;Repeat=2;Length=48
JACGEL010002017	Krait	vntr	1877	1890	.	+	.	ID=vntr844;Motif=AAACTAT;Type=7;Repeat=2;Length=14
JACGEL010002021	Krait	vntr	452	465	.	+	.	ID=vntr845;Motif=TATGCAA;Type=7;Repeat=2;Length=14
JACGEL010002029	Krait	vntr	666	681	.	+	.	ID=vntr846;Motif=CTCCTTTA;Type=8;Repeat=2;Length=16
JACGEL010002037	Krait	vntr	3124	3137	.	+	.	ID=vntr847;Motif=AAAAATG;Type=7;Repeat=2;Length=14
JACGEL010002039	Krait	vntr	3932	3945	.	+	.	ID=vntr848;Motif=TAGTAAA;Type=7;Repeat=2;Length=14
JACGEL010002041	Krait	vntr	702	715	.	+	.	ID=vntr849;Motif=CTTATTT;Type=7;Repeat=2;Length=14
JACGEL010002042	Krait	vntr	3948	3963	.	+	.	ID=vntr850;Motif=ATCTTCCT;Type=8;Repeat=2;Length=16
JACGEL010002048	Krait	vntr	1091	1104	.	+	.	ID=vntr851;Motif=AAGCATT;Type=7;Repeat=2;Length=14
JACGEL010002048	Krait	vntr	2289	2306	.	+	.	ID=vntr852;Motif=TTTTTAATT;Type=9;Repeat=2;Length=18
JACGEL010002048	Krait	vntr	4050	4063	.	+	.	ID=vntr853;Motif=AACAAAT;Type=7;Repeat=2;Length=14
JACGEL010002049	Krait	vntr	1813	1830	.	+	.	ID=vntr854;Motif=TTAATAATT;Type=9;Repeat=2;Length=18
JACGEL010002051	Krait	vntr	28	45	.	+	.	ID=vntr855;Motif=AAAATTGTA;Type=9;Repeat=2;Length=18
JACGEL010002055	Krait	vntr	3104	3119	.	+	.	ID=vntr856;Motif=TAATTTCT;Type=8;Repeat=2;Length=16
JACGEL010002057	Krait	vntr	11	30	.	+	.	ID=vntr857;Motif=TCTAACCCAA;Type=10;Repeat=2;Length=20
JACGEL010002061	Krait	vntr	73	86	.	+	.	ID=vntr858;Motif=GTAGATT;Type=7;Repeat=2;Length=14
JACGEL010002070	Krait	vntr	3355	3368	.	+	.	ID=vntr859;Motif=AATATCC;Type=7;Repeat=2;Length=14
JACGEL010002073	Krait	vntr	2073	2088	.	+	.	ID=vntr860;Motif=TAATTCAT;Type=8;Repeat=2;Length=16
JACGEL010002076	Krait	vntr	1264	1277	.	+	.	ID=vntr861;Motif=TTTCCAG;Type=7;Repeat=2;Length=14
JACGEL010002083	Krait	vntr	1801	1814	.	+	.	ID=vntr862;Motif=GAGCAAT;Type=7;Repeat=2;Length=14
JACGEL010002084	Krait	vntr	1749	1762	.	+	.	ID=vntr863;Motif=ATTTTTT;Type=7;Repeat=2;Length=14
JACGEL010002093	Krait	vntr	3198	3219	.	+	.	ID=vntr864;Motif=TTTCAGGTACT;Type=11;Repeat=2;Length=22
JACGEL010002100	Krait	vntr	2926	2939	.	+	.	ID=vntr865;Motif=ATTATTT;Type=7;Repeat=2;Length=14
JACGEL010002101	Krait	vntr	3536	3551	.	+	.	ID=vntr866;Motif=TTTCAAAT;Type=8;Repeat=2;Length=16
JACGEL010002103	Krait	vntr	1544	1557	.	+	.	ID=vntr867;Motif=AAATATT;Type=7;Repeat=2;Length=14
JACGEL010002103	Krait	vntr	2457	2472	.	+	.	ID=vntr868;Motif=CTAATAAT;Type=8;Repeat=2;Length=16
JACGEL010002105	Krait	vntr	776	793	.	+	.	ID=vntr869;Motif=TAGTATGTA;Type=9;Repeat=2;Length=18
JACGEL010002106	Krait	vntr	764	779	.	+	.	ID=vntr870;Motif=GATATTAT;Type=8;Repeat=2;Length=16
JACGEL010002107	Krait	vntr	2081	2094	.	+	.	ID=vntr871;Motif=GATGAAA;Type=7;Repeat=2;Length=14
JACGEL010002112	Krait	vntr	2411	2424	.	+	.	ID=vntr872;Motif=TAGTTAA;Type=7;Repeat=2;Length=14
JACGEL010002113	Krait	vntr	3944	3959	.	+	.	ID=vntr873;Motif=TAGTTGGG;Type=8;Repeat=2;Length=16
JACGEL010002115	Krait	vntr	1132	1145	.	+	.	ID=vntr874;Motif=ATATCTC;Type=7;Repeat=2;Length=14
JACGEL010002119	Krait	vntr	3746	3761	.	+	.	ID=vntr875;Motif=AACTATTA;Type=8;Repeat=2;Length=16
JACGEL010002120	Krait	vntr	2941	2954	.	+	.	ID=vntr876;Motif=TATCCTC;Type=7;Repeat=2;Length=14
JACGEL010002123	Krait	vntr	2621	2638	.	+	.	ID=vntr877;Motif=CATATTACT;Type=9;Repeat=2;Length=18
JACGEL010002124	Krait	vntr	1179	1192	.	+	.	ID=vntr878;Motif=ATTTTTT;Type=7;Repeat=2;Length=14
JACGEL010002128	Krait	vntr	2103	2116	.	+	.	ID=vntr879;Motif=AATTAAC;Type=7;Repeat=2;Length=14
JACGEL010002132	Krait	vntr	4007	4022	.	+	.	ID=vntr880;Motif=ATTTTTTT;Type=8;Repeat=2;Length=16
JACGEL010002133	Krait	vntr	2327	2340	.	+	.	ID=vntr881;Motif=CTTGAGG;Type=7;Repeat=2;Length=14
JACGEL010002138	Krait	vntr	1124	1137	.	+	.	ID=vntr882;Motif=AATTATT;Type=7;Repeat=2;Length=14
JACGEL010002139	Krait	vntr	3124	3137	.	+	.	ID=vntr883;Motif=CAACTTA;Type=7;Repeat=2;Length=14
JACGEL010002140	Krait	vntr	3936	3949	.	+	.	ID=vntr884;Motif=CTCAACA;Type=7;Repeat=2;Length=14
JACGEL010002151	Krait	vntr	2542	2555	.	+	.	ID=vntr885;Motif=GCAGTGT;Type=7;Repeat=2;Length=14
JACGEL010002152	Krait	vntr	3341	3354	.	+	.	ID=vntr886;Motif=AAAAATT;Type=7;Repeat=2;Length=14
JACGEL010002154	Krait	vntr	1614	1629	.	+	.	ID=vntr887;Motif=AGCTTGTG;Type=8;Repeat=2;Length=16
JACGEL010002174	Krait	vntr	622	637	.	+	.	ID=vntr888;Motif=TTACTTGT;Type=8;Repeat=2;Length=16
JACGEL010002175	Krait	vntr	720	733	.	+	.	ID=vntr889;Motif=AATTTTT;Type=7;Repeat=2;Length=14
JACGEL010002177	Krait	vntr	3081	3094	.	+	.	ID=vntr890;Motif=CGGAATG;Type=7;Repeat=2;Length=14
JACGEL010002182	Krait	vntr	1920	1933	.	+	.	ID=vntr891;Motif=TATCCAA;Type=7;Repeat=2;Length=14
JACGEL010002187	Krait	vntr	391	406	.	+	.	ID=vntr892;Motif=GAATAAAG;Type=8;Repeat=2;Length=16
JACGEL010002195	Krait	vntr	1743	1756	.	+	.	ID=vntr893;Motif=TTTTATA;Type=7;Repeat=2;Length=14
JACGEL010002196	Krait	vntr	1053	1066	.	+	.	ID=vntr894;Motif=CATGTAG;Type=7;Repeat=2;Length=14
JACGEL010002196	Krait	vntr	1283	1296	.	+	.	ID=vntr895;Motif=GTATATT;Type=7;Repeat=2;Length=14
JACGEL010002196	Krait	vntr	1372	1385	.	+	.	ID=vntr896;Motif=TTCCAAA;Type=7;Repeat=2;Length=14
JACGEL010002198	Krait	vntr	2748	2761	.	+	.	ID=vntr897;Motif=TTGCAAC;Type=7;Repeat=2;Length=14
JACGEL010002199	Krait	vntr	1376	1389	.	+	.	ID=vntr898;Motif=TTTAAAA;Type=7;Repeat=2;Length=14
JACGEL010002200	Krait	vntr	430	443	.	+	.	ID=vntr899;Motif=TATAAAA;Type=7;Repeat=2;Length=14
JACGEL010002200	Krait	vntr	2342	2357	.	+	.	ID=vntr900;Motif=TGGATCAT;Type=8;Repeat=2;Length=16
JACGEL010002205	Krait	vntr	581	594	.	+	.	ID=vntr901;Motif=TAACAAA;Type=7;Repeat=2;Length=14
JACGEL010002212	Krait	vntr	1183	1196	.	+	.	ID=vntr902;Motif=TTCACAA;Type=7;Repeat=2;Length=14
JACGEL010002213	Krait	vntr	505	520	.	+	.	ID=vntr903;Motif=CGCATAGA;Type=8;Repeat=2;Length=16
JACGEL010002213	Krait	vntr	3594	3607	.	+	.	ID=vntr904;Motif=CTGTATA;Type=7;Repeat=2;Length=14
JACGEL010002215	Krait	vntr	1821	1836	.	+	.	ID=vntr905;Motif=TTATATAG;Type=8;Repeat=2;Length=16
JACGEL010002216	Krait	vntr	1535	1552	.	+	.	ID=vntr906;Motif=ATATCTTGA;Type=9;Repeat=2;Length=18
JACGEL010002217	Krait	vntr	3316	3329	.	+	.	ID=vntr907;Motif=TTGCAAC;Type=7;Repeat=2;Length=14
JACGEL010002219	Krait	vntr	3292	3309	.	+	.	ID=vntr908;Motif=GTGAATTCA;Type=9;Repeat=2;Length=18
JACGEL010002220	Krait	vntr	1725	1738	.	+	.	ID=vntr909;Motif=CTCGATG;Type=7;Repeat=2;Length=14
JACGEL010002222	Krait	vntr	133	146	.	+	.	ID=vntr910;Motif=AATGGCT;Type=7;Repeat=2;Length=14
JACGEL010002225	Krait	vntr	72	87	.	+	.	ID=vntr911;Motif=TACATCCC;Type=8;Repeat=2;Length=16
JACGEL010002226	Krait	vntr	3444	3463	.	+	.	ID=vntr912;Motif=TCTTAAAATA;Type=10;Repeat=2;Length=20
JACGEL010002228	Krait	vntr	3104	3119	.	+	.	ID=vntr913;Motif=ATTTTTTT;Type=8;Repeat=2;Length=16
JACGEL010002231	Krait	vntr	924	937	.	+	.	ID=vntr914;Motif=TTTTAAC;Type=7;Repeat=2;Length=14
JACGEL010002231	Krait	vntr	1417	1430	.	+	.	ID=vntr915;Motif=GTTTTAT;Type=7;Repeat=2;Length=14
JACGEL010002232	Krait	vntr	1121	1140	.	+	.	ID=vntr916;Motif=TTATAGATCT;Type=10;Repeat=2;Length=20
JACGEL010002232	Krait	vntr	1650	1663	.	+	.	ID=vntr917;Motif=ACCCTTC;Type=7;Repeat=2;Length=14
JACGEL010002233	Krait	vntr	235	248	.	+	.	ID=vntr918;Motif=ACTTTTT;Type=7;Repeat=2;Length=14
JACGEL010002233	Krait	vntr	2015	2030	.	+	.	ID=vntr919;Motif=ATACATGC;Type=8;Repeat=2;Length=16
JACGEL010002239	Krait	vntr	2913	2926	.	+	.	ID=vntr920;Motif=TTGAAAA;Type=7;Repeat=2;Length=14
JACGEL010002245	Krait	vntr	2323	2344	.	+	.	ID=vntr921;Motif=AAATTACATAT;Type=11;Repeat=2;Length=22
JACGEL010002249	Krait	vntr	2192	2207	.	+	.	ID=vntr922;Motif=TTCTATCG;Type=8;Repeat=2;Length=16
JACGEL010002249	Krait	vntr	3701	3714	.	+	.	ID=vntr923;Motif=TTTTAGA;Type=7;Repeat=2;Length=14
JACGEL010002255	Krait	vntr	3786	3803	.	+	.	ID=vntr924;Motif=GTAATTATT;Type=9;Repeat=2;Length=18
JACGEL010002256	Krait	vntr	2872	2885	.	+	.	ID=vntr925;Motif=GAAACAT;Type=7;Repeat=2;Length=14
JACGEL010002259	Krait	vntr	180	193	.	+	.	ID=vntr926;Motif=ACAAGAT;Type=7;Repeat=2;Length=14
JACGEL010002259	Krait	vntr	868	881	.	+	.	ID=vntr927;Motif=ACAAGAT;Type=7;Repeat=2;Length=14
JACGEL010002259	Krait	vntr	3409	3422	.	+	.	ID=vntr928;Motif=GTTTATT;Type=7;Repeat=2;Length=14
JACGEL010002259	Krait	vntr	3423	3436	.	+	.	ID=vntr929;Motif=TATATAA;Type=7;Repeat=2;Length=14
JACGEL010002262	Krait	vntr	1133	1148	.	+	.	ID=vntr930;Motif=AGATTATA;Type=8;Repeat=2;Length=16
JACGEL010002266	Krait	vntr	1118	1131	.	+	.	ID=vntr931;Motif=AATTTTC;Type=7;Repeat=2;Length=14
JACGEL010002270	Krait	vntr	448	461	.	+	.	ID=vntr932;Motif=CCTGTTG;Type=7;Repeat=2;Length=14
JACGEL010002272	Krait	vntr	3577	3590	.	+	.	ID=vntr933;Motif=ACATACT;Type=7;Repeat=2;Length=14
JACGEL010002274	Krait	vntr	3936	3951	.	+	.	ID=vntr934;Motif=CTAAAATA;Type=8;Repeat=2;Length=16
JACGEL010002277	Krait	vntr	158	173	.	+	.	ID=vntr935;Motif=TGAACTCA;Type=8;Repeat=2;Length=16
JACGEL010002277	Krait	vntr	2887	2900	.	+	.	ID=vntr936;Motif=ATAAACT;Type=7;Repeat=2;Length=14
JACGEL010002279	Krait	vntr	3120	3133	.	+	.	ID=vntr937;Motif=AAAATAT;Type=7;Repeat=2;Length=14
JACGEL010002283	Krait	vntr	2493	2510	.	+	.	ID=vntr938;Motif=GCTGTCCTC;Type=9;Repeat=2;Length=18
JACGEL010002292	Krait	vntr	3241	3254	.	+	.	ID=vntr939;Motif=ATCGTTG;Type=7;Repeat=2;Length=14
JACGEL010002297	Krait	vntr	3968	3981	.	+	.	ID=vntr940;Motif=ATTTTTC;Type=7;Repeat=2;Length=14
JACGEL010002301	Krait	vntr	2490	2503	.	+	.	ID=vntr941;Motif=AAAATAT;Type=7;Repeat=2;Length=14
JACGEL010002305	Krait	vntr	104	117	.	+	.	ID=vntr942;Motif=TTTTTAA;Type=7;Repeat=2;Length=14
JACGEL010002305	Krait	vntr	588	601	.	+	.	ID=vntr943;Motif=AATAAGG;Type=7;Repeat=2;Length=14
JACGEL010002307	Krait	vntr	2249	2262	.	+	.	ID=vntr944;Motif=AAGGTAT;Type=7;Repeat=2;Length=14
JACGEL010002307	Krait	vntr	2928	2943	.	+	.	ID=vntr945;Motif=ACTTAATT;Type=8;Repeat=2;Length=16
JACGEL010002307	Krait	vntr	3755	3768	.	+	.	ID=vntr946;Motif=TTTTAAA;Type=7;Repeat=2;Length=14
JACGEL010002310	Krait	vntr	3793	3808	.	+	.	ID=vntr947;Motif=TTAGCACA;Type=8;Repeat=2;Length=16
JACGEL010002313	Krait	vntr	361	374	.	+	.	ID=vntr948;Motif=TATTATG;Type=7;Repeat=2;Length=14
JACGEL010002314	Krait	vntr	2101	2114	.	+	.	ID=vntr949;Motif=CATCTTA;Type=7;Repeat=2;Length=14
JACGEL010002315	Krait	vntr	1561	1576	.	+	.	ID=vntr950;Motif=GATATCTG;Type=8;Repeat=2;Length=16
JACGEL010002317	Krait	vntr	1387	1402	.	+	.	ID=vntr951;Motif=CGAAAATA;Type=8;Repeat=2;Length=16
JACGEL010002322	Krait	vntr	387	400	.	+	.	ID=vntr952;Motif=TTAAAAA;Type=7;Repeat=2;Length=14
JACGEL010002326	Krait	vntr	163	176	.	+	.	ID=vntr953;Motif=TTTTGAA;Type=7;Repeat=2;Length=14
JACGEL010002336	Krait	vntr	1510	1523	.	+	.	ID=vntr954;Motif=ATATATT;Type=7;Repeat=2;Length=14
JACGEL010002337	Krait	vntr	2942	2957	.	+	.	ID=vntr955;Motif=TAGTAGAG;Type=8;Repeat=2;Length=16
JACGEL010002337	Krait	vntr	3233	3250	.	+	.	ID=vntr956;Motif=AGATAATGT;Type=9;Repeat=2;Length=18
JACGEL010002344	Krait	vntr	1554	1593	.	+	.	ID=vntr957;Motif=CCTCTATAAACAGGTCATGC;Type=20;Repeat=2;Length=40
JACGEL010002354	Krait	vntr	3234	3249	.	+	.	ID=vntr958;Motif=AAATTCGA;Type=8;Repeat=2;Length=16
JACGEL010002359	Krait	vntr	3223	3236	.	+	.	ID=vntr959;Motif=GTTAAAA;Type=7;Repeat=2;Length=14
JACGEL010002361	Krait	vntr	860	873	.	+	.	ID=vntr960;Motif=TTTCAAC;Type=7;Repeat=2;Length=14
JACGEL010002362	Krait	vntr	187	200	.	+	.	ID=vntr961;Motif=CATAGTA;Type=7;Repeat=2;Length=14
JACGEL010002364	Krait	vntr	2883	2900	.	+	.	ID=vntr962;Motif=TAATGAATA;Type=9;Repeat=2;Length=18
JACGEL010002368	Krait	vntr	964	977	.	+	.	ID=vntr963;Motif=CGTAGTT;Type=7;Repeat=2;Length=14
JACGEL010002385	Krait	vntr	316	329	.	+	.	ID=vntr964;Motif=ACTATTG;Type=7;Repeat=2;Length=14
JACGEL010002389	Krait	vntr	51	64	.	+	.	ID=vntr965;Motif=AAGATGG;Type=7;Repeat=2;Length=14
JACGEL010002391	Krait	vntr	3442	3455	.	+	.	ID=vntr966;Motif=AAATTTT;Type=7;Repeat=2;Length=14
JACGEL010002395	Krait	vntr	1902	1915	.	+	.	ID=vntr967;Motif=ACATATC;Type=7;Repeat=2;Length=14
JACGEL010002399	Krait	vntr	1780	1793	.	+	.	ID=vntr968;Motif=CAATTTA;Type=7;Repeat=2;Length=14
JACGEL010002402	Krait	vntr	546	559	.	+	.	ID=vntr969;Motif=ATTACCC;Type=7;Repeat=2;Length=14
JACGEL010002402	Krait	vntr	815	828	.	+	.	ID=vntr970;Motif=ACTTTCT;Type=7;Repeat=2;Length=14
JACGEL010002404	Krait	vntr	3427	3440	.	+	.	ID=vntr971;Motif=AAGATGG;Type=7;Repeat=2;Length=14
JACGEL010002408	Krait	vntr	1689	1704	.	+	.	ID=vntr972;Motif=TGTTAAAA;Type=8;Repeat=2;Length=16
JACGEL010002428	Krait	vntr	354	367	.	+	.	ID=vntr973;Motif=GTTATCC;Type=7;Repeat=2;Length=14
JACGEL010002434	Krait	vntr	69	82	.	+	.	ID=vntr974;Motif=ACTAGAG;Type=7;Repeat=2;Length=14
JACGEL010002435	Krait	vntr	2425	2438	.	+	.	ID=vntr975;Motif=ATTTTGG;Type=7;Repeat=2;Length=14
JACGEL010002442	Krait	vntr	424	437	.	+	.	ID=vntr976;Motif=CGACTAA;Type=7;Repeat=2;Length=14
JACGEL010002444	Krait	vntr	1225	1240	.	+	.	ID=vntr977;Motif=TTTTTTAT;Type=8;Repeat=2;Length=16
JACGEL010002445	Krait	vntr	537	550	.	+	.	ID=vntr978;Motif=TGTACAA;Type=7;Repeat=2;Length=14
JACGEL010002445	Krait	vntr	1358	1371	.	+	.	ID=vntr979;Motif=AAATTTT;Type=7;Repeat=2;Length=14
JACGEL010002448	Krait	vntr	1533	1552	.	+	.	ID=vntr980;Motif=GTATATAGGG;Type=10;Repeat=2;Length=20
JACGEL010002450	Krait	vntr	27	44	.	+	.	ID=vntr981;Motif=GCGGCCTAT;Type=9;Repeat=2;Length=18
JACGEL010002452	Krait	vntr	2639	2656	.	+	.	ID=vntr982;Motif=AATATCCTC;Type=9;Repeat=2;Length=18
JACGEL010002453	Krait	vntr	3365	3378	.	+	.	ID=vntr983;Motif=ACATATC;Type=7;Repeat=2;Length=14
JACGEL010002460	Krait	vntr	2714	2729	.	+	.	ID=vntr984;Motif=TTTGTAGA;Type=8;Repeat=2;Length=16
JACGEL010002462	Krait	vntr	1685	1698	.	+	.	ID=vntr985;Motif=GTTGATT;Type=7;Repeat=2;Length=14
JACGEL010002463	Krait	vntr	720	737	.	+	.	ID=vntr986;Motif=TTATATATT;Type=9;Repeat=2;Length=18
JACGEL010002473	Krait	vntr	1	14	.	+	.	ID=vntr987;Motif=CTATGAA;Type=7;Repeat=2;Length=14
JACGEL010002475	Krait	vntr	3388	3405	.	+	.	ID=vntr988;Motif=GTCTTAATA;Type=9;Repeat=2;Length=18
JACGEL010002482	Krait	vntr	2989	3002	.	+	.	ID=vntr989;Motif=ACAAAGT;Type=7;Repeat=2;Length=14
JACGEL010002488	Krait	vntr	3396	3409	.	+	.	ID=vntr990;Motif=TTTTATA;Type=7;Repeat=2;Length=14
JACGEL010002489	Krait	vntr	1760	1777	.	+	.	ID=vntr991;Motif=AAAAATGTT;Type=9;Repeat=2;Length=18
JACGEL010002492	Krait	vntr	1206	1219	.	+	.	ID=vntr992;Motif=TTTCTAA;Type=7;Repeat=2;Length=14
JACGEL010002493	Krait	vntr	797	810	.	+	.	ID=vntr993;Motif=ATCCTCT;Type=7;Repeat=2;Length=14
JACGEL010002496	Krait	vntr	3709	3726	.	+	.	ID=vntr994;Motif=TATACAGTG;Type=9;Repeat=2;Length=18
JACGEL010002503	Krait	vntr	507	520	.	+	.	ID=vntr995;Motif=GAACTTC;Type=7;Repeat=2;Length=14
JACGEL010002504	Krait	vntr	1457	1470	.	+	.	ID=vntr996;Motif=CACAGTT;Type=7;Repeat=2;Length=14
JACGEL010002508	Krait	vntr	2416	2429	.	+	.	ID=vntr997;Motif=ATTTTTC;Type=7;Repeat=2;Length=14
JACGEL010002509	Krait	vntr	3605	3618	.	+	.	ID=vntr998;Motif=TGTTTGG;Type=7;Repeat=2;Length=14
JACGEL010002511	Krait	vntr	1731	1744	.	+	.	ID=vntr999;Motif=TTTTATA;Type=7;Repeat=2;Length=14
JACGEL010002513	Krait	vntr	953	968	.	+	.	ID=vntr1000;Motif=TTTTATGA;Type=8;Repeat=2;Length=16
JACGEL010002513	Krait	vntr	3240	3253	.	+	.	ID=vntr1001;Motif=CTATTTT;Type=7;Repeat=2;Length=14
JACGEL010002518	Krait	vntr	1147	1188	.	+	.	ID=vntr1002;Motif=AATGTTCAAGCAAAAGAAATC;Type=21;Repeat=2;Length=42
JACGEL010002523	Krait	vntr	3247	3260	.	+	.	ID=vntr1003;Motif=TTAAATA;Type=7;Repeat=2;Length=14
JACGEL010002525	Krait	vntr	2203	2218	.	+	.	ID=vntr1004;Motif=CTAAATAA;Type=8;Repeat=2;Length=16
JACGEL010002525	Krait	vntr	3187	3200	.	+	.	ID=vntr1005;Motif=ACTCCTG;Type=7;Repeat=2;Length=14
JACGEL010002539	Krait	vntr	857	870	.	+	.	ID=vntr1006;Motif=TCCCTTG;Type=7;Repeat=2;Length=14
JACGEL010002540	Krait	vntr	2067	2080	.	+	.	ID=vntr1007;Motif=CAATACT;Type=7;Repeat=2;Length=14
JACGEL010002541	Krait	vntr	1707	1722	.	+	.	ID=vntr1008;Motif=AATGTATA;Type=8;Repeat=2;Length=16
JACGEL010002543	Krait	vntr	2837	2860	.	+	.	ID=vntr1009;Motif=TAGTGAATTATT;Type=12;Repeat=2;Length=24
JACGEL010002547	Krait	vntr	740	755	.	+	.	ID=vntr1010;Motif=CTGCTTTT;Type=8;Repeat=2;Length=16
JACGEL010002547	Krait	vntr	815	828	.	+	.	ID=vntr1011;Motif=CCCTCAA;Type=7;Repeat=2;Length=14
JACGEL010002549	Krait	vntr	213	226	.	+	.	ID=vntr1012;Motif=GCCATTA;Type=7;Repeat=2;Length=14
JACGEL010002550	Krait	vntr	1504	1529	.	+	.	ID=vntr1013;Motif=TTTCAGATTTATC;Type=13;Repeat=2;Length=26
JACGEL010002550	Krait	vntr	2588	2605	.	+	.	ID=vntr1014;Motif=CATAACTTT;Type=9;Repeat=2;Length=18
JACGEL010002554	Krait	vntr	3241	3256	.	+	.	ID=vntr1015;Motif=TTAATCAA;Type=8;Repeat=2;Length=16
JACGEL010002565	Krait	vntr	1303	1316	.	+	.	ID=vntr1016;Motif=ACTGCTG;Type=7;Repeat=2;Length=14
JACGEL010002570	Krait	vntr	355	368	.	+	.	ID=vntr1017;Motif=AATAAAC;Type=7;Repeat=2;Length=14
JACGEL010002570	Krait	vntr	1144	1161	.	+	.	ID=vntr1018;Motif=GTAAAAAAA;Type=9;Repeat=2;Length=18
JACGEL010002572	Krait	vntr	3695	3710	.	+	.	ID=vntr1019;Motif=ATAAAACT;Type=8;Repeat=2;Length=16
JACGEL010002574	Krait	vntr	3652	3665	.	+	.	ID=vntr1020;Motif=AATATTT;Type=7;Repeat=2;Length=14
JACGEL010002575	Krait	vntr	25	40	.	+	.	ID=vntr1021;Motif=CCGCCAAT;Type=8;Repeat=2;Length=16
JACGEL010002582	Krait	vntr	441	458	.	+	.	ID=vntr1022;Motif=TTCTTAATG;Type=9;Repeat=2;Length=18
JACGEL010002589	Krait	vntr	934	951	.	+	.	ID=vntr1023;Motif=CGTAGTGGT;Type=9;Repeat=2;Length=18
JACGEL010002593	Krait	vntr	2615	2628	.	+	.	ID=vntr1024;Motif=GCTTTAC;Type=7;Repeat=2;Length=14
JACGEL010002600	Krait	vntr	2390	2409	.	+	.	ID=vntr1025;Motif=TAAGGGGAAT;Type=10;Repeat=2;Length=20
JACGEL010002602	Krait	vntr	3735	3752	.	+	.	ID=vntr1026;Motif=TTATAAATA;Type=9;Repeat=2;Length=18
JACGEL010002603	Krait	vntr	2378	2391	.	+	.	ID=vntr1027;Motif=TAACTTC;Type=7;Repeat=2;Length=14
JACGEL010002611	Krait	vntr	978	991	.	+	.	ID=vntr1028;Motif=AAATACT;Type=7;Repeat=2;Length=14
JACGEL010002614	Krait	vntr	941	954	.	+	.	ID=vntr1029;Motif=AAAATAT;Type=7;Repeat=2;Length=14
JACGEL010002614	Krait	vntr	2941	2958	.	+	.	ID=vntr1030;Motif=ACTTAATTC;Type=9;Repeat=2;Length=18
JACGEL010002625	Krait	vntr	2774	2787	.	+	.	ID=vntr1031;Motif=TCGAAAA;Type=7;Repeat=2;Length=14
JACGEL010002626	Krait	vntr	1993	2006	.	+	.	ID=vntr1032;Motif=CACAAAA;Type=7;Repeat=2;Length=14
JACGEL010002628	Krait	vntr	30	57	.	+	.	ID=vntr1033;Motif=TAAACAAATATAGA;Type=14;Repeat=2;Length=28
JACGEL010002628	Krait	vntr	58	71	.	+	.	ID=vntr1034;Motif=GCAAGAA;Type=7;Repeat=2;Length=14
JACGEL010002628	Krait	vntr	2904	2921	.	+	.	ID=vntr1035;Motif=GATTTCTTC;Type=9;Repeat=2;Length=18
JACGEL010002631	Krait	vntr	1936	1949	.	+	.	ID=vntr1036;Motif=TAAAAAA;Type=7;Repeat=2;Length=14
JACGEL010002632	Krait	vntr	2668	2681	.	+	.	ID=vntr1037;Motif=CTTTTTT;Type=7;Repeat=2;Length=14
JACGEL010002641	Krait	vntr	20	33	.	+	.	ID=vntr1038;Motif=ATTTTTC;Type=7;Repeat=2;Length=14
JACGEL010002643	Krait	vntr	399	412	.	+	.	ID=vntr1039;Motif=AAATCAC;Type=7;Repeat=2;Length=14
JACGEL010002644	Krait	vntr	2357	2370	.	+	.	ID=vntr1040;Motif=AATTATT;Type=7;Repeat=2;Length=14
JACGEL010002647	Krait	vntr	2054	2067	.	+	.	ID=vntr1041;Motif=AATAACG;Type=7;Repeat=2;Length=14
JACGEL010002648	Krait	vntr	650	665	.	+	.	ID=vntr1042;Motif=TTCTATGT;Type=8;Repeat=2;Length=16
JACGEL010002648	Krait	vntr	2733	2746	.	+	.	ID=vntr1043;Motif=TTAATTG;Type=7;Repeat=2;Length=14
JACGEL010002649	Krait	vntr	56	69	.	+	.	ID=vntr1044;Motif=GCGATTC;Type=7;Repeat=2;Length=14
JACGEL010002649	Krait	vntr	2945	2958	.	+	.	ID=vntr1045;Motif=AAATATT;Type=7;Repeat=2;Length=14
JACGEL010002654	Krait	vntr	628	641	.	+	.	ID=vntr1046;Motif=TGATAAA;Type=7;Repeat=2;Length=14
JACGEL010002654	Krait	vntr	3590	3603	.	+	.	ID=vntr1047;Motif=ATTTAGT;Type=7;Repeat=2;Length=14
JACGEL010002656	Krait	vntr	730	743	.	+	.	ID=vntr1048;Motif=TAAATAC;Type=7;Repeat=2;Length=14
JACGEL010002669	Krait	vntr	3194	3207	.	+	.	ID=vntr1049;Motif=CCATAAT;Type=7;Repeat=2;Length=14
JACGEL010002670	Krait	vntr	1483	1498	.	+	.	ID=vntr1050;Motif=AGCCGTCG;Type=8;Repeat=2;Length=16
JACGEL010002675	Krait	vntr	570	591	.	+	.	ID=vntr1051;Motif=ATTTGCGCCGA;Type=11;Repeat=2;Length=22
JACGEL010002679	Krait	vntr	1823	1836	.	+	.	ID=vntr1052;Motif=CAAGCAG;Type=7;Repeat=2;Length=14
JACGEL010002685	Krait	vntr	2693	2706	.	+	.	ID=vntr1053;Motif=AAGCTTG;Type=7;Repeat=2;Length=14
JACGEL010002686	Krait	vntr	1428	1441	.	+	.	ID=vntr1054;Motif=TGGGTTA;Type=7;Repeat=2;Length=14
JACGEL010002687	Krait	vntr	33	54	.	+	.	ID=vntr1055;Motif=ACAAATTTATA;Type=11;Repeat=2;Length=22
JACGEL010002688	Krait	vntr	648	661	.	+	.	ID=vntr1056;Motif=GGAATTT;Type=7;Repeat=2;Length=14
JACGEL010002690	Krait	vntr	1758	1771	.	+	.	ID=vntr1057;Motif=CATCATA;Type=7;Repeat=2;Length=14
JACGEL010002690	Krait	vntr	3652	3665	.	+	.	ID=vntr1058;Motif=CCCTCAA;Type=7;Repeat=2;Length=14
JACGEL010002691	Krait	vntr	1754	1769	.	+	.	ID=vntr1059;Motif=GAAAAAAA;Type=8;Repeat=2;Length=16
JACGEL010002693	Krait	vntr	26	39	.	+	.	ID=vntr1060;Motif=AAAATAG;Type=7;Repeat=2;Length=14
JACGEL010002697	Krait	vntr	1519	1538	.	+	.	ID=vntr1061;Motif=AAAAAATGGA;Type=10;Repeat=2;Length=20
JACGEL010002698	Krait	vntr	524	537	.	+	.	ID=vntr1062;Motif=ATTCTGG;Type=7;Repeat=2;Length=14
JACGEL010002699	Krait	vntr	1618	1631	.	+	.	ID=vntr1063;Motif=TATCCAA;Type=7;Repeat=2;Length=14
JACGEL010002703	Krait	vntr	3799	3818	.	+	.	ID=vntr1064;Motif=TGTTCTAGTC;Type=10;Repeat=2;Length=20
JACGEL010002709	Krait	vntr	930	943	.	+	.	ID=vntr1065;Motif=AATATAT;Type=7;Repeat=2;Length=14
JACGEL010002711	Krait	vntr	1516	1529	.	+	.	ID=vntr1066;Motif=CAAAAAA;Type=7;Repeat=2;Length=14
JACGEL010002711	Krait	vntr	3456	3469	.	+	.	ID=vntr1067;Motif=CTCAAAA;Type=7;Repeat=2;Length=14
JACGEL010002713	Krait	vntr	2583	2596	.	+	.	ID=vntr1068;Motif=ATTTCCG;Type=7;Repeat=2;Length=14
JACGEL010002729	Krait	vntr	171	184	.	+	.	ID=vntr1069;Motif=TTTTTTA;Type=7;Repeat=2;Length=14
JACGEL010002734	Krait	vntr	1253	1266	.	+	.	ID=vntr1070;Motif=GTGCAAA;Type=7;Repeat=2;Length=14
JACGEL010002740	Krait	vntr	3438	3451	.	+	.	ID=vntr1071;Motif=TTTTTGC;Type=7;Repeat=2;Length=14
JACGEL010002741	Krait	vntr	2395	2408	.	+	.	ID=vntr1072;Motif=ATTTTTT;Type=7;Repeat=2;Length=14
JACGEL010002745	Krait	vntr	2973	2988	.	+	.	ID=vntr1073;Motif=TGTTCTCT;Type=8;Repeat=2;Length=16
JACGEL010002751	Krait	vntr	1347	1364	.	+	.	ID=vntr1074;Motif=TATTAAAAA;Type=9;Repeat=2;Length=18
JACGEL010002752	Krait	vntr	2734	2751	.	+	.	ID=vntr1075;Motif=AATGATTGA;Type=9;Repeat=2;Length=18
JACGEL010002757	Krait	vntr	3594	3607	.	+	.	ID=vntr1076;Motif=ATGGAAG;Type=7;Repeat=2;Length=14
JACGEL010002771	Krait	vntr	265	278	.	+	.	ID=vntr1077;Motif=AAACATT;Type=7;Repeat=2;Length=14
JACGEL010002773	Krait	vntr	1970	1983	.	+	.	ID=vntr1078;Motif=TTGATAA;Type=7;Repeat=2;Length=14
JACGEL010002782	Krait	vntr	266	279	.	+	.	ID=vntr1079;Motif=ACACATC;Type=7;Repeat=2;Length=14
JACGEL010002790	Krait	vntr	146	165	.	+	.	ID=vntr1080;Motif=TATGAAAAAA;Type=10;Repeat=2;Length=20
JACGEL010002798	Krait	vntr	1138	1151	.	+	.	ID=vntr1081;Motif=TTATAGC;Type=7;Repeat=2;Length=14
JACGEL010002801	Krait	vntr	421	434	.	+	.	ID=vntr1082;Motif=AATATTT;Type=7;Repeat=2;Length=14
JACGEL010002804	Krait	vntr	2170	2183	.	+	.	ID=vntr1083;Motif=TATAAAA;Type=7;Repeat=2;Length=14
JACGEL010002806	Krait	vntr	818	831	.	+	.	ID=vntr1084;Motif=TGTAGAA;Type=7;Repeat=2;Length=14
JACGEL010002816	Krait	vntr	2629	2646	.	+	.	ID=vntr1085;Motif=ATAACACAC;Type=9;Repeat=2;Length=18
JACGEL010002821	Krait	vntr	1494	1509	.	+	.	ID=vntr1086;Motif=AAACTCCA;Type=8;Repeat=2;Length=16
JACGEL010002826	Krait	vntr	1	16	.	+	.	ID=vntr1087;Motif=CTATAAAT;Type=8;Repeat=2;Length=16
JACGEL010002828	Krait	vntr	1250	1267	.	+	.	ID=vntr1088;Motif=TTTTTTCGA;Type=9;Repeat=2;Length=18
JACGEL010002832	Krait	vntr	2903	2916	.	+	.	ID=vntr1089;Motif=TATATAG;Type=7;Repeat=2;Length=14
JACGEL010002833	Krait	vntr	2384	2399	.	+	.	ID=vntr1090;Motif=TGCTTAAA;Type=8;Repeat=2;Length=16
JACGEL010002837	Krait	vntr	3426	3439	.	+	.	ID=vntr1091;Motif=AATTTTT;Type=7;Repeat=2;Length=14
JACGEL010002845	Krait	vntr	582	597	.	+	.	ID=vntr1092;Motif=TATTTTCA;Type=8;Repeat=2;Length=16
JACGEL010002847	Krait	vntr	1580	1593	.	+	.	ID=vntr1093;Motif=TCGTAAA;Type=7;Repeat=2;Length=14
JACGEL010002848	Krait	vntr	299	312	.	+	.	ID=vntr1094;Motif=TTTGTAA;Type=7;Repeat=2;Length=14
JACGEL010002852	Krait	vntr	2269	2282	.	+	.	ID=vntr1095;Motif=AAGATGG;Type=7;Repeat=2;Length=14
JACGEL010002852	Krait	vntr	2406	2419	.	+	.	ID=vntr1096;Motif=TTGAAAA;Type=7;Repeat=2;Length=14
JACGEL010002861	Krait	vntr	124	137	.	+	.	ID=vntr1097;Motif=TTACATG;Type=7;Repeat=2;Length=14
JACGEL010002861	Krait	vntr	966	979	.	+	.	ID=vntr1098;Motif=ATAGGTT;Type=7;Repeat=2;Length=14
JACGEL010002861	Krait	vntr	1546	1559	.	+	.	ID=vntr1099;Motif=CTGTTTA;Type=7;Repeat=2;Length=14
JACGEL010002865	Krait	vntr	3064	3079	.	+	.	ID=vntr1100;Motif=CTACAAGA;Type=8;Repeat=2;Length=16
JACGEL010002868	Krait	vntr	2308	2321	.	+	.	ID=vntr1101;Motif=CACCAAT;Type=7;Repeat=2;Length=14
JACGEL010002872	Krait	vntr	798	817	.	+	.	ID=vntr1102;Motif=TCAGAGAGCA;Type=10;Repeat=2;Length=20
JACGEL010002882	Krait	vntr	1380	1397	.	+	.	ID=vntr1103;Motif=CCGACCTCA;Type=9;Repeat=2;Length=18
JACGEL010002884	Krait	vntr	2465	2490	.	+	.	ID=vntr1104;Motif=ATAGGGGTCTATT;Type=13;Repeat=2;Length=26
JACGEL010002887	Krait	vntr	2460	2475	.	+	.	ID=vntr1105;Motif=GTGACGAG;Type=8;Repeat=2;Length=16
JACGEL010002893	Krait	vntr	3113	3126	.	+	.	ID=vntr1106;Motif=TCTAAAA;Type=7;Repeat=2;Length=14
JACGEL010002902	Krait	vntr	2421	2438	.	+	.	ID=vntr1107;Motif=CAAATTAAA;Type=9;Repeat=2;Length=18
JACGEL010002913	Krait	vntr	3171	3202	.	+	.	ID=vntr1108;Motif=TATTCGGCTACTAAGC;Type=16;Repeat=2;Length=32
JACGEL010002915	Krait	vntr	723	762	.	+	.	ID=vntr1109;Motif=ACTTCTTGCTTGCGCTGCAA;Type=20;Repeat=2;Length=40
JACGEL010002916	Krait	vntr	1649	1662	.	+	.	ID=vntr1110;Motif=TGCAATA;Type=7;Repeat=2;Length=14
JACGEL010002916	Krait	vntr	3110	3151	.	+	.	ID=vntr1111;Motif=AATAATCAAAATTTTCATAAA;Type=21;Repeat=2;Length=42
JACGEL010002917	Krait	vntr	2244	2257	.	+	.	ID=vntr1112;Motif=AGAGCCT;Type=7;Repeat=2;Length=14
JACGEL010002922	Krait	vntr	2434	2449	.	+	.	ID=vntr1113;Motif=CTCATCAA;Type=8;Repeat=2;Length=16
JACGEL010002925	Krait	vntr	2244	2257	.	+	.	ID=vntr1114;Motif=TCATTGG;Type=7;Repeat=2;Length=14
JACGEL010002927	Krait	vntr	2532	2553	.	+	.	ID=vntr1115;Motif=AAAGTGGCTCA;Type=11;Repeat=2;Length=22
JACGEL010002931	Krait	vntr	1333	1346	.	+	.	ID=vntr1116;Motif=TTTAAGC;Type=7;Repeat=2;Length=14
JACGEL010002936	Krait	vntr	3165	3182	.	+	.	ID=vntr1117;Motif=CATAATGTC;Type=9;Repeat=2;Length=18
JACGEL010002950	Krait	vntr	1406	1421	.	+	.	ID=vntr1118;Motif=GAAACCAA;Type=8;Repeat=2;Length=16
JACGEL010002956	Krait	vntr	3677	3690	.	+	.	ID=vntr1119;Motif=TGTCAAA;Type=7;Repeat=2;Length=14
JACGEL010002961	Krait	vntr	854	867	.	+	.	ID=vntr1120;Motif=TTGTATG;Type=7;Repeat=2;Length=14
JACGEL010002971	Krait	vntr	410	427	.	+	.	ID=vntr1121;Motif=AATATCTCT;Type=9;Repeat=2;Length=18
JACGEL010002973	Krait	vntr	134	147	.	+	.	ID=vntr1122;Motif=GTACTAA;Type=7;Repeat=2;Length=14
JACGEL010002977	Krait	vntr	2599	2616	.	+	.	ID=vntr1123;Motif=TTTATTGTG;Type=9;Repeat=2;Length=18
JACGEL010002978	Krait	vntr	2246	2259	.	+	.	ID=vntr1124;Motif=ATTGTGT;Type=7;Repeat=2;Length=14
JACGEL010002979	Krait	vntr	414	429	.	+	.	ID=vntr1125;Motif=TTCTTAGA;Type=8;Repeat=2;Length=16
JACGEL010002982	Krait	vntr	32	47	.	+	.	ID=vntr1126;Motif=GCCATAAT;Type=8;Repeat=2;Length=16
JACGEL010002982	Krait	vntr	245	258	.	+	.	ID=vntr1127;Motif=ATTTGAG;Type=7;Repeat=2;Length=14
JACGEL010002982	Krait	vntr	2221	2236	.	+	.	ID=vntr1128;Motif=TTAGTTGA;Type=8;Repeat=2;Length=16
JACGEL010002983	Krait	vntr	58	71	.	+	.	ID=vntr1129;Motif=CAGATGG;Type=7;Repeat=2;Length=14
JACGEL010002983	Krait	vntr	3108	3121	.	+	.	ID=vntr1130;Motif=AGTACAT;Type=7;Repeat=2;Length=14
JACGEL010002986	Krait	vntr	1062	1077	.	+	.	ID=vntr1131;Motif=TAGTAAAT;Type=8;Repeat=2;Length=16
JACGEL010002989	Krait	vntr	2423	2438	.	+	.	ID=vntr1132;Motif=TGATCAAT;Type=8;Repeat=2;Length=16
JACGEL010002992	Krait	vntr	318	333	.	+	.	ID=vntr1133;Motif=TTAAAAAA;Type=8;Repeat=2;Length=16
JACGEL010003000	Krait	vntr	3311	3326	.	+	.	ID=vntr1134;Motif=TTTATAAA;Type=8;Repeat=2;Length=16
JACGEL010003003	Krait	vntr	3292	3305	.	+	.	ID=vntr1135;Motif=TAAAAAA;Type=7;Repeat=2;Length=14
JACGEL010003004	Krait	vntr	1960	1973	.	+	.	ID=vntr1136;Motif=TTTTTAA;Type=7;Repeat=2;Length=14
JACGEL010003006	Krait	vntr	2006	2019	.	+	.	ID=vntr1137;Motif=AATTTAT;Type=7;Repeat=2;Length=14
JACGEL010003007	Krait	vntr	1104	1149	.	+	.	ID=vntr1138;Motif=CGTCTTGAGACAGTTAAGTTTGA;Type=23;Repeat=2;Length=46
JACGEL010003009	Krait	vntr	2324	2337	.	+	.	ID=vntr1139;Motif=ACATGGT;Type=7;Repeat=2;Length=14
JACGEL010003013	Krait	vntr	192	205	.	+	.	ID=vntr1140;Motif=GTTAAAA;Type=7;Repeat=2;Length=14
JACGEL010003013	Krait	vntr	923	936	.	+	.	ID=vntr1141;Motif=GTTTTTA;Type=7;Repeat=2;Length=14
JACGEL010003015	Krait	vntr	1470	1485	.	+	.	ID=vntr1142;Motif=ACGTGCTC;Type=8;Repeat=2;Length=16
JACGEL010003016	Krait	vntr	3457	3472	.	+	.	ID=vntr1143;Motif=TACCTAAA;Type=8;Repeat=2;Length=16
JACGEL010003037	Krait	vntr	2010	2025	.	+	.	ID=vntr1144;Motif=ATTTTTTT;Type=8;Repeat=2;Length=16
JACGEL010003038	Krait	vntr	828	841	.	+	.	ID=vntr1145;Motif=TCTCATA;Type=7;Repeat=2;Length=14
JACGEL010003042	Krait	vntr	3222	3235	.	+	.	ID=vntr1146;Motif=AGTTTTG;Type=7;Repeat=2;Length=14
JACGEL010003046	Krait	vntr	1758	1771	.	+	.	ID=vntr1147;Motif=ACTGTCT;Type=7;Repeat=2;Length=14
JACGEL010003048	Krait	vntr	671	684	.	+	.	ID=vntr1148;Motif=TTTTTTA;Type=7;Repeat=2;Length=14
JACGEL010003048	Krait	vntr	2035	2052	.	+	.	ID=vntr1149;Motif=AAATAATAA;Type=9;Repeat=2;Length=18
JACGEL010003052	Krait	vntr	193	206	.	+	.	ID=vntr1150;Motif=CAGTTTT;Type=7;Repeat=2;Length=14
JACGEL010003062	Krait	vntr	3683	3696	.	+	.	ID=vntr1151;Motif=CTGGCAG;Type=7;Repeat=2;Length=14
JACGEL010003070	Krait	vntr	16	29	.	+	.	ID=vntr1152;Motif=AAATATT;Type=7;Repeat=2;Length=14
JACGEL010003081	Krait	vntr	126	143	.	+	.	ID=vntr1153;Motif=AACATATTT;Type=9;Repeat=2;Length=18
JACGEL010003081	Krait	vntr	2536	2553	.	+	.	ID=vntr1154;Motif=ATACATTAT;Type=9;Repeat=2;Length=18
JACGEL010003082	Krait	vntr	2469	2482	.	+	.	ID=vntr1155;Motif=GACTTTT;Type=7;Repeat=2;Length=14
JACGEL010003082	Krait	vntr	3225	3240	.	+	.	ID=vntr1156;Motif=TTATATAT;Type=8;Repeat=2;Length=16
JACGEL010003086	Krait	vntr	2373	2388	.	+	.	ID=vntr1157;Motif=GCGCCTAG;Type=8;Repeat=2;Length=16
JACGEL010003087	Krait	vntr	2260	2275	.	+	.	ID=vntr1158;Motif=AAGCTTTC;Type=8;Repeat=2;Length=16
JACGEL010003100	Krait	vntr	2037	2054	.	+	.	ID=vntr1159;Motif=ATCTCTTTT;Type=9;Repeat=2;Length=18
JACGEL010003104	Krait	vntr	3597	3612	.	+	.	ID=vntr1160;Motif=AAGCATCT;Type=8;Repeat=2;Length=16
JACGEL010003107	Krait	vntr	1388	1401	.	+	.	ID=vntr1161;Motif=TATTTTG;Type=7;Repeat=2;Length=14
JACGEL010003110	Krait	vntr	2590	2605	.	+	.	ID=vntr1162;Motif=TATTTACT;Type=8;Repeat=2;Length=16
JACGEL010003111	Krait	vntr	39	52	.	+	.	ID=vntr1163;Motif=TTTTTTA;Type=7;Repeat=2;Length=14
JACGEL010003114	Krait	vntr	1756	1771	.	+	.	ID=vntr1164;Motif=AAATTTTA;Type=8;Repeat=2;Length=16
JACGEL010003116	Krait	vntr	964	981	.	+	.	ID=vntr1165;Motif=TATATTGTA;Type=9;Repeat=2;Length=18
JACGEL010003117	Krait	vntr	1274	1289	.	+	.	ID=vntr1166;Motif=TTGAGACA;Type=8;Repeat=2;Length=16
JACGEL010003118	Krait	vntr	2969	2982	.	+	.	ID=vntr1167;Motif=ATTATGT;Type=7;Repeat=2;Length=14
JACGEL010003123	Krait	vntr	4	17	.	+	.	ID=vntr1168;Motif=CTGTATA;Type=7;Repeat=2;Length=14
JACGEL010003123	Krait	vntr	2513	2526	.	+	.	ID=vntr1169;Motif=ATTTTTT;Type=7;Repeat=2;Length=14
JACGEL010003130	Krait	vntr	3360	3375	.	+	.	ID=vntr1170;Motif=CAATGAAA;Type=8;Repeat=2;Length=16
JACGEL010003132	Krait	vntr	74	87	.	+	.	ID=vntr1171;Motif=AGGTGTT;Type=7;Repeat=2;Length=14
JACGEL010003133	Krait	vntr	472	485	.	+	.	ID=vntr1172;Motif=CGACAAG;Type=7;Repeat=2;Length=14
JACGEL010003134	Krait	vntr	389	402	.	+	.	ID=vntr1173;Motif=TTTAATG;Type=7;Repeat=2;Length=14
JACGEL010003145	Krait	vntr	947	960	.	+	.	ID=vntr1174;Motif=GTAAATA;Type=7;Repeat=2;Length=14
JACGEL010003150	Krait	vntr	3279	3292	.	+	.	ID=vntr1175;Motif=GCAAGAT;Type=7;Repeat=2;Length=14
JACGEL010003154	Krait	vntr	599	614	.	+	.	ID=vntr1176;Motif=CTTGAATT;Type=8;Repeat=2;Length=16
JACGEL010003154	Krait	vntr	1965	1978	.	+	.	ID=vntr1177;Motif=ATCTTGG;Type=7;Repeat=2;Length=14
JACGEL010003162	Krait	vntr	2547	2560	.	+	.	ID=vntr1178;Motif=CTAAATT;Type=7;Repeat=2;Length=14
JACGEL010003163	Krait	vntr	1187	1200	.	+	.	ID=vntr1179;Motif=ATGAAGT;Type=7;Repeat=2;Length=14
JACGEL010003164	Krait	vntr	793	806	.	+	.	ID=vntr1180;Motif=CTTATTT;Type=7;Repeat=2;Length=14
JACGEL010003164	Krait	vntr	2069	2084	.	+	.	ID=vntr1181;Motif=AATATTTT;Type=8;Repeat=2;Length=16
JACGEL010003167	Krait	vntr	2606	2621	.	+	.	ID=vntr1182;Motif=AAGGTTTG;Type=8;Repeat=2;Length=16
JACGEL010003171	Krait	vntr	2535	2548	.	+	.	ID=vntr1183;Motif=TTTTTTG;Type=7;Repeat=2;Length=14
JACGEL010003175	Krait	vntr	26	39	.	+	.	ID=vntr1184;Motif=TTTTTTA;Type=7;Repeat=2;Length=14
JACGEL010003176	Krait	vntr	2212	2225	.	+	.	ID=vntr1185;Motif=TATACCA;Type=7;Repeat=2;Length=14
JACGEL010003186	Krait	vntr	3532	3545	.	+	.	ID=vntr1186;Motif=CAATTTT;Type=7;Repeat=2;Length=14
JACGEL010003196	Krait	vntr	1094	1109	.	+	.	ID=vntr1187;Motif=AATACATA;Type=8;Repeat=2;Length=16
JACGEL010003202	Krait	vntr	648	661	.	+	.	ID=vntr1188;Motif=ACATCCT;Type=7;Repeat=2;Length=14
JACGEL010003203	Krait	vntr	1422	1437	.	+	.	ID=vntr1189;Motif=AATAAAGA;Type=8;Repeat=2;Length=16
JACGEL010003205	Krait	vntr	2479	2494	.	+	.	ID=vntr1190;Motif=AACAATTT;Type=8;Repeat=2;Length=16
JACGEL010003213	Krait	vntr	3253	3266	.	+	.	ID=vntr1191;Motif=TTGATCA;Type=7;Repeat=2;Length=14
JACGEL010003214	Krait	vntr	3401	3418	.	+	.	ID=vntr1192;Motif=TTTCAAAAT;Type=9;Repeat=2;Length=18
JACGEL010003215	Krait	vntr	865	878	.	+	.	ID=vntr1193;Motif=ATATTTT;Type=7;Repeat=2;Length=14
JACGEL010003223	Krait	vntr	310	323	.	+	.	ID=vntr1194;Motif=AGTAATT;Type=7;Repeat=2;Length=14
JACGEL010003223	Krait	vntr	805	822	.	+	.	ID=vntr1195;Motif=GTTCTTTCG;Type=9;Repeat=2;Length=18
JACGEL010003223	Krait	vntr	2842	2857	.	+	.	ID=vntr1196;Motif=CATTTTTC;Type=8;Repeat=2;Length=16
JACGEL010003225	Krait	vntr	1797	1812	.	+	.	ID=vntr1197;Motif=GGTCATTT;Type=8;Repeat=2;Length=16
JACGEL010003226	Krait	vntr	1589	1602	.	+	.	ID=vntr1198;Motif=AATACTT;Type=7;Repeat=2;Length=14
JACGEL010003228	Krait	vntr	3636	3649	.	+	.	ID=vntr1199;Motif=TGTAAAA;Type=7;Repeat=2;Length=14
JACGEL010003234	Krait	vntr	2282	2299	.	+	.	ID=vntr1200;Motif=CTTAAGATG;Type=9;Repeat=2;Length=18
JACGEL010003238	Krait	vntr	1578	1595	.	+	.	ID=vntr1201;Motif=CAAATTAGC;Type=9;Repeat=2;Length=18
JACGEL010003240	Krait	vntr	106	123	.	+	.	ID=vntr1202;Motif=TTTCTAAAT;Type=9;Repeat=2;Length=18
JACGEL010003240	Krait	vntr	776	789	.	+	.	ID=vntr1203;Motif=AACATTT;Type=7;Repeat=2;Length=14
JACGEL010003244	Krait	vntr	833	846	.	+	.	ID=vntr1204;Motif=AAAGCGT;Type=7;Repeat=2;Length=14
JACGEL010003246	Krait	vntr	1280	1293	.	+	.	ID=vntr1205;Motif=AAAAAAT;Type=7;Repeat=2;Length=14
JACGEL010003246	Krait	vntr	1474	1491	.	+	.	ID=vntr1206;Motif=CCAAGGTAA;Type=9;Repeat=2;Length=18
JACGEL010003250	Krait	vntr	198	213	.	+	.	ID=vntr1207;Motif=TTATCTGT;Type=8;Repeat=2;Length=16
JACGEL010003252	Krait	vntr	1406	1419	.	+	.	ID=vntr1208;Motif=TTATTAA;Type=7;Repeat=2;Length=14
JACGEL010003260	Krait	vntr	3592	3605	.	+	.	ID=vntr1209;Motif=AGAAATT;Type=7;Repeat=2;Length=14
JACGEL010003268	Krait	vntr	732	747	.	+	.	ID=vntr1210;Motif=GAGTACTG;Type=8;Repeat=2;Length=16
JACGEL010003275	Krait	vntr	635	648	.	+	.	ID=vntr1211;Motif=ATTTGAC;Type=7;Repeat=2;Length=14
JACGEL010003289	Krait	vntr	1032	1045	.	+	.	ID=vntr1212;Motif=TTGACTA;Type=7;Repeat=2;Length=14
JACGEL010003292	Krait	vntr	1222	1237	.	+	.	ID=vntr1213;Motif=TTTAAACT;Type=8;Repeat=2;Length=16
JACGEL010003294	Krait	vntr	1146	1159	.	+	.	ID=vntr1214;Motif=AATTCGG;Type=7;Repeat=2;Length=14
JACGEL010003301	Krait	vntr	945	962	.	+	.	ID=vntr1215;Motif=AAGTAGGCA;Type=9;Repeat=2;Length=18
JACGEL010003303	Krait	vntr	1566	1581	.	+	.	ID=vntr1216;Motif=GTATTTAT;Type=8;Repeat=2;Length=16
JACGEL010003303	Krait	vntr	1752	1771	.	+	.	ID=vntr1217;Motif=ATTTTTTTTA;Type=10;Repeat=2;Length=20
JACGEL010003321	Krait	vntr	1313	1328	.	+	.	ID=vntr1218;Motif=GATATTAA;Type=8;Repeat=2;Length=16
JACGEL010003322	Krait	vntr	1241	1254	.	+	.	ID=vntr1219;Motif=AACAATG;Type=7;Repeat=2;Length=14
JACGEL010003322	Krait	vntr	2343	2356	.	+	.	ID=vntr1220;Motif=AAATTTT;Type=7;Repeat=2;Length=14
JACGEL010003322	Krait	vntr	3066	3079	.	+	.	ID=vntr1221;Motif=AAAATGT;Type=7;Repeat=2;Length=14
JACGEL010003326	Krait	vntr	1199	1214	.	+	.	ID=vntr1222;Motif=GAAAATTT;Type=8;Repeat=2;Length=16
JACGEL010003326	Krait	vntr	1542	1555	.	+	.	ID=vntr1223;Motif=GCTCATT;Type=7;Repeat=2;Length=14
JACGEL010003337	Krait	vntr	154	171	.	+	.	ID=vntr1224;Motif=TGTATAAAA;Type=9;Repeat=2;Length=18
JACGEL010003338	Krait	vntr	2818	2835	.	+	.	ID=vntr1225;Motif=AAAATTTTG;Type=9;Repeat=2;Length=18
JACGEL010003341	Krait	vntr	3231	3246	.	+	.	ID=vntr1226;Motif=AATTTTGT;Type=8;Repeat=2;Length=16
JACGEL010003350	Krait	vntr	2956	2973	.	+	.	ID=vntr1227;Motif=TTACATGGT;Type=9;Repeat=2;Length=18
JACGEL010003356	Krait	vntr	3212	3225	.	+	.	ID=vntr1228;Motif=GTTACAT;Type=7;Repeat=2;Length=14
JACGEL010003357	Krait	vntr	2745	2758	.	+	.	ID=vntr1229;Motif=TGTCTCA;Type=7;Repeat=2;Length=14
JACGEL010003364	Krait	vntr	1613	1630	.	+	.	ID=vntr1230;Motif=GCATTTCGG;Type=9;Repeat=2;Length=18
JACGEL010003365	Krait	vntr	766	779	.	+	.	ID=vntr1231;Motif=TGTTAAC;Type=7;Repeat=2;Length=14
JACGEL010003371	Krait	vntr	1236	1251	.	+	.	ID=vntr1232;Motif=GCAAGTTT;Type=8;Repeat=2;Length=16
JACGEL010003372	Krait	vntr	669	686	.	+	.	ID=vntr1233;Motif=CAACATTTC;Type=9;Repeat=2;Length=18
JACGEL010003374	Krait	vntr	590	603	.	+	.	ID=vntr1234;Motif=AATCCTG;Type=7;Repeat=2;Length=14
JACGEL010003380	Krait	vntr	1826	1841	.	+	.	ID=vntr1235;Motif=ATACCTTT;Type=8;Repeat=2;Length=16
JACGEL010003380	Krait	vntr	3514	3529	.	+	.	ID=vntr1236;Motif=AAAAAATA;Type=8;Repeat=2;Length=16
JACGEL010003384	Krait	vntr	524	537	.	+	.	ID=vntr1237;Motif=TTTGACA;Type=7;Repeat=2;Length=14
JACGEL010003388	Krait	vntr	2025	2042	.	+	.	ID=vntr1238;Motif=TTGGACATG;Type=9;Repeat=2;Length=18
JACGEL010003391	Krait	vntr	2948	2961	.	+	.	ID=vntr1239;Motif=TGTTTAA;Type=7;Repeat=2;Length=14
JACGEL010003392	Krait	vntr	1427	1450	.	+	.	ID=vntr1240;Motif=AAGATAGGGATG;Type=12;Repeat=2;Length=24
JACGEL010003393	Krait	vntr	2829	2842	.	+	.	ID=vntr1241;Motif=TTCACAA;Type=7;Repeat=2;Length=14
JACGEL010003396	Krait	vntr	467	484	.	+	.	ID=vntr1242;Motif=CTTTTGACG;Type=9;Repeat=2;Length=18
JACGEL010003400	Krait	vntr	224	239	.	+	.	ID=vntr1243;Motif=GTTAGCAA;Type=8;Repeat=2;Length=16
JACGEL010003401	Krait	vntr	930	943	.	+	.	ID=vntr1244;Motif=ATTTTAC;Type=7;Repeat=2;Length=14
JACGEL010003408	Krait	vntr	2280	2293	.	+	.	ID=vntr1245;Motif=TTATCTG;Type=7;Repeat=2;Length=14
JACGEL010003415	Krait	vntr	488	501	.	+	.	ID=vntr1246;Motif=CCATTAG;Type=7;Repeat=2;Length=14
JACGEL010003415	Krait	vntr	1075	1088	.	+	.	ID=vntr1247;Motif=GACCATA;Type=7;Repeat=2;Length=14
JACGEL010003421	Krait	vntr	2906	2921	.	+	.	ID=vntr1248;Motif=GCTATTAT;Type=8;Repeat=2;Length=16
JACGEL010003422	Krait	vntr	247	262	.	+	.	ID=vntr1249;Motif=AATATCTT;Type=8;Repeat=2;Length=16
JACGEL010003423	Krait	vntr	2223	2236	.	+	.	ID=vntr1250;Motif=TAGAAAA;Type=7;Repeat=2;Length=14
JACGEL010003432	Krait	vntr	1450	1463	.	+	.	ID=vntr1251;Motif=AATGCTT;Type=7;Repeat=2;Length=14
JACGEL010003444	Krait	vntr	2211	2226	.	+	.	ID=vntr1252;Motif=ATAAAACC;Type=8;Repeat=2;Length=16
JACGEL010003450	Krait	vntr	2959	2976	.	+	.	ID=vntr1253;Motif=CTCAGAATA;Type=9;Repeat=2;Length=18
JACGEL010003458	Krait	vntr	3163	3178	.	+	.	ID=vntr1254;Motif=GTTGCTTT;Type=8;Repeat=2;Length=16
JACGEL010003467	Krait	vntr	2632	2645	.	+	.	ID=vntr1255;Motif=TTTTCCA;Type=7;Repeat=2;Length=14
JACGEL010003469	Krait	vntr	699	718	.	+	.	ID=vntr1256;Motif=CCGATTTTTT;Type=10;Repeat=2;Length=20
JACGEL010003470	Krait	vntr	266	279	.	+	.	ID=vntr1257;Motif=TCAAACA;Type=7;Repeat=2;Length=14
JACGEL010003472	Krait	vntr	2053	2066	.	+	.	ID=vntr1258;Motif=AACCTTT;Type=7;Repeat=2;Length=14
JACGEL010003473	Krait	vntr	2707	2720	.	+	.	ID=vntr1259;Motif=ACCCTTT;Type=7;Repeat=2;Length=14
JACGEL010003473	Krait	vntr	3486	3499	.	+	.	ID=vntr1260;Motif=TAAAAAA;Type=7;Repeat=2;Length=14
JACGEL010003474	Krait	vntr	1412	1427	.	+	.	ID=vntr1261;Motif=ATATTTTT;Type=8;Repeat=2;Length=16
JACGEL010003488	Krait	vntr	537	550	.	+	.	ID=vntr1262;Motif=ACTTTTG;Type=7;Repeat=2;Length=14
JACGEL010003489	Krait	vntr	2500	2515	.	+	.	ID=vntr1263;Motif=TTTTACAT;Type=8;Repeat=2;Length=16
JACGEL010003489	Krait	vntr	3436	3457	.	+	.	ID=vntr1264;Motif=AAAAATTGCTT;Type=11;Repeat=2;Length=22
JACGEL010003491	Krait	vntr	2574	2591	.	+	.	ID=vntr1265;Motif=AAAGTATAA;Type=9;Repeat=2;Length=18
JACGEL010003493	Krait	vntr	1481	1494	.	+	.	ID=vntr1266;Motif=CTTAACA;Type=7;Repeat=2;Length=14
JACGEL010003493	Krait	vntr	2120	2133	.	+	.	ID=vntr1267;Motif=CAAAAGA;Type=7;Repeat=2;Length=14
JACGEL010003505	Krait	vntr	1264	1277	.	+	.	ID=vntr1268;Motif=GATGAGT;Type=7;Repeat=2;Length=14
JACGEL010003505	Krait	vntr	1694	1709	.	+	.	ID=vntr1269;Motif=TAGTTTCT;Type=8;Repeat=2;Length=16
JACGEL010003508	Krait	vntr	2130	2143	.	+	.	ID=vntr1270;Motif=TTTATAA;Type=7;Repeat=2;Length=14
JACGEL010003516	Krait	vntr	1612	1627	.	+	.	ID=vntr1271;Motif=ATTATTTA;Type=8;Repeat=2;Length=16
JACGEL010003518	Krait	vntr	229	242	.	+	.	ID=vntr1272;Motif=ATTTTAG;Type=7;Repeat=2;Length=14
JACGEL010003519	Krait	vntr	3442	3459	.	+	.	ID=vntr1273;Motif=GCGACCTCC;Type=9;Repeat=2;Length=18
JACGEL010003521	Krait	vntr	880	893	.	+	.	ID=vntr1274;Motif=TAAAAAA;Type=7;Repeat=2;Length=14
JACGEL010003523	Krait	vntr	3354	3367	.	+	.	ID=vntr1275;Motif=CTTAAGG;Type=7;Repeat=2;Length=14
JACGEL010003527	Krait	vntr	1455	1472	.	+	.	ID=vntr1276;Motif=GTCATTTTT;Type=9;Repeat=2;Length=18
JACGEL010003527	Krait	vntr	1952	1965	.	+	.	ID=vntr1277;Motif=ATCAACT;Type=7;Repeat=2;Length=14
JACGEL010003531	Krait	vntr	2288	2303	.	+	.	ID=vntr1278;Motif=CTAATTAC;Type=8;Repeat=2;Length=16
JACGEL010003532	Krait	vntr	70	83	.	+	.	ID=vntr1279;Motif=AAAGAAG;Type=7;Repeat=2;Length=14
JACGEL010003532	Krait	vntr	632	645	.	+	.	ID=vntr1280;Motif=TGATTCG;Type=7;Repeat=2;Length=14
JACGEL010003534	Krait	vntr	2014	2027	.	+	.	ID=vntr1281;Motif=CGAGTGG;Type=7;Repeat=2;Length=14
JACGEL010003538	Krait	vntr	2121	2136	.	+	.	ID=vntr1282;Motif=CTACAAAA;Type=8;Repeat=2;Length=16
JACGEL010003538	Krait	vntr	2625	2640	.	+	.	ID=vntr1283;Motif=GCCGTTTT;Type=8;Repeat=2;Length=16
JACGEL010003542	Krait	vntr	928	941	.	+	.	ID=vntr1284;Motif=GTTAAAT;Type=7;Repeat=2;Length=14
JACGEL010003542	Krait	vntr	1780	1793	.	+	.	ID=vntr1285;Motif=AATGTGT;Type=7;Repeat=2;Length=14
JACGEL010003543	Krait	vntr	1175	1190	.	+	.	ID=vntr1286;Motif=ATAAAACG;Type=8;Repeat=2;Length=16
JACGEL010003549	Krait	vntr	1110	1125	.	+	.	ID=vntr1287;Motif=CTTTTATA;Type=8;Repeat=2;Length=16
JACGEL010003552	Krait	vntr	1527	1540	.	+	.	ID=vntr1288;Motif=CCAATGT;Type=7;Repeat=2;Length=14
JACGEL010003552	Krait	vntr	2055	2070	.	+	.	ID=vntr1289;Motif=GCATTTAT;Type=8;Repeat=2;Length=16
JACGEL010003552	Krait	vntr	2375	2388	.	+	.	ID=vntr1290;Motif=TTTCAAC;Type=7;Repeat=2;Length=14
JACGEL010003559	Krait	vntr	1502	1521	.	+	.	ID=vntr1291;Motif=AAACATTTTT;Type=10;Repeat=2;Length=20
JACGEL010003566	Krait	vntr	3467	3480	.	+	.	ID=vntr1292;Motif=GGGGGAA;Type=7;Repeat=2;Length=14
JACGEL010003568	Krait	vntr	195	210	.	+	.	ID=vntr1293;Motif=TCAAAAAA;Type=8;Repeat=2;Length=16
JACGEL010003568	Krait	vntr	3046	3059	.	+	.	ID=vntr1294;Motif=AATCACC;Type=7;Repeat=2;Length=14
JACGEL010003572	Krait	vntr	708	721	.	+	.	ID=vntr1295;Motif=AAATTAT;Type=7;Repeat=2;Length=14
JACGEL010003572	Krait	vntr	3396	3409	.	+	.	ID=vntr1296;Motif=AATTTTT;Type=7;Repeat=2;Length=14
JACGEL010003573	Krait	vntr	1265	1278	.	+	.	ID=vntr1297;Motif=TTTAAAA;Type=7;Repeat=2;Length=14
JACGEL010003576	Krait	vntr	1824	1843	.	+	.	ID=vntr1298;Motif=TTTTTTAATA;Type=10;Repeat=2;Length=20
JACGEL010003579	Krait	vntr	3078	3093	.	+	.	ID=vntr1299;Motif=TAAAAAAT;Type=8;Repeat=2;Length=16
JACGEL010003581	Krait	vntr	134	151	.	+	.	ID=vntr1300;Motif=ATTATTTTA;Type=9;Repeat=2;Length=18
JACGEL010003583	Krait	vntr	1870	1883	.	+	.	ID=vntr1301;Motif=ACTCTTT;Type=7;Repeat=2;Length=14
JACGEL010003583	Krait	vntr	2745	2762	.	+	.	ID=vntr1302;Motif=CAAATATTT;Type=9;Repeat=2;Length=18
JACGEL010003585	Krait	vntr	2003	2016	.	+	.	ID=vntr1303;Motif=TTATTAA;Type=7;Repeat=2;Length=14
JACGEL010003587	Krait	vntr	2596	2609	.	+	.	ID=vntr1304;Motif=GTTGAAT;Type=7;Repeat=2;Length=14
JACGEL010003589	Krait	vntr	2197	2216	.	+	.	ID=vntr1305;Motif=TTTATAAAGG;Type=10;Repeat=2;Length=20
JACGEL010003590	Krait	vntr	3024	3037	.	+	.	ID=vntr1306;Motif=CAATATT;Type=7;Repeat=2;Length=14
JACGEL010003593	Krait	vntr	2029	2042	.	+	.	ID=vntr1307;Motif=ATTTTTT;Type=7;Repeat=2;Length=14
JACGEL010003596	Krait	vntr	1831	1844	.	+	.	ID=vntr1308;Motif=AAAATAT;Type=7;Repeat=2;Length=14
JACGEL010003597	Krait	vntr	2879	2894	.	+	.	ID=vntr1309;Motif=TCAATAAC;Type=8;Repeat=2;Length=16
JACGEL010003602	Krait	vntr	30	47	.	+	.	ID=vntr1310;Motif=AAGTTGTAA;Type=9;Repeat=2;Length=18
JACGEL010003619	Krait	vntr	3430	3445	.	+	.	ID=vntr1311;Motif=AGCTTTTA;Type=8;Repeat=2;Length=16
JACGEL010003620	Krait	vntr	2075	2088	.	+	.	ID=vntr1312;Motif=CAAATTT;Type=7;Repeat=2;Length=14
JACGEL010003625	Krait	vntr	667	680	.	+	.	ID=vntr1313;Motif=ATCATTT;Type=7;Repeat=2;Length=14
JACGEL010003628	Krait	vntr	2828	2841	.	+	.	ID=vntr1314;Motif=AAAAATT;Type=7;Repeat=2;Length=14
JACGEL010003629	Krait	vntr	3225	3240	.	+	.	ID=vntr1315;Motif=GTCACATG;Type=8;Repeat=2;Length=16
JACGEL010003633	Krait	vntr	2078	2093	.	+	.	ID=vntr1316;Motif=TTCTAAAA;Type=8;Repeat=2;Length=16
JACGEL010003643	Krait	vntr	1298	1311	.	+	.	ID=vntr1317;Motif=AATATTT;Type=7;Repeat=2;Length=14
JACGEL010003646	Krait	vntr	1257	1270	.	+	.	ID=vntr1318;Motif=TAGATGA;Type=7;Repeat=2;Length=14
JACGEL010003647	Krait	vntr	2252	2265	.	+	.	ID=vntr1319;Motif=TTTTTTA;Type=7;Repeat=2;Length=14
JACGEL010003652	Krait	vntr	1043	1076	.	+	.	ID=vntr1320;Motif=CAGTATTCTTAAAAGCA;Type=17;Repeat=2;Length=34
JACGEL010003654	Krait	vntr	380	393	.	+	.	ID=vntr1321;Motif=AAGCTTT;Type=7;Repeat=2;Length=14
JACGEL010003654	Krait	vntr	1912	1925	.	+	.	ID=vntr1322;Motif=AAAATTT;Type=7;Repeat=2;Length=14
JACGEL010003655	Krait	vntr	3402	3415	.	+	.	ID=vntr1323;Motif=AAAAACC;Type=7;Repeat=2;Length=14
JACGEL010003668	Krait	vntr	3400	3415	.	+	.	ID=vntr1324;Motif=GTAACAAT;Type=8;Repeat=2;Length=16
JACGEL010003670	Krait	vntr	1862	1879	.	+	.	ID=vntr1325;Motif=AGAATGCAG;Type=9;Repeat=2;Length=18
JACGEL010003672	Krait	vntr	2639	2652	.	+	.	ID=vntr1326;Motif=AACAAGC;Type=7;Repeat=2;Length=14
JACGEL010003675	Krait	vntr	368	389	.	+	.	ID=vntr1327;Motif=GTATAATTCGT;Type=11;Repeat=2;Length=22
JACGEL010003677	Krait	vntr	624	637	.	+	.	ID=vntr1328;Motif=TTCTTAA;Type=7;Repeat=2;Length=14
JACGEL010003678	Krait	vntr	2509	2524	.	+	.	ID=vntr1329;Motif=AATTATTT;Type=8;Repeat=2;Length=16
JACGEL010003678	Krait	vntr	3231	3244	.	+	.	ID=vntr1330;Motif=AATTTTT;Type=7;Repeat=2;Length=14
JACGEL010003679	Krait	vntr	1759	1772	.	+	.	ID=vntr1331;Motif=ATTATTT;Type=7;Repeat=2;Length=14
JACGEL010003683	Krait	vntr	2528	2541	.	+	.	ID=vntr1332;Motif=TTTGACA;Type=7;Repeat=2;Length=14
JACGEL010003686	Krait	vntr	127	140	.	+	.	ID=vntr1333;Motif=AATATTT;Type=7;Repeat=2;Length=14
JACGEL010003693	Krait	vntr	3077	3094	.	+	.	ID=vntr1334;Motif=GCACGTTAT;Type=9;Repeat=2;Length=18
JACGEL010003694	Krait	vntr	2100	2115	.	+	.	ID=vntr1335;Motif=ACATAAGA;Type=8;Repeat=2;Length=16
JACGEL010003697	Krait	vntr	2074	2089	.	+	.	ID=vntr1336;Motif=AATATTTT;Type=8;Repeat=2;Length=16
JACGEL010003699	Krait	vntr	36	49	.	+	.	ID=vntr1337;Motif=AATAGAT;Type=7;Repeat=2;Length=14
JACGEL010003701	Krait	vntr	1602	1615	.	+	.	ID=vntr1338;Motif=ATTTTCT;Type=7;Repeat=2;Length=14
JACGEL010003702	Krait	vntr	768	781	.	+	.	ID=vntr1339;Motif=ATTTAAG;Type=7;Repeat=2;Length=14
JACGEL010003703	Krait	vntr	1128	1143	.	+	.	ID=vntr1340;Motif=AACAACTA;Type=8;Repeat=2;Length=16
JACGEL010003703	Krait	vntr	1500	1517	.	+	.	ID=vntr1341;Motif=TATTTAAAT;Type=9;Repeat=2;Length=18
JACGEL010003707	Krait	vntr	2418	2431	.	+	.	ID=vntr1342;Motif=CCATCTA;Type=7;Repeat=2;Length=14
JACGEL010003709	Krait	vntr	31	44	.	+	.	ID=vntr1343;Motif=ATTATAC;Type=7;Repeat=2;Length=14
JACGEL010003711	Krait	vntr	1793	1806	.	+	.	ID=vntr1344;Motif=AATCATT;Type=7;Repeat=2;Length=14
JACGEL010003716	Krait	vntr	405	420	.	+	.	ID=vntr1345;Motif=TGATATCA;Type=8;Repeat=2;Length=16
JACGEL010003716	Krait	vntr	806	821	.	+	.	ID=vntr1346;Motif=AATGTCTG;Type=8;Repeat=2;Length=16
JACGEL010003716	Krait	vntr	2899	2912	.	+	.	ID=vntr1347;Motif=GATGACA;Type=7;Repeat=2;Length=14
JACGEL010003723	Krait	vntr	1160	1173	.	+	.	ID=vntr1348;Motif=AAATTGT;Type=7;Repeat=2;Length=14
JACGEL010003725	Krait	vntr	1815	1830	.	+	.	ID=vntr1349;Motif=ATTTTACA;Type=8;Repeat=2;Length=16
JACGEL010003728	Krait	vntr	2636	2649	.	+	.	ID=vntr1350;Motif=CAATTGG;Type=7;Repeat=2;Length=14
JACGEL010003730	Krait	vntr	2134	2147	.	+	.	ID=vntr1351;Motif=ATTCTCG;Type=7;Repeat=2;Length=14
JACGEL010003733	Krait	vntr	2173	2186	.	+	.	ID=vntr1352;Motif=TTTTTAC;Type=7;Repeat=2;Length=14
JACGEL010003733	Krait	vntr	2901	2914	.	+	.	ID=vntr1353;Motif=GTCAAAA;Type=7;Repeat=2;Length=14
JACGEL010003739	Krait	vntr	1209	1222	.	+	.	ID=vntr1354;Motif=GTTCACA;Type=7;Repeat=2;Length=14
JACGEL010003740	Krait	vntr	3133	3146	.	+	.	ID=vntr1355;Motif=ATTTTGT;Type=7;Repeat=2;Length=14
JACGEL010003747	Krait	vntr	1705	1720	.	+	.	ID=vntr1356;Motif=TTTTTTAT;Type=8;Repeat=2;Length=16
JACGEL010003749	Krait	vntr	3119	3132	.	+	.	ID=vntr1357;Motif=AGCAAAT;Type=7;Repeat=2;Length=14
JACGEL010003759	Krait	vntr	694	707	.	+	.	ID=vntr1358;Motif=GTGTGTT;Type=7;Repeat=2;Length=14
JACGEL010003761	Krait	vntr	3033	3046	.	+	.	ID=vntr1359;Motif=TAAAAAA;Type=7;Repeat=2;Length=14
JACGEL010003765	Krait	vntr	3064	3077	.	+	.	ID=vntr1360;Motif=AATTATT;Type=7;Repeat=2;Length=14
JACGEL010003769	Krait	vntr	1530	1545	.	+	.	ID=vntr1361;Motif=TCTCCCAG;Type=8;Repeat=2;Length=16
JACGEL010003778	Krait	vntr	1020	1033	.	+	.	ID=vntr1362;Motif=TGCAAAA;Type=7;Repeat=2;Length=14
JACGEL010003789	Krait	vntr	850	863	.	+	.	ID=vntr1363;Motif=TTCAGTA;Type=7;Repeat=2;Length=14
JACGEL010003789	Krait	vntr	937	950	.	+	.	ID=vntr1364;Motif=ACTGTAG;Type=7;Repeat=2;Length=14
JACGEL010003795	Krait	vntr	2928	2941	.	+	.	ID=vntr1365;Motif=GAGAAAA;Type=7;Repeat=2;Length=14
JACGEL010003796	Krait	vntr	2033	2046	.	+	.	ID=vntr1366;Motif=CTATTTT;Type=7;Repeat=2;Length=14
JACGEL010003805	Krait	vntr	3315	3328	.	+	.	ID=vntr1367;Motif=ATGACAG;Type=7;Repeat=2;Length=14
JACGEL010003812	Krait	vntr	1285	1298	.	+	.	ID=vntr1368;Motif=TTTCTTC;Type=7;Repeat=2;Length=14
JACGEL010003815	Krait	vntr	2073	2086	.	+	.	ID=vntr1369;Motif=AAGATCG;Type=7;Repeat=2;Length=14
JACGEL010003815	Krait	vntr	2412	2425	.	+	.	ID=vntr1370;Motif=CTTCGAA;Type=7;Repeat=2;Length=14
JACGEL010003815	Krait	vntr	2447	2460	.	+	.	ID=vntr1371;Motif=ATTATTC;Type=7;Repeat=2;Length=14
JACGEL010003819	Krait	vntr	722	737	.	+	.	ID=vntr1372;Motif=ATAACCTC;Type=8;Repeat=2;Length=16
JACGEL010003819	Krait	vntr	1474	1487	.	+	.	ID=vntr1373;Motif=TTTATTG;Type=7;Repeat=2;Length=14
JACGEL010003819	Krait	vntr	2285	2298	.	+	.	ID=vntr1374;Motif=TTTATAA;Type=7;Repeat=2;Length=14
JACGEL010003820	Krait	vntr	777	796	.	+	.	ID=vntr1375;Motif=TTAATAAAAA;Type=10;Repeat=2;Length=20
JACGEL010003822	Krait	vntr	177	190	.	+	.	ID=vntr1376;Motif=AATTTTG;Type=7;Repeat=2;Length=14
JACGEL010003824	Krait	vntr	2231	2244	.	+	.	ID=vntr1377;Motif=GTAATCA;Type=7;Repeat=2;Length=14
JACGEL010003827	Krait	vntr	3	16	.	+	.	ID=vntr1378;Motif=AGTGTTT;Type=7;Repeat=2;Length=14
JACGEL010003839	Krait	vntr	8	21	.	+	.	ID=vntr1379;Motif=GATCCCA;Type=7;Repeat=2;Length=14
JACGEL010003842	Krait	vntr	274	291	.	+	.	ID=vntr1380;Motif=TATTAAGTT;Type=9;Repeat=2;Length=18
JACGEL010003849	Krait	vntr	884	897	.	+	.	ID=vntr1381;Motif=CATTTTA;Type=7;Repeat=2;Length=14
JACGEL010003850	Krait	vntr	2445	2458	.	+	.	ID=vntr1382;Motif=GTTTGCC;Type=7;Repeat=2;Length=14
JACGEL010003862	Krait	vntr	1108	1123	.	+	.	ID=vntr1383;Motif=TTTTTGAT;Type=8;Repeat=2;Length=16
JACGEL010003871	Krait	vntr	1399	1412	.	+	.	ID=vntr1384;Motif=ATTATCC;Type=7;Repeat=2;Length=14
JACGEL010003885	Krait	vntr	3395	3410	.	+	.	ID=vntr1385;Motif=CTTTTGTG;Type=8;Repeat=2;Length=16
JACGEL010003886	Krait	vntr	2187	2202	.	+	.	ID=vntr1386;Motif=AAAATATG;Type=8;Repeat=2;Length=16
JACGEL010003892	Krait	vntr	477	494	.	+	.	ID=vntr1387;Motif=GTCTGGATT;Type=9;Repeat=2;Length=18
JACGEL010003892	Krait	vntr	1660	1673	.	+	.	ID=vntr1388;Motif=AAAATTT;Type=7;Repeat=2;Length=14
JACGEL010003893	Krait	vntr	2573	2588	.	+	.	ID=vntr1389;Motif=GTTAAAAG;Type=8;Repeat=2;Length=16
JACGEL010003895	Krait	vntr	364	381	.	+	.	ID=vntr1390;Motif=TATGAACTA;Type=9;Repeat=2;Length=18
JACGEL010003897	Krait	vntr	673	686	.	+	.	ID=vntr1391;Motif=TTTTAAC;Type=7;Repeat=2;Length=14
JACGEL010003899	Krait	vntr	1918	1931	.	+	.	ID=vntr1392;Motif=GCTAACT;Type=7;Repeat=2;Length=14
JACGEL010003901	Krait	vntr	1524	1541	.	+	.	ID=vntr1393;Motif=TTTTCTGAG;Type=9;Repeat=2;Length=18
JACGEL010003905	Krait	vntr	3329	3344	.	+	.	ID=vntr1394;Motif=ACTATATG;Type=8;Repeat=2;Length=16
JACGEL010003906	Krait	vntr	391	404	.	+	.	ID=vntr1395;Motif=GTTTTTT;Type=7;Repeat=2;Length=14
JACGEL010003907	Krait	vntr	2244	2257	.	+	.	ID=vntr1396;Motif=AATTTAT;Type=7;Repeat=2;Length=14
JACGEL010003911	Krait	vntr	3319	3340	.	+	.	ID=vntr1397;Motif=AAAAATTGCTT;Type=11;Repeat=2;Length=22
JACGEL010003916	Krait	vntr	1677	1690	.	+	.	ID=vntr1398;Motif=TTTTAAA;Type=7;Repeat=2;Length=14
JACGEL010003924	Krait	vntr	2819	2832	.	+	.	ID=vntr1399;Motif=CTCATGG;Type=7;Repeat=2;Length=14
JACGEL010003926	Krait	vntr	207	220	.	+	.	ID=vntr1400;Motif=GAAATAT;Type=7;Repeat=2;Length=14
JACGEL010003926	Krait	vntr	435	452	.	+	.	ID=vntr1401;Motif=AACATTTAA;Type=9;Repeat=2;Length=18
JACGEL010003929	Krait	vntr	1997	2012	.	+	.	ID=vntr1402;Motif=ATATTTTT;Type=8;Repeat=2;Length=16
JACGEL010003935	Krait	vntr	871	884	.	+	.	ID=vntr1403;Motif=CAAAATT;Type=7;Repeat=2;Length=14
JACGEL010003935	Krait	vntr	2719	2732	.	+	.	ID=vntr1404;Motif=AATTTTG;Type=7;Repeat=2;Length=14
JACGEL010003943	Krait	vntr	2257	2272	.	+	.	ID=vntr1405;Motif=CGTTTGAA;Type=8;Repeat=2;Length=16
JACGEL010003951	Krait	vntr	769	784	.	+	.	ID=vntr1406;Motif=CAAATATT;Type=8;Repeat=2;Length=16
JACGEL010003952	Krait	vntr	581	596	.	+	.	ID=vntr1407;Motif=AAATATTA;Type=8;Repeat=2;Length=16
JACGEL010003954	Krait	vntr	3400	3413	.	+	.	ID=vntr1408;Motif=AATATGT;Type=7;Repeat=2;Length=14
JACGEL010003957	Krait	vntr	131	152	.	+	.	ID=vntr1409;Motif=TGAAGAACGAT;Type=11;Repeat=2;Length=22
JACGEL010003960	Krait	vntr	91	104	.	+	.	ID=vntr1410;Motif=CTGTATT;Type=7;Repeat=2;Length=14
JACGEL010003960	Krait	vntr	2021	2034	.	+	.	ID=vntr1411;Motif=AAAAAAT;Type=7;Repeat=2;Length=14
JACGEL010003970	Krait	vntr	521	534	.	+	.	ID=vntr1412;Motif=ATGTATC;Type=7;Repeat=2;Length=14
JACGEL010003970	Krait	vntr	1658	1673	.	+	.	ID=vntr1413;Motif=TTTAATAA;Type=8;Repeat=2;Length=16
JACGEL010003972	Krait	vntr	2447	2460	.	+	.	ID=vntr1414;Motif=TGAGGTA;Type=7;Repeat=2;Length=14
JACGEL010003974	Krait	vntr	2535	2552	.	+	.	ID=vntr1415;Motif=ATTATGTGT;Type=9;Repeat=2;Length=18
JACGEL010003975	Krait	vntr	2219	2232	.	+	.	ID=vntr1416;Motif=CGCAAAT;Type=7;Repeat=2;Length=14
JACGEL010003976	Krait	vntr	3093	3106	.	+	.	ID=vntr1417;Motif=AACCATC;Type=7;Repeat=2;Length=14
JACGEL010003985	Krait	vntr	2110	2123	.	+	.	ID=vntr1418;Motif=GGAAAAC;Type=7;Repeat=2;Length=14
JACGEL010003994	Krait	vntr	3217	3232	.	+	.	ID=vntr1419;Motif=TCATATGT;Type=8;Repeat=2;Length=16
JACGEL010004000	Krait	vntr	372	385	.	+	.	ID=vntr1420;Motif=TTATAAA;Type=7;Repeat=2;Length=14
JACGEL010004002	Krait	vntr	392	409	.	+	.	ID=vntr1421;Motif=TATAAAAAA;Type=9;Repeat=2;Length=18
JACGEL010004008	Krait	vntr	2674	2687	.	+	.	ID=vntr1422;Motif=CAATTTG;Type=7;Repeat=2;Length=14
JACGEL010004011	Krait	vntr	90	107	.	+	.	ID=vntr1423;Motif=TCCATAAAT;Type=9;Repeat=2;Length=18
JACGEL010004012	Krait	vntr	415	428	.	+	.	ID=vntr1424;Motif=TTATCGA;Type=7;Repeat=2;Length=14
JACGEL010004014	Krait	vntr	3321	3334	.	+	.	ID=vntr1425;Motif=TTTTTAG;Type=7;Repeat=2;Length=14
JACGEL010004016	Krait	vntr	1548	1561	.	+	.	ID=vntr1426;Motif=TTATTAA;Type=7;Repeat=2;Length=14
JACGEL010004017	Krait	vntr	1234	1247	.	+	.	ID=vntr1427;Motif=TAGAAAA;Type=7;Repeat=2;Length=14
JACGEL010004018	Krait	vntr	3150	3165	.	+	.	ID=vntr1428;Motif=TCTAGCAA;Type=8;Repeat=2;Length=16
JACGEL010004019	Krait	vntr	2444	2457	.	+	.	ID=vntr1429;Motif=AGAATTT;Type=7;Repeat=2;Length=14
JACGEL010004022	Krait	vntr	2983	3000	.	+	.	ID=vntr1430;Motif=GGCTTTCTG;Type=9;Repeat=2;Length=18
JACGEL010004030	Krait	vntr	1078	1091	.	+	.	ID=vntr1431;Motif=TTGCCAA;Type=7;Repeat=2;Length=14
JACGEL010004031	Krait	vntr	2836	2851	.	+	.	ID=vntr1432;Motif=ATATATTT;Type=8;Repeat=2;Length=16
JACGEL010004032	Krait	vntr	122	135	.	+	.	ID=vntr1433;Motif=TACAGTG;Type=7;Repeat=2;Length=14
JACGEL010004032	Krait	vntr	2444	2457	.	+	.	ID=vntr1434;Motif=TTAAATA;Type=7;Repeat=2;Length=14
JACGEL010004036	Krait	vntr	3373	3388	.	+	.	ID=vntr1435;Motif=AATTATTC;Type=8;Repeat=2;Length=16
JACGEL010004039	Krait	vntr	356	369	.	+	.	ID=vntr1436;Motif=TTCATCA;Type=7;Repeat=2;Length=14
JACGEL010004040	Krait	vntr	2110	2123	.	+	.	ID=vntr1437;Motif=GAGCTAA;Type=7;Repeat=2;Length=14
JACGEL010004041	Krait	vntr	42	55	.	+	.	ID=vntr1438;Motif=AAATTCT;Type=7;Repeat=2;Length=14
JACGEL010004042	Krait	vntr	1122	1137	.	+	.	ID=vntr1439;Motif=AAACATGT;Type=8;Repeat=2;Length=16
JACGEL010004044	Krait	vntr	1033	1056	.	+	.	ID=vntr1440;Motif=TGATATAAATTT;Type=12;Repeat=2;Length=24
JACGEL010004044	Krait	vntr	2469	2486	.	+	.	ID=vntr1441;Motif=TTTAGCATT;Type=9;Repeat=2;Length=18
JACGEL010004045	Krait	vntr	1393	1406	.	+	.	ID=vntr1442;Motif=TTGTAAC;Type=7;Repeat=2;Length=14
JACGEL010004047	Krait	vntr	2788	2803	.	+	.	ID=vntr1443;Motif=TGTTCAAG;Type=8;Repeat=2;Length=16
JACGEL010004049	Krait	vntr	1231	1244	.	+	.	ID=vntr1444;Motif=CGTTTAA;Type=7;Repeat=2;Length=14
JACGEL010004058	Krait	vntr	368	381	.	+	.	ID=vntr1445;Motif=CACTTAA;Type=7;Repeat=2;Length=14
JACGEL010004059	Krait	vntr	2832	2853	.	+	.	ID=vntr1446;Motif=AAAAATCATGC;Type=11;Repeat=2;Length=22
JACGEL010004061	Krait	vntr	1693	1706	.	+	.	ID=vntr1447;Motif=TTATTAA;Type=7;Repeat=2;Length=14
JACGEL010004069	Krait	vntr	3149	3166	.	+	.	ID=vntr1448;Motif=GAACATTTA;Type=9;Repeat=2;Length=18
JACGEL010004074	Krait	vntr	2614	2629	.	+	.	ID=vntr1449;Motif=TATTTAAT;Type=8;Repeat=2;Length=16
JACGEL010004075	Krait	vntr	1016	1029	.	+	.	ID=vntr1450;Motif=GTTAGTC;Type=7;Repeat=2;Length=14
JACGEL010004077	Krait	vntr	2899	2914	.	+	.	ID=vntr1451;Motif=ATGAGGCA;Type=8;Repeat=2;Length=16
JACGEL010004080	Krait	vntr	1360	1375	.	+	.	ID=vntr1452;Motif=GGTAATTT;Type=8;Repeat=2;Length=16
JACGEL010004082	Krait	vntr	1209	1224	.	+	.	ID=vntr1453;Motif=GTATTTTT;Type=8;Repeat=2;Length=16
JACGEL010004085	Krait	vntr	1158	1173	.	+	.	ID=vntr1454;Motif=TATTGACA;Type=8;Repeat=2;Length=16
JACGEL010004086	Krait	vntr	872	885	.	+	.	ID=vntr1455;Motif=ATATTTC;Type=7;Repeat=2;Length=14
JACGEL010004086	Krait	vntr	2156	2195	.	+	.	ID=vntr1456;Motif=TTCTCTGTTTGTTCATCGAT;Type=20;Repeat=2;Length=40
JACGEL010004088	Krait	vntr	1898	1911	.	+	.	ID=vntr1457;Motif=TTATTGC;Type=7;Repeat=2;Length=14
JACGEL010004088	Krait	vntr	2326	2339	.	+	.	ID=vntr1458;Motif=GTTATAT;Type=7;Repeat=2;Length=14
JACGEL010004089	Krait	vntr	1785	1798	.	+	.	ID=vntr1459;Motif=TATTAAA;Type=7;Repeat=2;Length=14
JACGEL010004092	Krait	vntr	997	1010	.	+	.	ID=vntr1460;Motif=CAACGAT;Type=7;Repeat=2;Length=14
JACGEL010004092	Krait	vntr	3309	3326	.	+	.	ID=vntr1461;Motif=AAATGTCTC;Type=9;Repeat=2;Length=18
JACGEL010004097	Krait	vntr	1738	1751	.	+	.	ID=vntr1462;Motif=TTGAGGG;Type=7;Repeat=2;Length=14
JACGEL010004098	Krait	vntr	1549	1566	.	+	.	ID=vntr1463;Motif=CTTGTATTT;Type=9;Repeat=2;Length=18
JACGEL010004101	Krait	vntr	299	314	.	+	.	ID=vntr1464;Motif=GCATGAAC;Type=8;Repeat=2;Length=16
JACGEL010004106	Krait	vntr	1697	1710	.	+	.	ID=vntr1465;Motif=CCTGCAT;Type=7;Repeat=2;Length=14
JACGEL010004106	Krait	vntr	2518	2531	.	+	.	ID=vntr1466;Motif=AATATAT;Type=7;Repeat=2;Length=14
JACGEL010004125	Krait	vntr	1511	1524	.	+	.	ID=vntr1467;Motif=TTTTTCA;Type=7;Repeat=2;Length=14
JACGEL010004127	Krait	vntr	2014	2027	.	+	.	ID=vntr1468;Motif=AATAATT;Type=7;Repeat=2;Length=14
JACGEL010004132	Krait	vntr	332	345	.	+	.	ID=vntr1469;Motif=TAAAACA;Type=7;Repeat=2;Length=14
JACGEL010004133	Krait	vntr	1305	1318	.	+	.	ID=vntr1470;Motif=TTTGTTC;Type=7;Repeat=2;Length=14
JACGEL010004137	Krait	vntr	885	902	.	+	.	ID=vntr1471;Motif=AAAATAGTT;Type=9;Repeat=2;Length=18
JACGEL010004138	Krait	vntr	562	585	.	+	.	ID=vntr1472;Motif=TTTTTTCTATAT;Type=12;Repeat=2;Length=24
JACGEL010004138	Krait	vntr	1417	1430	.	+	.	ID=vntr1473;Motif=CATTAAA;Type=7;Repeat=2;Length=14
JACGEL010004139	Krait	vntr	791	810	.	+	.	ID=vntr1474;Motif=AAAACGCGAA;Type=10;Repeat=2;Length=20
JACGEL010004141	Krait	vntr	2231	2248	.	+	.	ID=vntr1475;Motif=CGTTTAATA;Type=9;Repeat=2;Length=18
JACGEL010004143	Krait	vntr	2498	2511	.	+	.	ID=vntr1476;Motif=ATTTTTT;Type=7;Repeat=2;Length=14
JACGEL010004151	Krait	vntr	2594	2607	.	+	.	ID=vntr1477;Motif=TTATATA;Type=7;Repeat=2;Length=14
JACGEL010004158	Krait	vntr	504	519	.	+	.	ID=vntr1478;Motif=GGTTAAAT;Type=8;Repeat=2;Length=16
JACGEL010004161	Krait	vntr	1379	1392	.	+	.	ID=vntr1479;Motif=GAAACAA;Type=7;Repeat=2;Length=14
JACGEL010004178	Krait	vntr	1707	1720	.	+	.	ID=vntr1480;Motif=TCATCCC;Type=7;Repeat=2;Length=14
JACGEL010004182	Krait	vntr	3347	3360	.	+	.	ID=vntr1481;Motif=TACAAAA;Type=7;Repeat=2;Length=14
JACGEL010004187	Krait	vntr	1323	1336	.	+	.	ID=vntr1482;Motif=TATCTAA;Type=7;Repeat=2;Length=14
JACGEL010004195	Krait	vntr	2900	2915	.	+	.	ID=vntr1483;Motif=TTTTTTGA;Type=8;Repeat=2;Length=16
JACGEL010004196	Krait	vntr	2558	2573	.	+	.	ID=vntr1484;Motif=ACAGAATA;Type=8;Repeat=2;Length=16
JACGEL010004197	Krait	vntr	2486	2499	.	+	.	ID=vntr1485;Motif=AGGAAAT;Type=7;Repeat=2;Length=14
JACGEL010004204	Krait	vntr	1105	1125	.	+	.	ID=vntr1486;Motif=ACAGATG;Type=7;Repeat=3;Length=21
JACGEL010004205	Krait	vntr	649	662	.	+	.	ID=vntr1487;Motif=AAAAAAT;Type=7;Repeat=2;Length=14
JACGEL010004208	Krait	vntr	1847	1862	.	+	.	ID=vntr1488;Motif=TTTTAAAC;Type=8;Repeat=2;Length=16
JACGEL010004210	Krait	vntr	1184	1197	.	+	.	ID=vntr1489;Motif=AATTATT;Type=7;Repeat=2;Length=14
JACGEL010004211	Krait	vntr	517	530	.	+	.	ID=vntr1490;Motif=TGACCTA;Type=7;Repeat=2;Length=14
JACGEL010004218	Krait	vntr	663	680	.	+	.	ID=vntr1491;Motif=GTTTTAAAA;Type=9;Repeat=2;Length=18
JACGEL010004218	Krait	vntr	3141	3156	.	+	.	ID=vntr1492;Motif=GTTAAAAA;Type=8;Repeat=2;Length=16
JACGEL010004218	Krait	vntr	3158	3171	.	+	.	ID=vntr1493;Motif=TCTACTA;Type=7;Repeat=2;Length=14
JACGEL010004219	Krait	vntr	2630	2643	.	+	.	ID=vntr1494;Motif=TTTAAAA;Type=7;Repeat=2;Length=14
JACGEL010004223	Krait	vntr	2865	2880	.	+	.	ID=vntr1495;Motif=GTATTATT;Type=8;Repeat=2;Length=16
JACGEL010004226	Krait	vntr	1201	1216	.	+	.	ID=vntr1496;Motif=AAAAAATT;Type=8;Repeat=2;Length=16
JACGEL010004228	Krait	vntr	464	477	.	+	.	ID=vntr1497;Motif=CTACCAA;Type=7;Repeat=2;Length=14
JACGEL010004231	Krait	vntr	3034	3047	.	+	.	ID=vntr1498;Motif=GGCAAAA;Type=7;Repeat=2;Length=14
JACGEL010004232	Krait	vntr	1206	1219	.	+	.	ID=vntr1499;Motif=TAACTGA;Type=7;Repeat=2;Length=14
JACGEL010004233	Krait	vntr	3030	3043	.	+	.	ID=vntr1500;Motif=TAGCAAA;Type=7;Repeat=2;Length=14
JACGEL010004237	Krait	vntr	1460	1477	.	+	.	ID=vntr1501;Motif=ATATATTAA;Type=9;Repeat=2;Length=18
JACGEL010004245	Krait	vntr	1178	1191	.	+	.	ID=vntr1502;Motif=GTTTCAA;Type=7;Repeat=2;Length=14
JACGEL010004246	Krait	vntr	481	494	.	+	.	ID=vntr1503;Motif=ATTATTT;Type=7;Repeat=2;Length=14
JACGEL010004249	Krait	vntr	1167	1194	.	+	.	ID=vntr1504;Motif=AATTGACATCAAAT;Type=14;Repeat=2;Length=28
JACGEL010004250	Krait	vntr	1658	1673	.	+	.	ID=vntr1505;Motif=TTTTAGAG;Type=8;Repeat=2;Length=16
JACGEL010004254	Krait	vntr	3241	3254	.	+	.	ID=vntr1506;Motif=ATTTAGT;Type=7;Repeat=2;Length=14
JACGEL010004265	Krait	vntr	2208	2221	.	+	.	ID=vntr1507;Motif=TCCGCCG;Type=7;Repeat=2;Length=14
JACGEL010004273	Krait	vntr	2947	2964	.	+	.	ID=vntr1508;Motif=TCATATATT;Type=9;Repeat=2;Length=18
JACGEL010004274	Krait	vntr	1879	1892	.	+	.	ID=vntr1509;Motif=TACTTAA;Type=7;Repeat=2;Length=14
JACGEL010004276	Krait	vntr	1755	1774	.	+	.	ID=vntr1510;Motif=AGCTCATCAA;Type=10;Repeat=2;Length=20
JACGEL010004278	Krait	vntr	2830	2843	.	+	.	ID=vntr1511;Motif=AAATATC;Type=7;Repeat=2;Length=14
JACGEL010004285	Krait	vntr	1098	1111	.	+	.	ID=vntr1512;Motif=CTACCTG;Type=7;Repeat=2;Length=14
JACGEL010004290	Krait	vntr	297	312	.	+	.	ID=vntr1513;Motif=TATTTTGC;Type=8;Repeat=2;Length=16
JACGEL010004295	Krait	vntr	1947	1960	.	+	.	ID=vntr1514;Motif=TATCTCA;Type=7;Repeat=2;Length=14
JACGEL010004296	Krait	vntr	814	827	.	+	.	ID=vntr1515;Motif=TGACAAG;Type=7;Repeat=2;Length=14
JACGEL010004301	Krait	vntr	2849	2864	.	+	.	ID=vntr1516;Motif=TTTCTAGA;Type=8;Repeat=2;Length=16
JACGEL010004303	Krait	vntr	434	451	.	+	.	ID=vntr1517;Motif=AAATATCCC;Type=9;Repeat=2;Length=18
JACGEL010004303	Krait	vntr	3189	3204	.	+	.	ID=vntr1518;Motif=CAAAGAAA;Type=8;Repeat=2;Length=16
JACGEL010004305	Krait	vntr	3352	3365	.	+	.	ID=vntr1519;Motif=AAATCGG;Type=7;Repeat=2;Length=14
JACGEL010004307	Krait	vntr	924	941	.	+	.	ID=vntr1520;Motif=TAAGCGACA;Type=9;Repeat=2;Length=18
JACGEL010004312	Krait	vntr	3064	3079	.	+	.	ID=vntr1521;Motif=AGGTACCT;Type=8;Repeat=2;Length=16
JACGEL010004317	Krait	vntr	2222	2235	.	+	.	ID=vntr1522;Motif=AATGGTT;Type=7;Repeat=2;Length=14
JACGEL010004318	Krait	vntr	2545	2558	.	+	.	ID=vntr1523;Motif=CTTTTTT;Type=7;Repeat=2;Length=14
JACGEL010004329	Krait	vntr	3200	3213	.	+	.	ID=vntr1524;Motif=CCTAATT;Type=7;Repeat=2;Length=14
JACGEL010004337	Krait	vntr	763	776	.	+	.	ID=vntr1525;Motif=TATTAAG;Type=7;Repeat=2;Length=14
JACGEL010004342	Krait	vntr	2525	2538	.	+	.	ID=vntr1526;Motif=CTTCTGG;Type=7;Repeat=2;Length=14
JACGEL010004343	Krait	vntr	290	303	.	+	.	ID=vntr1527;Motif=GAGCAAT;Type=7;Repeat=2;Length=14
JACGEL010004345	Krait	vntr	712	725	.	+	.	ID=vntr1528;Motif=TGAAAGC;Type=7;Repeat=2;Length=14
JACGEL010004353	Krait	vntr	1380	1393	.	+	.	ID=vntr1529;Motif=CACAAAT;Type=7;Repeat=2;Length=14
JACGEL010004356	Krait	vntr	220	239	.	+	.	ID=vntr1530;Motif=AGTTTTGTGT;Type=10;Repeat=2;Length=20
JACGEL010004357	Krait	vntr	356	369	.	+	.	ID=vntr1531;Motif=AACATTT;Type=7;Repeat=2;Length=14
JACGEL010004365	Krait	vntr	437	478	.	+	.	ID=vntr1532;Motif=TTAGATAATTCTGTATTTAAT;Type=21;Repeat=2;Length=42
JACGEL010004367	Krait	vntr	292	305	.	+	.	ID=vntr1533;Motif=ATTATTT;Type=7;Repeat=2;Length=14
JACGEL010004367	Krait	vntr	3187	3206	.	+	.	ID=vntr1534;Motif=TTATTAAATA;Type=10;Repeat=2;Length=20
JACGEL010004368	Krait	vntr	999	1012	.	+	.	ID=vntr1535;Motif=AAATGTT;Type=7;Repeat=2;Length=14
JACGEL010004370	Krait	vntr	1429	1444	.	+	.	ID=vntr1536;Motif=ATATATTT;Type=8;Repeat=2;Length=16
JACGEL010004371	Krait	vntr	1228	1241	.	+	.	ID=vntr1537;Motif=AGTTATC;Type=7;Repeat=2;Length=14
JACGEL010004378	Krait	vntr	1867	1880	.	+	.	ID=vntr1538;Motif=GTTATTA;Type=7;Repeat=2;Length=14
JACGEL010004380	Krait	vntr	2025	2042	.	+	.	ID=vntr1539;Motif=ATGGAGTAA;Type=9;Repeat=2;Length=18
JACGEL010004381	Krait	vntr	656	671	.	+	.	ID=vntr1540;Motif=CCCTGAAT;Type=8;Repeat=2;Length=16
JACGEL010004382	Krait	vntr	67	80	.	+	.	ID=vntr1541;Motif=TTTACTA;Type=7;Repeat=2;Length=14
JACGEL010004382	Krait	vntr	2421	2434	.	+	.	ID=vntr1542;Motif=GAAATTA;Type=7;Repeat=2;Length=14
JACGEL010004382	Krait	vntr	2655	2670	.	+	.	ID=vntr1543;Motif=ATAAATTT;Type=8;Repeat=2;Length=16
JACGEL010004388	Krait	vntr	2851	2866	.	+	.	ID=vntr1544;Motif=TAGATAAA;Type=8;Repeat=2;Length=16
JACGEL010004390	Krait	vntr	2750	2763	.	+	.	ID=vntr1545;Motif=CTTGTGA;Type=7;Repeat=2;Length=14
JACGEL010004395	Krait	vntr	49	64	.	+	.	ID=vntr1546;Motif=ACATATGA;Type=8;Repeat=2;Length=16
JACGEL010004395	Krait	vntr	1135	1150	.	+	.	ID=vntr1547;Motif=GAGCTCAA;Type=8;Repeat=2;Length=16
JACGEL010004409	Krait	vntr	2749	2762	.	+	.	ID=vntr1548;Motif=GACAGAT;Type=7;Repeat=2;Length=14
JACGEL010004409	Krait	vntr	2781	2794	.	+	.	ID=vntr1549;Motif=ATATGTG;Type=7;Repeat=2;Length=14
JACGEL010004415	Krait	vntr	1455	1470	.	+	.	ID=vntr1550;Motif=TTTTCGGC;Type=8;Repeat=2;Length=16
JACGEL010004416	Krait	vntr	2498	2513	.	+	.	ID=vntr1551;Motif=GTACTATG;Type=8;Repeat=2;Length=16
JACGEL010004417	Krait	vntr	2970	2983	.	+	.	ID=vntr1552;Motif=ATAAAGC;Type=7;Repeat=2;Length=14
JACGEL010004418	Krait	vntr	2677	2692	.	+	.	ID=vntr1553;Motif=CCTAGTAC;Type=8;Repeat=2;Length=16
JACGEL010004425	Krait	vntr	133	146	.	+	.	ID=vntr1554;Motif=AAATATT;Type=7;Repeat=2;Length=14
JACGEL010004430	Krait	vntr	267	280	.	+	.	ID=vntr1555;Motif=GAATTAA;Type=7;Repeat=2;Length=14
JACGEL010004431	Krait	vntr	2144	2157	.	+	.	ID=vntr1556;Motif=TTTTTAC;Type=7;Repeat=2;Length=14
JACGEL010004439	Krait	vntr	2890	2903	.	+	.	ID=vntr1557;Motif=AATATCT;Type=7;Repeat=2;Length=14
JACGEL010004447	Krait	vntr	675	700	.	+	.	ID=vntr1558;Motif=ACATTATTACATT;Type=13;Repeat=2;Length=26
JACGEL010004449	Krait	vntr	527	540	.	+	.	ID=vntr1559;Motif=ATGTTTT;Type=7;Repeat=2;Length=14
JACGEL010004449	Krait	vntr	2456	2469	.	+	.	ID=vntr1560;Motif=AATTTTT;Type=7;Repeat=2;Length=14
JACGEL010004450	Krait	vntr	496	509	.	+	.	ID=vntr1561;Motif=CTAATAA;Type=7;Repeat=2;Length=14
JACGEL010004450	Krait	vntr	930	943	.	+	.	ID=vntr1562;Motif=TTTATTA;Type=7;Repeat=2;Length=14
JACGEL010004450	Krait	vntr	2054	2069	.	+	.	ID=vntr1563;Motif=ACCGAAGA;Type=8;Repeat=2;Length=16
JACGEL010004455	Krait	vntr	170	183	.	+	.	ID=vntr1564;Motif=TAAATCA;Type=7;Repeat=2;Length=14
JACGEL010004466	Krait	vntr	1815	1828	.	+	.	ID=vntr1565;Motif=TTGATAA;Type=7;Repeat=2;Length=14
JACGEL010004467	Krait	vntr	298	311	.	+	.	ID=vntr1566;Motif=TAAAAAG;Type=7;Repeat=2;Length=14
JACGEL010004469	Krait	vntr	3264	3277	.	+	.	ID=vntr1567;Motif=TTAAATA;Type=7;Repeat=2;Length=14
JACGEL010004474	Krait	vntr	1701	1714	.	+	.	ID=vntr1568;Motif=ATTGTTT;Type=7;Repeat=2;Length=14
JACGEL010004476	Krait	vntr	2153	2176	.	+	.	ID=vntr1569;Motif=TGTGAGGGCGCA;Type=12;Repeat=2;Length=24
JACGEL010004479	Krait	vntr	2659	2672	.	+	.	ID=vntr1570;Motif=AATAATT;Type=7;Repeat=2;Length=14
JACGEL010004481	Krait	vntr	1558	1571	.	+	.	ID=vntr1571;Motif=TTATTTG;Type=7;Repeat=2;Length=14
JACGEL010004482	Krait	vntr	12	39	.	+	.	ID=vntr1572;Motif=TAACCCAATCTAAC;Type=14;Repeat=2;Length=28
JACGEL010004484	Krait	vntr	2015	2028	.	+	.	ID=vntr1573;Motif=ATATATT;Type=7;Repeat=2;Length=14
JACGEL010004495	Krait	vntr	2091	2108	.	+	.	ID=vntr1574;Motif=CCAGAGATC;Type=9;Repeat=2;Length=18
JACGEL010004497	Krait	vntr	2379	2392	.	+	.	ID=vntr1575;Motif=AAAGTCC;Type=7;Repeat=2;Length=14
JACGEL010004504	Krait	vntr	586	599	.	+	.	ID=vntr1576;Motif=TTTTTAC;Type=7;Repeat=2;Length=14
JACGEL010004504	Krait	vntr	1601	1614	.	+	.	ID=vntr1577;Motif=AATCGAT;Type=7;Repeat=2;Length=14
JACGEL010004506	Krait	vntr	2617	2632	.	+	.	ID=vntr1578;Motif=TTTTAAAG;Type=8;Repeat=2;Length=16
JACGEL010004516	Krait	vntr	1389	1402	.	+	.	ID=vntr1579;Motif=AAAAATT;Type=7;Repeat=2;Length=14
JACGEL010004521	Krait	vntr	1843	1858	.	+	.	ID=vntr1580;Motif=CAACATTT;Type=8;Repeat=2;Length=16
JACGEL010004522	Krait	vntr	1629	1642	.	+	.	ID=vntr1581;Motif=AATTTTT;Type=7;Repeat=2;Length=14
JACGEL010004522	Krait	vntr	2640	2659	.	+	.	ID=vntr1582;Motif=TTGTCACTTG;Type=10;Repeat=2;Length=20
JACGEL010004523	Krait	vntr	3010	3023	.	+	.	ID=vntr1583;Motif=ATTTCCT;Type=7;Repeat=2;Length=14
JACGEL010004523	Krait	vntr	3172	3185	.	+	.	ID=vntr1584;Motif=CTAATAA;Type=7;Repeat=2;Length=14
JACGEL010004525	Krait	vntr	123	138	.	+	.	ID=vntr1585;Motif=ACACATTT;Type=8;Repeat=2;Length=16
JACGEL010004526	Krait	vntr	246	259	.	+	.	ID=vntr1586;Motif=TTTGTAA;Type=7;Repeat=2;Length=14
JACGEL010004527	Krait	vntr	3276	3289	.	+	.	ID=vntr1587;Motif=TAGAACC;Type=7;Repeat=2;Length=14
JACGEL010004530	Krait	vntr	270	283	.	+	.	ID=vntr1588;Motif=ATTTTTT;Type=7;Repeat=2;Length=14
JACGEL010004530	Krait	vntr	1238	1251	.	+	.	ID=vntr1589;Motif=AAAATTT;Type=7;Repeat=2;Length=14
JACGEL010004535	Krait	vntr	2361	2374	.	+	.	ID=vntr1590;Motif=GTTAAAA;Type=7;Repeat=2;Length=14
JACGEL010004544	Krait	vntr	818	831	.	+	.	ID=vntr1591;Motif=AATTGGT;Type=7;Repeat=2;Length=14
JACGEL010004544	Krait	vntr	2191	2204	.	+	.	ID=vntr1592;Motif=AATATTT;Type=7;Repeat=2;Length=14
JACGEL010004547	Krait	vntr	1379	1394	.	+	.	ID=vntr1593;Motif=GAAATTTC;Type=8;Repeat=2;Length=16
JACGEL010004552	Krait	vntr	512	525	.	+	.	ID=vntr1594;Motif=AAATATT;Type=7;Repeat=2;Length=14
JACGEL010004553	Krait	vntr	1675	1694	.	+	.	ID=vntr1595;Motif=GATACACAAT;Type=10;Repeat=2;Length=20
JACGEL010004561	Krait	vntr	1695	1708	.	+	.	ID=vntr1596;Motif=AACTTTT;Type=7;Repeat=2;Length=14
JACGEL010004563	Krait	vntr	2236	2251	.	+	.	ID=vntr1597;Motif=TCTATTAA;Type=8;Repeat=2;Length=16
JACGEL010004564	Krait	vntr	731	770	.	+	.	ID=vntr1598;Motif=AGCTTATATCTTATATTCGA;Type=20;Repeat=2;Length=40
JACGEL010004564	Krait	vntr	1502	1515	.	+	.	ID=vntr1599;Motif=TACAATG;Type=7;Repeat=2;Length=14
JACGEL010004570	Krait	vntr	2605	2620	.	+	.	ID=vntr1600;Motif=TTGCCGCC;Type=8;Repeat=2;Length=16
JACGEL010004584	Krait	vntr	1559	1574	.	+	.	ID=vntr1601;Motif=CTTAATAT;Type=8;Repeat=2;Length=16
JACGEL010004589	Krait	vntr	2450	2465	.	+	.	ID=vntr1602;Motif=TCCAACAA;Type=8;Repeat=2;Length=16
JACGEL010004589	Krait	vntr	2928	2941	.	+	.	ID=vntr1603;Motif=TTGGGGA;Type=7;Repeat=2;Length=14
JACGEL010004592	Krait	vntr	1564	1579	.	+	.	ID=vntr1604;Motif=CAAATTTA;Type=8;Repeat=2;Length=16
JACGEL010004595	Krait	vntr	1266	1279	.	+	.	ID=vntr1605;Motif=CTTCAAA;Type=7;Repeat=2;Length=14
JACGEL010004595	Krait	vntr	3115	3132	.	+	.	ID=vntr1606;Motif=TTAAAAGTT;Type=9;Repeat=2;Length=18
JACGEL010004598	Krait	vntr	1982	1999	.	+	.	ID=vntr1607;Motif=CTTAATAGG;Type=9;Repeat=2;Length=18
JACGEL010004598	Krait	vntr	2661	2674	.	+	.	ID=vntr1608;Motif=GAAATTA;Type=7;Repeat=2;Length=14
JACGEL010004600	Krait	vntr	2183	2200	.	+	.	ID=vntr1609;Motif=TGTAACCTA;Type=9;Repeat=2;Length=18
JACGEL010004606	Krait	vntr	1993	2006	.	+	.	ID=vntr1610;Motif=CAATTTA;Type=7;Repeat=2;Length=14
JACGEL010004610	Krait	vntr	3173	3186	.	+	.	ID=vntr1611;Motif=GTCGATT;Type=7;Repeat=2;Length=14
JACGEL010004614	Krait	vntr	624	639	.	+	.	ID=vntr1612;Motif=AGAAAACA;Type=8;Repeat=2;Length=16
JACGEL010004614	Krait	vntr	691	704	.	+	.	ID=vntr1613;Motif=TAGTCAA;Type=7;Repeat=2;Length=14
JACGEL010004617	Krait	vntr	2949	2962	.	+	.	ID=vntr1614;Motif=TTCTAGA;Type=7;Repeat=2;Length=14
JACGEL010004617	Krait	vntr	3000	3013	.	+	.	ID=vntr1615;Motif=ATACGCT;Type=7;Repeat=2;Length=14
JACGEL010004625	Krait	vntr	427	440	.	+	.	ID=vntr1616;Motif=CTTAAAT;Type=7;Repeat=2;Length=14
JACGEL010004625	Krait	vntr	1539	1552	.	+	.	ID=vntr1617;Motif=TATAAAA;Type=7;Repeat=2;Length=14
JACGEL010004631	Krait	vntr	450	463	.	+	.	ID=vntr1618;Motif=AAAAAAG;Type=7;Repeat=2;Length=14
JACGEL010004632	Krait	vntr	106	121	.	+	.	ID=vntr1619;Motif=TGTTGTCT;Type=8;Repeat=2;Length=16
JACGEL010004635	Krait	vntr	2613	2626	.	+	.	ID=vntr1620;Motif=TATACCC;Type=7;Repeat=2;Length=14
JACGEL010004639	Krait	vntr	1725	1738	.	+	.	ID=vntr1621;Motif=TTCCTTA;Type=7;Repeat=2;Length=14
JACGEL010004640	Krait	vntr	2358	2371	.	+	.	ID=vntr1622;Motif=CATAAAT;Type=7;Repeat=2;Length=14
JACGEL010004643	Krait	vntr	2306	2323	.	+	.	ID=vntr1623;Motif=ACTCATGTA;Type=9;Repeat=2;Length=18
JACGEL010004646	Krait	vntr	166	179	.	+	.	ID=vntr1624;Motif=GAATTTT;Type=7;Repeat=2;Length=14
JACGEL010004662	Krait	vntr	1079	1092	.	+	.	ID=vntr1625;Motif=TTAAAAA;Type=7;Repeat=2;Length=14
JACGEL010004665	Krait	vntr	1989	2004	.	+	.	ID=vntr1626;Motif=ACAATAGT;Type=8;Repeat=2;Length=16
JACGEL010004670	Krait	vntr	2973	2986	.	+	.	ID=vntr1627;Motif=TTTATTA;Type=7;Repeat=2;Length=14
JACGEL010004671	Krait	vntr	2848	2861	.	+	.	ID=vntr1628;Motif=GTTGTGC;Type=7;Repeat=2;Length=14
JACGEL010004676	Krait	vntr	217	230	.	+	.	ID=vntr1629;Motif=TAGACCA;Type=7;Repeat=2;Length=14
JACGEL010004676	Krait	vntr	1592	1611	.	+	.	ID=vntr1630;Motif=GATTAATAAA;Type=10;Repeat=2;Length=20
JACGEL010004677	Krait	vntr	2056	2069	.	+	.	ID=vntr1631;Motif=AAAATTG;Type=7;Repeat=2;Length=14
JACGEL010004688	Krait	vntr	2551	2564	.	+	.	ID=vntr1632;Motif=TTTTTTG;Type=7;Repeat=2;Length=14
JACGEL010004690	Krait	vntr	60	75	.	+	.	ID=vntr1633;Motif=ATATGTTT;Type=8;Repeat=2;Length=16
JACGEL010004691	Krait	vntr	2709	2722	.	+	.	ID=vntr1634;Motif=TAAAACA;Type=7;Repeat=2;Length=14
JACGEL010004694	Krait	vntr	2721	2734	.	+	.	ID=vntr1635;Motif=TTCATAA;Type=7;Repeat=2;Length=14
JACGEL010004697	Krait	vntr	2443	2456	.	+	.	ID=vntr1636;Motif=GAAACTT;Type=7;Repeat=2;Length=14
JACGEL010004706	Krait	vntr	779	792	.	+	.	ID=vntr1637;Motif=GATACCC;Type=7;Repeat=2;Length=14
JACGEL010004707	Krait	vntr	2287	2302	.	+	.	ID=vntr1638;Motif=AAATATCT;Type=8;Repeat=2;Length=16
JACGEL010004711	Krait	vntr	586	599	.	+	.	ID=vntr1639;Motif=ACAAAAT;Type=7;Repeat=2;Length=14
JACGEL010004718	Krait	vntr	785	798	.	+	.	ID=vntr1640;Motif=TTTTTGC;Type=7;Repeat=2;Length=14
JACGEL010004722	Krait	vntr	869	884	.	+	.	ID=vntr1641;Motif=GTAACAAA;Type=8;Repeat=2;Length=16
JACGEL010004722	Krait	vntr	3126	3139	.	+	.	ID=vntr1642;Motif=TTTCTAA;Type=7;Repeat=2;Length=14
JACGEL010004726	Krait	vntr	1461	1474	.	+	.	ID=vntr1643;Motif=TTACATA;Type=7;Repeat=2;Length=14
JACGEL010004726	Krait	vntr	3242	3257	.	+	.	ID=vntr1644;Motif=TATTTAAA;Type=8;Repeat=2;Length=16
JACGEL010004731	Krait	vntr	1424	1439	.	+	.	ID=vntr1645;Motif=GTAATTAG;Type=8;Repeat=2;Length=16
JACGEL010004732	Krait	vntr	945	960	.	+	.	ID=vntr1646;Motif=GTGATTAA;Type=8;Repeat=2;Length=16
JACGEL010004733	Krait	vntr	2741	2754	.	+	.	ID=vntr1647;Motif=TCTACAA;Type=7;Repeat=2;Length=14
JACGEL010004733	Krait	vntr	3153	3168	.	+	.	ID=vntr1648;Motif=AATTTCTC;Type=8;Repeat=2;Length=16
JACGEL010004734	Krait	vntr	1710	1723	.	+	.	ID=vntr1649;Motif=TTCTAGC;Type=7;Repeat=2;Length=14
JACGEL010004737	Krait	vntr	1015	1028	.	+	.	ID=vntr1650;Motif=AGCATTT;Type=7;Repeat=2;Length=14
JACGEL010004751	Krait	vntr	2829	2842	.	+	.	ID=vntr1651;Motif=TGTATAA;Type=7;Repeat=2;Length=14
JACGEL010004761	Krait	vntr	791	804	.	+	.	ID=vntr1652;Motif=TCCTAAA;Type=7;Repeat=2;Length=14
JACGEL010004767	Krait	vntr	1510	1525	.	+	.	ID=vntr1653;Motif=GTTATCAA;Type=8;Repeat=2;Length=16
JACGEL010004768	Krait	vntr	2217	2238	.	+	.	ID=vntr1654;Motif=AATCTTGAAAG;Type=11;Repeat=2;Length=22
JACGEL010004771	Krait	vntr	669	682	.	+	.	ID=vntr1655;Motif=ACAAATT;Type=7;Repeat=2;Length=14
JACGEL010004771	Krait	vntr	992	1007	.	+	.	ID=vntr1656;Motif=CGATATTA;Type=8;Repeat=2;Length=16
JACGEL010004773	Krait	vntr	3136	3151	.	+	.	ID=vntr1657;Motif=ACTATTTT;Type=8;Repeat=2;Length=16
JACGEL010004775	Krait	vntr	1224	1237	.	+	.	ID=vntr1658;Motif=AGTTCAT;Type=7;Repeat=2;Length=14
JACGEL010004777	Krait	vntr	842	861	.	+	.	ID=vntr1659;Motif=ATGATGCATG;Type=10;Repeat=2;Length=20
JACGEL010004780	Krait	vntr	626	641	.	+	.	ID=vntr1660;Motif=CTTTAAAA;Type=8;Repeat=2;Length=16
JACGEL010004787	Krait	vntr	1075	1088	.	+	.	ID=vntr1661;Motif=ATTTCCC;Type=7;Repeat=2;Length=14
JACGEL010004787	Krait	vntr	2109	2126	.	+	.	ID=vntr1662;Motif=TTTTGTCTA;Type=9;Repeat=2;Length=18
JACGEL010004790	Krait	vntr	1247	1260	.	+	.	ID=vntr1663;Motif=GTTAAAA;Type=7;Repeat=2;Length=14
JACGEL010004796	Krait	vntr	265	286	.	+	.	ID=vntr1664;Motif=ACAACATTACA;Type=11;Repeat=2;Length=22
JACGEL010004796	Krait	vntr	2565	2578	.	+	.	ID=vntr1665;Motif=AAAATTT;Type=7;Repeat=2;Length=14
JACGEL010004800	Krait	vntr	422	435	.	+	.	ID=vntr1666;Motif=CTTTGAA;Type=7;Repeat=2;Length=14
JACGEL010004803	Krait	vntr	897	910	.	+	.	ID=vntr1667;Motif=CTTTTAA;Type=7;Repeat=2;Length=14
JACGEL010004807	Krait	vntr	988	1001	.	+	.	ID=vntr1668;Motif=CATATCT;Type=7;Repeat=2;Length=14
JACGEL010004810	Krait	vntr	696	713	.	+	.	ID=vntr1669;Motif=AAATTCTTA;Type=9;Repeat=2;Length=18
JACGEL010004815	Krait	vntr	928	941	.	+	.	ID=vntr1670;Motif=TTAAAAA;Type=7;Repeat=2;Length=14
JACGEL010004824	Krait	vntr	2456	2469	.	+	.	ID=vntr1671;Motif=TATTTAA;Type=7;Repeat=2;Length=14
JACGEL010004825	Krait	vntr	2972	2985	.	+	.	ID=vntr1672;Motif=GTTTTAA;Type=7;Repeat=2;Length=14
JACGEL010004829	Krait	vntr	1614	1627	.	+	.	ID=vntr1673;Motif=ATCAAAC;Type=7;Repeat=2;Length=14
JACGEL010004831	Krait	vntr	1931	1944	.	+	.	ID=vntr1674;Motif=TCTGGCA;Type=7;Repeat=2;Length=14
JACGEL010004833	Krait	vntr	322	335	.	+	.	ID=vntr1675;Motif=AAGATTG;Type=7;Repeat=2;Length=14
JACGEL010004838	Krait	vntr	626	639	.	+	.	ID=vntr1676;Motif=ATTTTCC;Type=7;Repeat=2;Length=14
JACGEL010004843	Krait	vntr	93	106	.	+	.	ID=vntr1677;Motif=GGTTCAA;Type=7;Repeat=2;Length=14
JACGEL010004847	Krait	vntr	3090	3103	.	+	.	ID=vntr1678;Motif=CGTTATT;Type=7;Repeat=2;Length=14
JACGEL010004849	Krait	vntr	2567	2584	.	+	.	ID=vntr1679;Motif=ATGGCTTAC;Type=9;Repeat=2;Length=18
JACGEL010004851	Krait	vntr	1200	1213	.	+	.	ID=vntr1680;Motif=ACATTTT;Type=7;Repeat=2;Length=14
JACGEL010004853	Krait	vntr	2767	2782	.	+	.	ID=vntr1681;Motif=TTGCCAAA;Type=8;Repeat=2;Length=16
JACGEL010004855	Krait	vntr	1986	1999	.	+	.	ID=vntr1682;Motif=TTTGTCA;Type=7;Repeat=2;Length=14
JACGEL010004861	Krait	vntr	3153	3168	.	+	.	ID=vntr1683;Motif=AATTATTG;Type=8;Repeat=2;Length=16
JACGEL010004867	Krait	vntr	515	528	.	+	.	ID=vntr1684;Motif=ACATTTG;Type=7;Repeat=2;Length=14
JACGEL010004870	Krait	vntr	1625	1640	.	+	.	ID=vntr1685;Motif=AAAATATT;Type=8;Repeat=2;Length=16
JACGEL010004873	Krait	vntr	2973	2986	.	+	.	ID=vntr1686;Motif=TAATAAA;Type=7;Repeat=2;Length=14
JACGEL010004874	Krait	vntr	1985	2008	.	+	.	ID=vntr1687;Motif=CCCAAGATAGAA;Type=12;Repeat=2;Length=24
JACGEL010004874	Krait	vntr	3073	3088	.	+	.	ID=vntr1688;Motif=TTTCTTCA;Type=8;Repeat=2;Length=16
JACGEL010004884	Krait	vntr	2865	2878	.	+	.	ID=vntr1689;Motif=TGAAATC;Type=7;Repeat=2;Length=14
JACGEL010004894	Krait	vntr	1585	1598	.	+	.	ID=vntr1690;Motif=TAGTCTC;Type=7;Repeat=2;Length=14
JACGEL010004896	Krait	vntr	1397	1412	.	+	.	ID=vntr1691;Motif=TTTTTACA;Type=8;Repeat=2;Length=16
JACGEL010004899	Krait	vntr	1244	1257	.	+	.	ID=vntr1692;Motif=AAAATTT;Type=7;Repeat=2;Length=14
JACGEL010004900	Krait	vntr	2175	2188	.	+	.	ID=vntr1693;Motif=ATAACTT;Type=7;Repeat=2;Length=14
JACGEL010004904	Krait	vntr	20	33	.	+	.	ID=vntr1694;Motif=TTGACAA;Type=7;Repeat=2;Length=14
JACGEL010004904	Krait	vntr	1721	1734	.	+	.	ID=vntr1695;Motif=AAAAATT;Type=7;Repeat=2;Length=14
JACGEL010004907	Krait	vntr	1766	1779	.	+	.	ID=vntr1696;Motif=CTTTAGT;Type=7;Repeat=2;Length=14
JACGEL010004907	Krait	vntr	2745	2758	.	+	.	ID=vntr1697;Motif=CTATTTT;Type=7;Repeat=2;Length=14
JACGEL010004914	Krait	vntr	51	66	.	+	.	ID=vntr1698;Motif=TAAAAGAA;Type=8;Repeat=2;Length=16
JACGEL010004914	Krait	vntr	2120	2133	.	+	.	ID=vntr1699;Motif=GAAACTA;Type=7;Repeat=2;Length=14
JACGEL010004916	Krait	vntr	1080	1097	.	+	.	ID=vntr1700;Motif=TTCGTTATT;Type=9;Repeat=2;Length=18
JACGEL010004918	Krait	vntr	1103	1118	.	+	.	ID=vntr1701;Motif=GGAAATTT;Type=8;Repeat=2;Length=16
JACGEL010004931	Krait	vntr	1558	1571	.	+	.	ID=vntr1702;Motif=ATTTTCC;Type=7;Repeat=2;Length=14
JACGEL010004939	Krait	vntr	681	694	.	+	.	ID=vntr1703;Motif=CTATCGA;Type=7;Repeat=2;Length=14
JACGEL010004947	Krait	vntr	78	91	.	+	.	ID=vntr1704;Motif=AAAAACT;Type=7;Repeat=2;Length=14
JACGEL010004952	Krait	vntr	1864	1877	.	+	.	ID=vntr1705;Motif=CATTTAA;Type=7;Repeat=2;Length=14
JACGEL010004953	Krait	vntr	1870	1891	.	+	.	ID=vntr1706;Motif=ATTAAACGTAT;Type=11;Repeat=2;Length=22
JACGEL010004960	Krait	vntr	1512	1525	.	+	.	ID=vntr1707;Motif=GGCATTA;Type=7;Repeat=2;Length=14
JACGEL010004968	Krait	vntr	3148	3161	.	+	.	ID=vntr1708;Motif=CGTAACT;Type=7;Repeat=2;Length=14
JACGEL010004974	Krait	vntr	445	458	.	+	.	ID=vntr1709;Motif=TGGTAAA;Type=7;Repeat=2;Length=14
JACGEL010004984	Krait	vntr	1597	1610	.	+	.	ID=vntr1710;Motif=TTTTTTA;Type=7;Repeat=2;Length=14
JACGEL010004987	Krait	vntr	1823	1838	.	+	.	ID=vntr1711;Motif=TGTTAAAA;Type=8;Repeat=2;Length=16
JACGEL010004994	Krait	vntr	1627	1642	.	+	.	ID=vntr1712;Motif=GCTCTCTT;Type=8;Repeat=2;Length=16
JACGEL010004994	Krait	vntr	2232	2245	.	+	.	ID=vntr1713;Motif=GGCCATA;Type=7;Repeat=2;Length=14
JACGEL010004997	Krait	vntr	1460	1473	.	+	.	ID=vntr1714;Motif=TTTTTGC;Type=7;Repeat=2;Length=14
JACGEL010004998	Krait	vntr	1080	1095	.	+	.	ID=vntr1715;Motif=ACTAATCT;Type=8;Repeat=2;Length=16
JACGEL010004998	Krait	vntr	3096	3113	.	+	.	ID=vntr1716;Motif=TTTTTACAG;Type=9;Repeat=2;Length=18
JACGEL010005001	Krait	vntr	888	905	.	+	.	ID=vntr1717;Motif=AGCTTTTAG;Type=9;Repeat=2;Length=18
JACGEL010005004	Krait	vntr	2143	2160	.	+	.	ID=vntr1718;Motif=TGAACAAGA;Type=9;Repeat=2;Length=18
JACGEL010005005	Krait	vntr	1017	1032	.	+	.	ID=vntr1719;Motif=ATACTTGA;Type=8;Repeat=2;Length=16
JACGEL010005006	Krait	vntr	1792	1805	.	+	.	ID=vntr1720;Motif=TTATAAA;Type=7;Repeat=2;Length=14
JACGEL010005008	Krait	vntr	879	892	.	+	.	ID=vntr1721;Motif=ATTACTT;Type=7;Repeat=2;Length=14
JACGEL010005015	Krait	vntr	1110	1127	.	+	.	ID=vntr1722;Motif=ATTTTTTTT;Type=9;Repeat=2;Length=18
JACGEL010005021	Krait	vntr	647	662	.	+	.	ID=vntr1723;Motif=AAGCTCTA;Type=8;Repeat=2;Length=16
JACGEL010005021	Krait	vntr	947	962	.	+	.	ID=vntr1724;Motif=TACTTGGT;Type=8;Repeat=2;Length=16
JACGEL010005021	Krait	vntr	2096	2109	.	+	.	ID=vntr1725;Motif=TTAATAA;Type=7;Repeat=2;Length=14
JACGEL010005029	Krait	vntr	2104	2117	.	+	.	ID=vntr1726;Motif=GACCATT;Type=7;Repeat=2;Length=14
JACGEL010005030	Krait	vntr	2206	2223	.	+	.	ID=vntr1727;Motif=AACTTTTTT;Type=9;Repeat=2;Length=18
JACGEL010005032	Krait	vntr	2744	2757	.	+	.	ID=vntr1728;Motif=ACCATTT;Type=7;Repeat=2;Length=14
JACGEL010005038	Krait	vntr	603	616	.	+	.	ID=vntr1729;Motif=TTTATAC;Type=7;Repeat=2;Length=14
JACGEL010005039	Krait	vntr	2878	2891	.	+	.	ID=vntr1730;Motif=AAATCCG;Type=7;Repeat=2;Length=14
JACGEL010005040	Krait	vntr	1363	1380	.	+	.	ID=vntr1731;Motif=GAAAAACAG;Type=9;Repeat=2;Length=18
JACGEL010005041	Krait	vntr	1205	1222	.	+	.	ID=vntr1732;Motif=AATCGGTGT;Type=9;Repeat=2;Length=18
JACGEL010005044	Krait	vntr	1288	1301	.	+	.	ID=vntr1733;Motif=GTTTTTT;Type=7;Repeat=2;Length=14
JACGEL010005045	Krait	vntr	1924	1937	.	+	.	ID=vntr1734;Motif=TATAAGA;Type=7;Repeat=2;Length=14
JACGEL010005068	Krait	vntr	2296	2311	.	+	.	ID=vntr1735;Motif=CTTTTGAA;Type=8;Repeat=2;Length=16
JACGEL010005070	Krait	vntr	2937	2950	.	+	.	ID=vntr1736;Motif=AACTTTT;Type=7;Repeat=2;Length=14
JACGEL010005072	Krait	vntr	2437	2452	.	+	.	ID=vntr1737;Motif=TATTTTCT;Type=8;Repeat=2;Length=16
JACGEL010005075	Krait	vntr	405	422	.	+	.	ID=vntr1738;Motif=TGCTAAGTT;Type=9;Repeat=2;Length=18
JACGEL010005081	Krait	vntr	1067	1080	.	+	.	ID=vntr1739;Motif=AAAACAT;Type=7;Repeat=2;Length=14
JACGEL010005091	Krait	vntr	1241	1254	.	+	.	ID=vntr1740;Motif=AGATGTT;Type=7;Repeat=2;Length=14
JACGEL010005091	Krait	vntr	1255	1268	.	+	.	ID=vntr1741;Motif=TTGAAAC;Type=7;Repeat=2;Length=14
JACGEL010005099	Krait	vntr	764	777	.	+	.	ID=vntr1742;Motif=GTGTTAT;Type=7;Repeat=2;Length=14
JACGEL010005100	Krait	vntr	1167	1180	.	+	.	ID=vntr1743;Motif=TTTGAAA;Type=7;Repeat=2;Length=14
JACGEL010005102	Krait	vntr	2752	2765	.	+	.	ID=vntr1744;Motif=TAAAATC;Type=7;Repeat=2;Length=14
JACGEL010005106	Krait	vntr	3175	3190	.	+	.	ID=vntr1745;Motif=GTTTTTTT;Type=8;Repeat=2;Length=16
JACGEL010005107	Krait	vntr	580	601	.	+	.	ID=vntr1746;Motif=GGTAAAATATT;Type=11;Repeat=2;Length=22
JACGEL010005111	Krait	vntr	434	449	.	+	.	ID=vntr1747;Motif=GCTATTAG;Type=8;Repeat=2;Length=16
JACGEL010005117	Krait	vntr	2422	2435	.	+	.	ID=vntr1748;Motif=AATATCT;Type=7;Repeat=2;Length=14
JACGEL010005122	Krait	vntr	892	911	.	+	.	ID=vntr1749;Motif=TTCAAAACAC;Type=10;Repeat=2;Length=20
JACGEL010005128	Krait	vntr	1697	1712	.	+	.	ID=vntr1750;Motif=TCCATACA;Type=8;Repeat=2;Length=16
JACGEL010005132	Krait	vntr	779	792	.	+	.	ID=vntr1751;Motif=TCATAAC;Type=7;Repeat=2;Length=14
JACGEL010005132	Krait	vntr	3053	3066	.	+	.	ID=vntr1752;Motif=AAATGAT;Type=7;Repeat=2;Length=14
JACGEL010005135	Krait	vntr	2103	2116	.	+	.	ID=vntr1753;Motif=GTATATT;Type=7;Repeat=2;Length=14
JACGEL010005136	Krait	vntr	3001	3014	.	+	.	ID=vntr1754;Motif=TGTTGTA;Type=7;Repeat=2;Length=14
JACGEL010005140	Krait	vntr	2091	2104	.	+	.	ID=vntr1755;Motif=GCGGTTT;Type=7;Repeat=2;Length=14
JACGEL010005142	Krait	vntr	1124	1139	.	+	.	ID=vntr1756;Motif=GGACCTTT;Type=8;Repeat=2;Length=16
JACGEL010005148	Krait	vntr	536	551	.	+	.	ID=vntr1757;Motif=TTTATTAC;Type=8;Repeat=2;Length=16
JACGEL010005163	Krait	vntr	756	771	.	+	.	ID=vntr1758;Motif=AAATATTA;Type=8;Repeat=2;Length=16
JACGEL010005164	Krait	vntr	1626	1639	.	+	.	ID=vntr1759;Motif=GCAAGTT;Type=7;Repeat=2;Length=14
JACGEL010005171	Krait	vntr	827	847	.	+	.	ID=vntr1760;Motif=GCCGAAT;Type=7;Repeat=3;Length=21
JACGEL010005172	Krait	vntr	2158	2173	.	+	.	ID=vntr1761;Motif=GATACCCT;Type=8;Repeat=2;Length=16
JACGEL010005173	Krait	vntr	743	760	.	+	.	ID=vntr1762;Motif=ACTGTTTAA;Type=9;Repeat=2;Length=18
JACGEL010005174	Krait	vntr	615	628	.	+	.	ID=vntr1763;Motif=CCGAGTA;Type=7;Repeat=2;Length=14
JACGEL010005178	Krait	vntr	1343	1358	.	+	.	ID=vntr1764;Motif=AATATATA;Type=8;Repeat=2;Length=16
JACGEL010005183	Krait	vntr	446	459	.	+	.	ID=vntr1765;Motif=GTATTTA;Type=7;Repeat=2;Length=14
JACGEL010005185	Krait	vntr	605	618	.	+	.	ID=vntr1766;Motif=AAAAATT;Type=7;Repeat=2;Length=14
JACGEL010005185	Krait	vntr	1818	1837	.	+	.	ID=vntr1767;Motif=AAGGCATTGA;Type=10;Repeat=2;Length=20
JACGEL010005193	Krait	vntr	278	293	.	+	.	ID=vntr1768;Motif=TTTTGTAA;Type=8;Repeat=2;Length=16
JACGEL010005199	Krait	vntr	640	653	.	+	.	ID=vntr1769;Motif=TAAATAC;Type=7;Repeat=2;Length=14
JACGEL010005199	Krait	vntr	2097	2110	.	+	.	ID=vntr1770;Motif=ATTGTCT;Type=7;Repeat=2;Length=14
JACGEL010005202	Krait	vntr	1477	1490	.	+	.	ID=vntr1771;Motif=ATCCAGG;Type=7;Repeat=2;Length=14
JACGEL010005210	Krait	vntr	2503	2516	.	+	.	ID=vntr1772;Motif=GCTTACT;Type=7;Repeat=2;Length=14
JACGEL010005211	Krait	vntr	560	573	.	+	.	ID=vntr1773;Motif=TTAAAAC;Type=7;Repeat=2;Length=14
JACGEL010005211	Krait	vntr	1989	2004	.	+	.	ID=vntr1774;Motif=ACGTTTTC;Type=8;Repeat=2;Length=16
JACGEL010005219	Krait	vntr	237	250	.	+	.	ID=vntr1775;Motif=TTTGCAG;Type=7;Repeat=2;Length=14
JACGEL010005224	Krait	vntr	1525	1538	.	+	.	ID=vntr1776;Motif=TATAAAA;Type=7;Repeat=2;Length=14
JACGEL010005234	Krait	vntr	1246	1259	.	+	.	ID=vntr1777;Motif=ATTTTTT;Type=7;Repeat=2;Length=14
JACGEL010005234	Krait	vntr	1626	1645	.	+	.	ID=vntr1778;Motif=CTGAGAACAC;Type=10;Repeat=2;Length=20
JACGEL010005244	Krait	vntr	2446	2461	.	+	.	ID=vntr1779;Motif=TCTTATAC;Type=8;Repeat=2;Length=16
JACGEL010005246	Krait	vntr	222	235	.	+	.	ID=vntr1780;Motif=CAAAATA;Type=7;Repeat=2;Length=14
JACGEL010005248	Krait	vntr	1524	1543	.	+	.	ID=vntr1781;Motif=GACAAAATTC;Type=10;Repeat=2;Length=20
JACGEL010005248	Krait	vntr	1560	1579	.	+	.	ID=vntr1782;Motif=GATCATCACC;Type=10;Repeat=2;Length=20
JACGEL010005248	Krait	vntr	2637	2650	.	+	.	ID=vntr1783;Motif=TTAAATC;Type=7;Repeat=2;Length=14
JACGEL010005249	Krait	vntr	808	821	.	+	.	ID=vntr1784;Motif=GACGTTC;Type=7;Repeat=2;Length=14
JACGEL010005249	Krait	vntr	1687	1702	.	+	.	ID=vntr1785;Motif=ACTCTGTC;Type=8;Repeat=2;Length=16
JACGEL010005256	Krait	vntr	1888	1901	.	+	.	ID=vntr1786;Motif=ATTATTT;Type=7;Repeat=2;Length=14
JACGEL010005259	Krait	vntr	2246	2263	.	+	.	ID=vntr1787;Motif=TCATATATA;Type=9;Repeat=2;Length=18
JACGEL010005259	Krait	vntr	3117	3132	.	+	.	ID=vntr1788;Motif=AAATTACT;Type=8;Repeat=2;Length=16
JACGEL010005261	Krait	vntr	245	296	.	+	.	ID=vntr1789;Motif=GTATAAATACCGTAATTAATTGTATA;Type=26;Repeat=2;Length=52
JACGEL010005262	Krait	vntr	2584	2597	.	+	.	ID=vntr1790;Motif=CTCTAAA;Type=7;Repeat=2;Length=14
JACGEL010005266	Krait	vntr	2338	2351	.	+	.	ID=vntr1791;Motif=TATTAAA;Type=7;Repeat=2;Length=14
JACGEL010005266	Krait	vntr	3013	3026	.	+	.	ID=vntr1792;Motif=TTAAAAA;Type=7;Repeat=2;Length=14
JACGEL010005270	Krait	vntr	140	153	.	+	.	ID=vntr1793;Motif=TCACGAA;Type=7;Repeat=2;Length=14
JACGEL010005283	Krait	vntr	2757	2770	.	+	.	ID=vntr1794;Motif=CTTTTTA;Type=7;Repeat=2;Length=14
JACGEL010005288	Krait	vntr	78	91	.	+	.	ID=vntr1795;Motif=ATTTGTT;Type=7;Repeat=2;Length=14
JACGEL010005289	Krait	vntr	339	352	.	+	.	ID=vntr1796;Motif=ATTTTTT;Type=7;Repeat=2;Length=14
JACGEL010005291	Krait	vntr	505	520	.	+	.	ID=vntr1797;Motif=CTTTTTTA;Type=8;Repeat=2;Length=16
JACGEL010005291	Krait	vntr	2658	2671	.	+	.	ID=vntr1798;Motif=CATTTTA;Type=7;Repeat=2;Length=14
JACGEL010005298	Krait	vntr	404	417	.	+	.	ID=vntr1799;Motif=CAATCGA;Type=7;Repeat=2;Length=14
JACGEL010005299	Krait	vntr	275	290	.	+	.	ID=vntr1800;Motif=ACAAATTT;Type=8;Repeat=2;Length=16
JACGEL010005300	Krait	vntr	1254	1267	.	+	.	ID=vntr1801;Motif=GTCTGGA;Type=7;Repeat=2;Length=14
JACGEL010005304	Krait	vntr	1548	1561	.	+	.	ID=vntr1802;Motif=ATATTAC;Type=7;Repeat=2;Length=14
JACGEL010005308	Krait	vntr	323	336	.	+	.	ID=vntr1803;Motif=TTTTAAA;Type=7;Repeat=2;Length=14
JACGEL010005310	Krait	vntr	1638	1653	.	+	.	ID=vntr1804;Motif=CCTATTAA;Type=8;Repeat=2;Length=16
JACGEL010005315	Krait	vntr	993	1006	.	+	.	ID=vntr1805;Motif=TTACAGC;Type=7;Repeat=2;Length=14
JACGEL010005318	Krait	vntr	1704	1717	.	+	.	ID=vntr1806;Motif=ATTTTGT;Type=7;Repeat=2;Length=14
JACGEL010005323	Krait	vntr	717	732	.	+	.	ID=vntr1807;Motif=AAATATCC;Type=8;Repeat=2;Length=16
JACGEL010005323	Krait	vntr	1352	1365	.	+	.	ID=vntr1808;Motif=AATTTTT;Type=7;Repeat=2;Length=14
JACGEL010005323	Krait	vntr	2248	2263	.	+	.	ID=vntr1809;Motif=ATTTGTTT;Type=8;Repeat=2;Length=16
JACGEL010005326	Krait	vntr	187	202	.	+	.	ID=vntr1810;Motif=CTGTCATC;Type=8;Repeat=2;Length=16
JACGEL010005334	Krait	vntr	2561	2574	.	+	.	ID=vntr1811;Motif=TCATTAA;Type=7;Repeat=2;Length=14
JACGEL010005336	Krait	vntr	1222	1235	.	+	.	ID=vntr1812;Motif=TCTAGAA;Type=7;Repeat=2;Length=14
JACGEL010005337	Krait	vntr	1654	1667	.	+	.	ID=vntr1813;Motif=TAGCAAA;Type=7;Repeat=2;Length=14
JACGEL010005337	Krait	vntr	2325	2340	.	+	.	ID=vntr1814;Motif=AAAATTCT;Type=8;Repeat=2;Length=16
JACGEL010005340	Krait	vntr	1819	1832	.	+	.	ID=vntr1815;Motif=GCCATTA;Type=7;Repeat=2;Length=14
JACGEL010005342	Krait	vntr	365	378	.	+	.	ID=vntr1816;Motif=CTTATTT;Type=7;Repeat=2;Length=14
JACGEL010005342	Krait	vntr	2291	2308	.	+	.	ID=vntr1817;Motif=GTTGTTTAT;Type=9;Repeat=2;Length=18
JACGEL010005348	Krait	vntr	2254	2269	.	+	.	ID=vntr1818;Motif=AATATTTT;Type=8;Repeat=2;Length=16
JACGEL010005356	Krait	vntr	433	446	.	+	.	ID=vntr1819;Motif=TAATGAA;Type=7;Repeat=2;Length=14
JACGEL010005358	Krait	vntr	689	708	.	+	.	ID=vntr1820;Motif=AGTTCCTGAA;Type=10;Repeat=2;Length=20
JACGEL010005358	Krait	vntr	1479	1494	.	+	.	ID=vntr1821;Motif=TTACAAGA;Type=8;Repeat=2;Length=16
JACGEL010005359	Krait	vntr	718	733	.	+	.	ID=vntr1822;Motif=GAAATTAT;Type=8;Repeat=2;Length=16
JACGEL010005363	Krait	vntr	2040	2063	.	+	.	ID=vntr1823;Motif=TAACAGAGCCCA;Type=12;Repeat=2;Length=24
JACGEL010005368	Krait	vntr	1786	1801	.	+	.	ID=vntr1824;Motif=ATTACCTT;Type=8;Repeat=2;Length=16
JACGEL010005370	Krait	vntr	229	242	.	+	.	ID=vntr1825;Motif=TTTTTTA;Type=7;Repeat=2;Length=14
JACGEL010005371	Krait	vntr	645	658	.	+	.	ID=vntr1826;Motif=ATCGTGT;Type=7;Repeat=2;Length=14
JACGEL010005383	Krait	vntr	2126	2143	.	+	.	ID=vntr1827;Motif=AGACTATAA;Type=9;Repeat=2;Length=18
JACGEL010005385	Krait	vntr	2788	2807	.	+	.	ID=vntr1828;Motif=CATGTATTTG;Type=10;Repeat=2;Length=20
JACGEL010005388	Krait	vntr	690	703	.	+	.	ID=vntr1829;Motif=AGGATTG;Type=7;Repeat=2;Length=14
JACGEL010005398	Krait	vntr	824	841	.	+	.	ID=vntr1830;Motif=AAAAAATCT;Type=9;Repeat=2;Length=18
JACGEL010005402	Krait	vntr	1978	1999	.	+	.	ID=vntr1831;Motif=TTACAGAAGAA;Type=11;Repeat=2;Length=22
JACGEL010005414	Krait	vntr	1945	1958	.	+	.	ID=vntr1832;Motif=AATTCCT;Type=7;Repeat=2;Length=14
JACGEL010005421	Krait	vntr	2594	2611	.	+	.	ID=vntr1833;Motif=TTAATGAAA;Type=9;Repeat=2;Length=18
JACGEL010005422	Krait	vntr	2333	2348	.	+	.	ID=vntr1834;Motif=TAAGGAAT;Type=8;Repeat=2;Length=16
JACGEL010005427	Krait	vntr	2484	2499	.	+	.	ID=vntr1835;Motif=GTGTTTTT;Type=8;Repeat=2;Length=16
JACGEL010005430	Krait	vntr	1	14	.	+	.	ID=vntr1836;Motif=AGTTCTT;Type=7;Repeat=2;Length=14
JACGEL010005431	Krait	vntr	1781	1794	.	+	.	ID=vntr1837;Motif=ATCTGTT;Type=7;Repeat=2;Length=14
JACGEL010005435	Krait	vntr	814	827	.	+	.	ID=vntr1838;Motif=GTTTACA;Type=7;Repeat=2;Length=14
JACGEL010005437	Krait	vntr	448	465	.	+	.	ID=vntr1839;Motif=AGTTAATAG;Type=9;Repeat=2;Length=18
JACGEL010005438	Krait	vntr	2811	2824	.	+	.	ID=vntr1840;Motif=TTATTAA;Type=7;Repeat=2;Length=14
JACGEL010005441	Krait	vntr	2963	2980	.	+	.	ID=vntr1841;Motif=TTTTAACTA;Type=9;Repeat=2;Length=18
JACGEL010005443	Krait	vntr	896	909	.	+	.	ID=vntr1842;Motif=TAATGTG;Type=7;Repeat=2;Length=14
JACGEL010005454	Krait	vntr	1386	1403	.	+	.	ID=vntr1843;Motif=ATACTTGAC;Type=9;Repeat=2;Length=18
JACGEL010005457	Krait	vntr	181	198	.	+	.	ID=vntr1844;Motif=AAATATTTT;Type=9;Repeat=2;Length=18
JACGEL010005458	Krait	vntr	1209	1222	.	+	.	ID=vntr1845;Motif=TGATATA;Type=7;Repeat=2;Length=14
JACGEL010005477	Krait	vntr	2731	2748	.	+	.	ID=vntr1846;Motif=TTTAAGATT;Type=9;Repeat=2;Length=18
JACGEL010005481	Krait	vntr	708	721	.	+	.	ID=vntr1847;Motif=TTTAATA;Type=7;Repeat=2;Length=14
JACGEL010005483	Krait	vntr	2375	2392	.	+	.	ID=vntr1848;Motif=TATTAACAA;Type=9;Repeat=2;Length=18
JACGEL010005488	Krait	vntr	1727	1742	.	+	.	ID=vntr1849;Motif=CTAAAAAA;Type=8;Repeat=2;Length=16
JACGEL010005488	Krait	vntr	2624	2637	.	+	.	ID=vntr1850;Motif=GATTTTT;Type=7;Repeat=2;Length=14
JACGEL010005491	Krait	vntr	1068	1087	.	+	.	ID=vntr1851;Motif=CTGTATTAAA;Type=10;Repeat=2;Length=20
JACGEL010005494	Krait	vntr	671	684	.	+	.	ID=vntr1852;Motif=GTTAGTA;Type=7;Repeat=2;Length=14
JACGEL010005499	Krait	vntr	544	559	.	+	.	ID=vntr1853;Motif=ATGTGTTT;Type=8;Repeat=2;Length=16
JACGEL010005508	Krait	vntr	642	665	.	+	.	ID=vntr1854;Motif=TCACAGACATCA;Type=12;Repeat=2;Length=24
JACGEL010005509	Krait	vntr	343	356	.	+	.	ID=vntr1855;Motif=GTATTTT;Type=7;Repeat=2;Length=14
JACGEL010005509	Krait	vntr	1689	1712	.	+	.	ID=vntr1856;Motif=AAACCAGG;Type=8;Repeat=3;Length=24
JACGEL010005510	Krait	vntr	349	362	.	+	.	ID=vntr1857;Motif=TTTTGCA;Type=7;Repeat=2;Length=14
JACGEL010005512	Krait	vntr	928	945	.	+	.	ID=vntr1858;Motif=CCTTTGTAT;Type=9;Repeat=2;Length=18
JACGEL010005515	Krait	vntr	919	932	.	+	.	ID=vntr1859;Motif=TGGGTTC;Type=7;Repeat=2;Length=14
JACGEL010005520	Krait	vntr	2534	2547	.	+	.	ID=vntr1860;Motif=CATTTTA;Type=7;Repeat=2;Length=14
JACGEL010005522	Krait	vntr	1952	1967	.	+	.	ID=vntr1861;Motif=TTTTGAAA;Type=8;Repeat=2;Length=16
JACGEL010005525	Krait	vntr	141	154	.	+	.	ID=vntr1862;Motif=GTTGCAT;Type=7;Repeat=2;Length=14
JACGEL010005526	Krait	vntr	485	498	.	+	.	ID=vntr1863;Motif=ACTCCAT;Type=7;Repeat=2;Length=14
JACGEL010005535	Krait	vntr	2095	2110	.	+	.	ID=vntr1864;Motif=CATAATTT;Type=8;Repeat=2;Length=16
JACGEL010005537	Krait	vntr	382	395	.	+	.	ID=vntr1865;Motif=TTAATAA;Type=7;Repeat=2;Length=14
JACGEL010005543	Krait	vntr	251	266	.	+	.	ID=vntr1866;Motif=GACTAAAA;Type=8;Repeat=2;Length=16
JACGEL010005543	Krait	vntr	1340	1355	.	+	.	ID=vntr1867;Motif=CAAATTGA;Type=8;Repeat=2;Length=16
JACGEL010005543	Krait	vntr	2934	2947	.	+	.	ID=vntr1868;Motif=TATAAAA;Type=7;Repeat=2;Length=14
JACGEL010005546	Krait	vntr	593	608	.	+	.	ID=vntr1869;Motif=ATCTTCTT;Type=8;Repeat=2;Length=16
JACGEL010005556	Krait	vntr	111	126	.	+	.	ID=vntr1870;Motif=TAAAACAA;Type=8;Repeat=2;Length=16
JACGEL010005558	Krait	vntr	49	62	.	+	.	ID=vntr1871;Motif=TATCTCG;Type=7;Repeat=2;Length=14
JACGEL010005559	Krait	vntr	2868	2883	.	+	.	ID=vntr1872;Motif=ATTATTTA;Type=8;Repeat=2;Length=16
JACGEL010005568	Krait	vntr	1419	1432	.	+	.	ID=vntr1873;Motif=TTGTTAC;Type=7;Repeat=2;Length=14
JACGEL010005569	Krait	vntr	1333	1348	.	+	.	ID=vntr1874;Motif=TTTTGTCA;Type=8;Repeat=2;Length=16
JACGEL010005570	Krait	vntr	2043	2056	.	+	.	ID=vntr1875;Motif=TGACTCA;Type=7;Repeat=2;Length=14
JACGEL010005572	Krait	vntr	520	533	.	+	.	ID=vntr1876;Motif=TACAGCA;Type=7;Repeat=2;Length=14
JACGEL010005576	Krait	vntr	1062	1079	.	+	.	ID=vntr1877;Motif=GTAGTTATC;Type=9;Repeat=2;Length=18
JACGEL010005589	Krait	vntr	1917	1930	.	+	.	ID=vntr1878;Motif=CTACTTG;Type=7;Repeat=2;Length=14
JACGEL010005591	Krait	vntr	800	813	.	+	.	ID=vntr1879;Motif=GGATACA;Type=7;Repeat=2;Length=14
JACGEL010005598	Krait	vntr	398	411	.	+	.	ID=vntr1880;Motif=AAAAAAG;Type=7;Repeat=2;Length=14
JACGEL010005599	Krait	vntr	3083	3098	.	+	.	ID=vntr1881;Motif=TCAAAAAA;Type=8;Repeat=2;Length=16
JACGEL010005601	Krait	vntr	1266	1283	.	+	.	ID=vntr1882;Motif=TTGGGAAAC;Type=9;Repeat=2;Length=18
JACGEL010005606	Krait	vntr	873	886	.	+	.	ID=vntr1883;Motif=TTAAAAA;Type=7;Repeat=2;Length=14
JACGEL010005607	Krait	vntr	2297	2310	.	+	.	ID=vntr1884;Motif=TTTTTTC;Type=7;Repeat=2;Length=14
JACGEL010005608	Krait	vntr	2318	2331	.	+	.	ID=vntr1885;Motif=AAAGCTG;Type=7;Repeat=2;Length=14
JACGEL010005608	Krait	vntr	2509	2524	.	+	.	ID=vntr1886;Motif=TAGTTTCA;Type=8;Repeat=2;Length=16
JACGEL010005610	Krait	vntr	676	689	.	+	.	ID=vntr1887;Motif=TTAAAAA;Type=7;Repeat=2;Length=14
JACGEL010005624	Krait	vntr	1874	1887	.	+	.	ID=vntr1888;Motif=TATGTGA;Type=7;Repeat=2;Length=14
JACGEL010005626	Krait	vntr	1067	1080	.	+	.	ID=vntr1889;Motif=GATAATT;Type=7;Repeat=2;Length=14
JACGEL010005632	Krait	vntr	2860	2873	.	+	.	ID=vntr1890;Motif=TGTAAAA;Type=7;Repeat=2;Length=14
JACGEL010005633	Krait	vntr	834	847	.	+	.	ID=vntr1891;Motif=AAAAATT;Type=7;Repeat=2;Length=14
JACGEL010005643	Krait	vntr	2599	2614	.	+	.	ID=vntr1892;Motif=CTACTATA;Type=8;Repeat=2;Length=16
JACGEL010005651	Krait	vntr	313	328	.	+	.	ID=vntr1893;Motif=CCAATTTT;Type=8;Repeat=2;Length=16
JACGEL010005653	Krait	vntr	1967	1980	.	+	.	ID=vntr1894;Motif=GAAATAT;Type=7;Repeat=2;Length=14
JACGEL010005655	Krait	vntr	1375	1390	.	+	.	ID=vntr1895;Motif=GAACAATA;Type=8;Repeat=2;Length=16
JACGEL010005656	Krait	vntr	1757	1770	.	+	.	ID=vntr1896;Motif=TTTTGTG;Type=7;Repeat=2;Length=14
JACGEL010005664	Krait	vntr	1306	1319	.	+	.	ID=vntr1897;Motif=ATTACAG;Type=7;Repeat=2;Length=14
JACGEL010005667	Krait	vntr	878	891	.	+	.	ID=vntr1898;Motif=TATTAAA;Type=7;Repeat=2;Length=14
JACGEL010005669	Krait	vntr	1983	1996	.	+	.	ID=vntr1899;Motif=TTTTACA;Type=7;Repeat=2;Length=14
JACGEL010005670	Krait	vntr	2409	2424	.	+	.	ID=vntr1900;Motif=TCGAAGAA;Type=8;Repeat=2;Length=16
JACGEL010005671	Krait	vntr	2371	2386	.	+	.	ID=vntr1901;Motif=TTCGCCAA;Type=8;Repeat=2;Length=16
JACGEL010005683	Krait	vntr	978	995	.	+	.	ID=vntr1902;Motif=AATTTTGTT;Type=9;Repeat=2;Length=18
JACGEL010005687	Krait	vntr	2046	2065	.	+	.	ID=vntr1903;Motif=CAGTAAATGA;Type=10;Repeat=2;Length=20
JACGEL010005691	Krait	vntr	1239	1252	.	+	.	ID=vntr1904;Motif=ATTTCTT;Type=7;Repeat=2;Length=14
JACGEL010005692	Krait	vntr	1013	1026	.	+	.	ID=vntr1905;Motif=AATATAT;Type=7;Repeat=2;Length=14
JACGEL010005698	Krait	vntr	387	404	.	+	.	ID=vntr1906;Motif=TTCTGAAAA;Type=9;Repeat=2;Length=18
JACGEL010005698	Krait	vntr	1313	1326	.	+	.	ID=vntr1907;Motif=AAAATAT;Type=7;Repeat=2;Length=14
JACGEL010005698	Krait	vntr	2561	2576	.	+	.	ID=vntr1908;Motif=GTAATATC;Type=8;Repeat=2;Length=16
JACGEL010005701	Krait	vntr	800	813	.	+	.	ID=vntr1909;Motif=TTATACA;Type=7;Repeat=2;Length=14
JACGEL010005704	Krait	vntr	2641	2654	.	+	.	ID=vntr1910;Motif=AATATAT;Type=7;Repeat=2;Length=14
JACGEL010005709	Krait	vntr	884	897	.	+	.	ID=vntr1911;Motif=GAAAGTT;Type=7;Repeat=2;Length=14
JACGEL010005715	Krait	vntr	205	218	.	+	.	ID=vntr1912;Motif=GGAAAAT;Type=7;Repeat=2;Length=14
JACGEL010005722	Krait	vntr	1151	1166	.	+	.	ID=vntr1913;Motif=TACTTAAA;Type=8;Repeat=2;Length=16
JACGEL010005737	Krait	vntr	2331	2346	.	+	.	ID=vntr1914;Motif=TTTCAAAA;Type=8;Repeat=2;Length=16
JACGEL010005740	Krait	vntr	1	14	.	+	.	ID=vntr1915;Motif=TCTTTAA;Type=7;Repeat=2;Length=14
JACGEL010005748	Krait	vntr	886	901	.	+	.	ID=vntr1916;Motif=GCTAATAA;Type=8;Repeat=2;Length=16
JACGEL010005754	Krait	vntr	1937	1954	.	+	.	ID=vntr1917;Motif=AAGGTATTC;Type=9;Repeat=2;Length=18
JACGEL010005758	Krait	vntr	2980	2999	.	+	.	ID=vntr1918;Motif=CGCGAATTTA;Type=10;Repeat=2;Length=20
JACGEL010005761	Krait	vntr	1114	1131	.	+	.	ID=vntr1919;Motif=AATATGGAA;Type=9;Repeat=2;Length=18
JACGEL010005764	Krait	vntr	2232	2245	.	+	.	ID=vntr1920;Motif=TTTACAA;Type=7;Repeat=2;Length=14
JACGEL010005765	Krait	vntr	2021	2036	.	+	.	ID=vntr1921;Motif=TCAGCGAA;Type=8;Repeat=2;Length=16
JACGEL010005766	Krait	vntr	1373	1386	.	+	.	ID=vntr1922;Motif=AATTTTT;Type=7;Repeat=2;Length=14
JACGEL010005771	Krait	vntr	2752	2765	.	+	.	ID=vntr1923;Motif=TTTTTCA;Type=7;Repeat=2;Length=14
JACGEL010005781	Krait	vntr	1687	1700	.	+	.	ID=vntr1924;Motif=GTGTTTA;Type=7;Repeat=2;Length=14
JACGEL010005792	Krait	vntr	1117	1130	.	+	.	ID=vntr1925;Motif=AATTTTT;Type=7;Repeat=2;Length=14
JACGEL010005797	Krait	vntr	785	804	.	+	.	ID=vntr1926;Motif=GTATAAAGGA;Type=10;Repeat=2;Length=20
JACGEL010005808	Krait	vntr	675	690	.	+	.	ID=vntr1927;Motif=CTCGTTAT;Type=8;Repeat=2;Length=16
JACGEL010005813	Krait	vntr	45	58	.	+	.	ID=vntr1928;Motif=TTTACAA;Type=7;Repeat=2;Length=14
JACGEL010005814	Krait	vntr	1482	1495	.	+	.	ID=vntr1929;Motif=GAAATTT;Type=7;Repeat=2;Length=14
JACGEL010005817	Krait	vntr	1870	1883	.	+	.	ID=vntr1930;Motif=AATATAT;Type=7;Repeat=2;Length=14
JACGEL010005820	Krait	vntr	1074	1087	.	+	.	ID=vntr1931;Motif=TTATTAA;Type=7;Repeat=2;Length=14
JACGEL010005832	Krait	vntr	273	292	.	+	.	ID=vntr1932;Motif=TATTTAAATT;Type=10;Repeat=2;Length=20
JACGEL010005836	Krait	vntr	408	421	.	+	.	ID=vntr1933;Motif=TTTATAA;Type=7;Repeat=2;Length=14
JACGEL010005841	Krait	vntr	130	143	.	+	.	ID=vntr1934;Motif=AAATATG;Type=7;Repeat=2;Length=14
JACGEL010005842	Krait	vntr	2535	2548	.	+	.	ID=vntr1935;Motif=TTTATAG;Type=7;Repeat=2;Length=14
JACGEL010005844	Krait	vntr	516	529	.	+	.	ID=vntr1936;Motif=TAATTGA;Type=7;Repeat=2;Length=14
JACGEL010005853	Krait	vntr	470	483	.	+	.	ID=vntr1937;Motif=TATTTCA;Type=7;Repeat=2;Length=14
JACGEL010005854	Krait	vntr	2890	2905	.	+	.	ID=vntr1938;Motif=CAATATAA;Type=8;Repeat=2;Length=16
JACGEL010005855	Krait	vntr	2170	2183	.	+	.	ID=vntr1939;Motif=CTTCTAT;Type=7;Repeat=2;Length=14
JACGEL010005859	Krait	vntr	2045	2060	.	+	.	ID=vntr1940;Motif=AAGATCGT;Type=8;Repeat=2;Length=16
JACGEL010005862	Krait	vntr	2186	2199	.	+	.	ID=vntr1941;Motif=ATAAAAC;Type=7;Repeat=2;Length=14
JACGEL010005867	Krait	vntr	2553	2566	.	+	.	ID=vntr1942;Motif=AATACCT;Type=7;Repeat=2;Length=14
JACGEL010005871	Krait	vntr	1937	1950	.	+	.	ID=vntr1943;Motif=CCCTCAA;Type=7;Repeat=2;Length=14
JACGEL010005872	Krait	vntr	2428	2453	.	+	.	ID=vntr1944;Motif=TTATATCCTAATT;Type=13;Repeat=2;Length=26
JACGEL010005875	Krait	vntr	409	426	.	+	.	ID=vntr1945;Motif=TGATTCCGG;Type=9;Repeat=2;Length=18
JACGEL010005878	Krait	vntr	677	690	.	+	.	ID=vntr1946;Motif=TTCAAAC;Type=7;Repeat=2;Length=14
JACGEL010005879	Krait	vntr	1004	1017	.	+	.	ID=vntr1947;Motif=GTTTAAA;Type=7;Repeat=2;Length=14
JACGEL010005890	Krait	vntr	1737	1750	.	+	.	ID=vntr1948;Motif=TTCAAAA;Type=7;Repeat=2;Length=14
JACGEL010005896	Krait	vntr	2303	2320	.	+	.	ID=vntr1949;Motif=GTCAAATAA;Type=9;Repeat=2;Length=18
JACGEL010005900	Krait	vntr	2499	2516	.	+	.	ID=vntr1950;Motif=TACAAAAAT;Type=9;Repeat=2;Length=18
JACGEL010005900	Krait	vntr	3042	3059	.	+	.	ID=vntr1951;Motif=TGCAAAATA;Type=9;Repeat=2;Length=18
JACGEL010005906	Krait	vntr	201	214	.	+	.	ID=vntr1952;Motif=AGATTTT;Type=7;Repeat=2;Length=14
JACGEL010005908	Krait	vntr	1971	1988	.	+	.	ID=vntr1953;Motif=GCATTTCCT;Type=9;Repeat=2;Length=18
JACGEL010005909	Krait	vntr	351	364	.	+	.	ID=vntr1954;Motif=CTACAAA;Type=7;Repeat=2;Length=14
JACGEL010005912	Krait	vntr	1249	1262	.	+	.	ID=vntr1955;Motif=CATTCAG;Type=7;Repeat=2;Length=14
JACGEL010005917	Krait	vntr	3017	3032	.	+	.	ID=vntr1956;Motif=TATTAAAA;Type=8;Repeat=2;Length=16
JACGEL010005918	Krait	vntr	2043	2056	.	+	.	ID=vntr1957;Motif=AAAAAAT;Type=7;Repeat=2;Length=14
JACGEL010005919	Krait	vntr	682	695	.	+	.	ID=vntr1958;Motif=TTAAAAA;Type=7;Repeat=2;Length=14
JACGEL010005925	Krait	vntr	2968	2985	.	+	.	ID=vntr1959;Motif=AAATATTGT;Type=9;Repeat=2;Length=18
JACGEL010005936	Krait	vntr	238	251	.	+	.	ID=vntr1960;Motif=TAAAACA;Type=7;Repeat=2;Length=14
JACGEL010005938	Krait	vntr	1543	1556	.	+	.	ID=vntr1961;Motif=CTATATA;Type=7;Repeat=2;Length=14
JACGEL010005948	Krait	vntr	2289	2302	.	+	.	ID=vntr1962;Motif=ACGATTT;Type=7;Repeat=2;Length=14
JACGEL010005948	Krait	vntr	2640	2655	.	+	.	ID=vntr1963;Motif=TTTAATAA;Type=8;Repeat=2;Length=16
JACGEL010005949	Krait	vntr	1454	1471	.	+	.	ID=vntr1964;Motif=ATCAGTGCC;Type=9;Repeat=2;Length=18
JACGEL010005949	Krait	vntr	2275	2288	.	+	.	ID=vntr1965;Motif=TTTTCAA;Type=7;Repeat=2;Length=14
JACGEL010005952	Krait	vntr	1210	1225	.	+	.	ID=vntr1966;Motif=CAAAGAAG;Type=8;Repeat=2;Length=16
JACGEL010005954	Krait	vntr	1240	1255	.	+	.	ID=vntr1967;Motif=AAAATATT;Type=8;Repeat=2;Length=16
JACGEL010005954	Krait	vntr	2997	3010	.	+	.	ID=vntr1968;Motif=TTACCAA;Type=7;Repeat=2;Length=14
JACGEL010005958	Krait	vntr	2024	2037	.	+	.	ID=vntr1969;Motif=TTTAGGA;Type=7;Repeat=2;Length=14
JACGEL010005965	Krait	vntr	1931	1950	.	+	.	ID=vntr1970;Motif=TTTTGACCAA;Type=10;Repeat=2;Length=20
JACGEL010005966	Krait	vntr	605	620	.	+	.	ID=vntr1971;Motif=TTTTAAAG;Type=8;Repeat=2;Length=16
JACGEL010005969	Krait	vntr	1420	1433	.	+	.	ID=vntr1972;Motif=AAGTATT;Type=7;Repeat=2;Length=14
JACGEL010005969	Krait	vntr	1434	1447	.	+	.	ID=vntr1973;Motif=AGTATTT;Type=7;Repeat=2;Length=14
JACGEL010005970	Krait	vntr	2825	2838	.	+	.	ID=vntr1974;Motif=TCAATAC;Type=7;Repeat=2;Length=14
JACGEL010005974	Krait	vntr	1040	1057	.	+	.	ID=vntr1975;Motif=CTTGTGTAT;Type=9;Repeat=2;Length=18
JACGEL010005976	Krait	vntr	768	823	.	+	.	ID=vntr1976;Motif=TTGATGCAATAGTTACCAGTAGAACAAC;Type=28;Repeat=2;Length=56
JACGEL010005977	Krait	vntr	518	531	.	+	.	ID=vntr1977;Motif=TATTTAA;Type=7;Repeat=2;Length=14
JACGEL010005980	Krait	vntr	1077	1090	.	+	.	ID=vntr1978;Motif=AAGTATT;Type=7;Repeat=2;Length=14
JACGEL010005982	Krait	vntr	555	572	.	+	.	ID=vntr1979;Motif=TATTAAACC;Type=9;Repeat=2;Length=18
JACGEL010005982	Krait	vntr	1168	1185	.	+	.	ID=vntr1980;Motif=GCAAACAAG;Type=9;Repeat=2;Length=18
JACGEL010005983	Krait	vntr	875	888	.	+	.	ID=vntr1981;Motif=ATTCTTT;Type=7;Repeat=2;Length=14
JACGEL010005983	Krait	vntr	2496	2509	.	+	.	ID=vntr1982;Motif=TGGAAAC;Type=7;Repeat=2;Length=14
JACGEL010005988	Krait	vntr	1598	1615	.	+	.	ID=vntr1983;Motif=CTAAGTAAT;Type=9;Repeat=2;Length=18
JACGEL010005990	Krait	vntr	2057	2070	.	+	.	ID=vntr1984;Motif=ACAAAAT;Type=7;Repeat=2;Length=14
JACGEL010005996	Krait	vntr	1630	1645	.	+	.	ID=vntr1985;Motif=TTTTTCGG;Type=8;Repeat=2;Length=16
JACGEL010005999	Krait	vntr	615	630	.	+	.	ID=vntr1986;Motif=GAAATATT;Type=8;Repeat=2;Length=16
JACGEL010006002	Krait	vntr	498	515	.	+	.	ID=vntr1987;Motif=TGTCTCGAG;Type=9;Repeat=2;Length=18
JACGEL010006002	Krait	vntr	1338	1355	.	+	.	ID=vntr1988;Motif=AATGTACTT;Type=9;Repeat=2;Length=18
JACGEL010006003	Krait	vntr	902	915	.	+	.	ID=vntr1989;Motif=TATAAAA;Type=7;Repeat=2;Length=14
JACGEL010006003	Krait	vntr	1274	1289	.	+	.	ID=vntr1990;Motif=TTATAAAA;Type=8;Repeat=2;Length=16
JACGEL010006003	Krait	vntr	2469	2486	.	+	.	ID=vntr1991;Motif=GAAAAATTA;Type=9;Repeat=2;Length=18
JACGEL010006015	Krait	vntr	736	749	.	+	.	ID=vntr1992;Motif=GACAAAT;Type=7;Repeat=2;Length=14
JACGEL010006015	Krait	vntr	1059	1074	.	+	.	ID=vntr1993;Motif=TAGTTGAT;Type=8;Repeat=2;Length=16
JACGEL010006015	Krait	vntr	2437	2454	.	+	.	ID=vntr1994;Motif=ATATTTTAA;Type=9;Repeat=2;Length=18
JACGEL010006021	Krait	vntr	162	175	.	+	.	ID=vntr1995;Motif=GTTATTA;Type=7;Repeat=2;Length=14
JACGEL010006023	Krait	vntr	2732	2745	.	+	.	ID=vntr1996;Motif=TTTATCA;Type=7;Repeat=2;Length=14
JACGEL010006027	Krait	vntr	694	709	.	+	.	ID=vntr1997;Motif=ATCTTCGA;Type=8;Repeat=2;Length=16
[truncated: 23,895 more rows]
