# Supplementary material for: Draft genome sequence, annotation, and SSR mining data of Elaeidobius kamerunicus Faust., an essential oil palm pollinating weevil
Source: Data Brief. 2021 Jan 18;34:106745. doi: 10.1016/j.dib.2021.106745 (PMC7843393; doi:10.1016/j.dib.2021.106745)
Supplement: Supplementary file 5 [file mmc5.csv]

##gff-version 3
# gff generated with Blast2GO
# Manual inspection by Ardha Apriyanto
JACGEL010100027	RepeatMasker	dispersed_repeat	22	58	14	+	.	Name=Simple_repeat;Target=(TATT)n 1 37
JACGEL010100139	RepeatMasker	dispersed_repeat	774	817	13	+	.	Name=Low_complexity;Target=A-rich 1 43
JACGEL010010012	RepeatMasker	dispersed_repeat	1656	1717	12	+	.	Name=Low_complexity;Target=A-rich 1 60
JACGEL010100830	RepeatMasker	dispersed_repeat	748	801	232	+	.	Name=LINE/Penelope;Target=Halyomorpha_halys-5_family-863 548 601
JACGEL010101156	RepeatMasker	dispersed_repeat	719	787	232	+	.	Name=LTR/Gypsy;Target=MDG1_I 4149 4216
JACGEL010010126	RepeatMasker	dispersed_repeat	2397	2450	250	+	.	Name=DNA/TcMar-Tc1;Target=Halyomorpha_halys-1_family-171 62 115
JACGEL010101334	RepeatMasker	dispersed_repeat	245	284	17	+	.	Name=Simple_repeat;Target=(TTTCTCC)n 1 38
JACGEL010101494	RepeatMasker	dispersed_repeat	678	714	230	-	.	Name=DNA/TcMar-Tc1;Target=Halyomorpha_halys-5_family-1695 984 948
JACGEL010101766	RepeatMasker	dispersed_repeat	17	86	272	-	.	Name=DNA/Sola-2;Target=Halyomorpha_halys-4_family-640 74 1
JACGEL010103017	RepeatMasker	dispersed_repeat	747	809	259	+	.	Name=DNA/Sola-2;Target=Halyomorpha_halys-5_family-687 34 95
JACGEL010001017	RepeatMasker	dispersed_repeat	2760	2863	293	-	.	Name=DNA/TcMar-Mariner;Target=Halyomorpha_halys-1_family-783 176 56
JACGEL010102143	RepeatMasker	dispersed_repeat	38	78	13	+	.	Name=Simple_repeat;Target=(TTA)n 1 42
JACGEL010102204	RepeatMasker	dispersed_repeat	112	143	15	+	.	Name=Simple_repeat;Target=(AAAT)n 1 30
JACGEL010102262	RepeatMasker	dispersed_repeat	741	830	322	+	.	Name=Unknown;Target=Halyomorpha_halys-5_family-2362 5 93
JACGEL010102404	RepeatMasker	dispersed_repeat	47	98	269	-	.	Name=LINE/L2;Target=Halyomorpha_halys-1_family-478 357 309
JACGEL010001022	RepeatMasker	dispersed_repeat	426	508	239	+	.	Name=DNA/hAT-Ac;Target=Halyomorpha_halys-1_family-132 35 114
JACGEL010102697	RepeatMasker	dispersed_repeat	4	69	275	-	.	Name=LINE/R1;Target=Halyomorpha_halys-1_family-449 572 509
JACGEL010102550	RepeatMasker	dispersed_repeat	129	288	267	-	.	Name=Unknown;Target=Halyomorpha_halys-5_family-11 1892 1740
JACGEL010102717	RepeatMasker	dispersed_repeat	264	333	245	-	.	Name=LINE/L2;Target=Halyomorpha_halys-1_family-478 387 315
JACGEL010102809	RepeatMasker	dispersed_repeat	780	846	242	+	.	Name=Unknown;Target=Halyomorpha_halys-6_family-1133 36 102
JACGEL010102922	RepeatMasker	dispersed_repeat	260	300	14	+	.	Name=Low_complexity;Target=A-rich 1 40
JACGEL010010294	RepeatMasker	dispersed_repeat	921	971	261	-	.	Name=LINE/Penelope;Target=Halyomorpha_halys-5_family-3067 816 766
JACGEL010103041	RepeatMasker	dispersed_repeat	730	778	233	-	.	Name=DNA/TcMar-Tc1;Target=Halyomorpha_halys-5_family-3642 846 800
JACGEL010103351	RepeatMasker	dispersed_repeat	155	205	15	+	.	Name=Low_complexity;Target=A-rich 1 55
JACGEL010103355	RepeatMasker	dispersed_repeat	789	843	12	+	.	Name=Simple_repeat;Target=(TAATA)n 1 52
JACGEL010103475	RepeatMasker	dispersed_repeat	3	112	284	-	.	Name=Unknown;Target=Halyomorpha_halys-5_family-1039 1678 1569
JACGEL010103590	RepeatMasker	dispersed_repeat	381	446	278	+	.	Name=DNA/hAT-Blackjack;Target=Halyomorpha_halys-6_family-3656 1 66
JACGEL010103633	RepeatMasker	dispersed_repeat	326	356	243	-	.	Name=LINE/I-Jockey;Target=TAHRE 2467 2437
JACGEL010103682	RepeatMasker	dispersed_repeat	74	126	282	-	.	Name=Unknown;Target=Halyomorpha_halys-6_family-223 939 887
JACGEL010103710	RepeatMasker	dispersed_repeat	63	108	281	-	.	Name=Unknown;Target=Halyomorpha_halys-5_family-2686 48 2
JACGEL010010361	RepeatMasker	dispersed_repeat	820	939	21	+	.	Name=Simple_repeat;Target=(TAATATA)n 1 121
JACGEL010103761	RepeatMasker	dispersed_repeat	732	753	12	+	.	Name=Simple_repeat;Target=(AATT)n 1 24
JACGEL010104269	RepeatMasker	dispersed_repeat	229	270	14	+	.	Name=Simple_repeat;Target=(AATAA)n 1 43
JACGEL010104646	RepeatMasker	dispersed_repeat	496	525	12	+	.	Name=Simple_repeat;Target=(TAA)n 1 30
JACGEL010104656	RepeatMasker	dispersed_repeat	1	29	11	+	.	Name=Simple_repeat;Target=(TAATAT)n 1 31
JACGEL010104836	RepeatMasker	dispersed_repeat	372	421	250	+	.	Name=LINE/I-Jockey;Target=G4_DM 2575 2623
JACGEL010104957	RepeatMasker	dispersed_repeat	45	110	256	-	.	Name=LINE/I-Jockey;Target=DOC4_DM 2247 2176
JACGEL010010519	RepeatMasker	dispersed_repeat	1011	1094	253	+	.	Name=SINE/tRNA;Target=Halyomorpha_halys-3_family-34 105 193
JACGEL010105230	RepeatMasker	dispersed_repeat	576	663	232	+	.	Name=Unknown;Target=Halyomorpha_halys-3_family-220 181 269
JACGEL010105349	RepeatMasker	dispersed_repeat	689	820	323	+	.	Name=Unknown;Target=Halyomorpha_halys-5_family-1039 1634 1765
JACGEL010105383	RepeatMasker	dispersed_repeat	467	506	255	+	.	Name=LINE/L2;Target=Halyomorpha_halys-1_family-478 330 369
JACGEL010105622	RepeatMasker	dispersed_repeat	33	76	12	+	.	Name=Simple_repeat;Target=(AATTT)n 1 44
JACGEL010010557	RepeatMasker	dispersed_repeat	1343	1389	12	+	.	Name=Low_complexity;Target=A-rich 1 50
JACGEL010105655	RepeatMasker	dispersed_repeat	779	836	258	+	.	Name=DNA/Sola-2;Target=Halyomorpha_halys-5_family-687 34 90
JACGEL010105982	RepeatMasker	dispersed_repeat	472	527	225	+	.	Name=DNA/P;Target=PROTOP 3885 3935
JACGEL010106025	RepeatMasker	dispersed_repeat	157	211	232	-	.	Name=LINE/I-Jockey;Target=G5_DM 3774 3718
JACGEL010106055	RepeatMasker	dispersed_repeat	496	531	13	+	.	Name=Simple_repeat;Target=(TTAATT)n 1 33
JACGEL010106076	RepeatMasker	dispersed_repeat	474	517	13	+	.	Name=Simple_repeat;Target=(ATTAAT)n 1 45
JACGEL010010612	RepeatMasker	dispersed_repeat	963	989	12	+	.	Name=Simple_repeat;Target=(AATGA)n 1 28
JACGEL010106175	RepeatMasker	dispersed_repeat	386	541	19	+	.	Name=Simple_repeat;Target=(AAT)n 1 157
JACGEL010106224	RepeatMasker	dispersed_repeat	574	627	13	+	.	Name=Low_complexity;Target=A-rich 1 58
JACGEL010106284	RepeatMasker	dispersed_repeat	139	186	13	+	.	Name=Simple_repeat;Target=(ATTAATT)n 1 47
JACGEL010106545	RepeatMasker	dispersed_repeat	466	529	15	+	.	Name=Low_complexity;Target=A-rich 1 62
JACGEL010106709	RepeatMasker	dispersed_repeat	119	166	15	+	.	Name=Simple_repeat;Target=(ATAAT)n 1 46
JACGEL010106893	RepeatMasker	dispersed_repeat	362	400	246	-	.	Name=Unknown;Target=Halyomorpha_halys-3_family-4 116 79
JACGEL010107039	RepeatMasker	dispersed_repeat	229	266	14	+	.	Name=Low_complexity;Target=A-rich 1 38
JACGEL010107104	RepeatMasker	dispersed_repeat	679	717	12	+	.	Name=Simple_repeat;Target=(TTAAT)n 1 39
JACGEL010107331	RepeatMasker	dispersed_repeat	591	640	228	+	.	Name=DNA/CMC-EnSpm;Target=Halyomorpha_halys-6_family-207 1 50
JACGEL010107384	RepeatMasker	dispersed_repeat	482	531	331	-	.	Name=DNA/TcMar-Tc1;Target=Mariner2_DM 912 863
JACGEL010107395	RepeatMasker	dispersed_repeat	352	388	234	+	.	Name=DNA/TcMar-Mariner;Target=Halyomorpha_halys-1_family-783 155 196
JACGEL010010737	RepeatMasker	dispersed_repeat	533	575	266	+	.	Name=Unknown;Target=Halyomorpha_halys-5_family-2108 121 163
JACGEL010010744	RepeatMasker	dispersed_repeat	562	604	265	-	.	Name=Unknown;Target=Halyomorpha_halys-4_family-335 49 7
JACGEL010107475	RepeatMasker	dispersed_repeat	597	654	257	+	.	Name=DNA/hAT-Charlie;Target=Halyomorpha_halys-5_family-2994 254 310
JACGEL010001076	RepeatMasker	dispersed_repeat	478	527	257	-	.	Name=LINE/L2;Target=Halyomorpha_halys-1_family-559 83 42
JACGEL010107695	RepeatMasker	dispersed_repeat	668	735	17	+	.	Name=Simple_repeat;Target=(AAT)n 1 67
JACGEL010010784	RepeatMasker	dispersed_repeat	1072	1107	236	-	.	Name=LINE/I-Jockey;Target=BS2 4367 4332
JACGEL010107890	RepeatMasker	dispersed_repeat	725	786	245	+	.	Name=DNA/Sola-2;Target=Halyomorpha_halys-5_family-687 34 95
JACGEL010107926	RepeatMasker	dispersed_repeat	26	182	32	+	.	Name=Simple_repeat;Target=(TTTA)n 1 156
JACGEL010107926	RepeatMasker	dispersed_repeat	265	332	25	+	.	Name=Simple_repeat;Target=(TATTT)n 1 63
JACGEL010010790	RepeatMasker	dispersed_repeat	1089	1122	12	+	.	Name=Simple_repeat;Target=(TTTTA)n 1 35
JACGEL010108025	RepeatMasker	dispersed_repeat	615	679	249	-	.	Name=LINE/I-Jockey;Target=BS2 3802 3738
JACGEL010010800	RepeatMasker	dispersed_repeat	920	1004	241	-	.	Name=Unknown;Target=Halyomorpha_halys-5_family-1039 761 676
JACGEL010108045	RepeatMasker	dispersed_repeat	781	822	248	+	.	Name=Unknown;Target=Halyomorpha_halys-5_family-3452 268 309
JACGEL010010816	RepeatMasker	dispersed_repeat	1011	1066	229	+	.	Name=DNA/TcMar-Mariner;Target=Halyomorpha_halys-1_family-255 1201 1257
JACGEL010108343	RepeatMasker	dispersed_repeat	573	671	245	+	.	Name=LINE/I-Jockey;Target=FW3_DM 2423 2521
JACGEL010010872	RepeatMasker	dispersed_repeat	2163	2187	13	+	.	Name=Simple_repeat;Target=(TTCA)n 1 26
JACGEL010010844	RepeatMasker	dispersed_repeat	2427	2475	260	-	.	Name=LINE/L2;Target=Halyomorpha_halys-1_family-478 378 330
JACGEL010108672	RepeatMasker	dispersed_repeat	327	365	14	+	.	Name=Simple_repeat;Target=(AATT)n 1 37
JACGEL010108672	RepeatMasker	dispersed_repeat	453	500	15	+	.	Name=Simple_repeat;Target=(AATT)n 1 52
JACGEL010108999	RepeatMasker	dispersed_repeat	3	94	283	-	.	Name=Unknown;Target=Halyomorpha_halys-5_family-315 114 24
JACGEL010109105	RepeatMasker	dispersed_repeat	721	750	244	+	.	Name=LINE/I-Jockey;Target=LINEJ1_DM 3966 3995
JACGEL010109356	RepeatMasker	dispersed_repeat	78	156	238	-	.	Name=DNA/TcMar-Tc1;Target=FB4_DM 1897 1831
JACGEL010109465	RepeatMasker	dispersed_repeat	688	727	225	-	.	Name=Unknown;Target=Halyomorpha_halys-5_family-3334 485 447
JACGEL010010965	RepeatMasker	dispersed_repeat	776	878	241	+	.	Name=DNA/hAT-Charlie;Target=Halyomorpha_halys-5_family-257 436 554
JACGEL010010965	RepeatMasker	dispersed_repeat	1620	1675	13	+	.	Name=Simple_repeat;Target=(AAT)n 1 53
JACGEL010109684	RepeatMasker	dispersed_repeat	594	656	225	+	.	Name=SINE/tRNA-Deu-L2;Target=LmeSINE1c 10 72
JACGEL010109978	RepeatMasker	dispersed_repeat	82	144	326	-	.	Name=Unknown;Target=Halyomorpha_halys-5_family-2517 905 841
JACGEL010110635	RepeatMasker	dispersed_repeat	32	80	261	-	.	Name=Unknown;Target=Halyomorpha_halys-5_family-3452 316 268
JACGEL010110671	RepeatMasker	dispersed_repeat	53	147	324	+	.	Name=DNA/hAT-Blackjack;Target=Halyomorpha_halys-6_family-3656 4 97
JACGEL010110800	RepeatMasker	dispersed_repeat	7	79	308	-	.	Name=LTR/Gypsy;Target=Gypsy5_I 3203 3130
JACGEL010011080	RepeatMasker	dispersed_repeat	609	663	239	+	.	Name=LINE/I-Jockey;Target=Jockey2 2247 2301
JACGEL010011095	RepeatMasker	dispersed_repeat	1932	1981	306	+	.	Name=DNA/TcMar-Tc1;Target=Mariner2_DM 59 108
JACGEL010011099	RepeatMasker	dispersed_repeat	818	873	12	+	.	Name=Simple_repeat;Target=(AACATTAA)n 1 60
JACGEL010011110	RepeatMasker	dispersed_repeat	491	541	14	+	.	Name=Simple_repeat;Target=(TATTT)n 1 49
JACGEL010111393	RepeatMasker	dispersed_repeat	2	68	247	+	.	Name=Unknown;Target=Halyomorpha_halys-6_family-1133 36 102
JACGEL010111539	RepeatMasker	dispersed_repeat	145	189	278	-	.	Name=Unknown;Target=Halyomorpha_halys-4_family-335 50 6
JACGEL010112712	RepeatMasker	dispersed_repeat	1	51	352	+	.	Name=DNA/TcMar-Tc1;Target=Mariner2_DM 862 912
JACGEL010111870	RepeatMasker	dispersed_repeat	159	207	227	+	.	Name=LTR/Gypsy;Target=Invader6_I 387 435
JACGEL010111873	RepeatMasker	dispersed_repeat	231	305	241	+	.	Name=LINE/L2;Target=Halyomorpha_halys-1_family-478 330 397
JACGEL010111887	RepeatMasker	dispersed_repeat	110	163	227	-	.	Name=LINE/I-Jockey;Target=TAHRE 5492 5439
JACGEL010111899	RepeatMasker	dispersed_repeat	124	165	250	-	.	Name=LINE/I-Jockey;Target=G4_DM 2621 2580
JACGEL010111962	RepeatMasker	dispersed_repeat	242	274	16	+	.	Name=Simple_repeat;Target=(TAAT)n 1 33
JACGEL010011197	RepeatMasker	dispersed_repeat	2091	2135	14	+	.	Name=Simple_repeat;Target=(TGACAGA)n 1 45
JACGEL010112340	RepeatMasker	dispersed_repeat	394	432	12	+	.	Name=Low_complexity;Target=A-rich 1 37
JACGEL010112492	RepeatMasker	dispersed_repeat	538	587	329	+	.	Name=DNA/TcMar-Tc1;Target=Mariner2_DM 699 752
JACGEL010112972	RepeatMasker	dispersed_repeat	1	118	279	+	.	Name=Unknown;Target=Halyomorpha_halys-5_family-2686 1003 1134
JACGEL010113038	RepeatMasker	dispersed_repeat	375	407	15	+	.	Name=Low_complexity;Target=A-rich 1 33
JACGEL010113134	RepeatMasker	dispersed_repeat	405	467	233	-	.	Name=LINE/I-Jockey;Target=G3_DM 3608 3546
JACGEL010113202	RepeatMasker	dispersed_repeat	217	251	230	+	.	Name=DNA/TcMar-Mariner;Target=Halyomorpha_halys-6_family-818 241 275
JACGEL010001132	RepeatMasker	dispersed_repeat	3668	3709	232	-	.	Name=Unknown;Target=Halyomorpha_halys-5_family-121 255 214
JACGEL010011373	RepeatMasker	dispersed_repeat	879	918	230	+	.	Name=LTR/Gypsy;Target=Gypsy7_I 2866 2901
JACGEL010011359	RepeatMasker	dispersed_repeat	1941	2002	16	+	.	Name=Simple_repeat;Target=(ATATTT)n 1 65
JACGEL010113609	RepeatMasker	dispersed_repeat	321	403	382	+	.	Name=DNA/TcMar-Mariner;Target=Halyomorpha_halys-1_family-707 29 120
JACGEL010011383	RepeatMasker	dispersed_repeat	352	406	229	-	.	Name=LINE/I-Jockey;Target=BS 4045 3991
JACGEL010113881	RepeatMasker	dispersed_repeat	4	108	307	-	.	Name=LINE/R1;Target=DMRT1C 4173 4063
JACGEL010113908	RepeatMasker	dispersed_repeat	631	662	267	-	.	Name=DNA;Target=Halyomorpha_halys-1_family-734 52 21
JACGEL010113908	RepeatMasker	dispersed_repeat	663	787	260	+	.	Name=Unknown;Target=Halyomorpha_halys-5_family-2686 16 170
JACGEL010000113	RepeatMasker	dispersed_repeat	1928	1992	257	+	.	Name=LTR/Gypsy;Target=MDG1_I 2695 2762
JACGEL010114141	RepeatMasker	dispersed_repeat	701	767	229	+	.	Name=Unknown;Target=Halyomorpha_halys-6_family-1133 36 102
JACGEL010114242	RepeatMasker	dispersed_repeat	640	676	16	+	.	Name=Low_complexity;Target=A-rich 1 36
JACGEL010114328	RepeatMasker	dispersed_repeat	475	563	285	+	.	Name=LTR/Gypsy;Target=IDEFIX_I 4476 4563
JACGEL010011431	RepeatMasker	dispersed_repeat	2348	2393	13	+	.	Name=Simple_repeat;Target=(GTGTTA)n 1 48
JACGEL010114344	RepeatMasker	dispersed_repeat	51	114	232	+	.	Name=LTR/Gypsy;Target=Invader3_I 1510 1568
JACGEL010114420	RepeatMasker	dispersed_repeat	384	452	239	+	.	Name=DNA/TcMar-Mariner;Target=Halyomorpha_halys-6_family-2440 8 72
JACGEL010114547	RepeatMasker	dispersed_repeat	63	84	12	+	.	Name=Simple_repeat;Target=(TATT)n 1 22
JACGEL010114844	RepeatMasker	dispersed_repeat	16	86	244	-	.	Name=DNA/hAT-Ac;Target=Halyomorpha_halys-1_family-132 283 196
JACGEL010114855	RepeatMasker	dispersed_repeat	315	392	290	-	.	Name=DNA/TcMar-Tc1;Target=Halyomorpha_halys-5_family-1695 1027 950
JACGEL010114880	RepeatMasker	dispersed_repeat	145	195	248	+	.	Name=LINE/Dong-R4;Target=Halyomorpha_halys-6_family-274 565 615
JACGEL010011489	RepeatMasker	dispersed_repeat	1372	1433	247	+	.	Name=Unknown;Target=Halyomorpha_halys-1_family-105 44 103
JACGEL010114954	RepeatMasker	dispersed_repeat	615	662	17	+	.	Name=Low_complexity;Target=GA-rich 1 48
JACGEL010011531	RepeatMasker	dispersed_repeat	26	76	235	-	.	Name=LINE/I-Jockey;Target=DOC6_DM 3376 3326
JACGEL010011538	RepeatMasker	dispersed_repeat	600	646	250	-	.	Name=LINE/R1-LOA;Target=Halyomorpha_halys-1_family-546 361 315
JACGEL010115578	RepeatMasker	dispersed_repeat	678	735	231	+	.	Name=Unknown;Target=Halyomorpha_halys-6_family-58 25 90
JACGEL010115640	RepeatMasker	dispersed_repeat	402	444	15	+	.	Name=Low_complexity;Target=A-rich 1 40
JACGEL010115720	RepeatMasker	dispersed_repeat	356	426	247	+	.	Name=LINE/L2;Target=Halyomorpha_halys-1_family-478 309 378
JACGEL010115823	RepeatMasker	dispersed_repeat	654	710	242	+	.	Name=LINE/L2;Target=Halyomorpha_halys-1_family-478 323 378
JACGEL010115895	RepeatMasker	dispersed_repeat	735	776	248	+	.	Name=Unknown;Target=Halyomorpha_halys-5_family-3452 268 309
JACGEL010115992	RepeatMasker	dispersed_repeat	247	299	12	+	.	Name=Simple_repeat;Target=(ATATTT)n 1 54
JACGEL010011603	RepeatMasker	dispersed_repeat	26	110	278	-	.	Name=Unknown;Target=Halyomorpha_halys-5_family-1039 1700 1620
JACGEL010011660	RepeatMasker	dispersed_repeat	898	963	247	-	.	Name=LINE/Dong-R4;Target=Halyomorpha_halys-5_family-2725 98 30
JACGEL010116699	RepeatMasker	dispersed_repeat	359	401	13	+	.	Name=Simple_repeat;Target=(TTATTT)n 1 44
JACGEL010116727	RepeatMasker	dispersed_repeat	669	750	258	-	.	Name=RC/Helitron;Target=Halyomorpha_halys-5_family-1622 156 75
JACGEL010116596	RepeatMasker	dispersed_repeat	66	101	13	+	.	Name=Low_complexity;Target=A-rich 1 36
JACGEL010116811	RepeatMasker	dispersed_repeat	1	32	255	-	.	Name=Unknown;Target=Halyomorpha_halys-5_family-2686 44 13
JACGEL010011693	RepeatMasker	dispersed_repeat	148	207	304	-	.	Name=LINE/Penelope;Target=Halyomorpha_halys-5_family-3067 816 757
JACGEL010117010	RepeatMasker	dispersed_repeat	649	692	287	+	.	Name=Unknown;Target=Halyomorpha_halys-4_family-335 6 49
JACGEL010117143	RepeatMasker	dispersed_repeat	140	176	243	-	.	Name=LINE/I-Jockey;Target=G5_DM 3918 3886
JACGEL010011742	RepeatMasker	dispersed_repeat	1655	1688	12	+	.	Name=Simple_repeat;Target=(TTAT)n 1 34
JACGEL010117394	RepeatMasker	dispersed_repeat	721	767	260	+	.	Name=Unknown;Target=Halyomorpha_halys-5_family-3452 268 314
JACGEL010011749	RepeatMasker	dispersed_repeat	1694	1755	259	+	.	Name=DNA/hAT-Ac;Target=Halyomorpha_halys-5_family-5677 22 85
JACGEL010117586	RepeatMasker	dispersed_repeat	531	599	331	-	.	Name=LINE/R1;Target=Halyomorpha_halys-1_family-394 237 170
JACGEL010117657	RepeatMasker	dispersed_repeat	598	640	292	+	.	Name=Unknown;Target=Halyomorpha_halys-5_family-2686 9 51
JACGEL010117746	RepeatMasker	dispersed_repeat	198	248	17	+	.	Name=Simple_repeat;Target=(AT)n 1 56
JACGEL010011779	RepeatMasker	dispersed_repeat	109	172	258	-	.	Name=LINE/CR1;Target=DMCR1A 3257 3194
JACGEL010117783	RepeatMasker	dispersed_repeat	395	473	271	+	.	Name=DNA/hAT-Charlie;Target=Halyomorpha_halys-5_family-257 304 382
JACGEL010117875	RepeatMasker	dispersed_repeat	154	188	11	+	.	Name=Simple_repeat;Target=(ATTTTA)n 1 35
JACGEL010118045	RepeatMasker	dispersed_repeat	622	664	13	+	.	Name=Simple_repeat;Target=(TTTTAT)n 1 41
JACGEL010118065	RepeatMasker	dispersed_repeat	351	399	12	+	.	Name=Simple_repeat;Target=(ATTTTA)n 1 49
JACGEL010118090	RepeatMasker	dispersed_repeat	706	764	241	+	.	Name=DNA/Sola-2;Target=Halyomorpha_halys-5_family-687 34 91
JACGEL010118107	RepeatMasker	dispersed_repeat	605	631	12	+	.	Name=Simple_repeat;Target=(TTTAA)n 1 27
JACGEL010118141	RepeatMasker	dispersed_repeat	15	63	246	+	.	Name=LINE/I-Jockey;Target=TART_B1 6012 6060;Note=There is a higher-scoring match whose domain partly (<80%) includes the domain of this match
JACGEL010118141	RepeatMasker	dispersed_repeat	30	68	275	+	.	Name=LINE/I-Jockey;Target=TART-A 8781 8819
JACGEL010118208	RepeatMasker	dispersed_repeat	655	684	239	+	.	Name=Unknown;Target=Halyomorpha_halys-5_family-2686 9 38
JACGEL010011848	RepeatMasker	dispersed_repeat	2140	2199	334	-	.	Name=LINE/Penelope;Target=Halyomorpha_halys-5_family-3067 816 757
JACGEL010118572	RepeatMasker	dispersed_repeat	598	742	336	+	.	Name=Unknown;Target=Halyomorpha_halys-5_family-1039 1621 1765
JACGEL010118758	RepeatMasker	dispersed_repeat	677	731	245	-	.	Name=LINE/L2;Target=Halyomorpha_halys-5_family-2030 712 654
JACGEL010118883	RepeatMasker	dispersed_repeat	589	627	12	+	.	Name=Simple_repeat;Target=(TAATA)n 1 40
JACGEL010118985	RepeatMasker	dispersed_repeat	300	343	245	-	.	Name=Unknown;Target=Halyomorpha_halys-4_family-1074 62 19
JACGEL010119002	RepeatMasker	dispersed_repeat	452	499	227	-	.	Name=DNA/CMC-EnSpm;Target=Halyomorpha_halys-6_family-207 136 89
JACGEL010119404	RepeatMasker	dispersed_repeat	311	427	240	-	.	Name=LINE/CR1;Target=DMCR1A 3321 3202
JACGEL010119413	RepeatMasker	dispersed_repeat	47	124	294	+	.	Name=rRNA;Target=LSU-rRNA_Hsa 3683 3753
JACGEL010119500	RepeatMasker	dispersed_repeat	715	756	311	-	.	Name=DNA/TcMar-Tc1;Target=Mariner2_DM 912 871
JACGEL010000119	RepeatMasker	dispersed_repeat	7573	7639	229	-	.	Name=Unknown;Target=Halyomorpha_halys-6_family-1133 102 36
JACGEL010011999	RepeatMasker	dispersed_repeat	1603	1661	256	+	.	Name=DNA/TcMar-Tigger;Target=Halyomorpha_halys-6_family-897 288 345
JACGEL010012000	RepeatMasker	dispersed_repeat	365	414	248	+	.	Name=SINE/tRNA;Target=Halyomorpha_halys-1_family-137 20 71
JACGEL010120091	RepeatMasker	dispersed_repeat	12	59	14	+	.	Name=Simple_repeat;Target=(TTA)n 1 50
JACGEL010120142	RepeatMasker	dispersed_repeat	328	382	13	+	.	Name=Low_complexity;Target=A-rich 1 51
JACGEL010012020	RepeatMasker	dispersed_repeat	1246	1285	13	+	.	Name=Low_complexity;Target=A-rich 1 39
JACGEL010120514	RepeatMasker	dispersed_repeat	1	82	269	-	.	Name=DNA/Sola-2;Target=Halyomorpha_halys-5_family-687 91 7
JACGEL010120519	RepeatMasker	dispersed_repeat	509	566	13	+	.	Name=Low_complexity;Target=A-rich 1 54
JACGEL010120688	RepeatMasker	dispersed_repeat	421	460	12	+	.	Name=Simple_repeat;Target=(TTTTAA)n 1 40
JACGEL010012072	RepeatMasker	dispersed_repeat	450	482	13	+	.	Name=Simple_repeat;Target=(AATTAA)n 1 35
JACGEL010120802	RepeatMasker	dispersed_repeat	8	63	13	+	.	Name=Simple_repeat;Target=(TATATAA)n 1 59
JACGEL010120906	RepeatMasker	dispersed_repeat	5	94	232	-	.	Name=SINE/tRNA;Target=Halyomorpha_halys-5_family-1803 203 115
JACGEL010120930	RepeatMasker	dispersed_repeat	180	228	14	+	.	Name=Simple_repeat;Target=(TATAT)n 1 49
JACGEL010001192	RepeatMasker	dispersed_repeat	4469	4533	234	+	.	Name=DNA/TcMar-Tc1;Target=Halyomorpha_halys-1_family-171 1 65
JACGEL010121229	RepeatMasker	dispersed_repeat	96	160	13	+	.	Name=Low_complexity;Target=A-rich 1 61
JACGEL010121245	RepeatMasker	dispersed_repeat	16	89	12	+	.	Name=Low_complexity;Target=A-rich 1 72
JACGEL010012128	RepeatMasker	dispersed_repeat	2325	2386	12	+	.	Name=Simple_repeat;Target=(AATAT)n 1 64
JACGEL010121534	RepeatMasker	dispersed_repeat	6	92	259	-	.	Name=Unknown;Target=Halyomorpha_halys-5_family-1039 771 685
JACGEL010121539	RepeatMasker	dispersed_repeat	607	671	266	-	.	Name=LINE/I-Jockey;Target=LINEJ1_DM 4003 3966
JACGEL010121780	RepeatMasker	dispersed_repeat	456	500	22	+	.	Name=Simple_repeat;Target=(TTTTGC)n 1 47
JACGEL010121799	RepeatMasker	dispersed_repeat	38	219	325	+	.	Name=Unknown;Target=Halyomorpha_halys-5_family-2686 867 1054
JACGEL010012179	RepeatMasker	dispersed_repeat	725	805	15	+	.	Name=Low_complexity;Target=A-rich 1 78
JACGEL010121845	RepeatMasker	dispersed_repeat	2	44	255	-	.	Name=Unknown;Target=Halyomorpha_halys-5_family-3452 310 268
JACGEL010121981	RepeatMasker	dispersed_repeat	696	730	13	+	.	Name=Simple_repeat;Target=(TTATA)n 1 37
JACGEL010122028	RepeatMasker	dispersed_repeat	482	544	244	+	.	Name=LINE/I-Jockey;Target=DOC5_DM 3619 3681
JACGEL010122040	RepeatMasker	dispersed_repeat	523	575	245	-	.	Name=LINE/I-Jockey;Target=Jockey2 495 441
JACGEL010122196	RepeatMasker	dispersed_repeat	126	157	13	+	.	Name=Low_complexity;Target=A-rich 1 30
JACGEL010122203	RepeatMasker	dispersed_repeat	263	304	14	+	.	Name=Simple_repeat;Target=(AAC)n 1 44
JACGEL010012281	RepeatMasker	dispersed_repeat	95	136	226	-	.	Name=Unknown;Target=Halyomorpha_halys-5_family-107 185 146
JACGEL010122371	RepeatMasker	dispersed_repeat	286	323	225	+	.	Name=LTR/Gypsy;Target=Gypsy2-I_DM 1206 1244
JACGEL010122596	RepeatMasker	dispersed_repeat	65	144	305	-	.	Name=Unknown;Target=Halyomorpha_halys-5_family-2362 93 15
JACGEL010122661	RepeatMasker	dispersed_repeat	658	726	250	-	.	Name=Unknown;Target=Halyomorpha_halys-5_family-2686 987 918
JACGEL010122739	RepeatMasker	dispersed_repeat	678	739	278	+	.	Name=DNA/Sola-2;Target=Halyomorpha_halys-5_family-687 31 91
JACGEL010123125	RepeatMasker	dispersed_repeat	101	177	14	+	.	Name=Low_complexity;Target=A-rich 1 77
JACGEL010123167	RepeatMasker	dispersed_repeat	482	554	16	+	.	Name=Simple_repeat;Target=(TTAA)n 1 66
JACGEL010123248	RepeatMasker	dispersed_repeat	137	210	309	+	.	Name=LINE/Dong-R4;Target=Halyomorpha_halys-6_family-274 533 611
JACGEL010012329	RepeatMasker	dispersed_repeat	2113	2207	273	-	.	Name=DNA/TcMar-Tc1;Target=Halyomorpha_halys-1_family-177 337 234
JACGEL010012329	RepeatMasker	dispersed_repeat	2270	2325	313	-	.	Name=DNA/TcMar-Tc1;Target=Halyomorpha_halys-1_family-177 238 177
JACGEL010012329	RepeatMasker	dispersed_repeat	2362	2418	285	-	.	Name=DNA/TcMar-Tc1;Target=Halyomorpha_halys-1_family-177 234 177
JACGEL010001231	RepeatMasker	dispersed_repeat	4551	4611	301	+	.	Name=DNA/TcMar-Tc1;Target=Mariner2_DM 842 902
JACGEL010001238	RepeatMasker	dispersed_repeat	3297	3354	225	+	.	Name=LINE/I-Jockey;Target=DOC2_DM 1407 1464
JACGEL010123933	RepeatMasker	dispersed_repeat	455	498	11	+	.	Name=Low_complexity;Target=A-rich 1 49
JACGEL010123850	RepeatMasker	dispersed_repeat	357	424	16	+	.	Name=Simple_repeat;Target=(TTTAA)n 1 70
JACGEL010123951	RepeatMasker	dispersed_repeat	650	705	242	+	.	Name=Unknown;Target=Halyomorpha_halys-1_family-680 87 142
JACGEL010124256	RepeatMasker	dispersed_repeat	159	201	15	+	.	Name=Simple_repeat;Target=(TCATTT)n 1 40
JACGEL010124425	RepeatMasker	dispersed_repeat	691	730	306	-	.	Name=DNA/TcMar-Tc1;Target=Mariner2_DM 912 873
JACGEL010124479	RepeatMasker	dispersed_repeat	312	352	261	+	.	Name=Unknown;Target=Halyomorpha_halys-5_family-2686 3 43
JACGEL010124565	RepeatMasker	dispersed_repeat	385	490	232	+	.	Name=Unknown;Target=Halyomorpha_halys-6_family-1595 136 241
JACGEL010125214	RepeatMasker	dispersed_repeat	90	134	226	+	.	Name=LTR/Pao;Target=Halyomorpha_halys-5_family-362 2454 2499
JACGEL010125341	RepeatMasker	dispersed_repeat	665	725	311	-	.	Name=DNA/TcMar-Mariner;Target=Halyomorpha_halys-5_family-682 345 285
JACGEL010125362	RepeatMasker	dispersed_repeat	410	468	252	+	.	Name=DNA/TcMar-Tc1;Target=Halyomorpha_halys-5_family-1695 471 531
JACGEL010125706	RepeatMasker	dispersed_repeat	477	538	15	+	.	Name=Low_complexity;Target=A-rich 1 60
JACGEL010012650	RepeatMasker	dispersed_repeat	423	462	231	-	.	Name=LINE/I-Jockey;Target=DOC6_DM 3359 3320
JACGEL010126623	RepeatMasker	dispersed_repeat	281	372	20	+	.	Name=Simple_repeat;Target=(AATATTA)n 1 86
JACGEL010126661	RepeatMasker	dispersed_repeat	602	640	274	+	.	Name=Unknown;Target=Halyomorpha_halys-5_family-2686 10 48
JACGEL010126830	RepeatMasker	dispersed_repeat	571	630	227	+	.	Name=LINE/L2;Target=Halyomorpha_halys-1_family-478 328 387
JACGEL010126851	RepeatMasker	dispersed_repeat	652	716	235	-	.	Name=SINE/tRNA-Deu-RTE;Target=Halyomorpha_halys-1_family-142 86 22
JACGEL010127081	RepeatMasker	dispersed_repeat	419	480	22	+	.	Name=Simple_repeat;Target=(AATTT)n 1 60
JACGEL010127178	RepeatMasker	dispersed_repeat	173	279	17	+	.	Name=Low_complexity;Target=A-rich 1 103
JACGEL010127277	RepeatMasker	dispersed_repeat	35	96	274	-	.	Name=Unknown;Target=Halyomorpha_halys-5_family-1039 1040 979
JACGEL010012738	RepeatMasker	dispersed_repeat	1835	1868	12	+	.	Name=Simple_repeat;Target=(TTATTT)n 1 32
JACGEL010012789	RepeatMasker	dispersed_repeat	1336	1386	264	+	.	Name=LINE/Dong-R4;Target=Halyomorpha_halys-6_family-274 559 609
JACGEL010001277	RepeatMasker	dispersed_repeat	3585	3630	247	+	.	Name=LTR/Gypsy;Target=DM412 5553 5599
JACGEL010128018	RepeatMasker	dispersed_repeat	242	284	233	+	.	Name=LINE/RTE-X;Target=Halyomorpha_halys-6_family-1481 819 861
JACGEL010128380	RepeatMasker	dispersed_repeat	472	504	15	+	.	Name=Simple_repeat;Target=(TAAT)n 1 32
JACGEL010126794	RepeatMasker	dispersed_repeat	434	503	14	+	.	Name=Simple_repeat;Target=(TTTA)n 1 74
JACGEL010128441	RepeatMasker	dispersed_repeat	128	169	13	+	.	Name=Simple_repeat;Target=(ATATAA)n 1 41
JACGEL010012851	RepeatMasker	dispersed_repeat	1610	1742	277	+	.	Name=LTR/Pao;Target=BEL_I 4806 4933
JACGEL010128763	RepeatMasker	dispersed_repeat	51	103	239	+	.	Name=LINE/I-Jockey;Target=FW2_DM 2693 2745
JACGEL010012911	RepeatMasker	dispersed_repeat	1929	1965	230	-	.	Name=DNA/TcMar-Mariner;Target=Halyomorpha_halys-1_family-783 196 160
JACGEL010129410	RepeatMasker	dispersed_repeat	63	107	256	-	.	Name=rRNA;Target=5S_DM 48 3
JACGEL010129428	RepeatMasker	dispersed_repeat	452	513	261	-	.	Name=Unknown;Target=Halyomorpha_halys-4_family-1529 174 110
JACGEL010129429	RepeatMasker	dispersed_repeat	433	498	229	-	.	Name=DNA/TcMar-Mariner;Target=Halyomorpha_halys-1_family-783 107 39
JACGEL010129561	RepeatMasker	dispersed_repeat	578	639	317	+	.	Name=DNA/TcMar-Tc1;Target=Mariner2_DM 1 62
JACGEL010129820	RepeatMasker	dispersed_repeat	172	208	12	+	.	Name=Simple_repeat;Target=(AATTTA)n 1 37
JACGEL010130011	RepeatMasker	dispersed_repeat	335	401	225	+	.	Name=Unknown;Target=Halyomorpha_halys-1_family-322 184 256
JACGEL010013003	RepeatMasker	dispersed_repeat	1099	1162	262	-	.	Name=DNA/TcMar-Tc1;Target=Mariner2_DM 620 557
JACGEL010130097	RepeatMasker	dispersed_repeat	198	222	13	+	.	Name=Simple_repeat;Target=(TTTAT)n 1 26
JACGEL010130163	RepeatMasker	dispersed_repeat	452	518	226	+	.	Name=Unknown;Target=Halyomorpha_halys-3_family-12 375 448
JACGEL010013032	RepeatMasker	dispersed_repeat	1083	1114	12	+	.	Name=Simple_repeat;Target=(AATA)n 1 32
JACGEL010130247	RepeatMasker	dispersed_repeat	3	45	255	-	.	Name=Unknown;Target=Halyomorpha_halys-5_family-3452 310 268
JACGEL010130622	RepeatMasker	dispersed_repeat	265	354	314	-	.	Name=DNA/hAT-Blackjack;Target=Halyomorpha_halys-6_family-3656 102 6
JACGEL010130636	RepeatMasker	dispersed_repeat	424	456	13	+	.	Name=Simple_repeat;Target=(ACTAA)n 1 36
JACGEL010130654	RepeatMasker	dispersed_repeat	520	578	14	+	.	Name=Low_complexity;Target=A-rich 1 56
JACGEL010130834	RepeatMasker	dispersed_repeat	7	146	318	-	.	Name=Unknown;Target=Halyomorpha_halys-5_family-1039 1794 1655
JACGEL010131024	RepeatMasker	dispersed_repeat	5	74	261	-	.	Name=LINE/R1;Target=Halyomorpha_halys-1_family-449 577 509
JACGEL010001308	RepeatMasker	dispersed_repeat	2126	2188	13	+	.	Name=Simple_repeat;Target=(TTTATT)n 1 62
JACGEL010131116	RepeatMasker	dispersed_repeat	653	693	16	+	.	Name=Simple_repeat;Target=(TAATTTA)n 1 41
JACGEL010131254	RepeatMasker	dispersed_repeat	49	88	11	+	.	Name=Simple_repeat;Target=(TAATATA)n 1 39
JACGEL010131272	RepeatMasker	dispersed_repeat	83	126	269	-	.	Name=DNA/TcMar-Tc1;Target=Mariner2_DM 49 1
JACGEL010131616	RepeatMasker	dispersed_repeat	238	283	235	+	.	Name=LINE/CR1;Target=DMCR1A 3197 3240
JACGEL010131684	RepeatMasker	dispersed_repeat	101	143	15	+	.	Name=Simple_repeat;Target=(TTTA)n 1 41
JACGEL010131731	RepeatMasker	dispersed_repeat	503	543	239	-	.	Name=LINE/L2;Target=Halyomorpha_halys-1_family-478 369 329
JACGEL010013179	RepeatMasker	dispersed_repeat	2248	2373	335	+	.	Name=Unknown;Target=Halyomorpha_halys-5_family-1039 1625 1750
JACGEL010013186	RepeatMasker	dispersed_repeat	873	959	226	-	.	Name=LINE/R1;Target=Halyomorpha_halys-1_family-365 139 55
JACGEL010013228	RepeatMasker	dispersed_repeat	1339	1379	12	+	.	Name=Low_complexity;Target=A-rich 1 39
JACGEL010001325	RepeatMasker	dispersed_repeat	424	476	271	+	.	Name=LINE/I-Jockey;Target=G3_DM 3551 3603
JACGEL010132745	RepeatMasker	dispersed_repeat	123	165	12	+	.	Name=Low_complexity;Target=A-rich 1 40
JACGEL010133452	RepeatMasker	dispersed_repeat	78	207	240	-	.	Name=DNA/hAT-Ac;Target=Halyomorpha_halys-5_family-5677 115 18
JACGEL010013389	RepeatMasker	dispersed_repeat	715	760	266	-	.	Name=LINE/I-Jockey;Target=G4_DM 2983 2938
JACGEL010013383	RepeatMasker	dispersed_repeat	30	126	285	-	.	Name=DNA/hAT-Blackjack;Target=Halyomorpha_halys-6_family-3656 101 5
JACGEL010133902	RepeatMasker	dispersed_repeat	225	306	15	+	.	Name=Simple_repeat;Target=(TAAT)n 1 81
JACGEL010013405	RepeatMasker	dispersed_repeat	30	73	246	-	.	Name=LINE/I-Jockey;Target=G5_DM 3776 3733;Note=There is a higher-scoring match whose domain partly (<80%) includes the domain of this match
JACGEL010013405	RepeatMasker	dispersed_repeat	41	93	254	-	.	Name=LINE/I-Jockey;Target=TART_B1 6059 6007
JACGEL010013411	RepeatMasker	dispersed_repeat	11	81	13	+	.	Name=Low_complexity;Target=A-rich 1 69
JACGEL010134174	RepeatMasker	dispersed_repeat	488	523	14	+	.	Name=Simple_repeat;Target=(TGA)n 1 36
JACGEL010013456	RepeatMasker	dispersed_repeat	1137	1178	274	+	.	Name=rRNA;Target=5S_DM 43 84
JACGEL010134661	RepeatMasker	dispersed_repeat	40	91	225	-	.	Name=Unknown;Target=Halyomorpha_halys-5_family-855 1403 1352
JACGEL010134694	RepeatMasker	dispersed_repeat	6	60	228	-	.	Name=LTR/Gypsy;Target=QUASIMODO_I 3078 3024
JACGEL010013471	RepeatMasker	dispersed_repeat	2264	2301	14	+	.	Name=Simple_repeat;Target=(TATT)n 1 37
JACGEL010013471	RepeatMasker	dispersed_repeat	2302	2311	12	+	.	Name=Simple_repeat;Target=(TATTTAT)n 1 42
JACGEL010135074	RepeatMasker	dispersed_repeat	638	677	262	-	.	Name=DNA/TcMar-Tc1;Target=Mariner2_DM 912 873
JACGEL010135175	RepeatMasker	dispersed_repeat	618	673	226	+	.	Name=LINE/I-Jockey;Target=DOC6_DM 3320 3375
JACGEL010013526	RepeatMasker	dispersed_repeat	553	646	228	-	.	Name=DNA/hAT-Tip100;Target=Halyomorpha_halys-6_family-1456 438 346
JACGEL010135584	RepeatMasker	dispersed_repeat	341	374	14	+	.	Name=Low_complexity;Target=A-rich 1 33
JACGEL010135711	RepeatMasker	dispersed_repeat	4	35	237	-	.	Name=Unknown;Target=Halyomorpha_halys-5_family-447 2260 2228
JACGEL010135918	RepeatMasker	dispersed_repeat	293	371	228	+	.	Name=Unknown;Target=Halyomorpha_halys-1_family-105 275 353
JACGEL010135791	RepeatMasker	dispersed_repeat	449	491	15	+	.	Name=Simple_repeat;Target=(TTTTTAC)n 1 41
JACGEL010135791	RepeatMasker	dispersed_repeat	492	498	13	+	.	Name=Simple_repeat;Target=(ATTTTAA)n 2 49
JACGEL010135802	RepeatMasker	dispersed_repeat	211	261	12	+	.	Name=Simple_repeat;Target=(AATT)n 1 52
JACGEL010001356	RepeatMasker	dispersed_repeat	2	57	12	+	.	Name=Simple_repeat;Target=(TTTTTA)n 1 52
JACGEL010136218	RepeatMasker	dispersed_repeat	36	87	12	+	.	Name=Low_complexity;Target=A-rich 1 47
JACGEL010013624	RepeatMasker	dispersed_repeat	1205	1254	16	+	.	Name=Simple_repeat;Target=(TAT)n 1 51
JACGEL010136496	RepeatMasker	dispersed_repeat	293	323	13	+	.	Name=Simple_repeat;Target=(TTTAA)n 1 33
JACGEL010136587	RepeatMasker	dispersed_repeat	418	472	14	+	.	Name=Simple_repeat;Target=(CTTTAA)n 1 54
JACGEL010137028	RepeatMasker	dispersed_repeat	161	246	243	-	.	Name=DNA/Academ-1;Target=Halyomorpha_halys-6_family-1766 207 119
JACGEL010137085	RepeatMasker	dispersed_repeat	57	88	12	+	.	Name=Simple_repeat;Target=(TAATAA)n 1 34
JACGEL010013708	RepeatMasker	dispersed_repeat	860	916	14	+	.	Name=Simple_repeat;Target=(ATAATTT)n 1 59
JACGEL010137161	RepeatMasker	dispersed_repeat	546	589	12	+	.	Name=Simple_repeat;Target=(TTAAT)n 1 42
JACGEL010137333	RepeatMasker	dispersed_repeat	490	558	12	+	.	Name=Simple_repeat;Target=(TATT)n 1 67
JACGEL010137842	RepeatMasker	dispersed_repeat	185	282	328	+	.	Name=DNA/hAT-Blackjack;Target=Halyomorpha_halys-6_family-3656 6 102
JACGEL010137922	RepeatMasker	dispersed_repeat	583	630	12	+	.	Name=Simple_repeat;Target=(TTTAT)n 1 48
JACGEL010137962	RepeatMasker	dispersed_repeat	104	150	14	+	.	Name=Simple_repeat;Target=(TTTA)n 1 45
JACGEL010138041	RepeatMasker	dispersed_repeat	625	654	251	+	.	Name=DNA/TcMar-Tc1;Target=Mariner2_DM 1 31
JACGEL010138086	RepeatMasker	dispersed_repeat	530	587	13	+	.	Name=Simple_repeat;Target=(TGACCG)n 1 60
JACGEL010138122	RepeatMasker	dispersed_repeat	154	208	16	+	.	Name=Simple_repeat;Target=(AATT)n 1 56
JACGEL010138252	RepeatMasker	dispersed_repeat	175	230	228	-	.	Name=LTR/Gypsy;Target=DM412 142 88
JACGEL010013895	RepeatMasker	dispersed_repeat	2	87	305	-	.	Name=DNA/Sola-2;Target=Halyomorpha_halys-5_family-687 91 3
JACGEL010138998	RepeatMasker	dispersed_repeat	448	528	225	+	.	Name=ARTEFACT;Target=IS10 922 999
JACGEL010139487	RepeatMasker	dispersed_repeat	495	528	285	+	.	Name=Unknown;Target=Halyomorpha_halys-5_family-2686 13 46
JACGEL010139047	RepeatMasker	dispersed_repeat	238	284	12	+	.	Name=Simple_repeat;Target=(ATATTA)n 1 46
JACGEL010139317	RepeatMasker	dispersed_repeat	552	613	269	+	.	Name=RC/Helitron;Target=Halyomorpha_halys-6_family-881 19 78
JACGEL010139494	RepeatMasker	dispersed_repeat	1	37	314	-	.	Name=rRNA;Target=LSU-rRNA_Cel 337 301
JACGEL010013960	RepeatMasker	dispersed_repeat	2269	2319	353	-	.	Name=Unknown;Target=Halyomorpha_halys-5_family-2362 785 735
JACGEL010140196	RepeatMasker	dispersed_repeat	39	96	225	-	.	Name=LINE/I-Jockey;Target=TAHRE 5498 5443
JACGEL010014025	RepeatMasker	dispersed_repeat	37	192	237	+	.	Name=LINE/CR1;Target=DMCR1A 3635 3790
JACGEL010014065	RepeatMasker	dispersed_repeat	110	145	12	+	.	Name=Simple_repeat;Target=(ATAA)n 1 35
JACGEL010001404	RepeatMasker	dispersed_repeat	4065	4120	236	-	.	Name=Unknown;Target=Halyomorpha_halys-4_family-704 811 755
JACGEL010140767	RepeatMasker	dispersed_repeat	38	116	242	-	.	Name=Unknown;Target=Halyomorpha_halys-5_family-11 3633 3555
JACGEL010141345	RepeatMasker	dispersed_repeat	441	496	12	+	.	Name=Simple_repeat;Target=(TAATTTT)n 1 52
JACGEL010141555	RepeatMasker	dispersed_repeat	58	92	15	+	.	Name=Simple_repeat;Target=(TTATAA)n 1 36
JACGEL010141655	RepeatMasker	dispersed_repeat	493	541	13	+	.	Name=Low_complexity;Target=A-rich 1 44
JACGEL010014177	RepeatMasker	dispersed_repeat	444	492	243	-	.	Name=DNA/TcMar-Mariner;Target=Halyomorpha_halys-1_family-707 51 3
JACGEL010014230	RepeatMasker	dispersed_repeat	2201	2302	326	+	.	Name=DNA/hAT-Blackjack;Target=Halyomorpha_halys-6_family-3656 1 102
JACGEL010142433	RepeatMasker	dispersed_repeat	517	545	14	+	.	Name=Simple_repeat;Target=(AAAATC)n 1 31
JACGEL010142394	RepeatMasker	dispersed_repeat	30	81	296	+	.	Name=DNA/TcMar-Tc1;Target=Mariner2_DM 860 912
JACGEL010142482	RepeatMasker	dispersed_repeat	1	116	289	-	.	Name=LINE/RTE-BovB;Target=Halyomorpha_halys-5_family-72 1342 1227
JACGEL010014258	RepeatMasker	dispersed_repeat	1120	1177	13	+	.	Name=Low_complexity;Target=A-rich 1 59
JACGEL010014318	RepeatMasker	dispersed_repeat	2176	2296	270	-	.	Name=DNA/hAT-Charlie;Target=Halyomorpha_halys-5_family-2994 310 191
JACGEL010143191	RepeatMasker	dispersed_repeat	562	586	13	+	.	Name=Simple_repeat;Target=(TAT)n 1 28
JACGEL010143319	RepeatMasker	dispersed_repeat	63	109	296	-	.	Name=Unknown;Target=Halyomorpha_halys-5_family-2686 53 7
JACGEL010143394	RepeatMasker	dispersed_repeat	241	286	233	+	.	Name=LINE/I-Jockey;Target=Halyomorpha_halys-1_family-465 15 61
JACGEL010143535	RepeatMasker	dispersed_repeat	383	441	13	+	.	Name=Simple_repeat;Target=(ATAATT)n 1 60
JACGEL010001442	RepeatMasker	dispersed_repeat	164	205	16	+	.	Name=Low_complexity;Target=A-rich 1 41
JACGEL010014464	RepeatMasker	dispersed_repeat	13	118	239	-	.	Name=Unknown;Target=Halyomorpha_halys-5_family-1039 1794 1682
JACGEL010001448	RepeatMasker	dispersed_repeat	1929	1954	242	+	.	Name=DNA/TcMar-Tc1;Target=Mariner2_DM 1 26
JACGEL010144949	RepeatMasker	dispersed_repeat	362	421	372	+	.	Name=DNA/hAT-Charlie;Target=Halyomorpha_halys-5_family-257 720 786
JACGEL010144976	RepeatMasker	dispersed_repeat	280	316	15	+	.	Name=Low_complexity;Target=A-rich 1 35
JACGEL010145191	RepeatMasker	dispersed_repeat	112	156	14	+	.	Name=Simple_repeat;Target=(AATAGT)n 1 45
JACGEL010145450	RepeatMasker	dispersed_repeat	345	441	264	-	.	Name=DNA/CMC-EnSpm;Target=Halyomorpha_halys-6_family-207 90 3
JACGEL010146916	RepeatMasker	dispersed_repeat	399	476	247	+	.	Name=Unknown;Target=Halyomorpha_halys-6_family-223 1893 1970
JACGEL010145843	RepeatMasker	dispersed_repeat	86	127	247	+	.	Name=LTR/Gypsy;Target=MDG1_I 4640 4679
JACGEL010145934	RepeatMasker	dispersed_repeat	2	84	237	-	.	Name=LTR/Gypsy;Target=Halyomorpha_halys-6_family-470 505 423
JACGEL010148521	RepeatMasker	dispersed_repeat	151	244	228	+	.	Name=LTR/Gypsy;Target=IDEFIX_I 4488 4580
JACGEL010146150	RepeatMasker	dispersed_repeat	422	473	278	-	.	Name=Unknown;Target=Halyomorpha_halys-5_family-447 2279 2228
JACGEL010014654	RepeatMasker	dispersed_repeat	207	255	271	+	.	Name=LINE/I-Jockey;Target=Jockey2 2222 2270
JACGEL010014654	RepeatMasker	dispersed_repeat	1665	1720	226	+	.	Name=LINE/I-Jockey;Target=Jockey2 1944 1999
JACGEL010146860	RepeatMasker	dispersed_repeat	73	113	12	+	.	Name=Simple_repeat;Target=(TTAA)n 1 37
JACGEL010148096	RepeatMasker	dispersed_repeat	384	416	229	-	.	Name=Unknown;Target=Halyomorpha_halys-5_family-2701 2103 2071
JACGEL010148594	RepeatMasker	dispersed_repeat	452	503	12	+	.	Name=Simple_repeat;Target=(TTAGCC)n 1 51
JACGEL010148610	RepeatMasker	dispersed_repeat	3	47	19	+	.	Name=Simple_repeat;Target=(TTAAT)n 1 42
JACGEL010001485	RepeatMasker	dispersed_repeat	1232	1291	225	+	.	Name=RC/Helitron;Target=Halyomorpha_halys-5_family-1622 103 161
JACGEL010148778	RepeatMasker	dispersed_repeat	279	312	225	+	.	Name=Unknown;Target=Halyomorpha_halys-5_family-203 286 319
JACGEL010149071	RepeatMasker	dispersed_repeat	492	558	13	+	.	Name=Simple_repeat;Target=(TTAAT)n 1 67
JACGEL010014994	RepeatMasker	dispersed_repeat	1431	1502	225	+	.	Name=LINE/I-Jockey;Target=BS 2048 2116
JACGEL010150146	RepeatMasker	dispersed_repeat	344	377	13	+	.	Name=Low_complexity;Target=GA-rich 1 33
JACGEL010150338	RepeatMasker	dispersed_repeat	142	191	225	-	.	Name=DNA/TcMar-Tc1;Target=Halyomorpha_halys-5_family-1728 1485 1435
JACGEL010015045	RepeatMasker	dispersed_repeat	1623	1671	238	-	.	Name=Unknown;Target=Halyomorpha_halys-5_family-2517 905 857
JACGEL010015079	RepeatMasker	dispersed_repeat	1318	1356	14	+	.	Name=Low_complexity;Target=A-rich 1 39
JACGEL010150816	RepeatMasker	dispersed_repeat	367	420	260	-	.	Name=DNA/TcMar-Tc1;Target=Mariner2_DM 609 556
JACGEL010151268	RepeatMasker	dispersed_repeat	241	315	265	+	.	Name=DNA/hAT-Blackjack;Target=Halyomorpha_halys-6_family-3656 6 80
JACGEL010151323	RepeatMasker	dispersed_repeat	2	114	355	+	.	Name=DNA/TcMar-Mariner;Target=Halyomorpha_halys-5_family-682 505 628
JACGEL010151677	RepeatMasker	dispersed_repeat	194	234	13	+	.	Name=Simple_repeat;Target=(TAATAT)n 1 44
JACGEL010152070	RepeatMasker	dispersed_repeat	390	471	255	+	.	Name=RC/Helitron;Target=Halyomorpha_halys-5_family-1622 75 156
JACGEL010152143	RepeatMasker	dispersed_repeat	88	164	230	+	.	Name=DNA/TcMar-Mariner;Target=Halyomorpha_halys-1_family-844 105 186
JACGEL010001521	RepeatMasker	dispersed_repeat	3918	3960	235	-	.	Name=Unknown;Target=Halyomorpha_halys-5_family-121 262 220
JACGEL010001521	RepeatMasker	dispersed_repeat	3922	3969	227	+	.	Name=Unknown;Target=Halyomorpha_halys-4_family-335 2 51;Note=There is a higher-scoring match whose domain partly (<80%) includes the domain of this match
JACGEL010015278	RepeatMasker	dispersed_repeat	669	730	18	+	.	Name=Simple_repeat;Target=(GTATAA)n 1 66
JACGEL010001523	RepeatMasker	dispersed_repeat	217	275	260	+	.	Name=LINE/I-Jockey;Target=HELENA_RT 674 735
JACGEL010152516	RepeatMasker	dispersed_repeat	138	173	235	+	.	Name=LINE/I-Jockey;Target=LINEJ1_DM 3968 4003
JACGEL010152594	RepeatMasker	dispersed_repeat	256	299	11	+	.	Name=Simple_repeat;Target=(ATTTTAT)n 1 44
JACGEL010152611	RepeatMasker	dispersed_repeat	125	176	226	-	.	Name=rRNA;Target=SSU-rRNA_Hsa 573 520
JACGEL010152815	RepeatMasker	dispersed_repeat	24	57	259	+	.	Name=DNA/TcMar-Tc1;Target=Mariner2_DM 879 912
JACGEL010015322	RepeatMasker	dispersed_repeat	783	839	12	+	.	Name=Simple_repeat;Target=(TCATT)n 1 54
JACGEL010153384	RepeatMasker	dispersed_repeat	280	353	225	+	.	Name=LINE/I-Jockey;Target=G4_DM 1404 1466
JACGEL010153541	RepeatMasker	dispersed_repeat	7	51	227	+	.	Name=DNA/Sola-2;Target=Halyomorpha_halys-6_family-245 570 614
JACGEL010153697	RepeatMasker	dispersed_repeat	256	288	14	+	.	Name=Simple_repeat;Target=(TAT)n 1 32
JACGEL010015404	RepeatMasker	dispersed_repeat	471	504	11	+	.	Name=Simple_repeat;Target=(TATGTA)n 1 37
JACGEL010154269	RepeatMasker	dispersed_repeat	12	58	16	+	.	Name=Simple_repeat;Target=(AAT)n 1 45
JACGEL010154589	RepeatMasker	dispersed_repeat	375	434	15	+	.	Name=Simple_repeat;Target=(TATT)n 1 58
JACGEL010154846	RepeatMasker	dispersed_repeat	504	567	239	+	.	Name=DNA/TcMar-Mariner;Target=Halyomorpha_halys-4_family-683 1 68
JACGEL010154872	RepeatMasker	dispersed_repeat	547	579	286	+	.	Name=DNA/TcMar-Tc1;Target=Mariner2_DM 1 33
JACGEL010015503	RepeatMasker	dispersed_repeat	622	669	238	+	.	Name=Unknown;Target=Halyomorpha_halys-4_family-335 6 53
JACGEL010015503	RepeatMasker	dispersed_repeat	810	854	234	-	.	Name=Unknown;Target=Halyomorpha_halys-4_family-335 48 4
JACGEL010001548	RepeatMasker	dispersed_repeat	4292	4351	15	+	.	Name=Low_complexity;Target=GA-rich 1 58
JACGEL010015611	RepeatMasker	dispersed_repeat	124	173	237	+	.	Name=Unknown;Target=Halyomorpha_halys-1_family-766 120 169
JACGEL010155940	RepeatMasker	dispersed_repeat	23	103	251	-	.	Name=RC/Helitron;Target=Halyomorpha_halys-6_family-881 100 19
JACGEL010156119	RepeatMasker	dispersed_repeat	472	524	12	+	.	Name=Low_complexity;Target=A-rich 1 54
JACGEL010156204	RepeatMasker	dispersed_repeat	3	36	290	+	.	Name=DNA/TcMar-Tc1;Target=Mariner2_DM 879 912
JACGEL010156484	RepeatMasker	dispersed_repeat	421	464	15	+	.	Name=Simple_repeat;Target=(TAATTCT)n 1 46
JACGEL010156818	RepeatMasker	dispersed_repeat	251	314	304	-	.	Name=LINE/Penelope;Target=Halyomorpha_halys-5_family-3067 816 752
JACGEL010000156	RepeatMasker	dispersed_repeat	3371	3464	303	+	.	Name=LTR/Pao;Target=Halyomorpha_halys-6_family-813 461 556
JACGEL010015693	RepeatMasker	dispersed_repeat	1754	1803	228	+	.	Name=DNA/CMC-EnSpm;Target=Halyomorpha_halys-6_family-207 32 81
JACGEL010015737	RepeatMasker	dispersed_repeat	1598	1643	229	+	.	Name=LINE/CR1;Target=DMCR1A 3189 3234
JACGEL010157207	RepeatMasker	dispersed_repeat	13	59	240	-	.	Name=LINE/RTE-RTE;Target=Halyomorpha_halys-1_family-506 216 169
JACGEL010157257	RepeatMasker	dispersed_repeat	1	46	18	+	.	Name=Low_complexity;Target=A-rich 1 47
JACGEL010015730	RepeatMasker	dispersed_repeat	1947	1976	245	-	.	Name=rRNA;Target=LSU-rRNA_Hsa 3749 3720
JACGEL010157284	RepeatMasker	dispersed_repeat	74	106	12	+	.	Name=Low_complexity;Target=A-rich 1 32
JACGEL010157845	RepeatMasker	dispersed_repeat	6	85	284	-	.	Name=Unknown;Target=Halyomorpha_halys-5_family-2686 88 9
JACGEL010157927	RepeatMasker	dispersed_repeat	33	64	232	+	.	Name=Unknown;Target=Halyomorpha_halys-5_family-2362 528 560
JACGEL010158085	RepeatMasker	dispersed_repeat	21	119	240	+	.	Name=LTR/Pao;Target=ROO_I 2417 2518
JACGEL010158408	RepeatMasker	dispersed_repeat	365	445	14	+	.	Name=Simple_repeat;Target=(TTATT)n 1 75;Note=There is a higher-scoring match whose domain partly (<80%) includes the domain of this match
JACGEL010158408	RepeatMasker	dispersed_repeat	409	449	16	+	.	Name=Simple_repeat;Target=(TTAT)n 1 45
JACGEL010015877	RepeatMasker	dispersed_repeat	978	1019	14	+	.	Name=Simple_repeat;Target=(AATTATA)n 1 42
JACGEL010015905	RepeatMasker	dispersed_repeat	1110	1171	231	-	.	Name=LINE/I-Jockey;Target=DOC 3868 3806
JACGEL010159154	RepeatMasker	dispersed_repeat	1	33	13	+	.	Name=Simple_repeat;Target=(AAT)n 1 32
JACGEL010159283	RepeatMasker	dispersed_repeat	453	490	14	+	.	Name=Simple_repeat;Target=(TTAT)n 1 37
JACGEL010159350	RepeatMasker	dispersed_repeat	316	369	262	-	.	Name=LINE/I-Jockey;Target=Jockey2 2075 2022
JACGEL010015975	RepeatMasker	dispersed_repeat	1529	1596	226	+	.	Name=LINE/CR1;Target=DMCR1A 3193 3260
JACGEL010159827	RepeatMasker	dispersed_repeat	119	191	16	+	.	Name=Simple_repeat;Target=(AATTAA)n 1 70
JACGEL010160277	RepeatMasker	dispersed_repeat	40	68	11	+	.	Name=Simple_repeat;Target=(ATATTA)n 1 32
JACGEL010160286	RepeatMasker	dispersed_repeat	33	99	302	-	.	Name=LINE/R1;Target=DMRT1C 4194 4128
JACGEL010016102	RepeatMasker	dispersed_repeat	10	221	262	-	.	Name=Unknown;Target=Halyomorpha_halys-5_family-11 4010 3801
JACGEL010160997	RepeatMasker	dispersed_repeat	108	153	13	+	.	Name=Simple_repeat;Target=(AATTA)n 1 45
JACGEL010161173	RepeatMasker	dispersed_repeat	379	437	263	-	.	Name=LINE/I-Jockey;Target=G3_DM 3593 3532
JACGEL010016131	RepeatMasker	dispersed_repeat	428	491	19	+	.	Name=Low_complexity;Target=A-rich 1 66
JACGEL010016134	RepeatMasker	dispersed_repeat	1873	1960	246	-	.	Name=LINE/CR1;Target=DMCR1A 3445 3361
JACGEL010161598	RepeatMasker	dispersed_repeat	145	239	264	-	.	Name=Unknown;Target=Halyomorpha_halys-5_family-1039 812 718
JACGEL010161709	RepeatMasker	dispersed_repeat	478	548	267	-	.	Name=DNA/TcMar-Tc1;Target=Mariner2_DM 531 461
JACGEL010161999	RepeatMasker	dispersed_repeat	383	441	299	+	.	Name=LINE/L2;Target=Halyomorpha_halys-5_family-2030 654 712
JACGEL010162929	RepeatMasker	dispersed_repeat	485	522	12	+	.	Name=Simple_repeat;Target=(ATTATCA)n 1 38
JACGEL010162982	RepeatMasker	dispersed_repeat	278	322	229	+	.	Name=Unknown;Target=Halyomorpha_halys-6_family-11 188 235
JACGEL010163266	RepeatMasker	dispersed_repeat	281	351	251	-	.	Name=Unknown;Target=Halyomorpha_halys-5_family-2013 321 250
JACGEL010163366	RepeatMasker	dispersed_repeat	36	153	27	+	.	Name=Simple_repeat;Target=(TTCTTT)n 1 123
JACGEL010163718	RepeatMasker	dispersed_repeat	113	150	15	+	.	Name=Low_complexity;Target=A-rich 1 40
JACGEL010163746	RepeatMasker	dispersed_repeat	50	142	226	-	.	Name=DNA/hAT-Charlie;Target=Halyomorpha_halys-5_family-257 497 391
JACGEL010163886	RepeatMasker	dispersed_repeat	21	85	235	-	.	Name=LINE/CR1;Target=DMCR1A 3257 3193
JACGEL010164296	RepeatMasker	dispersed_repeat	96	133	13	+	.	Name=Simple_repeat;Target=(TATTTT)n 1 39
JACGEL010164334	RepeatMasker	dispersed_repeat	503	524	12	+	.	Name=Simple_repeat;Target=(TTAA)n 1 23
JACGEL010164346	RepeatMasker	dispersed_repeat	477	536	249	-	.	Name=LTR/Gypsy;Target=ACCORD2_I 4904 4845
JACGEL010016483	RepeatMasker	dispersed_repeat	672	723	237	-	.	Name=DNA/TcMar-Mariner;Target=Halyomorpha_halys-4_family-683 56 5
JACGEL010164618	RepeatMasker	dispersed_repeat	200	246	11	+	.	Name=Simple_repeat;Target=(ATTTAAT)n 1 46
JACGEL010164917	RepeatMasker	dispersed_repeat	67	124	228	+	.	Name=LTR/Gypsy;Target=DM412 4653 4715
JACGEL010165250	RepeatMasker	dispersed_repeat	315	400	236	+	.	Name=rRNA;Target=LSU-rRNA_Dme 613 701
JACGEL010016550	RepeatMasker	dispersed_repeat	509	573	17	+	.	Name=Simple_repeat;Target=(ATA)n 1 64
JACGEL010016539	RepeatMasker	dispersed_repeat	1066	1128	233	-	.	Name=LTR/Gypsy;Target=ZAM_LTR 120 62
JACGEL010165427	RepeatMasker	dispersed_repeat	418	490	14	+	.	Name=Low_complexity;Target=A-rich 1 71
JACGEL010165490	RepeatMasker	dispersed_repeat	33	81	17	+	.	Name=Simple_repeat;Target=(TCATCTTG)n 1 51
JACGEL010165490	RepeatMasker	dispersed_repeat	137	155	31	+	.	Name=Simple_repeat;Target=(TCTGTCA)n 1 66
JACGEL010165490	RepeatMasker	dispersed_repeat	156	267	19	+	.	Name=Simple_repeat;Target=(TTTATC)n 1 117
JACGEL010165490	RepeatMasker	dispersed_repeat	268	291	31	+	.	Name=Simple_repeat;Target=(TCTGTCA)n 67 161
JACGEL010165692	RepeatMasker	dispersed_repeat	3	70	228	-	.	Name=Unknown;Target=Halyomorpha_halys-5_family-481 473 411
JACGEL010166003	RepeatMasker	dispersed_repeat	79	135	15	+	.	Name=Simple_repeat;Target=(TTATTA)n 1 58
JACGEL010166150	RepeatMasker	dispersed_repeat	91	146	235	-	.	Name=Unknown;Target=Halyomorpha_halys-1_family-452 106 51
JACGEL010016651	RepeatMasker	dispersed_repeat	1491	1529	15	+	.	Name=Low_complexity;Target=A-rich 1 39
JACGEL010166570	RepeatMasker	dispersed_repeat	185	233	231	-	.	Name=LTR/Gypsy;Target=BLASTOPIA_I 1856 1808
JACGEL010167170	RepeatMasker	dispersed_repeat	423	478	12	+	.	Name=Simple_repeat;Target=(AATAT)n 1 54
JACGEL010167363	RepeatMasker	dispersed_repeat	99	141	12	+	.	Name=Low_complexity;Target=A-rich 1 45
JACGEL010167500	RepeatMasker	dispersed_repeat	442	523	226	-	.	Name=LINE/L2;Target=Halyomorpha_halys-1_family-118 620 528
JACGEL010167582	RepeatMasker	dispersed_repeat	326	397	12	+	.	Name=Simple_repeat;Target=(TTAT)n 1 70
JACGEL010001674	RepeatMasker	dispersed_repeat	150	190	256	-	.	Name=Unknown;Target=Halyomorpha_halys-4_family-335 44 4
JACGEL010167754	RepeatMasker	dispersed_repeat	81	133	274	-	.	Name=Unknown;Target=Halyomorpha_halys-5_family-2686 57 9
JACGEL010016795	RepeatMasker	dispersed_repeat	2066	2105	230	+	.	Name=Unknown;Target=Halyomorpha_halys-5_family-2686 9 48
JACGEL010016795	RepeatMasker	dispersed_repeat	2072	2120	226	-	.	Name=DNA;Target=Halyomorpha_halys-1_family-734 52 5;Note=There is a higher-scoring match whose domain partly (<80%) includes the domain of this match
JACGEL010167898	RepeatMasker	dispersed_repeat	275	377	234	-	.	Name=LINE/I-Jockey;Target=Halyomorpha_halys-1_family-259 240 128
JACGEL010168438	RepeatMasker	dispersed_repeat	139	178	14	+	.	Name=Simple_repeat;Target=(AATT)n 1 36
JACGEL010168569	RepeatMasker	dispersed_repeat	468	518	290	+	.	Name=DNA/TcMar-Tc1;Target=Mariner2_DM 14 64
JACGEL010000168	RepeatMasker	dispersed_repeat	1432	1475	236	+	.	Name=Unknown;Target=Halyomorpha_halys-4_family-492 516 560
JACGEL010000168	RepeatMasker	dispersed_repeat	2731	2918	266	-	.	Name=DNA/TcMar-Tc1;Target=Halyomorpha_halys-5_family-1695 1027 822
JACGEL010168952	RepeatMasker	dispersed_repeat	145	165	17	+	.	Name=Low_complexity;Target=A-rich 1 52
JACGEL010168952	RepeatMasker	dispersed_repeat	166	198	12	+	.	Name=Simple_repeat;Target=(AATA)n 1 34
JACGEL010016942	RepeatMasker	dispersed_repeat	176	217	229	+	.	Name=Unknown;Target=Halyomorpha_halys-4_family-1072 240 281
JACGEL010169414	RepeatMasker	dispersed_repeat	379	430	12	+	.	Name=Low_complexity;Target=A-rich 1 52
JACGEL010001700	RepeatMasker	dispersed_repeat	528	591	293	-	.	Name=LINE/R1;Target=Halyomorpha_halys-1_family-394 233 170
JACGEL010017034	RepeatMasker	dispersed_repeat	588	619	13	+	.	Name=Simple_repeat;Target=(TTTATA)n 1 32
JACGEL010017048	RepeatMasker	dispersed_repeat	1674	1784	261	+	.	Name=LINE/I-Jockey;Target=DOC3_DM 1946 2057
JACGEL010170661	RepeatMasker	dispersed_repeat	68	124	230	+	.	Name=LINE/I-Jockey;Target=G3_DM 3527 3584
JACGEL010170802	RepeatMasker	dispersed_repeat	47	152	236	+	.	Name=DNA/hAT-Blackjack;Target=Halyomorpha_halys-6_family-3656 1 107
JACGEL010017110	RepeatMasker	dispersed_repeat	235	300	258	-	.	Name=rRNA;Target=SSU-rRNA_Hsa 65 1
JACGEL010001708	RepeatMasker	dispersed_repeat	3227	3256	15	+	.	Name=Simple_repeat;Target=(GATATT)n 1 33
JACGEL010171588	RepeatMasker	dispersed_repeat	406	449	12	+	.	Name=Simple_repeat;Target=(ATAA)n 1 45
JACGEL010001714	RepeatMasker	dispersed_repeat	2798	2842	237	-	.	Name=DNA/hAT-Blackjack;Target=Halyomorpha_halys-6_family-3656 45 1
JACGEL010017174	RepeatMasker	dispersed_repeat	1778	1856	246	-	.	Name=LTR/Copia;Target=Copia_I 4515 4443
JACGEL010017174	RepeatMasker	dispersed_repeat	2077	2158	289	-	.	Name=LTR/Copia;Target=Copia_I 3998 3920
JACGEL010171817	RepeatMasker	dispersed_repeat	312	385	14	+	.	Name=Simple_repeat;Target=(ATATAG)n 1 76
JACGEL010171925	RepeatMasker	dispersed_repeat	473	507	12	+	.	Name=Simple_repeat;Target=(TTCTTT)n 1 32
JACGEL010172127	RepeatMasker	dispersed_repeat	167	414	257	-	.	Name=LINE/RTE-BovB;Target=Halyomorpha_halys-5_family-72 1561 1312
JACGEL010172281	RepeatMasker	dispersed_repeat	369	434	15	+	.	Name=Simple_repeat;Target=(TTTTTTC)n 1 64
JACGEL010017249	RepeatMasker	dispersed_repeat	129	293	268	+	.	Name=LINE/CR1;Target=DMCR1A 3092 3257
JACGEL010172380	RepeatMasker	dispersed_repeat	329	377	18	+	.	Name=Low_complexity;Target=A-rich 1 48
JACGEL010172450	RepeatMasker	dispersed_repeat	352	389	227	+	.	Name=Unknown;Target=Halyomorpha_halys-1_family-344 19 56
JACGEL010017271	RepeatMasker	dispersed_repeat	825	890	12	+	.	Name=Simple_repeat;Target=(ATTA)n 1 66
JACGEL010172955	RepeatMasker	dispersed_repeat	4	45	286	-	.	Name=Unknown;Target=Halyomorpha_halys-5_family-2686 48 7
JACGEL010172963	RepeatMasker	dispersed_repeat	243	292	19	+	.	Name=Low_complexity;Target=A-rich 1 48
JACGEL010174110	RepeatMasker	dispersed_repeat	94	138	13	+	.	Name=Simple_repeat;Target=(TTATT)n 1 41
JACGEL010174223	RepeatMasker	dispersed_repeat	336	409	278	+	.	Name=LINE/I-Jockey;Target=Jockey2 2391 2464
JACGEL010174148	RepeatMasker	dispersed_repeat	139	197	234	+	.	Name=DNA/hAT-Ac;Target=Halyomorpha_halys-5_family-5677 520 589
JACGEL010017467	RepeatMasker	dispersed_repeat	882	937	225	+	.	Name=Unknown;Target=Halyomorpha_halys-3_family-220 185 240
JACGEL010017498	RepeatMasker	dispersed_repeat	1607	1645	11	+	.	Name=Low_complexity;Target=A-rich 1 40
JACGEL010017500	RepeatMasker	dispersed_repeat	1413	1461	238	-	.	Name=Unknown;Target=Halyomorpha_halys-4_family-2057 837 790
JACGEL010017503	RepeatMasker	dispersed_repeat	1077	1142	16	+	.	Name=Simple_repeat;Target=(ATAAT)n 1 72
JACGEL010174958	RepeatMasker	dispersed_repeat	408	492	227	+	.	Name=LTR/Gypsy;Target=QUASIMODO_I 2635 2719
JACGEL010175008	RepeatMasker	dispersed_repeat	191	269	258	-	.	Name=DNA/TcMar-Tc1;Target=Halyomorpha_halys-1_family-177 315 245
JACGEL010017649	RepeatMasker	dispersed_repeat	1207	1288	284	+	.	Name=DNA/hAT-Blackjack;Target=Halyomorpha_halys-6_family-3656 1 82
JACGEL010175441	RepeatMasker	dispersed_repeat	156	239	23	+	.	Name=Simple_repeat;Target=(ATT)n 1 78
JACGEL010175791	RepeatMasker	dispersed_repeat	56	116	244	+	.	Name=Unknown;Target=Halyomorpha_halys-5_family-447 2228 2287
JACGEL010176178	RepeatMasker	dispersed_repeat	411	483	308	-	.	Name=DNA/TcMar-Tc1;Target=Halyomorpha_halys-1_family-177 153 81
JACGEL010017646	RepeatMasker	dispersed_repeat	13	44	240	+	.	Name=rRNA;Target=LSU-rRNA_Dme 3475 3507
JACGEL010017646	RepeatMasker	dispersed_repeat	16	48	227	+	.	Name=rRNA;Target=LSU-rRNA_Hsa 4561 4593;Note=There is a higher-scoring match whose domain partly (<80%) includes the domain of this match
JACGEL010017671	RepeatMasker	dispersed_repeat	1034	1248	340	-	.	Name=DNA/CMC-Transib;Target=Halyomorpha_halys-5_family-1299 886 671
JACGEL010176627	RepeatMasker	dispersed_repeat	397	448	13	+	.	Name=Low_complexity;Target=A-rich 1 52
JACGEL010017678	RepeatMasker	dispersed_repeat	935	977	18	+	.	Name=Low_complexity;Target=A-rich 1 45
JACGEL010017683	RepeatMasker	dispersed_repeat	750	814	19	+	.	Name=Simple_repeat;Target=(TATTTT)n 1 64
JACGEL010017709	RepeatMasker	dispersed_repeat	858	902	19	+	.	Name=Simple_repeat;Target=(AT)n 1 48
JACGEL010177530	RepeatMasker	dispersed_repeat	112	148	245	-	.	Name=LINE/I-Jockey;Target=LINEJ1_DM 4003 3967
JACGEL010178040	RepeatMasker	dispersed_repeat	236	306	13	+	.	Name=Simple_repeat;Target=(TTTAATA)n 1 70
JACGEL010177760	RepeatMasker	dispersed_repeat	124	181	250	-	.	Name=LTR/Gypsy;Target=DM297_I 4137 4083
JACGEL010177898	RepeatMasker	dispersed_repeat	121	192	344	+	.	Name=Unknown;Target=Halyomorpha_halys-5_family-2038 101 171
JACGEL010001777	RepeatMasker	dispersed_repeat	115	148	12	+	.	Name=Simple_repeat;Target=(AATAT)n 1 34
JACGEL010017815	RepeatMasker	dispersed_repeat	1793	1840	15	+	.	Name=Simple_repeat;Target=(ATAAGA)n 1 45
JACGEL010001780	RepeatMasker	dispersed_repeat	2585	2735	263	-	.	Name=DNA/TcMar-Tc1;Target=Halyomorpha_halys-5_family-1695 876 724
JACGEL010017820	RepeatMasker	dispersed_repeat	1618	1712	26	+	.	Name=Simple_repeat;Target=(ATTTT)n 1 94
JACGEL010017827	RepeatMasker	dispersed_repeat	303	365	248	+	.	Name=DNA/hAT-Blackjack;Target=Halyomorpha_halys-6_family-3656 1 69
JACGEL010001781	RepeatMasker	dispersed_repeat	3402	3473	245	+	.	Name=DNA/TcMar-Mariner;Target=Halyomorpha_halys-4_family-683 187 270
JACGEL010001781	RepeatMasker	dispersed_repeat	4189	4242	361	+	.	Name=DNA/TcMar-Mariner;Target=Halyomorpha_halys-1_family-707 88 141
JACGEL010178349	RepeatMasker	dispersed_repeat	299	371	226	+	.	Name=Unknown;Target=Halyomorpha_halys-5_family-1039 1619 1696
JACGEL010178465	RepeatMasker	dispersed_repeat	233	311	235	+	.	Name=LINE/RTE-BovB;Target=Halyomorpha_halys-5_family-72 1281 1356
JACGEL010178534	RepeatMasker	dispersed_repeat	379	436	264	+	.	Name=LINE/I-Jockey;Target=Halyomorpha_halys-1_family-465 18 75
JACGEL010178534	RepeatMasker	dispersed_repeat	382	457	225	+	.	Name=Unknown;Target=Halyomorpha_halys-6_family-406 599 671;Note=There is a higher-scoring match whose domain partly (<80%) includes the domain of this match
JACGEL010017880	RepeatMasker	dispersed_repeat	502	535	13	+	.	Name=Simple_repeat;Target=(TTGATA)n 1 33
JACGEL010179301	RepeatMasker	dispersed_repeat	100	142	12	+	.	Name=Low_complexity;Target=A-rich 1 43
JACGEL010179469	RepeatMasker	dispersed_repeat	85	124	274	+	.	Name=rRNA;Target=5S_DM 3 43
JACGEL010017997	RepeatMasker	dispersed_repeat	538	583	11	+	.	Name=Simple_repeat;Target=(AATAAGA)n 1 45
JACGEL010179980	RepeatMasker	dispersed_repeat	404	442	13	+	.	Name=Simple_repeat;Target=(AATATTA)n 1 40
JACGEL010180052	RepeatMasker	dispersed_repeat	55	86	225	-	.	Name=Unknown;Target=Halyomorpha_halys-5_family-2686 38 7
JACGEL010180377	RepeatMasker	dispersed_repeat	207	250	225	+	.	Name=DNA/Academ-1;Target=Halyomorpha_halys-6_family-2035 563 607
JACGEL010180543	RepeatMasker	dispersed_repeat	349	393	14	+	.	Name=Simple_repeat;Target=(CTTTC)n 1 47
JACGEL010180710	RepeatMasker	dispersed_repeat	334	421	263	+	.	Name=LINE/I-Jockey;Target=G4_DM 2758 2846
JACGEL010018097	RepeatMasker	dispersed_repeat	538	571	11	+	.	Name=Simple_repeat;Target=(TTCATT)n 1 35
JACGEL010181038	RepeatMasker	dispersed_repeat	205	242	246	+	.	Name=LINE/RTE-BovB;Target=Halyomorpha_halys-1_family-829 15 52
JACGEL010181221	RepeatMasker	dispersed_repeat	323	373	19	+	.	Name=Simple_repeat;Target=(ATATA)n 1 51
JACGEL010181221	RepeatMasker	dispersed_repeat	349	378	12	+	.	Name=Low_complexity;Target=A-rich 1 31;Note=There is a higher-scoring match whose domain partly (<80%) includes the domain of this match
JACGEL010181221	RepeatMasker	dispersed_repeat	426	465	13	+	.	Name=Simple_repeat;Target=(ATTA)n 1 40
JACGEL010018134	RepeatMasker	dispersed_repeat	1386	1426	237	-	.	Name=Unknown;Target=Halyomorpha_halys-4_family-335 49 9
JACGEL010181267	RepeatMasker	dispersed_repeat	167	202	13	+	.	Name=Simple_repeat;Target=(TATTT)n 1 35
JACGEL010181322	RepeatMasker	dispersed_repeat	3	61	233	-	.	Name=LINE/I-Jockey;Target=TART-A 8852 8790
JACGEL010181934	RepeatMasker	dispersed_repeat	147	187	14	+	.	Name=Low_complexity;Target=A-rich 1 40
JACGEL010182292	RepeatMasker	dispersed_repeat	376	444	12	+	.	Name=Simple_repeat;Target=(CAT)n 1 69
JACGEL010182331	RepeatMasker	dispersed_repeat	188	235	266	-	.	Name=LINE/Dong-R4;Target=Halyomorpha_halys-6_family-274 612 565
JACGEL010182630	RepeatMasker	dispersed_repeat	12	50	14	+	.	Name=Simple_repeat;Target=(ATAA)n 1 40
JACGEL010182817	RepeatMasker	dispersed_repeat	273	323	226	-	.	Name=LINE/L2;Target=Halyomorpha_halys-1_family-478 380 330
JACGEL010182927	RepeatMasker	dispersed_repeat	80	173	233	+	.	Name=LINE/L2;Target=Halyomorpha_halys-5_family-2030 651 745
JACGEL010183374	RepeatMasker	dispersed_repeat	118	200	225	+	.	Name=Unknown;Target=Halyomorpha_halys-6_family-764 121 201
JACGEL010183380	RepeatMasker	dispersed_repeat	41	115	225	+	.	Name=Unknown;Target=Halyomorpha_halys-6_family-1165 332 399
JACGEL010018366	RepeatMasker	dispersed_repeat	1271	1316	17	+	.	Name=Simple_repeat;Target=(TA)n 1 48
JACGEL010183837	RepeatMasker	dispersed_repeat	420	457	251	+	.	Name=LINE/R1;Target=DMRT1B 3711 3748
JACGEL010183871	RepeatMasker	dispersed_repeat	1	63	235	-	.	Name=Unknown;Target=Halyomorpha_halys-1_family-43 559 500
JACGEL010184564	RepeatMasker	dispersed_repeat	78	171	238	+	.	Name=RC/Helitron;Target=Halyomorpha_halys-3_family-35 615 705
JACGEL010018499	RepeatMasker	dispersed_repeat	1919	1986	240	-	.	Name=LINE/RTE-BovB;Target=Halyomorpha_halys-1_family-829 95 28
JACGEL010001845	RepeatMasker	dispersed_repeat	1358	1469	231	+	.	Name=RC/Helitron;Target=Halyomorpha_halys-6_family-881 47 160
JACGEL010185214	RepeatMasker	dispersed_repeat	30	67	237	-	.	Name=DNA/hAT-Charlie;Target=Halyomorpha_halys-5_family-257 786 749
JACGEL010185761	RepeatMasker	dispersed_repeat	1	188	263	-	.	Name=LINE/I-Jockey;Target=TAHRE 5485 5298
JACGEL010001858	RepeatMasker	dispersed_repeat	1134	1167	240	-	.	Name=Unknown;Target=Halyomorpha_halys-5_family-1482 253 220
JACGEL010018616	RepeatMasker	dispersed_repeat	1797	1851	14	+	.	Name=Simple_repeat;Target=(ATTTA)n 1 52
JACGEL010186102	RepeatMasker	dispersed_repeat	289	385	272	-	.	Name=LINE/R1;Target=Halyomorpha_halys-1_family-279 581 483
JACGEL010186430	RepeatMasker	dispersed_repeat	15	116	18	+	.	Name=Simple_repeat;Target=(ATTT)n 1 99
JACGEL010018686	RepeatMasker	dispersed_repeat	97	139	226	+	.	Name=DNA/TcMar-Mariner;Target=Halyomorpha_halys-4_family-683 304 345
JACGEL010018745	RepeatMasker	dispersed_repeat	1072	1117	228	-	.	Name=LTR/Gypsy;Target=MDG3_I 2748 2702
JACGEL010187234	RepeatMasker	dispersed_repeat	367	425	313	+	.	Name=Unknown;Target=Halyomorpha_halys-5_family-2686 10 66
JACGEL010187330	RepeatMasker	dispersed_repeat	93	167	261	+	.	Name=LINE/R1;Target=Halyomorpha_halys-1_family-449 505 577
JACGEL010187591	RepeatMasker	dispersed_repeat	2	224	245	-	.	Name=LINE/R1;Target=DMRT1C 4191 3956
JACGEL010000186	RepeatMasker	dispersed_repeat	4047	4095	229	-	.	Name=Unknown;Target=Halyomorpha_halys-4_family-1072 288 240
JACGEL010187798	RepeatMasker	dispersed_repeat	173	241	12	+	.	Name=Simple_repeat;Target=(AATTT)n 1 71
JACGEL010018820	RepeatMasker	dispersed_repeat	368	444	19	+	.	Name=Simple_repeat;Target=(AT)n 1 79
JACGEL010188079	RepeatMasker	dispersed_repeat	85	149	290	+	.	Name=LINE/Penelope;Target=Halyomorpha_halys-5_family-3067 740 807
JACGEL010188309	RepeatMasker	dispersed_repeat	112	205	294	-	.	Name=rRNA;Target=LSU-rRNA_Hsa 155 53
JACGEL010188315	RepeatMasker	dispersed_repeat	231	273	14	+	.	Name=Simple_repeat;Target=(TAATT)n 1 42
JACGEL010188589	RepeatMasker	dispersed_repeat	265	307	11	+	.	Name=Low_complexity;Target=A-rich 1 39
JACGEL010018898	RepeatMasker	dispersed_repeat	518	564	231	-	.	Name=LTR/Gypsy;Target=DM176_I 2969 2923
JACGEL010018898	RepeatMasker	dispersed_repeat	1824	1869	231	+	.	Name=LTR/Pao;Target=Halyomorpha_halys-5_family-81 786 824
JACGEL010001888	RepeatMasker	dispersed_repeat	1664	1708	231	+	.	Name=DNA/TcMar-Tc1;Target=Mariner2_DM 1 54
JACGEL010189524	RepeatMasker	dispersed_repeat	283	310	12	+	.	Name=Low_complexity;Target=A-rich 1 27
JACGEL010189583	RepeatMasker	dispersed_repeat	34	112	250	-	.	Name=DNA/TcMar-Mariner;Target=Halyomorpha_halys-1_family-707 190 113
JACGEL010018981	RepeatMasker	dispersed_repeat	820	887	244	-	.	Name=LINE/Penelope;Target=Halyomorpha_halys-5_family-3067 816 751
JACGEL010001897	RepeatMasker	dispersed_repeat	2810	2854	243	-	.	Name=DNA/hAT-Blackjack;Target=Halyomorpha_halys-6_family-3656 45 1
JACGEL010001906	RepeatMasker	dispersed_repeat	331	411	257	-	.	Name=Unknown;Target=Halyomorpha_halys-5_family-2686 88 9
JACGEL010019083	RepeatMasker	dispersed_repeat	294	345	329	-	.	Name=DNA/TcMar-Mariner;Target=Halyomorpha_halys-1_family-690 97 44
JACGEL010190826	RepeatMasker	dispersed_repeat	16	50	15	+	.	Name=Low_complexity;Target=A-rich 1 36
JACGEL010001909	RepeatMasker	dispersed_repeat	3045	3081	239	-	.	Name=DNA/TcMar-Tc1;Target=TC1_DM 204 168
JACGEL010191100	RepeatMasker	dispersed_repeat	120	149	15	+	.	Name=Simple_repeat;Target=(TTAA)n 1 30
JACGEL010191327	RepeatMasker	dispersed_repeat	87	131	228	+	.	Name=RC/Helitron;Target=Helitron1_DM 94 138
JACGEL010019181	RepeatMasker	dispersed_repeat	1674	1716	243	+	.	Name=Unknown;Target=Halyomorpha_halys-5_family-2686 1 43
JACGEL010019158	RepeatMasker	dispersed_repeat	827	872	232	-	.	Name=LTR/Gypsy;Target=ACCORD_I 2674 2630
JACGEL010191510	RepeatMasker	dispersed_repeat	100	155	262	-	.	Name=DNA/TcMar-Tc1;Target=Halyomorpha_halys-5_family-2196 75 20
JACGEL010001915	RepeatMasker	dispersed_repeat	3891	3925	12	+	.	Name=Low_complexity;Target=A-rich 1 36
JACGEL010019211	RepeatMasker	dispersed_repeat	488	535	13	+	.	Name=Simple_repeat;Target=(TTTATA)n 1 47
JACGEL010191973	RepeatMasker	dispersed_repeat	204	263	235	+	.	Name=DNA/Academ-1;Target=Halyomorpha_halys-5_family-1518 602 664
JACGEL010192035	RepeatMasker	dispersed_repeat	103	165	11	+	.	Name=Simple_repeat;Target=(TATTTAA)n 1 60
JACGEL010192048	RepeatMasker	dispersed_repeat	239	369	277	+	.	Name=LINE/I-Jockey;Target=TART-A 8767 8901
JACGEL010192085	RepeatMasker	dispersed_repeat	334	438	246	-	.	Name=RC/Helitron;Target=Halyomorpha_halys-6_family-881 148 47
JACGEL010019225	RepeatMasker	dispersed_repeat	388	442	272	+	.	Name=DNA/TcMar-Tc1;Target=Mariner2_DM 555 609
JACGEL010192227	RepeatMasker	dispersed_repeat	186	228	12	+	.	Name=Low_complexity;Target=A-rich 1 44
JACGEL010019317	RepeatMasker	dispersed_repeat	1976	2062	357	+	.	Name=Unknown;Target=Halyomorpha_halys-5_family-1039 953 1039
JACGEL010193409	RepeatMasker	dispersed_repeat	19	62	278	+	.	Name=Unknown;Target=Halyomorpha_halys-4_family-335 6 49
JACGEL010019384	RepeatMasker	dispersed_repeat	212	260	11	+	.	Name=Simple_repeat;Target=(ATTTATT)n 1 52
JACGEL010019379	RepeatMasker	dispersed_repeat	1259	1351	288	+	.	Name=LTR/Pao;Target=ROO_I 643 738
JACGEL010019379	RepeatMasker	dispersed_repeat	1554	1604	13	+	.	Name=Simple_repeat;Target=(GCA)n 1 50
JACGEL010019433	RepeatMasker	dispersed_repeat	655	734	313	+	.	Name=LTR/Gypsy;Target=IDEFIX_I 4484 4563
JACGEL010194320	RepeatMasker	dispersed_repeat	113	177	268	-	.	Name=Unknown;Target=Halyomorpha_halys-1_family-766 179 116
JACGEL010194455	RepeatMasker	dispersed_repeat	61	106	13	+	.	Name=Simple_repeat;Target=(TAA)n 1 46
JACGEL010194729	RepeatMasker	dispersed_repeat	5	48	12	+	.	Name=Simple_repeat;Target=(TATTA)n 1 48
JACGEL010019518	RepeatMasker	dispersed_repeat	648	700	261	+	.	Name=DNA/TcMar-Tc1;Target=Mariner2_DM 860 912
JACGEL010195088	RepeatMasker	dispersed_repeat	1	59	14	+	.	Name=Simple_repeat;Target=(TTATAT)n 1 62
JACGEL010195152	RepeatMasker	dispersed_repeat	269	312	14	+	.	Name=Low_complexity;Target=A-rich 1 42
JACGEL010019616	RepeatMasker	dispersed_repeat	1741	1845	273	+	.	Name=Unknown;Target=Halyomorpha_halys-5_family-447 2228 2335
JACGEL010195937	RepeatMasker	dispersed_repeat	75	110	12	+	.	Name=Simple_repeat;Target=(TTAATA)n 1 35
JACGEL010019625	RepeatMasker	dispersed_repeat	1320	1386	254	+	.	Name=LINE/I-Jockey;Target=FW2_DM 3065 3131
JACGEL010196107	RepeatMasker	dispersed_repeat	102	138	11	+	.	Name=Low_complexity;Target=A-rich 1 34
JACGEL010019653	RepeatMasker	dispersed_repeat	75	119	228	+	.	Name=Unknown;Target=Halyomorpha_halys-5_family-995 39 83
JACGEL010196857	RepeatMasker	dispersed_repeat	43	95	237	+	.	Name=DNA;Target=Halyomorpha_halys-1_family-734 1 56
JACGEL010197052	RepeatMasker	dispersed_repeat	269	352	19	+	.	Name=Simple_repeat;Target=(ATTTTTA)n 1 82
JACGEL010197292	RepeatMasker	dispersed_repeat	310	370	269	-	.	Name=DNA/hAT-Blackjack;Target=Halyomorpha_halys-6_family-3656 68 1
JACGEL010197298	RepeatMasker	dispersed_repeat	166	206	12	+	.	Name=Simple_repeat;Target=(TATCT)n 1 41
JACGEL010199361	RepeatMasker	dispersed_repeat	300	404	20	+	.	Name=Low_complexity;Target=A-rich 1 99
JACGEL010019806	RepeatMasker	dispersed_repeat	1837	1886	234	+	.	Name=LINE/I-Jockey;Target=DOC6_DM 3319 3369
JACGEL010198245	RepeatMasker	dispersed_repeat	82	180	28	+	.	Name=Simple_repeat;Target=(TCTT)n 1 98
JACGEL010197626	RepeatMasker	dispersed_repeat	2	75	259	+	.	Name=DNA/TcMar-Mariner;Target=Halyomorpha_halys-1_family-724 187 266
JACGEL010198503	RepeatMasker	dispersed_repeat	56	105	13	+	.	Name=Simple_repeat;Target=(TATTTA)n 1 50
JACGEL010198739	RepeatMasker	dispersed_repeat	188	231	12	+	.	Name=Low_complexity;Target=A-rich 1 44
JACGEL010199222	RepeatMasker	dispersed_repeat	63	122	14	+	.	Name=Simple_repeat;Target=(TGATAT)n 1 60
JACGEL010019970	RepeatMasker	dispersed_repeat	25	57	250	-	.	Name=LTR/Pao;Target=MAX_I 5092 5060
JACGEL010000002	RepeatMasker	dispersed_repeat	11722	11811	266	+	.	Name=Unknown;Target=Halyomorpha_halys-6_family-970 128 214
JACGEL010200248	RepeatMasker	dispersed_repeat	54	124	20	+	.	Name=Simple_repeat;Target=(AATTAT)n 1 74
JACGEL010200251	RepeatMasker	dispersed_repeat	147	193	14	+	.	Name=Simple_repeat;Target=(TGTCAAT)n 1 48
JACGEL010200420	RepeatMasker	dispersed_repeat	5	62	252	+	.	Name=Unknown;Target=Halyomorpha_halys-1_family-766 119 175
JACGEL010200420	RepeatMasker	dispersed_repeat	357	413	240	+	.	Name=Unknown;Target=Halyomorpha_halys-1_family-766 119 174
JACGEL010200465	RepeatMasker	dispersed_repeat	80	123	16	+	.	Name=Simple_repeat;Target=(AACTTAA)n 1 46
JACGEL010200997	RepeatMasker	dispersed_repeat	4	34	266	-	.	Name=DNA/TcMar-Tc1;Target=Mariner2_DM 33 3
JACGEL010201007	RepeatMasker	dispersed_repeat	63	110	225	-	.	Name=Unknown;Target=Halyomorpha_halys-5_family-1310 107 59
JACGEL010201326	RepeatMasker	dispersed_repeat	164	211	12	+	.	Name=Low_complexity;Target=A-rich 1 50
JACGEL010002014	RepeatMasker	dispersed_repeat	341	421	17	+	.	Name=Low_complexity;Target=GA-rich 1 76
JACGEL010002014	RepeatMasker	dispersed_repeat	445	480	17	+	.	Name=Simple_repeat;Target=(TGA)n 1 36
JACGEL010020189	RepeatMasker	dispersed_repeat	1013	1051	248	-	.	Name=LINE/I-Jockey;Target=LINEJ1_DM 4006 3966
JACGEL010202151	RepeatMasker	dispersed_repeat	334	375	12	+	.	Name=Simple_repeat;Target=(AATA)n 1 44
JACGEL010202619	RepeatMasker	dispersed_repeat	191	235	11	+	.	Name=Simple_repeat;Target=(ATTTATA)n 1 44
JACGEL010202706	RepeatMasker	dispersed_repeat	319	369	13	+	.	Name=Simple_repeat;Target=(ATTT)n 1 52
JACGEL010202770	RepeatMasker	dispersed_repeat	48	104	16	+	.	Name=Low_complexity;Target=A-rich 1 53
JACGEL010203392	RepeatMasker	dispersed_repeat	3	69	226	+	.	Name=LINE/R1-LOA;Target=Baggins1 346 416
JACGEL010020541	RepeatMasker	dispersed_repeat	382	434	319	+	.	Name=DNA/TcMar-Tc1;Target=Mariner2_DM 1 52
JACGEL010203493	RepeatMasker	dispersed_repeat	184	248	256	-	.	Name=Unknown;Target=Halyomorpha_halys-5_family-2517 905 840
JACGEL010203767	RepeatMasker	dispersed_repeat	169	294	234	+	.	Name=DNA/P;Target=PROTOP 2898 3026
JACGEL010203779	RepeatMasker	dispersed_repeat	292	356	230	+	.	Name=DNA/TcMar-Tc1;Target=Mariner2_DM 553 618
JACGEL010203901	RepeatMasker	dispersed_repeat	50	62	20	+	.	Name=Low_complexity;Target=GA-rich 1 85
JACGEL010203901	RepeatMasker	dispersed_repeat	63	128	19	+	.	Name=Low_complexity;Target=A-rich 1 62
JACGEL010020409	RepeatMasker	dispersed_repeat	949	1001	252	+	.	Name=DNA/TcMar-Tc1;Target=Halyomorpha_halys-5_family-572 7 59
JACGEL010020495	RepeatMasker	dispersed_repeat	709	809	241	+	.	Name=DNA;Target=Halyomorpha_halys-1_family-384 103 203
JACGEL010002048	RepeatMasker	dispersed_repeat	2994	3055	15	+	.	Name=Low_complexity;Target=A-rich 1 61
JACGEL010020523	RepeatMasker	dispersed_repeat	1657	1690	11	+	.	Name=Simple_repeat;Target=(AATTTT)n 1 35
JACGEL010205008	RepeatMasker	dispersed_repeat	10	92	324	-	.	Name=Unknown;Target=Halyomorpha_halys-5_family-2362 93 12
JACGEL010205357	RepeatMasker	dispersed_repeat	232	272	227	+	.	Name=DNA/CMC-EnSpm;Target=Halyomorpha_halys-6_family-207 6 46
JACGEL010205418	RepeatMasker	dispersed_repeat	123	271	237	+	.	Name=DNA/TcMar-Tc1;Target=Halyomorpha_halys-5_family-1728 943 1089
JACGEL010205431	RepeatMasker	dispersed_repeat	65	126	292	+	.	Name=LINE/L2;Target=Halyomorpha_halys-5_family-2030 651 712
JACGEL010205543	RepeatMasker	dispersed_repeat	82	131	16	+	.	Name=Low_complexity;Target=A-rich 1 49
JACGEL010205772	RepeatMasker	dispersed_repeat	236	280	13	+	.	Name=Simple_repeat;Target=(AATAATT)n 1 43
JACGEL010020621	RepeatMasker	dispersed_repeat	1407	1441	12	+	.	Name=Low_complexity;Target=A-rich 1 34
JACGEL010020635	RepeatMasker	dispersed_repeat	26	93	17	+	.	Name=Simple_repeat;Target=(TTTTA)n 1 69
JACGEL010206184	RepeatMasker	dispersed_repeat	155	195	226	-	.	Name=LINE/I-Jockey;Target=G3_DM 3588 3549
JACGEL010020640	RepeatMasker	dispersed_repeat	876	966	243	-	.	Name=Unknown;Target=Halyomorpha_halys-1_family-105 340 263
JACGEL010206293	RepeatMasker	dispersed_repeat	35	92	239	+	.	Name=LINE/I-Jockey;Target=G3_DM 3564 3620
JACGEL010206356	RepeatMasker	dispersed_repeat	94	128	15	+	.	Name=Simple_repeat;Target=(TATTT)n 1 37
JACGEL010206406	RepeatMasker	dispersed_repeat	223	297	227	+	.	Name=Unknown;Target=Halyomorpha_halys-5_family-1076 22 102
JACGEL010020733	RepeatMasker	dispersed_repeat	1777	1860	16	+	.	Name=Simple_repeat;Target=(TATAAGT)n 1 85
JACGEL010207389	RepeatMasker	dispersed_repeat	214	246	236	-	.	Name=DNA/TcMar-Tc1;Target=BARI1 61 28
JACGEL010207570	RepeatMasker	dispersed_repeat	265	333	247	-	.	Name=DNA/hAT-Ac;Target=Halyomorpha_halys-5_family-5677 400 334
JACGEL010207632	RepeatMasker	dispersed_repeat	302	370	276	+	.	Name=RC/Helitron;Target=Halyomorpha_halys-6_family-881 19 84
JACGEL010208759	RepeatMasker	dispersed_repeat	29	72	226	-	.	Name=LTR/Pao;Target=Halyomorpha_halys-6_family-1479 264 220
JACGEL010208858	RepeatMasker	dispersed_repeat	16	49	296	+	.	Name=rRNA;Target=LSU-rRNA_Dme 2579 2612
JACGEL010208858	RepeatMasker	dispersed_repeat	181	227	271	+	.	Name=rRNA;Target=LSU-rRNA_Dme 2579 2625
JACGEL010208858	RepeatMasker	dispersed_repeat	346	379	296	+	.	Name=rRNA;Target=LSU-rRNA_Dme 2579 2612
JACGEL010208902	RepeatMasker	dispersed_repeat	124	171	233	+	.	Name=LINE/I-Jockey;Target=DOC 3796 3844
JACGEL010208986	RepeatMasker	dispersed_repeat	138	189	267	-	.	Name=LINE/L2;Target=Halyomorpha_halys-1_family-478 369 318
JACGEL010020978	RepeatMasker	dispersed_repeat	1614	1657	14	+	.	Name=Simple_repeat;Target=(AATTT)n 1 45
JACGEL010209756	RepeatMasker	dispersed_repeat	256	327	234	-	.	Name=LINE/R1;Target=Halyomorpha_halys-1_family-773 97 28
JACGEL010210304	RepeatMasker	dispersed_repeat	284	344	239	+	.	Name=DNA/hAT-Ac;Target=Halyomorpha_halys-5_family-5677 191 255
JACGEL010210340	RepeatMasker	dispersed_repeat	61	143	227	-	.	Name=DNA/TcMar-Tc1;Target=TC1-2_DM 1409 1329
JACGEL010210425	RepeatMasker	dispersed_repeat	216	268	226	+	.	Name=LINE/I-Jockey;Target=FW2_DM 672 724
JACGEL010021067	RepeatMasker	dispersed_repeat	874	929	275	+	.	Name=LINE/I-Jockey;Target=TART_B1 6007 6060
JACGEL010021085	RepeatMasker	dispersed_repeat	1843	1951	238	+	.	Name=Unknown;Target=Halyomorpha_halys-5_family-11 3529 3637
JACGEL010210625	RepeatMasker	dispersed_repeat	1	108	27	+	.	Name=Simple_repeat;Target=(TTTAA)n 1 109
JACGEL010002105	RepeatMasker	dispersed_repeat	1156	1241	261	+	.	Name=LINE/I-Jockey;Target=DOC6_DM 3311 3397
JACGEL010002107	RepeatMasker	dispersed_repeat	2093	2133	252	-	.	Name=Unknown;Target=Halyomorpha_halys-5_family-2686 48 7
JACGEL010210910	RepeatMasker	dispersed_repeat	110	158	238	+	.	Name=LTR/Gypsy;Target=Halyomorpha_halys-1_family-609 1 49
JACGEL010211009	RepeatMasker	dispersed_repeat	59	127	296	+	.	Name=LINE/I-Jockey;Target=BS3_DM 781 848
JACGEL010211231	RepeatMasker	dispersed_repeat	64	132	262	-	.	Name=LTR/Gypsy;Target=ZAM_I 3688 3612
JACGEL010211528	RepeatMasker	dispersed_repeat	141	199	17	+	.	Name=Simple_repeat;Target=(AATCTC)n 1 57
JACGEL010021219	RepeatMasker	dispersed_repeat	1891	1924	272	-	.	Name=DNA/TcMar-Tc1;Target=Mariner2_DM 912 879
JACGEL010211996	RepeatMasker	dispersed_repeat	248	382	263	-	.	Name=LTR/Gypsy;Target=ROVER-I_DM 3581 3434
JACGEL010212067	RepeatMasker	dispersed_repeat	294	361	226	+	.	Name=LTR/Gypsy;Target=DM176_I 3102 3168
JACGEL010021248	RepeatMasker	dispersed_repeat	1725	1769	238	-	.	Name=ARTEFACT;Target=IS186 1054 1008
JACGEL010212630	RepeatMasker	dispersed_repeat	310	353	13	+	.	Name=Simple_repeat;Target=(TAATAT)n 1 44
JACGEL010021296	RepeatMasker	dispersed_repeat	746	791	12	+	.	Name=Low_complexity;Target=A-rich 1 46
JACGEL010021302	RepeatMasker	dispersed_repeat	218	288	238	+	.	Name=DNA/hAT-Blackjack;Target=Halyomorpha_halys-6_family-3656 1 71
JACGEL010212859	RepeatMasker	dispersed_repeat	208	279	236	-	.	Name=Unknown;Target=Halyomorpha_halys-5_family-1039 762 691
JACGEL010021330	RepeatMasker	dispersed_repeat	1789	1846	13	+	.	Name=Low_complexity;Target=A-rich 1 60
JACGEL010213373	RepeatMasker	dispersed_repeat	120	171	226	+	.	Name=Unknown;Target=Halyomorpha_halys-1_family-106 129 180
JACGEL010213912	RepeatMasker	dispersed_repeat	1	40	280	+	.	Name=Unknown;Target=Halyomorpha_halys-5_family-2362 749 788
JACGEL010214021	RepeatMasker	dispersed_repeat	49	183	24	+	.	Name=Simple_repeat;Target=(ATTTT)n 1 134
JACGEL010214182	RepeatMasker	dispersed_repeat	49	94	243	+	.	Name=RC/Helitron;Target=Helitron1_DM 338 382
JACGEL010214406	RepeatMasker	dispersed_repeat	18	54	14	+	.	Name=Simple_repeat;Target=(TAATTT)n 1 37
JACGEL010021472	RepeatMasker	dispersed_repeat	863	894	230	+	.	Name=Unknown;Target=Halyomorpha_halys-4_family-335 19 50
JACGEL010214681	RepeatMasker	dispersed_repeat	295	375	273	-	.	Name=LTR/Gypsy;Target=IDEFIX_I 2286 2205
JACGEL010021531	RepeatMasker	dispersed_repeat	1626	1788	323	-	.	Name=DNA/hAT-Charlie;Target=Halyomorpha_halys-5_family-257 418 237
JACGEL010215256	RepeatMasker	dispersed_repeat	292	332	14	+	.	Name=Simple_repeat;Target=(AATATAA)n 1 41
JACGEL010215337	RepeatMasker	dispersed_repeat	11	70	278	-	.	Name=rRNA;Target=LSU-rRNA_Hsa 1896 1837
JACGEL010215613	RepeatMasker	dispersed_repeat	80	132	314	-	.	Name=LINE/L2;Target=Halyomorpha_halys-1_family-478 387 335
JACGEL010021598	RepeatMasker	dispersed_repeat	943	1011	254	+	.	Name=LINE/R1;Target=Halyomorpha_halys-1_family-449 509 577
JACGEL010215962	RepeatMasker	dispersed_repeat	237	322	226	-	.	Name=LTR/Gypsy;Target=Gypsy5_I 5293 5213
JACGEL010215975	RepeatMasker	dispersed_repeat	272	352	249	+	.	Name=LINE/R1-LOA;Target=Baggins1 4220 4296
JACGEL010215988	RepeatMasker	dispersed_repeat	288	337	228	+	.	Name=DNA/TcMar-Tc1;Target=Halyomorpha_halys-5_family-1695 113 164
JACGEL010021643	RepeatMasker	dispersed_repeat	359	579	225	-	.	Name=DNA/hAT-Tip100;Target=Halyomorpha_halys-6_family-1456 502 293
JACGEL010216371	RepeatMasker	dispersed_repeat	78	122	238	+	.	Name=LTR/Gypsy;Target=QUASIMODO_I 2454 2497
JACGEL010216513	RepeatMasker	dispersed_repeat	1	60	14	+	.	Name=Simple_repeat;Target=(TTTAATA)n 1 61
JACGEL010216889	RepeatMasker	dispersed_repeat	15	162	283	+	.	Name=Unknown;Target=Halyomorpha_halys-5_family-1039 1648 1794
JACGEL010021736	RepeatMasker	dispersed_repeat	1796	1903	303	+	.	Name=Unknown;Target=Halyomorpha_halys-5_family-447 2228 2348
JACGEL010021800	RepeatMasker	dispersed_repeat	1345	1414	18	+	.	Name=Simple_repeat;Target=(AATATA)n 1 68
JACGEL010217479	RepeatMasker	dispersed_repeat	21	45	13	+	.	Name=Simple_repeat;Target=(AAATA)n 1 26
JACGEL010217798	RepeatMasker	dispersed_repeat	1	42	294	+	.	Name=DNA/TcMar-Tc1;Target=Mariner2_DM 871 912
JACGEL010217836	RepeatMasker	dispersed_repeat	221	359	313	-	.	Name=Unknown;Target=Halyomorpha_halys-5_family-2686 654 499
JACGEL010217844	RepeatMasker	dispersed_repeat	228	277	233	+	.	Name=LINE/I-Jockey;Target=DOC 3796 3846
JACGEL010217867	RepeatMasker	dispersed_repeat	119	220	305	+	.	Name=DNA/hAT-Blackjack;Target=Halyomorpha_halys-6_family-3656 1 102
JACGEL010218070	RepeatMasker	dispersed_repeat	84	186	325	-	.	Name=Unknown;Target=Halyomorpha_halys-5_family-447 2333 2228
JACGEL010218315	RepeatMasker	dispersed_repeat	263	295	230	+	.	Name=Unknown;Target=Halyomorpha_halys-3_family-68 606 638
JACGEL010218159	RepeatMasker	dispersed_repeat	260	282	12	+	.	Name=Simple_repeat;Target=(AATA)n 1 23
JACGEL010218928	RepeatMasker	dispersed_repeat	35	109	17	+	.	Name=Simple_repeat;Target=(AATA)n 1 73
JACGEL010218980	RepeatMasker	dispersed_repeat	9	43	16	+	.	Name=Simple_repeat;Target=(AT)n 1 37
JACGEL010021932	RepeatMasker	dispersed_repeat	501	566	227	-	.	Name=Unknown;Target=Halyomorpha_halys-6_family-634 1388 1321
JACGEL010219268	RepeatMasker	dispersed_repeat	40	71	13	+	.	Name=Low_complexity;Target=A-rich 1 32
JACGEL010219302	RepeatMasker	dispersed_repeat	88	132	15	+	.	Name=Simple_repeat;Target=(CTTCAC)n 1 45
JACGEL010219349	RepeatMasker	dispersed_repeat	315	349	230	-	.	Name=RC/Helitron;Target=Halyomorpha_halys-5_family-1622 233 199
JACGEL010021971	RepeatMasker	dispersed_repeat	1747	1852	262	-	.	Name=DNA/TcMar-Mariner;Target=Halyomorpha_halys-5_family-689 694 586
JACGEL010220086	RepeatMasker	dispersed_repeat	143	229	269	+	.	Name=DNA/TcMar-Tc1;Target=Mariner2_DM 769 854
JACGEL010002206	RepeatMasker	dispersed_repeat	300	359	239	-	.	Name=DNA/TcMar-Mariner;Target=Halyomorpha_halys-4_family-683 346 279
JACGEL010220588	RepeatMasker	dispersed_repeat	300	354	249	+	.	Name=DNA/TcMar-Tc1;Target=Mariner2_DM 558 612
JACGEL010220635	RepeatMasker	dispersed_repeat	201	263	284	+	.	Name=DNA/Sola-2;Target=Halyomorpha_halys-5_family-687 34 95
JACGEL010022122	RepeatMasker	dispersed_repeat	133	171	13	+	.	Name=Low_complexity;Target=A-rich 1 38
JACGEL010022137	RepeatMasker	dispersed_repeat	330	387	14	+	.	Name=Low_complexity;Target=A-rich 1 57
JACGEL010221245	RepeatMasker	dispersed_repeat	293	328	237	-	.	Name=LINE/I-Jockey;Target=LINEJ1_DM 1917 1881
JACGEL010221462	RepeatMasker	dispersed_repeat	8	104	245	+	.	Name=LTR/Gypsy;Target=Gypsy5_I 2700 2801
JACGEL010221604	RepeatMasker	dispersed_repeat	36	102	254	-	.	Name=LINE/I;Target=Halyomorpha_halys-1_family-787 158 93
JACGEL010221652	RepeatMasker	dispersed_repeat	171	213	11	+	.	Name=Simple_repeat;Target=(ATATTAT)n 1 39
JACGEL010221940	RepeatMasker	dispersed_repeat	197	323	332	+	.	Name=LINE/RTE-BovB;Target=Halyomorpha_halys-5_family-72 1218 1345
JACGEL010222030	RepeatMasker	dispersed_repeat	314	351	13	+	.	Name=Simple_repeat;Target=(ATATAT)n 1 40
JACGEL010222077	RepeatMasker	dispersed_repeat	182	220	240	-	.	Name=Unknown;Target=Halyomorpha_halys-5_family-2197 484 446
JACGEL010022242	RepeatMasker	dispersed_repeat	1139	1199	242	-	.	Name=DNA/TcMar-Mariner;Target=Halyomorpha_halys-1_family-724 267 208
JACGEL010222256	RepeatMasker	dispersed_repeat	100	128	12	+	.	Name=Simple_repeat;Target=(GAACT)n 1 32
JACGEL010222515	RepeatMasker	dispersed_repeat	260	346	18	+	.	Name=Simple_repeat;Target=(TTACCCG)n 1 88
JACGEL010222515	RepeatMasker	dispersed_repeat	347	360	14	+	.	Name=Simple_repeat;Target=(ATTACTC)n 2 103
JACGEL010222793	RepeatMasker	dispersed_repeat	38	113	231	-	.	Name=LINE/I-Jockey;Target=DOC3_DM 3910 3835
JACGEL010222829	RepeatMasker	dispersed_repeat	89	159	231	-	.	Name=DNA/hAT-Charlie;Target=Halyomorpha_halys-5_family-4305 349 278
JACGEL010002237	RepeatMasker	dispersed_repeat	1798	1842	229	-	.	Name=Unknown;Target=Halyomorpha_halys-1_family-386 56 13
JACGEL010022330	RepeatMasker	dispersed_repeat	1484	1593	339	-	.	Name=LINE/RTE-BovB;Target=Halyomorpha_halys-5_family-72 1356 1243
JACGEL010223307	RepeatMasker	dispersed_repeat	200	235	225	-	.	Name=Unknown;Target=Halyomorpha_halys-5_family-121 88 52
JACGEL010223622	RepeatMasker	dispersed_repeat	174	204	228	+	.	Name=Unknown;Target=Halyomorpha_halys-5_family-260 3 32
JACGEL010224256	RepeatMasker	dispersed_repeat	21	120	227	-	.	Name=LTR/Gypsy;Target=Invader3_I 2484 2384
JACGEL010022776	RepeatMasker	dispersed_repeat	1753	1843	225	+	.	Name=Unknown;Target=Halyomorpha_halys-5_family-1039 175 270
JACGEL010002254	RepeatMasker	dispersed_repeat	313	352	226	+	.	Name=Unknown;Target=Halyomorpha_halys-4_family-335 5 44
JACGEL010022591	RepeatMasker	dispersed_repeat	1080	1125	249	-	.	Name=LINE/L2;Target=Halyomorpha_halys-1_family-478 378 333
JACGEL010225669	RepeatMasker	dispersed_repeat	222	262	12	+	.	Name=Simple_repeat;Target=(TTTTCT)n 1 40
JACGEL010225848	RepeatMasker	dispersed_repeat	77	118	249	-	.	Name=LINE/I-Jockey;Target=G4_DM 2621 2578
JACGEL010022616	RepeatMasker	dispersed_repeat	896	947	12	+	.	Name=Simple_repeat;Target=(ATATATT)n 1 52
JACGEL010225997	RepeatMasker	dispersed_repeat	219	265	257	-	.	Name=LINE/I;Target=Halyomorpha_halys-1_family-787 289 245
JACGEL010022634	RepeatMasker	dispersed_repeat	340	420	273	+	.	Name=Unknown;Target=Halyomorpha_halys-4_family-710 98 178
JACGEL010022638	RepeatMasker	dispersed_repeat	655	702	247	+	.	Name=LINE/R1;Target=DMRT1B 3711 3761
JACGEL010226597	RepeatMasker	dispersed_repeat	71	124	233	+	.	Name=Unknown;Target=Halyomorpha_halys-6_family-223 1827 1880
JACGEL010002284	RepeatMasker	dispersed_repeat	12	70	234	-	.	Name=RC/Helitron;Target=Halyomorpha_halys-5_family-1622 154 96
JACGEL010227053	RepeatMasker	dispersed_repeat	100	140	13	+	.	Name=Simple_repeat;Target=(TTAT)n 1 41
JACGEL010227118	RepeatMasker	dispersed_repeat	288	341	238	+	.	Name=Unknown;Target=Halyomorpha_halys-5_family-1039 582 635
JACGEL010227268	RepeatMasker	dispersed_repeat	46	196	247	+	.	Name=LTR/Pao;Target=DIVER_I 4993 5163
JACGEL010227415	RepeatMasker	dispersed_repeat	171	235	246	+	.	Name=DNA/TcMar-Tc1;Target=Halyomorpha_halys-6_family-812 632 696
JACGEL010228012	RepeatMasker	dispersed_repeat	18	62	228	-	.	Name=Unknown;Target=Halyomorpha_halys-1_family-106 181 135
JACGEL010228240	RepeatMasker	dispersed_repeat	3	49	249	-	.	Name=DNA/hAT-Blackjack;Target=Halyomorpha_halys-6_family-3656 47 1
JACGEL010228573	RepeatMasker	dispersed_repeat	208	270	269	-	.	Name=LINE/R1;Target=Halyomorpha_halys-1_family-585 336 274
JACGEL010228586	RepeatMasker	dispersed_repeat	4	47	310	+	.	Name=DNA/TcMar-Tc1;Target=Mariner2_DM 869 912
JACGEL010228638	RepeatMasker	dispersed_repeat	181	263	290	+	.	Name=Unknown;Target=Halyomorpha_halys-5_family-2686 216 311
JACGEL010022940	RepeatMasker	dispersed_repeat	1515	1567	22	+	.	Name=Simple_repeat;Target=(AATATAA)n 1 52
JACGEL010022951	RepeatMasker	dispersed_repeat	1589	1636	226	+	.	Name=Unknown;Target=Halyomorpha_halys-5_family-2686 3 48
JACGEL010022951	RepeatMasker	dispersed_repeat	1716	1753	255	-	.	Name=Unknown;Target=Halyomorpha_halys-5_family-2686 49 13
JACGEL010022951	RepeatMasker	dispersed_repeat	1718	1758	252	+	.	Name=DNA;Target=Halyomorpha_halys-1_family-734 19 59;Note=There is a higher-scoring match whose domain partly (<80%) includes the domain of this match
JACGEL010229325	RepeatMasker	dispersed_repeat	300	345	13	+	.	Name=Low_complexity;Target=A-rich 1 47
JACGEL010229575	RepeatMasker	dispersed_repeat	143	191	231	-	.	Name=LINE/L2;Target=Halyomorpha_halys-5_family-2030 703 654
JACGEL010229798	RepeatMasker	dispersed_repeat	296	336	283	-	.	Name=DNA/hAT-Charlie;Target=Halyomorpha_halys-5_family-2994 307 267
JACGEL010023031	RepeatMasker	dispersed_repeat	396	461	15	+	.	Name=Low_complexity;Target=A-rich 1 64
JACGEL010230220	RepeatMasker	dispersed_repeat	202	234	231	+	.	Name=Unknown;Target=Halyomorpha_halys-4_family-704 763 795
JACGEL010230242	RepeatMasker	dispersed_repeat	236	285	257	+	.	Name=Unknown;Target=Halyomorpha_halys-5_family-2447 392 439
JACGEL010023055	RepeatMasker	dispersed_repeat	1512	1559	229	+	.	Name=Unknown;Target=Halyomorpha_halys-5_family-2013 278 325
JACGEL010023055	RepeatMasker	dispersed_repeat	1748	1781	226	+	.	Name=LINE/RTE-BovB;Target=Halyomorpha_halys-1_family-829 17 50
JACGEL010230280	RepeatMasker	dispersed_repeat	189	228	15	+	.	Name=Low_complexity;Target=A-rich 1 39
JACGEL010230281	RepeatMasker	dispersed_repeat	209	327	253	-	.	Name=LTR/Gypsy;Target=ZAM_I 4527 4415
JACGEL010230584	RepeatMasker	dispersed_repeat	27	147	245	+	.	Name=Unknown;Target=Halyomorpha_halys-5_family-1039 184 311
JACGEL010230877	RepeatMasker	dispersed_repeat	71	115	233	-	.	Name=LINE/I-Jockey;Target=DOC6_DM 3358 3314
JACGEL010231089	RepeatMasker	dispersed_repeat	168	238	298	-	.	Name=LINE/R1;Target=Halyomorpha_halys-1_family-449 578 510
JACGEL010023164	RepeatMasker	dispersed_repeat	1803	1878	17	+	.	Name=Low_complexity;Target=A-rich 1 74
JACGEL010231371	RepeatMasker	dispersed_repeat	10	82	285	-	.	Name=LINE/R1;Target=DMRT1C 4193 4121
JACGEL010231796	RepeatMasker	dispersed_repeat	284	322	14	+	.	Name=Simple_repeat;Target=(TTTTAA)n 1 40
JACGEL010231868	RepeatMasker	dispersed_repeat	305	341	248	-	.	Name=Unknown;Target=Halyomorpha_halys-5_family-1039 1040 1004
JACGEL010023178	RepeatMasker	dispersed_repeat	1	54	311	-	.	Name=DNA/TcMar-Tc1;Target=Mariner2_DM 55 1
JACGEL010231956	RepeatMasker	dispersed_repeat	4	71	15	+	.	Name=Simple_repeat;Target=(TTATATT)n 1 69
JACGEL010232169	RepeatMasker	dispersed_repeat	29	110	17	+	.	Name=Simple_repeat;Target=(TTTTA)n 1 76
JACGEL010232306	RepeatMasker	dispersed_repeat	90	154	239	+	.	Name=Unknown;Target=Halyomorpha_halys-5_family-1039 976 1040
JACGEL010232442	RepeatMasker	dispersed_repeat	112	157	234	-	.	Name=LINE/I-Jockey;Target=BS 4035 3990
JACGEL010023359	RepeatMasker	dispersed_repeat	306	342	248	+	.	Name=Unknown;Target=Halyomorpha_halys-5_family-2686 5 41
JACGEL010023386	RepeatMasker	dispersed_repeat	648	719	233	-	.	Name=LINE/I-Jockey;Target=DOC3_DM 3737 3666
JACGEL010023462	RepeatMasker	dispersed_repeat	246	299	238	-	.	Name=DNA/TcMar-Tc1;Target=Halyomorpha_halys-5_family-1728 1081 1030
JACGEL010002342	RepeatMasker	dispersed_repeat	2265	2314	232	+	.	Name=Unknown;Target=Halyomorpha_halys-5_family-2013 277 326
JACGEL010023456	RepeatMasker	dispersed_repeat	945	990	236	-	.	Name=Unknown;Target=Halyomorpha_halys-3_family-4 121 79
JACGEL010023595	RepeatMasker	dispersed_repeat	574	609	233	-	.	Name=DNA/hAT-Blackjack;Target=Halyomorpha_halys-6_family-3656 36 1
JACGEL010234947	RepeatMasker	dispersed_repeat	160	196	13	+	.	Name=Low_complexity;Target=A-rich 1 37
JACGEL010023527	RepeatMasker	dispersed_repeat	929	975	11	+	.	Name=Simple_repeat;Target=(TTTATA)n 1 45
JACGEL010235441	RepeatMasker	dispersed_repeat	1	95	263	+	.	Name=Unknown;Target=Halyomorpha_halys-5_family-2686 663 759
JACGEL010235742	RepeatMasker	dispersed_repeat	285	331	240	+	.	Name=LINE/I-Jockey;Target=G4_DM 2937 2983
JACGEL010235746	RepeatMasker	dispersed_repeat	95	135	272	+	.	Name=Unknown;Target=Halyomorpha_halys-4_family-1072 237 277
JACGEL010023623	RepeatMasker	dispersed_repeat	1439	1477	229	-	.	Name=DNA/TcMar-Mariner;Target=Halyomorpha_halys-1_family-707 175 136
JACGEL010023636	RepeatMasker	dispersed_repeat	1731	1752	13	+	.	Name=Simple_repeat;Target=(TAA)n 1 22
JACGEL010002362	RepeatMasker	dispersed_repeat	2268	2316	11	+	.	Name=Simple_repeat;Target=(ATATGTA)n 1 53
JACGEL010236256	RepeatMasker	dispersed_repeat	294	327	230	+	.	Name=LINE/L2;Target=Halyomorpha_halys-1_family-478 333 366
JACGEL010236287	RepeatMasker	dispersed_repeat	4	42	228	-	.	Name=DNA/TcMar-Tc1;Target=Mariner2_DM 442 401
JACGEL010236514	RepeatMasker	dispersed_repeat	259	329	249	-	.	Name=rRNA;Target=LSU-rRNA_Hsa 406 343
JACGEL010023701	RepeatMasker	dispersed_repeat	39	111	14	+	.	Name=Simple_repeat;Target=(ATTAATT)n 1 75
JACGEL010237048	RepeatMasker	dispersed_repeat	264	314	231	+	.	Name=LINE/I-Jockey;Target=DOC6_DM 3326 3376
JACGEL010237176	RepeatMasker	dispersed_repeat	149	247	267	-	.	Name=DNA/hAT-Blackjack;Target=Halyomorpha_halys-6_family-3656 102 1
JACGEL010237243	RepeatMasker	dispersed_repeat	191	222	13	+	.	Name=Simple_repeat;Target=(ATA)n 1 34
JACGEL010236800	RepeatMasker	dispersed_repeat	86	173	237	+	.	Name=Unknown;Target=Halyomorpha_halys-5_family-1039 953 1040
JACGEL010002376	RepeatMasker	dispersed_repeat	1995	2041	229	-	.	Name=LTR/Gypsy;Target=Halyomorpha_halys-6_family-470 72 22
JACGEL010023832	RepeatMasker	dispersed_repeat	1095	1131	256	+	.	Name=DNA/TcMar-Mariner;Target=Halyomorpha_halys-1_family-724 228 264
JACGEL010238067	RepeatMasker	dispersed_repeat	21	142	241	-	.	Name=LINE/RTE-RTE;Target=Halyomorpha_halys-6_family-559 1495 1369
JACGEL010023847	RepeatMasker	dispersed_repeat	1807	1889	265	+	.	Name=Unknown;Target=Halyomorpha_halys-6_family-1133 20 102
JACGEL010238137	RepeatMasker	dispersed_repeat	25	78	266	+	.	Name=LTR/Pao;Target=MAX_I 6293 6344
JACGEL010238221	RepeatMasker	dispersed_repeat	163	220	257	-	.	Name=LINE/I-Jockey;Target=Jockey2 2285 2228
JACGEL010238818	RepeatMasker	dispersed_repeat	236	317	232	+	.	Name=LINE/I-Jockey;Target=FW3_DM 2428 2521
JACGEL010023922	RepeatMasker	dispersed_repeat	390	470	254	+	.	Name=LTR/Gypsy;Target=DM412 1847 1929
JACGEL010023933	RepeatMasker	dispersed_repeat	1371	1440	236	+	.	Name=LTR/Gypsy;Target=MDG3_I 2287 2356
JACGEL010239222	RepeatMasker	dispersed_repeat	53	177	246	+	.	Name=Unknown;Target=Halyomorpha_halys-5_family-1039 94 218
JACGEL010239222	RepeatMasker	dispersed_repeat	228	291	252	+	.	Name=Unknown;Target=Halyomorpha_halys-5_family-1039 976 1039
JACGEL010023960	RepeatMasker	dispersed_repeat	1266	1308	14	+	.	Name=Simple_repeat;Target=(ATTTCTA)n 1 41
JACGEL010239344	RepeatMasker	dispersed_repeat	68	198	237	-	.	Name=Unknown;Target=Halyomorpha_halys-5_family-1039 1794 1648
JACGEL010024002	RepeatMasker	dispersed_repeat	1061	1129	251	+	.	Name=LINE/R1;Target=Halyomorpha_halys-1_family-449 512 577
JACGEL010239630	RepeatMasker	dispersed_repeat	133	200	228	-	.	Name=LINE/I-Jockey;Target=G3_DM 3611 3544
JACGEL010240658	RepeatMasker	dispersed_repeat	205	302	233	+	.	Name=DNA/TcMar-Mariner;Target=Halyomorpha_halys-4_family-683 185 283
JACGEL010241061	RepeatMasker	dispersed_repeat	177	258	284	+	.	Name=RC/Helitron;Target=Halyomorpha_halys-5_family-1622 75 156
JACGEL010241150	RepeatMasker	dispersed_repeat	105	181	254	+	.	Name=DNA/TcMar-Tc1;Target=Halyomorpha_halys-5_family-1728 1014 1087
JACGEL010241471	RepeatMasker	dispersed_repeat	219	309	18	+	.	Name=Simple_repeat;Target=(CTTTTT)n 1 86
JACGEL010241768	RepeatMasker	dispersed_repeat	243	309	238	+	.	Name=LINE/I;Target=Halyomorpha_halys-1_family-626 93 159
JACGEL010024267	RepeatMasker	dispersed_repeat	685	737	15	+	.	Name=Simple_repeat;Target=(TTTAT)n 1 54
JACGEL010000242	RepeatMasker	dispersed_repeat	2	45	15	+	.	Name=Simple_repeat;Target=(TATTATA)n 1 46
JACGEL010024302	RepeatMasker	dispersed_repeat	1749	1801	268	+	.	Name=LINE/R1;Target=DMRT1C 4121 4173
JACGEL010024404	RepeatMasker	dispersed_repeat	1796	1864	254	-	.	Name=Unknown;Target=Halyomorpha_halys-5_family-231 1472 1404
JACGEL010024582	RepeatMasker	dispersed_repeat	5	106	227	-	.	Name=LTR/Gypsy;Target=Invader2_I 3988 3881
JACGEL010243976	RepeatMasker	dispersed_repeat	218	319	270	-	.	Name=Unknown;Target=Halyomorpha_halys-5_family-2686 1029 918
JACGEL010244176	RepeatMasker	dispersed_repeat	122	201	258	+	.	Name=LTR/Gypsy;Target=IDEFIX_I 4488 4567
JACGEL010244235	RepeatMasker	dispersed_repeat	6	75	267	+	.	Name=Unknown;Target=Halyomorpha_halys-5_family-1039 961 1033
JACGEL010024464	RepeatMasker	dispersed_repeat	1742	1872	326	+	.	Name=Unknown;Target=Halyomorpha_halys-5_family-1039 1620 1750
JACGEL010244250	RepeatMasker	dispersed_repeat	77	112	12	+	.	Name=Simple_repeat;Target=(TTTA)n 1 34
JACGEL010244364	RepeatMasker	dispersed_repeat	227	271	13	+	.	Name=Low_complexity;Target=A-rich 1 44
JACGEL010244583	RepeatMasker	dispersed_repeat	250	314	279	-	.	Name=DNA/TcMar-Tc1;Target=Halyomorpha_halys-6_family-812 696 632
JACGEL010244621	RepeatMasker	dispersed_repeat	178	220	19	+	.	Name=Low_complexity;Target=A-rich 1 42
JACGEL010244821	RepeatMasker	dispersed_repeat	126	189	241	+	.	Name=DNA/TcMar-Tc1;Target=Halyomorpha_halys-6_family-812 632 696
JACGEL010244860	RepeatMasker	dispersed_repeat	170	225	228	-	.	Name=LTR/Gypsy;Target=TRANSPAC_I 2138 2088
JACGEL010024538	RepeatMasker	dispersed_repeat	1598	1661	232	-	.	Name=DNA/hAT-Charlie;Target=Halyomorpha_halys-5_family-2994 65 1
JACGEL010245520	RepeatMasker	dispersed_repeat	27	75	253	+	.	Name=LINE/I-Jockey;Target=G2_DM 1998 2046
JACGEL010245667	RepeatMasker	dispersed_repeat	245	291	254	+	.	Name=LINE/I-Jockey;Target=DOC2_DM 3889 3935
JACGEL010245695	RepeatMasker	dispersed_repeat	132	163	16	+	.	Name=Simple_repeat;Target=(T)n 1 32
JACGEL010245754	RepeatMasker	dispersed_repeat	100	137	229	+	.	Name=LINE/I-Jockey;Target=LINEJ1_DM 3966 4003
JACGEL010245795	RepeatMasker	dispersed_repeat	193	226	12	+	.	Name=Low_complexity;Target=A-rich 1 32
JACGEL010245828	RepeatMasker	dispersed_repeat	4	75	282	+	.	Name=DNA/TcMar-Tc1;Target=Mariner2_DM 833 903
JACGEL010246029	RepeatMasker	dispersed_repeat	62	161	18	+	.	Name=Low_complexity;Target=GA-rich 1 100
JACGEL010024717	RepeatMasker	dispersed_repeat	1820	1865	14	+	.	Name=Low_complexity;Target=A-rich 1 48
JACGEL010246589	RepeatMasker	dispersed_repeat	97	162	242	+	.	Name=DNA/TcMar-Tc1;Target=Halyomorpha_halys-5_family-572 1 74
JACGEL010246887	RepeatMasker	dispersed_repeat	175	284	305	-	.	Name=LTR/Gypsy;Target=Invader3_I 4659 4550
JACGEL010246898	RepeatMasker	dispersed_repeat	190	248	16	+	.	Name=Low_complexity;Target=A-rich 1 58
JACGEL010246952	RepeatMasker	dispersed_repeat	192	235	15	+	.	Name=Simple_repeat;Target=(TTTAGT)n 1 45
JACGEL010247054	RepeatMasker	dispersed_repeat	186	239	225	+	.	Name=LINE/R1;Target=Halyomorpha_halys-1_family-449 508 561
JACGEL010247175	RepeatMasker	dispersed_repeat	62	104	17	+	.	Name=Simple_repeat;Target=(TTATT)n 1 43
JACGEL010247820	RepeatMasker	dispersed_repeat	171	223	237	+	.	Name=Unknown;Target=Halyomorpha_halys-1_family-744 235 293
JACGEL010247844	RepeatMasker	dispersed_repeat	186	231	14	+	.	Name=Low_complexity;Target=A-rich 1 42
JACGEL010024826	RepeatMasker	dispersed_repeat	4	144	247	+	.	Name=DNA/TcMar-Mariner;Target=Halyomorpha_halys-5_family-1472 500 641
JACGEL010248016	RepeatMasker	dispersed_repeat	13	44	14	+	.	Name=Low_complexity;Target=A-rich 1 36
JACGEL010248284	RepeatMasker	dispersed_repeat	136	174	241	-	.	Name=LINE/L2;Target=Halyomorpha_halys-1_family-478 370 333
JACGEL010024917	RepeatMasker	dispersed_repeat	30	71	12	+	.	Name=Simple_repeat;Target=(TAAT)n 1 41
JACGEL010248953	RepeatMasker	dispersed_repeat	1	31	267	-	.	Name=DNA/TcMar-Tc1;Target=Mariner2_DM 31 1
JACGEL010024949	RepeatMasker	dispersed_repeat	1578	1608	226	+	.	Name=Unknown;Target=Halyomorpha_halys-5_family-2686 9 39
JACGEL010249596	RepeatMasker	dispersed_repeat	191	241	236	+	.	Name=Unknown;Target=Halyomorpha_halys-6_family-223 887 937
JACGEL010249597	RepeatMasker	dispersed_repeat	127	280	249	+	.	Name=LINE/RTE-BovB;Target=Halyomorpha_halys-5_family-72 1208 1354
JACGEL010249625	RepeatMasker	dispersed_repeat	6	48	17	+	.	Name=Simple_repeat;Target=(TTTAAT)n 1 43
JACGEL010250880	RepeatMasker	dispersed_repeat	101	204	245	+	.	Name=DNA/hAT-Charlie;Target=Halyomorpha_halys-4_family-2300 994 1106
JACGEL010250900	RepeatMasker	dispersed_repeat	214	304	311	-	.	Name=DNA/TcMar-Tc1;Target=Halyomorpha_halys-1_family-177 444 354
JACGEL010250901	RepeatMasker	dispersed_repeat	76	185	258	+	.	Name=LINE/I-Jockey;Target=DOC4_DM 2119 2228
JACGEL010025188	RepeatMasker	dispersed_repeat	1239	1310	260	+	.	Name=LTR/Gypsy;Target=Gypsy12_I 30 96
JACGEL010251443	RepeatMasker	dispersed_repeat	171	227	232	-	.	Name=LINE/I-Jockey;Target=TART_B1 6239 6183
JACGEL010251507	RepeatMasker	dispersed_repeat	271	300	231	-	.	Name=Unknown;Target=Halyomorpha_halys-5_family-2686 34 5
JACGEL010251562	RepeatMasker	dispersed_repeat	58	146	269	+	.	Name=LINE/I;Target=Halyomorpha_halys-1_family-626 71 159
JACGEL010251787	RepeatMasker	dispersed_repeat	1	65	18	+	.	Name=Low_complexity;Target=A-rich 1 62
JACGEL010251834	RepeatMasker	dispersed_repeat	220	264	228	+	.	Name=Unknown;Target=Halyomorpha_halys-1_family-386 13 56
JACGEL010025004	RepeatMasker	dispersed_repeat	471	515	260	-	.	Name=LTR/Pao;Target=BATUMI_I 4652 4602
JACGEL010253429	RepeatMasker	dispersed_repeat	53	130	259	+	.	Name=Unknown;Target=Halyomorpha_halys-5_family-1039 961 1040
JACGEL010252261	RepeatMasker	dispersed_repeat	204	229	13	+	.	Name=Simple_repeat;Target=(AAAAG)n 1 27
JACGEL010252402	RepeatMasker	dispersed_repeat	216	271	272	-	.	Name=LTR/Gypsy;Target=CIRCE 2836 2781
JACGEL010025296	RepeatMasker	dispersed_repeat	568	621	228	+	.	Name=LTR/Gypsy;Target=QUASIMODO_I 2262 2316
JACGEL010002546	RepeatMasker	dispersed_repeat	36	87	226	+	.	Name=Unknown;Target=Halyomorpha_halys-1_family-106 129 180
JACGEL010253532	RepeatMasker	dispersed_repeat	25	87	254	-	.	Name=LINE/R1;Target=Halyomorpha_halys-1_family-585 336 274
JACGEL010253567	RepeatMasker	dispersed_repeat	161	213	11	+	.	Name=Low_complexity;Target=A-rich 1 49
JACGEL010253635	RepeatMasker	dispersed_repeat	177	234	260	+	.	Name=Unknown;Target=Halyomorpha_halys-1_family-3 634 693
JACGEL010253701	RepeatMasker	dispersed_repeat	249	304	281	-	.	Name=LINE/I-Jockey;Target=DOC2_DM 3943 3887
JACGEL010254028	RepeatMasker	dispersed_repeat	146	224	325	-	.	Name=DNA/hAT-Blackjack;Target=Halyomorpha_halys-6_family-3656 83 5
JACGEL010254344	RepeatMasker	dispersed_repeat	44	162	260	-	.	Name=Unknown;Target=Halyomorpha_halys-5_family-447 2348 2228
JACGEL010254463	RepeatMasker	dispersed_repeat	232	302	296	-	.	Name=Unknown;Target=Halyomorpha_halys-5_family-1039 1794 1723
JACGEL010025494	RepeatMasker	dispersed_repeat	1059	1112	14	+	.	Name=Simple_repeat;Target=(ATTTC)n 1 52
JACGEL010254515	RepeatMasker	dispersed_repeat	36	112	260	+	.	Name=Unknown;Target=Halyomorpha_halys-5_family-1039 953 1030
JACGEL010255114	RepeatMasker	dispersed_repeat	175	254	236	+	.	Name=LINE/RTE-BovB;Target=Halyomorpha_halys-1_family-102 91 168
JACGEL010255727	RepeatMasker	dispersed_repeat	37	159	371	+	.	Name=Unknown;Target=Halyomorpha_halys-5_family-2686 597 723
JACGEL010025618	RepeatMasker	dispersed_repeat	1223	1285	261	-	.	Name=LINE/R1;Target=Halyomorpha_halys-1_family-585 336 274
JACGEL010255880	RepeatMasker	dispersed_repeat	243	269	14	+	.	Name=Simple_repeat;Target=(TTCCT)n 1 28
JACGEL010255941	RepeatMasker	dispersed_repeat	60	121	279	-	.	Name=DNA/TcMar-Tc1;Target=Halyomorpha_halys-6_family-812 693 632
JACGEL010258432	RepeatMasker	dispersed_repeat	45	84	267	+	.	Name=DNA/TcMar-Tc1;Target=Halyomorpha_halys-5_family-1695 485 524
JACGEL010256035	RepeatMasker	dispersed_repeat	113	194	226	-	.	Name=DNA/hAT-Charlie;Target=Halyomorpha_halys-5_family-4305 350 272
JACGEL010025664	RepeatMasker	dispersed_repeat	708	862	401	-	.	Name=LINE/RTE-BovB;Target=Halyomorpha_halys-5_family-72 1376 1224
JACGEL010256392	RepeatMasker	dispersed_repeat	40	98	247	+	.	Name=LINE/I-Jockey;Target=DOC6_DM 3319 3379
JACGEL010002583	RepeatMasker	dispersed_repeat	3213	3317	264	+	.	Name=DNA/Academ-1;Target=Halyomorpha_halys-6_family-2035 166 265
JACGEL010000258	RepeatMasker	dispersed_repeat	957	1067	252	-	.	Name=LINE/I-Jockey;Target=DOC3_DM 2057 1947
JACGEL010258475	RepeatMasker	dispersed_repeat	254	297	264	+	.	Name=LTR/Gypsy;Target=QUASIMODO2-I_DM 2961 3004
JACGEL010258652	RepeatMasker	dispersed_repeat	78	159	254	-	.	Name=RC/Helitron;Target=Halyomorpha_halys-5_family-1622 156 75
JACGEL010025941	RepeatMasker	dispersed_repeat	982	1059	21	+	.	Name=Low_complexity;Target=A-rich 1 78
JACGEL010002600	RepeatMasker	dispersed_repeat	1433	1482	253	+	.	Name=LINE/R1;Target=Halyomorpha_halys-1_family-449 514 563
JACGEL010259480	RepeatMasker	dispersed_repeat	8	63	254	+	.	Name=LINE/R1;Target=Halyomorpha_halys-1_family-449 522 577
JACGEL010259505	RepeatMasker	dispersed_repeat	133	177	13	+	.	Name=Simple_repeat;Target=(ATATA)n 1 45
JACGEL010259620	RepeatMasker	dispersed_repeat	1	111	246	-	.	Name=Unknown;Target=Halyomorpha_halys-6_family-223 997 887
JACGEL010026053	RepeatMasker	dispersed_repeat	834	875	13	+	.	Name=Low_complexity;Target=A-rich 1 42
JACGEL010260093	RepeatMasker	dispersed_repeat	119	204	267	+	.	Name=Unknown;Target=Halyomorpha_halys-5_family-1039 953 1040
JACGEL010260115	RepeatMasker	dispersed_repeat	60	100	242	+	.	Name=DNA/TcMar-Mariner;Target=Halyomorpha_halys-5_family-1165 402 442
JACGEL010260253	RepeatMasker	dispersed_repeat	142	247	283	-	.	Name=LTR/Gypsy;Target=TIRANT_I 3486 3381
JACGEL010260307	RepeatMasker	dispersed_repeat	188	250	287	-	.	Name=LINE/Penelope;Target=Halyomorpha_halys-5_family-3067 818 757
JACGEL010000261	RepeatMasker	dispersed_repeat	697	761	232	-	.	Name=LINE/I-Jockey;Target=G4_DM 2638 2574
JACGEL010000261	RepeatMasker	dispersed_repeat	5669	5760	234	-	.	Name=LTR/Pao;Target=ROOA_I 2650 2555
JACGEL010260509	RepeatMasker	dispersed_repeat	180	202	12	+	.	Name=Simple_repeat;Target=(ATTT)n 1 23
JACGEL010026120	RepeatMasker	dispersed_repeat	1378	1465	272	-	.	Name=LINE/R1-LOA;Target=Halyomorpha_halys-1_family-547 91 2
JACGEL010260826	RepeatMasker	dispersed_repeat	117	179	270	+	.	Name=DNA/TcMar-Pogo;Target=Halyomorpha_halys-6_family-2618 487 554
JACGEL010260867	RepeatMasker	dispersed_repeat	226	297	256	+	.	Name=DNA/TcMar-Mariner;Target=Halyomorpha_halys-1_family-783 36 121
JACGEL010260921	RepeatMasker	dispersed_repeat	2	103	250	+	.	Name=LTR/Gypsy;Target=DM176_I 3065 3167
JACGEL010026146	RepeatMasker	dispersed_repeat	125	221	19	+	.	Name=Low_complexity;Target=A-rich 1 94
JACGEL010026234	RepeatMasker	dispersed_repeat	1577	1637	271	+	.	Name=LINE/RTE-BovB;Target=Halyomorpha_halys-1_family-349 186 246
JACGEL010261918	RepeatMasker	dispersed_repeat	97	126	12	+	.	Name=Low_complexity;Target=A-rich 1 29
JACGEL010026254	RepeatMasker	dispersed_repeat	102	149	273	-	.	Name=LINE/I-Jockey;Target=G4_DM 2627 2580
JACGEL010262006	RepeatMasker	dispersed_repeat	227	285	280	-	.	Name=Unknown;Target=Halyomorpha_halys-6_family-1181 1103 1043
JACGEL010262093	RepeatMasker	dispersed_repeat	69	106	233	+	.	Name=DNA/TcMar-Pogo;Target=Halyomorpha_halys-6_family-2618 511 548
JACGEL010262180	RepeatMasker	dispersed_repeat	149	260	250	+	.	Name=DNA/hAT-Ac;Target=Halyomorpha_halys-5_family-5677 3 112
JACGEL010262325	RepeatMasker	dispersed_repeat	6	152	265	+	.	Name=DNA/Academ-1;Target=Halyomorpha_halys-6_family-2035 124 268
JACGEL010262450	RepeatMasker	dispersed_repeat	131	180	234	+	.	Name=LINE/I-Jockey;Target=DOC6_DM 3313 3364
JACGEL010026292	RepeatMasker	dispersed_repeat	1115	1171	248	+	.	Name=Unknown;Target=Halyomorpha_halys-5_family-1661 2055 2112;Note=There is a higher-scoring match whose domain partly (<80%) includes the domain of this match
JACGEL010026292	RepeatMasker	dispersed_repeat	1124	1174	262	+	.	Name=LINE/R1;Target=Halyomorpha_halys-1_family-394 166 216
JACGEL010026305	RepeatMasker	dispersed_repeat	1511	1683	236	+	.	Name=LINE/I-Jockey;Target=DOC6_DM 2897 3072
JACGEL010262580	RepeatMasker	dispersed_repeat	44	100	19	+	.	Name=Simple_repeat;Target=(AATTA)n 1 55
JACGEL010262654	RepeatMasker	dispersed_repeat	15	54	11	+	.	Name=Low_complexity;Target=A-rich 1 39
JACGEL010262803	RepeatMasker	dispersed_repeat	1	47	263	-	.	Name=DNA/TcMar-Tc1;Target=Mariner2_DM 251 205
JACGEL010262808	RepeatMasker	dispersed_repeat	2	63	258	+	.	Name=LINE/Dong-R4;Target=Halyomorpha_halys-6_family-274 541 612
JACGEL010262891	RepeatMasker	dispersed_repeat	110	241	307	+	.	Name=RC/Helitron;Target=Halyomorpha_halys-6_family-881 19 156
JACGEL010263013	RepeatMasker	dispersed_repeat	139	230	296	-	.	Name=DNA/TcMar-Tc1;Target=Halyomorpha_halys-5_family-1728 1105 1017
JACGEL010263085	RepeatMasker	dispersed_repeat	6	53	16	+	.	Name=Low_complexity;Target=A-rich 1 44
JACGEL010026395	RepeatMasker	dispersed_repeat	1286	1339	13	+	.	Name=Simple_repeat;Target=(ATTAT)n 1 52
JACGEL010264284	RepeatMasker	dispersed_repeat	205	288	236	+	.	Name=LINE/I;Target=Halyomorpha_halys-1_family-746 254 314
JACGEL010026495	RepeatMasker	dispersed_repeat	1425	1593	244	+	.	Name=Unknown;Target=Halyomorpha_halys-6_family-223 963 1147
JACGEL010264741	RepeatMasker	dispersed_repeat	120	210	252	-	.	Name=DNA/TcMar-Mariner;Target=Halyomorpha_halys-5_family-682 193 96
JACGEL010265091	RepeatMasker	dispersed_repeat	2	58	238	-	.	Name=RC/Helitron;Target=Halyomorpha_halys-6_family-881 73 19
JACGEL010266072	RepeatMasker	dispersed_repeat	156	226	242	-	.	Name=LINE/I-Jockey;Target=TART-A 8819 8779
JACGEL010266327	RepeatMasker	dispersed_repeat	32	91	259	+	.	Name=DNA/TcMar-Tc1;Target=Halyomorpha_halys-6_family-2978 4 63
JACGEL010266836	RepeatMasker	dispersed_repeat	82	126	235	+	.	Name=Unknown;Target=Halyomorpha_halys-5_family-2686 7 51
JACGEL010266836	RepeatMasker	dispersed_repeat	157	239	260	-	.	Name=Unknown;Target=Halyomorpha_halys-5_family-2686 1073 991
JACGEL010266890	RepeatMasker	dispersed_repeat	247	289	303	+	.	Name=Unknown;Target=Halyomorpha_halys-5_family-2686 5 47
JACGEL010267065	RepeatMasker	dispersed_repeat	134	206	245	+	.	Name=Unknown;Target=Halyomorpha_halys-5_family-2701 2044 2119
JACGEL010267315	RepeatMasker	dispersed_repeat	219	252	11	+	.	Name=Simple_repeat;Target=(ATAATTT)n 1 37
JACGEL010267368	RepeatMasker	dispersed_repeat	207	263	13	+	.	Name=Simple_repeat;Target=(CTTTTC)n 1 53
JACGEL010267746	RepeatMasker	dispersed_repeat	212	274	245	-	.	Name=DNA/TcMar-Tc1;Target=Halyomorpha_halys-6_family-812 696 634
JACGEL010026877	RepeatMasker	dispersed_repeat	656	708	14	+	.	Name=Simple_repeat;Target=(TAATA)n 1 55
JACGEL010268299	RepeatMasker	dispersed_repeat	233	286	245	-	.	Name=LINE/RTE-BovB;Target=Halyomorpha_halys-5_family-72 1356 1303
JACGEL010268622	RepeatMasker	dispersed_repeat	97	144	281	-	.	Name=LINE/R1;Target=DMRT1B 3761 3711
JACGEL010268906	RepeatMasker	dispersed_repeat	53	106	271	-	.	Name=LINE/I-Jockey;Target=TAHRE 5492 5439
JACGEL010269615	RepeatMasker	dispersed_repeat	58	119	243	+	.	Name=LINE/I-Jockey;Target=DOC 94 151
JACGEL010269620	RepeatMasker	dispersed_repeat	189	258	253	+	.	Name=DNA/TcMar-Tc1;Target=Halyomorpha_halys-5_family-1728 1014 1081
JACGEL010269761	RepeatMasker	dispersed_repeat	248	286	12	+	.	Name=Simple_repeat;Target=(AATTA)n 1 39
JACGEL010270014	RepeatMasker	dispersed_repeat	100	161	254	-	.	Name=Unknown;Target=Halyomorpha_halys-5_family-447 2287 2228
JACGEL010270101	RepeatMasker	dispersed_repeat	63	116	247	-	.	Name=DNA/TcMar-Mariner;Target=Halyomorpha_halys-5_family-1165 440 387
JACGEL010270215	RepeatMasker	dispersed_repeat	52	107	250	+	.	Name=Unknown;Target=Halyomorpha_halys-5_family-1039 2143 2198
JACGEL010270729	RepeatMasker	dispersed_repeat	4	110	273	+	.	Name=Unknown;Target=Halyomorpha_halys-5_family-2686 642 746
JACGEL010271029	RepeatMasker	dispersed_repeat	149	274	265	+	.	Name=Unknown;Target=Halyomorpha_halys-5_family-1039 1615 1698
JACGEL010027164	RepeatMasker	dispersed_repeat	1023	1058	13	+	.	Name=Low_complexity;Target=A-rich 1 36
JACGEL010271679	RepeatMasker	dispersed_repeat	123	175	259	-	.	Name=LINE/L2;Target=Halyomorpha_halys-1_family-478 378 326
JACGEL010271955	RepeatMasker	dispersed_repeat	1	71	382	-	.	Name=LINE/Dong-R4;Target=Halyomorpha_halys-6_family-274 611 541
JACGEL010000273	RepeatMasker	dispersed_repeat	5153	5227	226	+	.	Name=LINE/R1;Target=Halyomorpha_halys-5_family-527 1211 1283
JACGEL010272389	RepeatMasker	dispersed_repeat	220	267	232	+	.	Name=LINE/I;Target=Halyomorpha_halys-1_family-626 246 290
JACGEL010272677	RepeatMasker	dispersed_repeat	73	173	276	-	.	Name=LINE/RTE-BovB;Target=Halyomorpha_halys-1_family-349 286 186
JACGEL010027335	RepeatMasker	dispersed_repeat	232	333	318	-	.	Name=DNA/hAT-Blackjack;Target=Halyomorpha_halys-6_family-3656 102 1
JACGEL010002735	RepeatMasker	dispersed_repeat	3758	3813	455	-	.	Name=rRNA;Target=LSU-rRNA_Hsa 3826 3771
JACGEL010273244	RepeatMasker	dispersed_repeat	80	156	262	-	.	Name=Unknown;Target=Halyomorpha_halys-5_family-11 3238 3158
JACGEL010273258	RepeatMasker	dispersed_repeat	8	116	237	+	.	Name=LINE/L2;Target=Halyomorpha_halys-5_family-2030 651 759
JACGEL010027395	RepeatMasker	dispersed_repeat	1641	1681	249	+	.	Name=Unknown;Target=Halyomorpha_halys-4_family-1072 239 279
JACGEL010273484	RepeatMasker	dispersed_repeat	201	280	276	+	.	Name=DNA/TcMar-Tc1;Target=Halyomorpha_halys-6_family-812 619 696
JACGEL010273487	RepeatMasker	dispersed_repeat	207	269	228	-	.	Name=Unknown;Target=Halyomorpha_halys-5_family-2013 325 263
JACGEL010027398	RepeatMasker	dispersed_repeat	820	884	286	-	.	Name=DNA/TcMar-Tc1;Target=Halyomorpha_halys-6_family-812 696 632
JACGEL010274156	RepeatMasker	dispersed_repeat	26	70	235	-	.	Name=Unknown;Target=Halyomorpha_halys-4_family-335 51 7
JACGEL010027550	RepeatMasker	dispersed_repeat	1058	1113	239	+	.	Name=LINE/L2;Target=Halyomorpha_halys-5_family-2030 648 701
JACGEL010274930	RepeatMasker	dispersed_repeat	175	256	260	+	.	Name=RC/Helitron;Target=Halyomorpha_halys-5_family-1622 75 156
JACGEL010275013	RepeatMasker	dispersed_repeat	91	264	299	+	.	Name=Unknown;Target=Halyomorpha_halys-5_family-1039 1620 1793
JACGEL010275095	RepeatMasker	dispersed_repeat	186	243	240	+	.	Name=LINE/I-Jockey;Target=BS3_DM 1133 1192
JACGEL010027578	RepeatMasker	dispersed_repeat	1209	1253	13	+	.	Name=Low_complexity;Target=A-rich 1 45
JACGEL010027648	RepeatMasker	dispersed_repeat	943	1004	258	-	.	Name=LINE/Dong-R4;Target=Halyomorpha_halys-6_family-274 611 550
JACGEL010275935	RepeatMasker	dispersed_repeat	102	208	245	-	.	Name=DNA/TcMar-Mariner;Target=Halyomorpha_halys-1_family-707 158 52
JACGEL010276079	RepeatMasker	dispersed_repeat	16	57	225	-	.	Name=LTR/Gypsy;Target=ZAM_I 1842 1801
JACGEL010276476	RepeatMasker	dispersed_repeat	19	97	292	-	.	Name=rRNA;Target=LSU-rRNA_Dme 1041 967
JACGEL010276657	RepeatMasker	dispersed_repeat	1	138	268	+	.	Name=LTR/Pao;Target=ROO_I 5325 5462
JACGEL010027734	RepeatMasker	dispersed_repeat	251	300	19	+	.	Name=Simple_repeat;Target=(ATAATAA)n 1 49
JACGEL010027737	RepeatMasker	dispersed_repeat	10	117	246	-	.	Name=LINE/I-Jockey;Target=Jockey2 2446 2339
JACGEL010027746	RepeatMasker	dispersed_repeat	1550	1618	13	+	.	Name=Low_complexity;Target=A-rich 1 69
JACGEL010277118	RepeatMasker	dispersed_repeat	37	138	19	+	.	Name=Simple_repeat;Target=(TAATA)n 1 98
JACGEL010027825	RepeatMasker	dispersed_repeat	1247	1331	238	+	.	Name=LTR/Gypsy;Target=BLASTOPIA_I 837 917
JACGEL010277678	RepeatMasker	dispersed_repeat	128	160	13	+	.	Name=Low_complexity;Target=A-rich 1 37
JACGEL010277786	RepeatMasker	dispersed_repeat	29	65	244	+	.	Name=DNA/hAT-Charlie;Target=Halyomorpha_halys-5_family-4053 63 99
JACGEL010277945	RepeatMasker	dispersed_repeat	198	246	12	+	.	Name=Simple_repeat;Target=(CTTTT)n 1 48
JACGEL010027867	RepeatMasker	dispersed_repeat	5	54	15	+	.	Name=Low_complexity;Target=A-rich 1 51
JACGEL010027907	RepeatMasker	dispersed_repeat	1724	1774	225	-	.	Name=rRNA;Target=5S_DM 114 64
JACGEL010027883	RepeatMasker	dispersed_repeat	762	791	12	+	.	Name=Low_complexity;Target=A-rich 1 31
JACGEL010279193	RepeatMasker	dispersed_repeat	61	106	13	+	.	Name=Low_complexity;Target=A-rich 1 45
JACGEL010279569	RepeatMasker	dispersed_repeat	63	98	233	+	.	Name=LTR/Pao;Target=ROO_I 5570 5605
JACGEL010028036	RepeatMasker	dispersed_repeat	1523	1577	249	-	.	Name=LTR/Pao;Target=ROO_I 4507 4453
JACGEL010279994	RepeatMasker	dispersed_repeat	155	204	14	+	.	Name=Simple_repeat;Target=(TAATAT)n 1 55
JACGEL010028060	RepeatMasker	dispersed_repeat	1734	1773	232	+	.	Name=LINE/Dong-R4;Target=Halyomorpha_halys-6_family-274 572 611
JACGEL010028124	RepeatMasker	dispersed_repeat	1683	1745	264	+	.	Name=DNA/Sola-2;Target=Halyomorpha_halys-5_family-687 34 95
JACGEL010280607	RepeatMasker	dispersed_repeat	1	41	323	-	.	Name=DNA/TcMar-Tc1;Target=Mariner2_DM 653 613
JACGEL010028210	RepeatMasker	dispersed_repeat	262	308	12	+	.	Name=Simple_repeat;Target=(ATTTTTC)n 1 48
JACGEL010028183	RepeatMasker	dispersed_repeat	1598	1714	235	-	.	Name=LTR/Gypsy;Target=STALKER4_I 6134 6018
JACGEL010281453	RepeatMasker	dispersed_repeat	186	257	259	+	.	Name=Unknown;Target=Halyomorpha_halys-6_family-1916 879 950
JACGEL010028213	RepeatMasker	dispersed_repeat	888	934	242	+	.	Name=LINE/I-Jockey;Target=DOC 3434 3480
JACGEL010281505	RepeatMasker	dispersed_repeat	96	147	13	+	.	Name=Simple_repeat;Target=(CGATTTC)n 1 49
JACGEL010282224	RepeatMasker	dispersed_repeat	56	134	243	-	.	Name=DNA/TcMar-Mariner;Target=Halyomorpha_halys-4_family-683 162 82
JACGEL010282348	RepeatMasker	dispersed_repeat	143	178	248	-	.	Name=LINE/R1;Target=Halyomorpha_halys-1_family-585 309 274
JACGEL010282397	RepeatMasker	dispersed_repeat	63	114	240	+	.	Name=LINE/L2;Target=Halyomorpha_halys-1_family-478 335 386
JACGEL010028331	RepeatMasker	dispersed_repeat	280	317	13	+	.	Name=Low_complexity;Target=A-rich 1 40
JACGEL010282923	RepeatMasker	dispersed_repeat	38	100	225	-	.	Name=Unknown;Target=Halyomorpha_halys-5_family-2013 325 263
JACGEL010283403	RepeatMasker	dispersed_repeat	119	178	17	+	.	Name=Simple_repeat;Target=(TTAATAA)n 1 63
JACGEL010283544	RepeatMasker	dispersed_repeat	75	114	236	+	.	Name=LINE/Dong-R4;Target=Halyomorpha_halys-6_family-274 546 585
JACGEL010002840	RepeatMasker	dispersed_repeat	3609	3648	278	+	.	Name=Unknown;Target=Halyomorpha_halys-5_family-2686 9 48
JACGEL010283860	RepeatMasker	dispersed_repeat	227	266	266	+	.	Name=Unknown;Target=Halyomorpha_halys-5_family-447 2228 2267
JACGEL010283919	RepeatMasker	dispersed_repeat	62	142	237	+	.	Name=Unknown;Target=Halyomorpha_halys-5_family-1039 953 1040
JACGEL010284626	RepeatMasker	dispersed_repeat	9	47	15	+	.	Name=Low_complexity;Target=A-rich 1 38
JACGEL010285074	RepeatMasker	dispersed_repeat	134	170	12	+	.	Name=Low_complexity;Target=A-rich 1 34
JACGEL010285160	RepeatMasker	dispersed_repeat	65	148	243	+	.	Name=LINE/I-Jockey;Target=DOC2_DM 3847 3936;Note=There is a higher-scoring match whose domain partly (<80%) includes the domain of this match
JACGEL010285160	RepeatMasker	dispersed_repeat	95	235	246	+	.	Name=Unknown;Target=Halyomorpha_halys-6_family-1181 1043 1097
JACGEL010028646	RepeatMasker	dispersed_repeat	1650	1755	257	+	.	Name=Unknown;Target=Halyomorpha_halys-5_family-315 33 138
JACGEL010285765	RepeatMasker	dispersed_repeat	202	245	15	+	.	Name=Simple_repeat;Target=(TTTATT)n 1 44
JACGEL010285776	RepeatMasker	dispersed_repeat	21	87	241	-	.	Name=Unknown;Target=Halyomorpha_halys-6_family-1133 102 36
JACGEL010285986	RepeatMasker	dispersed_repeat	179	242	262	+	.	Name=DNA/TcMar-Tc1;Target=Halyomorpha_halys-6_family-812 632 696
JACGEL010002867	RepeatMasker	dispersed_repeat	3202	3237	12	+	.	Name=Simple_repeat;Target=(ATAATAA)n 1 37
JACGEL010286130	RepeatMasker	dispersed_repeat	181	267	229	-	.	Name=LINE/RTE-BovB;Target=Halyomorpha_halys-1_family-349 309 223
JACGEL010028752	RepeatMasker	dispersed_repeat	1295	1342	226	+	.	Name=LINE/I-Jockey;Target=DOC6_DM 3320 3368
JACGEL010028772	RepeatMasker	dispersed_repeat	1606	1638	280	+	.	Name=DNA/TcMar-Tc1;Target=Mariner2_DM 1 34
JACGEL010287707	RepeatMasker	dispersed_repeat	106	164	264	+	.	Name=Unknown;Target=Halyomorpha_halys-5_family-1039 982 1040
JACGEL010028849	RepeatMasker	dispersed_repeat	565	623	227	-	.	Name=Unknown;Target=Halyomorpha_halys-1_family-644 65 6
JACGEL010287910	RepeatMasker	dispersed_repeat	208	259	19	+	.	Name=Low_complexity;Target=A-rich 1 54
JACGEL010288862	RepeatMasker	dispersed_repeat	171	237	246	+	.	Name=DNA/TcMar-Tc1;Target=Halyomorpha_halys-6_family-812 630 696
JACGEL010289130	RepeatMasker	dispersed_repeat	182	217	13	+	.	Name=Simple_repeat;Target=(AATATTT)n 1 38
JACGEL010289475	RepeatMasker	dispersed_repeat	176	233	18	+	.	Name=Low_complexity;Target=A-rich 1 56
JACGEL010289645	RepeatMasker	dispersed_repeat	144	263	278	+	.	Name=Unknown;Target=Halyomorpha_halys-5_family-2686 932 1054
JACGEL010289840	RepeatMasker	dispersed_repeat	47	102	260	+	.	Name=LINE/I-Jockey;Target=G2_DM 2010 2065
JACGEL010290038	RepeatMasker	dispersed_repeat	63	107	245	+	.	Name=LINE/L2;Target=Halyomorpha_halys-1_family-478 312 356
JACGEL010290739	RepeatMasker	dispersed_repeat	4	66	302	+	.	Name=DNA/TcMar-Tc1;Target=Mariner2_DM 840 912
JACGEL010029170	RepeatMasker	dispersed_repeat	1640	1723	15	+	.	Name=Low_complexity;Target=A-rich 1 91
JACGEL010029301	RepeatMasker	dispersed_repeat	157	199	243	+	.	Name=DNA/TcMar-Tc1;Target=Halyomorpha_halys-1_family-177 249 291
JACGEL010029266	RepeatMasker	dispersed_repeat	1080	1127	12	+	.	Name=Simple_repeat;Target=(ATTAAT)n 1 47
JACGEL010293058	RepeatMasker	dispersed_repeat	231	260	253	+	.	Name=DNA/TcMar-Tc1;Target=Mariner2_DM 1 30
JACGEL010293201	RepeatMasker	dispersed_repeat	176	259	262	-	.	Name=Unknown;Target=Halyomorpha_halys-5_family-1039 1040 957
JACGEL010293237	RepeatMasker	dispersed_repeat	183	260	260	+	.	Name=LTR/Gypsy;Target=ROVER-I_DM 2785 2862
JACGEL010293329	RepeatMasker	dispersed_repeat	186	226	255	-	.	Name=LTR/Pao;Target=ROOA_I 5832 5791
JACGEL010293397	RepeatMasker	dispersed_repeat	49	109	246	+	.	Name=DNA/TcMar-Tc1;Target=Halyomorpha_halys-6_family-812 636 696
JACGEL010029425	RepeatMasker	dispersed_repeat	1591	1642	343	+	.	Name=DNA/TcMar-Tc1;Target=Mariner2_DM 861 912
JACGEL010293471	RepeatMasker	dispersed_repeat	139	198	17	+	.	Name=Low_complexity;Target=A-rich 1 60
JACGEL010293648	RepeatMasker	dispersed_repeat	205	259	15	+	.	Name=Simple_repeat;Target=(ATTT)n 1 55
JACGEL010029469	RepeatMasker	dispersed_repeat	1552	1585	14	+	.	Name=Simple_repeat;Target=(TCAGTT)n 1 34
JACGEL010293997	RepeatMasker	dispersed_repeat	143	234	289	+	.	Name=LTR/Gypsy;Target=ROVER-I_DM 3431 3532
JACGEL010294182	RepeatMasker	dispersed_repeat	219	259	235	+	.	Name=Unknown;Target=Halyomorpha_halys-5_family-3452 268 308
JACGEL010294610	RepeatMasker	dispersed_repeat	132	167	12	+	.	Name=Simple_repeat;Target=(TAATTAT)n 1 38
JACGEL010294784	RepeatMasker	dispersed_repeat	152	244	275	+	.	Name=LINE/R1;Target=DMRT1B 3711 3815
JACGEL010294846	RepeatMasker	dispersed_repeat	37	91	276	+	.	Name=Unknown;Target=Halyomorpha_halys-6_family-1620 148 204
JACGEL010294846	RepeatMasker	dispersed_repeat	92	166	269	+	.	Name=LINE/I-Jockey;Target=G4_DM 2949 3064
JACGEL010029581	RepeatMasker	dispersed_repeat	7	65	16	+	.	Name=Simple_repeat;Target=(ATTTT)n 1 58
JACGEL010295206	RepeatMasker	dispersed_repeat	1	30	15	+	.	Name=Simple_repeat;Target=(TTATT)n 1 30
JACGEL010295210	RepeatMasker	dispersed_repeat	164	250	251	-	.	Name=Unknown;Target=Halyomorpha_halys-5_family-1039 1040 953
JACGEL010295367	RepeatMasker	dispersed_repeat	2	66	257	-	.	Name=Unknown;Target=Halyomorpha_halys-5_family-447 2276 2217
JACGEL010002961	RepeatMasker	dispersed_repeat	1766	1830	14	+	.	Name=Simple_repeat;Target=(TATATTT)n 1 61
JACGEL010029643	RepeatMasker	dispersed_repeat	900	986	234	-	.	Name=DNA/TcMar-Tc1;Target=Halyomorpha_halys-5_family-2196 95 9
JACGEL010295605	RepeatMasker	dispersed_repeat	182	256	351	+	.	Name=DNA/hAT-Blackjack;Target=Halyomorpha_halys-6_family-3656 1 72
JACGEL010296087	RepeatMasker	dispersed_repeat	46	122	226	-	.	Name=Unknown;Target=Halyomorpha_halys-5_family-2844 199 125
JACGEL010296345	RepeatMasker	dispersed_repeat	179	238	229	+	.	Name=DNA/TcMar-Tc1;Target=Halyomorpha_halys-6_family-2978 10 68
JACGEL010296348	RepeatMasker	dispersed_repeat	214	256	288	+	.	Name=Unknown;Target=Halyomorpha_halys-5_family-2686 9 51
JACGEL010296400	RepeatMasker	dispersed_repeat	117	163	271	-	.	Name=LTR/Gypsy;Target=ACCORD2_I 4909 4863
JACGEL010029751	RepeatMasker	dispersed_repeat	1	104	249	-	.	Name=Unknown;Target=Halyomorpha_halys-5_family-1039 1677 1569
JACGEL010297024	RepeatMasker	dispersed_repeat	5	38	251	-	.	Name=Unknown;Target=Halyomorpha_halys-4_family-704 795 762
JACGEL010297157	RepeatMasker	dispersed_repeat	209	256	328	+	.	Name=DNA/TcMar-Tc1;Target=Mariner2_DM 437 484
JACGEL010297468	RepeatMasker	dispersed_repeat	202	253	226	+	.	Name=LINE/I-Jockey;Target=G3_DM 3544 3595
JACGEL010297548	RepeatMasker	dispersed_repeat	1	66	274	-	.	Name=LINE/Dong-R4;Target=Halyomorpha_halys-6_family-274 609 547
JACGEL010297895	RepeatMasker	dispersed_repeat	164	222	279	-	.	Name=Unknown;Target=Halyomorpha_halys-5_family-2517 898 840
JACGEL010298237	RepeatMasker	dispersed_repeat	81	145	235	+	.	Name=LINE/L2;Target=Halyomorpha_halys-1_family-478 333 396
JACGEL010029977	RepeatMasker	dispersed_repeat	1667	1702	229	+	.	Name=LINE/I-Jockey;Target=BS2 3740 3775
JACGEL010000299	RepeatMasker	dispersed_repeat	425	519	249	+	.	Name=LTR/Pao;Target=ROOA_I 3278 3375
JACGEL010299318	RepeatMasker	dispersed_repeat	182	227	235	-	.	Name=DNA/hAT-Ac;Target=Halyomorpha_halys-1_family-132 247 199
JACGEL010299692	RepeatMasker	dispersed_repeat	196	240	16	+	.	Name=Simple_repeat;Target=(TTTA)n 1 45
JACGEL010300253	RepeatMasker	dispersed_repeat	191	245	227	-	.	Name=LINE/R1-LOA;Target=Halyomorpha_halys-1_family-546 369 315
JACGEL010300394	RepeatMasker	dispersed_repeat	26	101	248	+	.	Name=Unknown;Target=Halyomorpha_halys-4_family-146 229 304
JACGEL010030125	RepeatMasker	dispersed_repeat	1062	1144	254	+	.	Name=SINE/tRNA;Target=Halyomorpha_halys-2_family-62 679 764
JACGEL010300606	RepeatMasker	dispersed_repeat	90	149	296	+	.	Name=rRNA;Target=LSU-rRNA_Cel 377 437
JACGEL010300811	RepeatMasker	dispersed_repeat	221	252	232	+	.	Name=Satellite;Target=Halyomorpha_halys-4_family-221 333 364
JACGEL010003015	RepeatMasker	dispersed_repeat	2185	2247	229	-	.	Name=LINE/I-Jockey;Target=G2_DM 2068 2006
JACGEL010301534	RepeatMasker	dispersed_repeat	15	91	233	+	.	Name=DNA/TcMar-Tc1;Target=TC1_DM 1009 1086
JACGEL010302312	RepeatMasker	dispersed_repeat	116	182	248	+	.	Name=LINE/I-Jockey;Target=G3_DM 3546 3612
JACGEL010302534	RepeatMasker	dispersed_repeat	47	119	239	+	.	Name=Unknown;Target=Halyomorpha_halys-6_family-223 861 934
JACGEL010302549	RepeatMasker	dispersed_repeat	38	115	225	+	.	Name=Unknown;Target=Halyomorpha_halys-5_family-1039 1715 1792
JACGEL010302770	RepeatMasker	dispersed_repeat	39	150	237	+	.	Name=LTR/Gypsy;Target=DM176_I 3017 3135
JACGEL010003034	RepeatMasker	dispersed_repeat	396	497	307	-	.	Name=DNA/hAT-Blackjack;Target=Halyomorpha_halys-6_family-3656 102 1
JACGEL010030427	RepeatMasker	dispersed_repeat	928	981	226	+	.	Name=DNA/CMC-EnSpm;Target=Halyomorpha_halys-6_family-207 51 101
JACGEL010303500	RepeatMasker	dispersed_repeat	13	47	13	+	.	Name=Simple_repeat;Target=(TAAT)n 1 38
JACGEL010303535	RepeatMasker	dispersed_repeat	58	113	14	+	.	Name=Simple_repeat;Target=(TAAT)n 1 51
JACGEL010304346	RepeatMasker	dispersed_repeat	1	79	244	+	.	Name=Unknown;Target=Halyomorpha_halys-5_family-2686 697 778
JACGEL010304420	RepeatMasker	dispersed_repeat	191	243	225	-	.	Name=DNA/TcMar-Mariner;Target=Halyomorpha_halys-1_family-707 201 147
JACGEL010030669	RepeatMasker	dispersed_repeat	540	594	241	+	.	Name=LTR/Gypsy;Target=ZAM_I 2627 2681
JACGEL010030550	RepeatMasker	dispersed_repeat	982	1045	12	+	.	Name=Simple_repeat;Target=(TAATATT)n 1 57
JACGEL010305078	RepeatMasker	dispersed_repeat	149	225	225	+	.	Name=DNA/TcMar-Tc1;Target=Halyomorpha_halys-1_family-780 5 81
JACGEL010305114	RepeatMasker	dispersed_repeat	100	151	229	+	.	Name=Unknown;Target=Halyomorpha_halys-1_family-106 129 180
JACGEL010306261	RepeatMasker	dispersed_repeat	2	81	226	-	.	Name=RC/Helitron;Target=Halyomorpha_halys-5_family-1622 154 75
JACGEL010306602	RepeatMasker	dispersed_repeat	109	174	239	+	.	Name=LINE/I-Jockey;Target=TAHRE 5267 5332
JACGEL010030779	RepeatMasker	dispersed_repeat	88	170	292	-	.	Name=DNA/hAT-Blackjack;Target=Halyomorpha_halys-6_family-3656 86 4
JACGEL010307406	RepeatMasker	dispersed_repeat	133	198	306	+	.	Name=Unknown;Target=Halyomorpha_halys-5_family-2517 840 905
JACGEL010307725	RepeatMasker	dispersed_repeat	1	33	272	-	.	Name=DNA/TcMar-Tc1;Target=Mariner2_DM 33 1
JACGEL010030861	RepeatMasker	dispersed_repeat	721	838	26	+	.	Name=Simple_repeat;Target=(ATTA)n 1 115
JACGEL010308263	RepeatMasker	dispersed_repeat	142	173	12	+	.	Name=Simple_repeat;Target=(AATAT)n 1 33
JACGEL010308580	RepeatMasker	dispersed_repeat	99	237	268	+	.	Name=LINE/Penelope;Target=Halyomorpha_halys-5_family-609 195 334
JACGEL010308587	RepeatMasker	dispersed_repeat	2	131	275	+	.	Name=Unknown;Target=Halyomorpha_halys-5_family-1039 1659 1794
JACGEL010031344	RepeatMasker	dispersed_repeat	526	585	237	-	.	Name=Unknown;Target=Halyomorpha_halys-5_family-447 2287 2229
JACGEL010000308	RepeatMasker	dispersed_repeat	3843	3925	237	-	.	Name=Unknown;Target=Halyomorpha_halys-6_family-1133 102 20
JACGEL010308960	RepeatMasker	dispersed_repeat	83	142	13	+	.	Name=Simple_repeat;Target=(ATTTCTG)n 1 62
JACGEL010309677	RepeatMasker	dispersed_repeat	46	116	22	+	.	Name=Simple_repeat;Target=(GCGGC)n 1 68
JACGEL010309868	RepeatMasker	dispersed_repeat	10	79	318	-	.	Name=DNA/hAT-Blackjack;Target=Halyomorpha_halys-6_family-3656 70 1
JACGEL010310472	RepeatMasker	dispersed_repeat	116	222	22	+	.	Name=Low_complexity;Target=A-rich 1 109
JACGEL010310475	RepeatMasker	dispersed_repeat	51	154	241	+	.	Name=Unknown;Target=Halyomorpha_halys-6_family-223 1045 1148
JACGEL010310568	RepeatMasker	dispersed_repeat	2	55	16	+	.	Name=Simple_repeat;Target=(TAAT)n 1 52
JACGEL010310664	RepeatMasker	dispersed_repeat	52	123	238	+	.	Name=rRNA;Target=SSU-rRNA_Hsa 1324 1395
JACGEL010310899	RepeatMasker	dispersed_repeat	23	60	230	+	.	Name=LTR/Gypsy;Target=Invader5_I 3298 3334
JACGEL010031164	RepeatMasker	dispersed_repeat	118	184	281	+	.	Name=Unknown;Target=Halyomorpha_halys-5_family-1039 1620 1686
JACGEL010311291	RepeatMasker	dispersed_repeat	75	220	235	+	.	Name=LINE/Dong-R4;Target=Halyomorpha_halys-6_family-2677 99 256
JACGEL010311308	RepeatMasker	dispersed_repeat	6	62	263	-	.	Name=LTR/Gypsy;Target=QUASIMODO_I 3065 3009
JACGEL010311365	RepeatMasker	dispersed_repeat	11	53	262	-	.	Name=Unknown;Target=Halyomorpha_halys-5_family-447 2270 2228
JACGEL010311414	RepeatMasker	dispersed_repeat	69	94	14	+	.	Name=Simple_repeat;Target=(TTAA)n 1 26
JACGEL010311508	RepeatMasker	dispersed_repeat	12	75	265	+	.	Name=DNA/TcMar-Tc1;Target=Halyomorpha_halys-6_family-812 632 695
JACGEL010311816	RepeatMasker	dispersed_repeat	183	227	249	-	.	Name=DNA/Merlin;Target=Halyomorpha_halys-5_family-40 495 451
JACGEL010031296	RepeatMasker	dispersed_repeat	1025	1077	235	+	.	Name=Unknown;Target=Halyomorpha_halys-5_family-2642 1337 1397
JACGEL010031310	RepeatMasker	dispersed_repeat	1	47	258	-	.	Name=DNA/TcMar-Tc1;Target=Mariner2_DM 274 229
JACGEL010312756	RepeatMasker	dispersed_repeat	32	178	283	-	.	Name=Unknown;Target=Halyomorpha_halys-5_family-1039 1794 1648
JACGEL010312942	RepeatMasker	dispersed_repeat	133	207	258	-	.	Name=Unknown;Target=Halyomorpha_halys-5_family-2013 324 250
JACGEL010313038	RepeatMasker	dispersed_repeat	124	179	249	+	.	Name=LTR/Gypsy;Target=MDG1_I 4566 4623
JACGEL010313147	RepeatMasker	dispersed_repeat	60	175	239	+	.	Name=LINE/I-Jockey;Target=TAHRE 5443 5553
JACGEL010313235	RepeatMasker	dispersed_repeat	106	170	294	-	.	Name=DNA/TcMar-Tc1;Target=Halyomorpha_halys-6_family-812 696 632
JACGEL010313274	RepeatMasker	dispersed_repeat	172	243	227	-	.	Name=LINE/RTE-BovB;Target=Halyomorpha_halys-1_family-349 294 223
JACGEL010031488	RepeatMasker	dispersed_repeat	1057	1095	231	+	.	Name=LINE/I-Jockey;Target=FW3_DM 2946 2985
JACGEL010031492	RepeatMasker	dispersed_repeat	968	1053	266	-	.	Name=DNA/TcMar-Mariner;Target=Halyomorpha_halys-1_family-707 84 2
JACGEL010031492	RepeatMasker	dispersed_repeat	1063	1115	245	-	.	Name=DNA/TcMar-Tc1;Target=Halyomorpha_halys-5_family-572 65 13
JACGEL010314149	RepeatMasker	dispersed_repeat	85	156	226	+	.	Name=RC/Helitron;Target=Halyomorpha_halys-5_family-1622 71 142
JACGEL010314187	RepeatMasker	dispersed_repeat	83	153	238	+	.	Name=LTR/Pao;Target=BEL_I 4628 4698
JACGEL010314272	RepeatMasker	dispersed_repeat	139	197	234	+	.	Name=Unknown;Target=Halyomorpha_halys-1_family-106 123 180
JACGEL010314431	RepeatMasker	dispersed_repeat	94	166	246	-	.	Name=LTR/Pao;Target=BEL_I 4852 4780
JACGEL010031545	RepeatMasker	dispersed_repeat	39	117	244	+	.	Name=LTR/Gypsy;Target=CIRCE 4168 4243
JACGEL010314587	RepeatMasker	dispersed_repeat	6	59	250	+	.	Name=DNA/TcMar-Mariner;Target=Halyomorpha_halys-5_family-1472 259 312
JACGEL010314821	RepeatMasker	dispersed_repeat	179	227	249	+	.	Name=LINE/I-Jockey;Target=G4_DM 2943 2991
JACGEL010031611	RepeatMasker	dispersed_repeat	5	56	264	-	.	Name=LINE/I-Jockey;Target=G3_DM 3595 3544
JACGEL010003159	RepeatMasker	dispersed_repeat	3552	3583	12	+	.	Name=Simple_repeat;Target=(TAATA)n 1 33
JACGEL010315279	RepeatMasker	dispersed_repeat	157	195	16	+	.	Name=Simple_repeat;Target=(ATT)n 1 40
JACGEL010031624	RepeatMasker	dispersed_repeat	1193	1246	15	+	.	Name=Low_complexity;Target=A-rich 1 54
JACGEL010315323	RepeatMasker	dispersed_repeat	50	151	251	+	.	Name=Unknown;Target=Halyomorpha_halys-5_family-447 2228 2332
JACGEL010315407	RepeatMasker	dispersed_repeat	16	82	244	-	.	Name=LINE/I-Jockey;Target=DOC3_DM 4458 4392
JACGEL010315425	RepeatMasker	dispersed_repeat	138	241	291	+	.	Name=LINE/RTE-BovB;Target=Halyomorpha_halys-1_family-349 186 290
JACGEL010031738	RepeatMasker	dispersed_repeat	23	85	278	-	.	Name=DNA/Sola-2;Target=Halyomorpha_halys-5_family-687 95 34
JACGEL010316699	RepeatMasker	dispersed_repeat	1	27	12	+	.	Name=Simple_repeat;Target=(AATAT)n 1 29
JACGEL010316757	RepeatMasker	dispersed_repeat	125	238	234	+	.	Name=LTR/Gypsy;Target=Gypsy5_I 2146 2263
JACGEL010316822	RepeatMasker	dispersed_repeat	97	130	259	-	.	Name=DNA;Target=Halyomorpha_halys-1_family-734 52 19
JACGEL010316822	RepeatMasker	dispersed_repeat	131	170	250	+	.	Name=Unknown;Target=Halyomorpha_halys-5_family-2686 15 88
JACGEL010031803	RepeatMasker	dispersed_repeat	528	627	19	+	.	Name=Simple_repeat;Target=(AATAT)n 1 100
JACGEL010317364	RepeatMasker	dispersed_repeat	5	152	300	+	.	Name=Unknown;Target=Halyomorpha_halys-5_family-1039 1647 1794
JACGEL010317494	RepeatMasker	dispersed_repeat	177	226	13	+	.	Name=Low_complexity;Target=A-rich 1 50
JACGEL010003182	RepeatMasker	dispersed_repeat	118	176	231	-	.	Name=Unknown;Target=Halyomorpha_halys-5_family-2686 66 9
JACGEL010318294	RepeatMasker	dispersed_repeat	1	42	252	-	.	Name=DNA/TcMar-Tc1;Target=Mariner2_DM 267 226
JACGEL010318384	RepeatMasker	dispersed_repeat	145	203	232	-	.	Name=LINE/I-Jockey;Target=G5A_DM 1568 1510
JACGEL010319120	RepeatMasker	dispersed_repeat	33	94	26	+	.	Name=Simple_repeat;Target=(TTTCC)n 1 64
JACGEL010319334	RepeatMasker	dispersed_repeat	119	205	261	+	.	Name=LINE/I;Target=IVK_DM 2811 2894
JACGEL010032070	RepeatMasker	dispersed_repeat	814	869	228	+	.	Name=Unknown;Target=Halyomorpha_halys-1_family-680 87 142
JACGEL010319739	RepeatMasker	dispersed_repeat	48	120	281	-	.	Name=Unknown;Target=Halyomorpha_halys-1_family-598 138 34
JACGEL010320169	RepeatMasker	dispersed_repeat	116	155	250	+	.	Name=LINE/I;Target=Halyomorpha_halys-1_family-746 411 450
JACGEL010320656	RepeatMasker	dispersed_repeat	24	72	239	+	.	Name=LTR/Pao;Target=MAX_I 6293 6342
JACGEL010320832	RepeatMasker	dispersed_repeat	113	237	271	+	.	Name=Unknown;Target=Halyomorpha_halys-1_family-525 34 158
JACGEL010320961	RepeatMasker	dispersed_repeat	121	165	227	-	.	Name=DNA/hAT-Blackjack;Target=Halyomorpha_halys-6_family-3656 45 1
JACGEL010032213	RepeatMasker	dispersed_repeat	1102	1135	13	+	.	Name=Simple_repeat;Target=(AATTA)n 1 34
JACGEL010321926	RepeatMasker	dispersed_repeat	11	58	230	+	.	Name=Unknown;Target=Halyomorpha_halys-5_family-2701 2052 2101
JACGEL010032289	RepeatMasker	dispersed_repeat	1	59	238	-	.	Name=Unknown;Target=Halyomorpha_halys-5_family-1039 1678 1620
JACGEL010322102	RepeatMasker	dispersed_repeat	87	168	234	+	.	Name=DNA/Academ-1;Target=Halyomorpha_halys-6_family-1942 124 207
JACGEL010322130	RepeatMasker	dispersed_repeat	146	228	235	+	.	Name=Unknown;Target=Halyomorpha_halys-5_family-2686 702 788
JACGEL010322131	RepeatMasker	dispersed_repeat	36	82	246	+	.	Name=LTR/Gypsy;Target=MDG1_I 3906 3950
JACGEL010322190	RepeatMasker	dispersed_repeat	191	236	293	-	.	Name=Unknown;Target=Halyomorpha_halys-5_family-2362 789 743
JACGEL010322341	RepeatMasker	dispersed_repeat	1	207	255	+	.	Name=Unknown;Target=Halyomorpha_halys-5_family-1039 1634 1840
JACGEL010322405	RepeatMasker	dispersed_repeat	176	222	232	-	.	Name=LINE/I-Jockey;Target=G4_DM 2626 2580
JACGEL010032358	RepeatMasker	dispersed_repeat	1542	1583	253	-	.	Name=DNA/hAT-Ac;Target=Halyomorpha_halys-5_family-5677 84 40
JACGEL010322636	RepeatMasker	dispersed_repeat	127	185	254	+	.	Name=LTR/Gypsy;Target=Invader2_I 2161 2219
JACGEL010032370	RepeatMasker	dispersed_repeat	1038	1085	19	+	.	Name=Simple_repeat;Target=(AATATATA)n 1 50
JACGEL010322777	RepeatMasker	dispersed_repeat	13	42	226	-	.	Name=Unknown;Target=Halyomorpha_halys-5_family-3582 612 583
JACGEL010323135	RepeatMasker	dispersed_repeat	204	235	248	+	.	Name=LINE/I-Jockey;Target=G_DM 1053 1084
JACGEL010032454	RepeatMasker	dispersed_repeat	1397	1438	237	+	.	Name=Unknown;Target=Halyomorpha_halys-5_family-1039 1645 1686
JACGEL010323533	RepeatMasker	dispersed_repeat	1	139	228	-	.	Name=Unknown;Target=Halyomorpha_halys-5_family-2686 1039 883
JACGEL010032460	RepeatMasker	dispersed_repeat	3	44	230	-	.	Name=Unknown;Target=Halyomorpha_halys-4_family-1072 281 240
JACGEL010323646	RepeatMasker	dispersed_repeat	176	218	234	+	.	Name=LINE/CR1;Target=DMCR1A 3192 3234
JACGEL010323387	RepeatMasker	dispersed_repeat	176	220	249	+	.	Name=LINE/I-Jockey;Target=DOC6_DM 3314 3358
JACGEL010324128	RepeatMasker	dispersed_repeat	119	158	236	+	.	Name=LINE/R1;Target=Halyomorpha_halys-1_family-394 170 209
JACGEL010032604	RepeatMasker	dispersed_repeat	1590	1635	245	+	.	Name=DNA/TcMar-Mariner;Target=Halyomorpha_halys-4_family-683 5 50
JACGEL010325313	RepeatMasker	dispersed_repeat	49	136	239	+	.	Name=Unknown;Target=Halyomorpha_halys-5_family-1039 954 1040
JACGEL010325419	RepeatMasker	dispersed_repeat	105	158	249	-	.	Name=LINE/I-Jockey;Target=Jockey2 2275 2222
JACGEL010325421	RepeatMasker	dispersed_repeat	39	93	12	+	.	Name=Low_complexity;Target=A-rich 1 51
JACGEL010032663	RepeatMasker	dispersed_repeat	1282	1321	239	-	.	Name=LINE/I-Jockey;Target=DOC4_DM 1317 1278
JACGEL010325682	RepeatMasker	dispersed_repeat	158	196	15	+	.	Name=Low_complexity;Target=A-rich 1 39
JACGEL010325973	RepeatMasker	dispersed_repeat	51	225	286	+	.	Name=LINE/I-Jockey;Target=Jockey2 1944 2010
JACGEL010032737	RepeatMasker	dispersed_repeat	6	60	246	-	.	Name=LINE/I-Jockey;Target=Jockey2 2445 2391
JACGEL010032830	RepeatMasker	dispersed_repeat	1177	1248	16	+	.	Name=Simple_repeat;Target=(CATTATT)n 1 70
JACGEL010326842	RepeatMasker	dispersed_repeat	112	221	241	-	.	Name=LTR/Gypsy;Target=MDG1_I 4253 4149
JACGEL010327258	RepeatMasker	dispersed_repeat	67	107	290	+	.	Name=LINE/L2;Target=Halyomorpha_halys-1_family-478 329 369
JACGEL010327643	RepeatMasker	dispersed_repeat	102	157	14	+	.	Name=Simple_repeat;Target=(TTTAAT)n 1 56
JACGEL010327685	RepeatMasker	dispersed_repeat	26	82	282	-	.	Name=Unknown;Target=Halyomorpha_halys-1_family-766 172 116
JACGEL010328009	RepeatMasker	dispersed_repeat	5	106	26	+	.	Name=Low_complexity;Target=A-rich 1 100
JACGEL010032928	RepeatMasker	dispersed_repeat	412	504	17	+	.	Name=Simple_repeat;Target=(AATATT)n 1 91
JACGEL010328447	RepeatMasker	dispersed_repeat	172	221	228	+	.	Name=LTR/Pao;Target=Halyomorpha_halys-6_family-813 605 654
JACGEL010328623	RepeatMasker	dispersed_repeat	6	70	264	+	.	Name=LINE/L2;Target=Halyomorpha_halys-1_family-478 309 378
JACGEL010033043	RepeatMasker	dispersed_repeat	5	146	437	+	.	Name=Unknown;Target=Halyomorpha_halys-5_family-2686 601 741
JACGEL010329475	RepeatMasker	dispersed_repeat	3	50	327	-	.	Name=DNA/TcMar-Tc1;Target=Mariner2_DM 442 395
JACGEL010330205	RepeatMasker	dispersed_repeat	11	82	245	-	.	Name=LTR/Gypsy;Target=Gypsy_I 2610 2536
JACGEL010330249	RepeatMasker	dispersed_repeat	161	224	267	-	.	Name=LINE/I-Jockey;Target=Halyomorpha_halys-1_family-465 74 18
JACGEL010033141	RepeatMasker	dispersed_repeat	89	169	238	-	.	Name=Unknown;Target=Halyomorpha_halys-5_family-1039 1040 961
JACGEL010033150	RepeatMasker	dispersed_repeat	14	59	233	-	.	Name=Unknown;Target=Halyomorpha_halys-1_family-43 232 188
JACGEL010330406	RepeatMasker	dispersed_repeat	71	108	13	+	.	Name=Low_complexity;Target=A-rich 1 36
JACGEL010330616	RepeatMasker	dispersed_repeat	141	194	271	+	.	Name=LINE/I-Jockey;Target=G5_DM 3886 3939
JACGEL010331056	RepeatMasker	dispersed_repeat	6	34	12	+	.	Name=Low_complexity;Target=A-rich 1 29
JACGEL010331664	RepeatMasker	dispersed_repeat	69	190	276	-	.	Name=DNA/TcMar-Tc1;Target=Halyomorpha_halys-5_family-1695 682 561
JACGEL010332446	RepeatMasker	dispersed_repeat	72	196	239	-	.	Name=Unknown;Target=Halyomorpha_halys-5_family-1039 292 175
JACGEL010000333	RepeatMasker	dispersed_repeat	1771	1892	254	+	.	Name=LINE/R1-LOA;Target=Baggins1 3195 3320
JACGEL010332699	RepeatMasker	dispersed_repeat	164	204	14	+	.	Name=Simple_repeat;Target=(TAATTA)n 1 41
JACGEL010332711	RepeatMasker	dispersed_repeat	37	64	13	+	.	Name=Simple_repeat;Target=(GTT)n 1 28
JACGEL010033444	RepeatMasker	dispersed_repeat	236	304	234	+	.	Name=DNA/P;Target=PROTOP 2625 2693
JACGEL010033464	RepeatMasker	dispersed_repeat	580	624	226	-	.	Name=LINE/I-Jockey;Target=TAHRE 4194 4151
JACGEL010033517	RepeatMasker	dispersed_repeat	1410	1488	227	-	.	Name=LTR/Gypsy;Target=Chouto_I 3482 3406
JACGEL010033622	RepeatMasker	dispersed_repeat	1358	1397	13	+	.	Name=Simple_repeat;Target=(TTATA)n 1 42
JACGEL010334879	RepeatMasker	dispersed_repeat	43	103	259	-	.	Name=Unknown;Target=Halyomorpha_halys-5_family-447 2287 2228
JACGEL010334896	RepeatMasker	dispersed_repeat	35	181	259	-	.	Name=DNA/TcMar-Tc1;Target=Halyomorpha_halys-5_family-2196 146 9
JACGEL010334903	RepeatMasker	dispersed_repeat	18	69	269	+	.	Name=LINE/R1;Target=Halyomorpha_halys-1_family-449 521 572
JACGEL010335117	RepeatMasker	dispersed_repeat	105	153	260	+	.	Name=LINE/L2;Target=Halyomorpha_halys-1_family-478 330 378
JACGEL010335258	RepeatMasker	dispersed_repeat	37	91	236	-	.	Name=Unknown;Target=Halyomorpha_halys-5_family-2517 894 840
JACGEL010335389	RepeatMasker	dispersed_repeat	4	35	255	+	.	Name=DNA/TcMar-Tc1;Target=Mariner2_DM 879 910
JACGEL010335406	RepeatMasker	dispersed_repeat	11	54	14	+	.	Name=Simple_repeat;Target=(TTTATC)n 1 46
JACGEL010000337	RepeatMasker	dispersed_repeat	181	220	229	-	.	Name=DNA/hAT-Charlie;Target=Halyomorpha_halys-1_family-827 101 62
JACGEL010335769	RepeatMasker	dispersed_repeat	80	129	243	+	.	Name=LINE/I-Jockey;Target=DOC5_DM 3786 3834
JACGEL010033698	RepeatMasker	dispersed_repeat	263	323	18	+	.	Name=Simple_repeat;Target=(ATATAA)n 1 58
JACGEL010003371	RepeatMasker	dispersed_repeat	3519	3598	285	+	.	Name=Unknown;Target=Halyomorpha_halys-5_family-2686 9 88
JACGEL010336772	RepeatMasker	dispersed_repeat	17	90	241	-	.	Name=RC/Helitron;Target=Halyomorpha_halys-5_family-1622 156 75
JACGEL010033849	RepeatMasker	dispersed_repeat	1087	1152	253	+	.	Name=Unknown;Target=Halyomorpha_halys-1_family-766 116 180
JACGEL010337362	RepeatMasker	dispersed_repeat	95	143	13	+	.	Name=Low_complexity;Target=A-rich 1 50
JACGEL010033880	RepeatMasker	dispersed_repeat	1315	1351	274	+	.	Name=DNA/TcMar-Tc1;Target=Mariner2_DM 330 366
JACGEL010337590	RepeatMasker	dispersed_repeat	29	95	243	-	.	Name=Unknown;Target=Halyomorpha_halys-3_family-286 722 652
JACGEL010337605	RepeatMasker	dispersed_repeat	86	217	230	-	.	Name=LTR/Gypsy;Target=TRANSPAC_I 4210 4076
JACGEL010033881	RepeatMasker	dispersed_repeat	1523	1602	338	+	.	Name=Unknown;Target=Halyomorpha_halys-5_family-2362 15 93
JACGEL010337750	RepeatMasker	dispersed_repeat	145	184	227	-	.	Name=LINE/I-Jockey;Target=DOC6_DM 3358 3319
JACGEL010337828	RepeatMasker	dispersed_repeat	12	119	234	+	.	Name=Unknown;Target=Halyomorpha_halys-5_family-1039 1716 1822
JACGEL010003391	RepeatMasker	dispersed_repeat	331	390	254	-	.	Name=LINE/L2;Target=Halyomorpha_halys-5_family-2030 771 666
JACGEL010003391	RepeatMasker	dispersed_repeat	391	451	273	-	.	Name=LINE/I-Jockey;Target=DOC5_DM 3845 3785
JACGEL010338157	RepeatMasker	dispersed_repeat	106	174	234	-	.	Name=DNA/TcMar-Tc1;Target=BARI_DM 1236 1168
JACGEL010033942	RepeatMasker	dispersed_repeat	813	866	16	+	.	Name=Simple_repeat;Target=(ATAAT)n 1 57
JACGEL010338425	RepeatMasker	dispersed_repeat	99	180	273	-	.	Name=Unknown;Target=Halyomorpha_halys-5_family-2686 88 7
JACGEL010338485	RepeatMasker	dispersed_repeat	49	88	227	+	.	Name=LTR/Pao;Target=ROOA_I 5792 5832
JACGEL010003399	RepeatMasker	dispersed_repeat	978	1012	231	+	.	Name=LINE/I-Jockey;Target=G3_DM 3542 3576
JACGEL010338831	RepeatMasker	dispersed_repeat	175	216	18	+	.	Name=Simple_repeat;Target=(ATAATTT)n 1 43
JACGEL010034065	RepeatMasker	dispersed_repeat	491	546	266	+	.	Name=LINE/Dong-R4;Target=Halyomorpha_halys-6_family-274 541 603
JACGEL010003408	RepeatMasker	dispersed_repeat	1047	1145	14	+	.	Name=Simple_repeat;Target=(TTGTCTG)n 1 97
JACGEL010339653	RepeatMasker	dispersed_repeat	153	192	245	+	.	Name=Unknown;Target=Halyomorpha_halys-5_family-2038 252 291
JACGEL010003409	RepeatMasker	dispersed_repeat	1102	1136	246	-	.	Name=RC/Helitron;Target=Halyomorpha_halys-4_family-638 56 23
JACGEL010339711	RepeatMasker	dispersed_repeat	1	33	254	+	.	Name=Unknown;Target=Halyomorpha_halys-5_family-2686 16 48
JACGEL010340049	RepeatMasker	dispersed_repeat	19	68	258	-	.	Name=Unknown;Target=Halyomorpha_halys-5_family-2362 60 11
JACGEL010340209	RepeatMasker	dispersed_repeat	118	165	226	+	.	Name=Unknown;Target=Halyomorpha_halys-6_family-5244 721 768
JACGEL010034195	RepeatMasker	dispersed_repeat	17	68	248	+	.	Name=LINE/Penelope;Target=Halyomorpha_halys-5_family-3067 765 816
JACGEL010034246	RepeatMasker	dispersed_repeat	131	234	225	-	.	Name=Unknown;Target=Halyomorpha_halys-4_family-2092 212 114
JACGEL010341363	RepeatMasker	dispersed_repeat	54	101	234	+	.	Name=LINE/I-Jockey;Target=TAHRE 5267 5314
JACGEL010034722	RepeatMasker	dispersed_repeat	1	40	314	-	.	Name=DNA/TcMar-Tc1;Target=Mariner2_DM 40 1
JACGEL010341646	RepeatMasker	dispersed_repeat	149	207	236	+	.	Name=DNA/TcMar-Tc1;Target=Mariner2_DM 559 619
JACGEL010034305	RepeatMasker	dispersed_repeat	371	402	228	-	.	Name=LINE/L2;Target=Halyomorpha_halys-5_family-2030 762 731
JACGEL010003431	RepeatMasker	dispersed_repeat	563	626	11	+	.	Name=Low_complexity;Target=A-rich 1 63
JACGEL010034316	RepeatMasker	dispersed_repeat	310	356	264	+	.	Name=Unknown;Target=Halyomorpha_halys-4_family-335 3 49
JACGEL010341920	RepeatMasker	dispersed_repeat	166	221	15	+	.	Name=Simple_repeat;Target=(TAA)n 1 53
JACGEL010034325	RepeatMasker	dispersed_repeat	2	69	252	-	.	Name=LINE/I-Jockey;Target=BS4_DM 129 64
JACGEL010034364	RepeatMasker	dispersed_repeat	274	329	226	-	.	Name=LINE/I-Jockey;Target=DOC6_DM 3375 3320
JACGEL010342364	RepeatMasker	dispersed_repeat	3	53	273	+	.	Name=DNA;Target=Halyomorpha_halys-1_family-734 2 52
JACGEL010342364	RepeatMasker	dispersed_repeat	18	59	267	-	.	Name=Unknown;Target=Halyomorpha_halys-5_family-2686 50 9;Note=There is a higher-scoring match whose domain partly (<80%) includes the domain of this match
JACGEL010342655	RepeatMasker	dispersed_repeat	154	207	226	+	.	Name=LINE/R1;Target=Halyomorpha_halys-1_family-394 1 54
JACGEL010034405	RepeatMasker	dispersed_repeat	1235	1285	15	+	.	Name=Simple_repeat;Target=(AATTTT)n 1 52
JACGEL010342949	RepeatMasker	dispersed_repeat	63	115	237	+	.	Name=DNA/TcMar-Tc1;Target=Mariner2_DM 545 597
JACGEL010034454	RepeatMasker	dispersed_repeat	687	750	11	+	.	Name=Low_complexity;Target=A-rich 1 60
JACGEL010034442	RepeatMasker	dispersed_repeat	1508	1562	281	+	.	Name=DNA/TcMar-Tc1;Target=Halyomorpha_halys-5_family-1695 953 1008
JACGEL010343377	RepeatMasker	dispersed_repeat	17	59	287	-	.	Name=Unknown;Target=Halyomorpha_halys-5_family-2686 48 3
JACGEL010034471	RepeatMasker	dispersed_repeat	158	239	290	+	.	Name=RC/Helitron;Target=Halyomorpha_halys-5_family-1622 75 156
JACGEL010343441	RepeatMasker	dispersed_repeat	172	213	269	-	.	Name=DNA/TcMar-Tc1;Target=Mariner2_DM 912 871
JACGEL010034485	RepeatMasker	dispersed_repeat	283	324	13	+	.	Name=Low_complexity;Target=A-rich 1 41
JACGEL010344085	RepeatMasker	dispersed_repeat	135	216	232	+	.	Name=RC/Helitron;Target=Halyomorpha_halys-5_family-1622 75 156
JACGEL010344190	RepeatMasker	dispersed_repeat	128	197	273	+	.	Name=DNA/TcMar-Tc1;Target=Halyomorpha_halys-1_family-177 232 301
JACGEL010339022	RepeatMasker	dispersed_repeat	20	108	248	-	.	Name=LINE/R1;Target=Halyomorpha_halys-1_family-356 177 95
JACGEL010345432	RepeatMasker	dispersed_repeat	5	48	265	+	.	Name=LTR/Gypsy;Target=Gypsy2_I 4912 4956
JACGEL010345786	RepeatMasker	dispersed_repeat	19	46	234	-	.	Name=LINE/I-Jockey;Target=G4_DM 2978 2951
JACGEL010345926	RepeatMasker	dispersed_repeat	3	46	231	-	.	Name=Unknown;Target=Halyomorpha_halys-5_family-2362 53 10
JACGEL010346106	RepeatMasker	dispersed_repeat	3	40	256	+	.	Name=DNA/TcMar-Pogo;Target=Halyomorpha_halys-6_family-2618 511 548
JACGEL010346423	RepeatMasker	dispersed_repeat	95	221	278	-	.	Name=Unknown;Target=Halyomorpha_halys-5_family-1039 1794 1668
JACGEL010034873	RepeatMasker	dispersed_repeat	285	324	13	+	.	Name=Simple_repeat;Target=(TAATTAT)n 1 40
JACGEL010346626	RepeatMasker	dispersed_repeat	124	210	227	-	.	Name=Unknown;Target=Halyomorpha_halys-5_family-1039 264 178
JACGEL010347225	RepeatMasker	dispersed_repeat	102	184	244	+	.	Name=LTR/Gypsy;Target=BLASTOPIA_LTR 149 224
JACGEL010347516	RepeatMasker	dispersed_repeat	128	177	267	+	.	Name=LINE/L2;Target=Halyomorpha_halys-5_family-2030 654 703
JACGEL010347584	RepeatMasker	dispersed_repeat	61	220	246	-	.	Name=Unknown;Target=Halyomorpha_halys-5_family-1039 1794 1635
JACGEL010034977	RepeatMasker	dispersed_repeat	157	207	248	-	.	Name=Unknown;Target=Halyomorpha_halys-6_family-2782 122 70
JACGEL010035020	RepeatMasker	dispersed_repeat	1078	1141	267	+	.	Name=LINE/R2;Target=R2_DM 1789 1853
JACGEL010349054	RepeatMasker	dispersed_repeat	1	140	322	-	.	Name=LINE/RTE-BovB;Target=Halyomorpha_halys-5_family-72 1344 1207
JACGEL010349067	RepeatMasker	dispersed_repeat	99	167	260	+	.	Name=DNA/TcMar-Tc1;Target=Halyomorpha_halys-5_family-1728 1014 1079
JACGEL010035068	RepeatMasker	dispersed_repeat	122	151	12	+	.	Name=Low_complexity;Target=A-rich 1 31
JACGEL010349592	RepeatMasker	dispersed_repeat	6	75	236	-	.	Name=DNA/TcMar-Mariner;Target=Halyomorpha_halys-5_family-1472 566 500
JACGEL010349767	RepeatMasker	dispersed_repeat	29	76	229	+	.	Name=DNA/TcMar-Tc1;Target=Halyomorpha_halys-5_family-1695 115 164
JACGEL010349975	RepeatMasker	dispersed_repeat	40	84	269	+	.	Name=DNA/TcMar-Tc1;Target=Mariner2_DM 866 912
JACGEL010035225	RepeatMasker	dispersed_repeat	1558	1599	230	+	.	Name=Unknown;Target=Halyomorpha_halys-4_family-1072 240 281
JACGEL010035243	RepeatMasker	dispersed_repeat	1310	1354	13	+	.	Name=Simple_repeat;Target=(TAATT)n 1 49
JACGEL010351181	RepeatMasker	dispersed_repeat	89	193	236	-	.	Name=Unknown;Target=Halyomorpha_halys-5_family-11 3665 3557
JACGEL010351778	RepeatMasker	dispersed_repeat	123	188	299	+	.	Name=LINE/Dong-R4;Target=Halyomorpha_halys-6_family-274 547 612
JACGEL010352151	RepeatMasker	dispersed_repeat	177	213	271	+	.	Name=DNA/TcMar-Tc1;Target=Mariner2_DM 746 782
JACGEL010352293	RepeatMasker	dispersed_repeat	166	212	225	+	.	Name=Unknown;Target=Halyomorpha_halys-5_family-2197 438 484
JACGEL010352689	RepeatMasker	dispersed_repeat	185	214	231	+	.	Name=Unknown;Target=Halyomorpha_halys-5_family-2686 5 34
JACGEL010035455	RepeatMasker	dispersed_repeat	954	990	12	+	.	Name=Simple_repeat;Target=(AATGA)n 1 38
JACGEL010035466	RepeatMasker	dispersed_repeat	1423	1472	235	+	.	Name=LINE/I-Jockey;Target=DOC5_DM 1409 1458
JACGEL010354152	RepeatMasker	dispersed_repeat	160	193	13	+	.	Name=Simple_repeat;Target=(TATT)n 1 36
JACGEL010354200	RepeatMasker	dispersed_repeat	57	214	246	-	.	Name=Unknown;Target=Halyomorpha_halys-5_family-1039 1794 1623
JACGEL010354304	RepeatMasker	dispersed_repeat	43	216	249	+	.	Name=Unknown;Target=Halyomorpha_halys-6_family-223 979 1166
JACGEL010354470	RepeatMasker	dispersed_repeat	77	197	248	-	.	Name=LINE/CR1;Target=DMCR1A 3235 3116
JACGEL010354846	RepeatMasker	dispersed_repeat	111	158	236	+	.	Name=Unknown;Target=Halyomorpha_halys-5_family-2701 2378 2425
JACGEL010354867	RepeatMasker	dispersed_repeat	101	161	262	+	.	Name=LINE/L2;Target=Halyomorpha_halys-1_family-478 318 380
JACGEL010035647	RepeatMasker	dispersed_repeat	1110	1169	337	+	.	Name=DNA/TcMar-Tc1;Target=Mariner2_DM 851 911
JACGEL010355095	RepeatMasker	dispersed_repeat	147	212	232	+	.	Name=Unknown;Target=Halyomorpha_halys-5_family-360 513 572
JACGEL010035664	RepeatMasker	dispersed_repeat	1	87	304	+	.	Name=Unknown;Target=Halyomorpha_halys-5_family-2686 689 778
JACGEL010355451	RepeatMasker	dispersed_repeat	88	173	336	-	.	Name=Unknown;Target=Halyomorpha_halys-5_family-2686 88 2
JACGEL010355549	RepeatMasker	dispersed_repeat	156	202	244	-	.	Name=Unknown;Target=Halyomorpha_halys-4_family-335 50 4
JACGEL010035714	RepeatMasker	dispersed_repeat	58	105	226	-	.	Name=LINE/I-Jockey;Target=G4_DM 2627 2580
JACGEL010356352	RepeatMasker	dispersed_repeat	9	123	276	+	.	Name=DNA/TcMar-Tc1;Target=TC1_DM 971 1086
JACGEL010356381	RepeatMasker	dispersed_repeat	10	65	285	+	.	Name=RC/Helitron;Target=Helitron1_DM 157 212
JACGEL010035794	RepeatMasker	dispersed_repeat	726	774	297	-	.	Name=Unknown;Target=Halyomorpha_halys-4_family-335 49 1
JACGEL010035810	RepeatMasker	dispersed_repeat	1360	1412	12	+	.	Name=Simple_repeat;Target=(TAATT)n 1 49
JACGEL010356933	RepeatMasker	dispersed_repeat	26	70	249	+	.	Name=LINE/I-Jockey;Target=DOC6_DM 3314 3358
JACGEL010003584	RepeatMasker	dispersed_repeat	4	151	313	-	.	Name=Unknown;Target=Halyomorpha_halys-5_family-1039 1765 1622
JACGEL010035963	RepeatMasker	dispersed_repeat	1539	1581	255	+	.	Name=Unknown;Target=Halyomorpha_halys-5_family-3452 268 310
JACGEL010357682	RepeatMasker	dispersed_repeat	1	44	243	-	.	Name=LINE/I-Jockey;Target=G5_DM 3929 3886
JACGEL010357744	RepeatMasker	dispersed_repeat	45	98	15	+	.	Name=Low_complexity;Target=A-rich 1 54
JACGEL010035929	RepeatMasker	dispersed_repeat	1448	1487	12	+	.	Name=Simple_repeat;Target=(ATA)n 1 41
JACGEL010003593	RepeatMasker	dispersed_repeat	2711	2790	236	-	.	Name=LTR/Gypsy;Target=IDEFIX_I 1974 1894
JACGEL010358545	RepeatMasker	dispersed_repeat	132	212	245	+	.	Name=Unknown;Target=Halyomorpha_halys-5_family-2686 940 1022
JACGEL010003601	RepeatMasker	dispersed_repeat	2981	3035	246	+	.	Name=LINE/L2;Target=Halyomorpha_halys-1_family-478 315 369
JACGEL010358636	RepeatMasker	dispersed_repeat	115	195	266	-	.	Name=DNA/hAT-Charlie;Target=Halyomorpha_halys-5_family-2994 798 718
JACGEL010358940	RepeatMasker	dispersed_repeat	157	214	247	+	.	Name=DNA/TcMar-Tc1;Target=Halyomorpha_halys-1_family-177 175 232
JACGEL010359317	RepeatMasker	dispersed_repeat	54	103	235	-	.	Name=LINE/I-Jockey;Target=G4_DM 2694 2645
JACGEL010003606	RepeatMasker	dispersed_repeat	2833	2952	323	-	.	Name=DNA/hAT-Blackjack;Target=Halyomorpha_halys-6_family-3656 127 1
JACGEL010003606	RepeatMasker	dispersed_repeat	3355	3425	264	-	.	Name=LTR/Gypsy;Target=ACCORD_I 3331 3254
JACGEL010360194	RepeatMasker	dispersed_repeat	78	196	228	+	.	Name=LINE/CR1;Target=DMCR1A 3116 3234
JACGEL010360222	RepeatMasker	dispersed_repeat	66	190	236	+	.	Name=Unknown;Target=Halyomorpha_halys-1_family-43 188 315
JACGEL010360463	RepeatMasker	dispersed_repeat	97	182	321	+	.	Name=Unknown;Target=Halyomorpha_halys-5_family-1039 954 1040
JACGEL010360715	RepeatMasker	dispersed_repeat	75	128	13	+	.	Name=Simple_repeat;Target=(AATAGTA)n 1 56
JACGEL010360856	RepeatMasker	dispersed_repeat	146	211	258	-	.	Name=DNA/TcMar-Tc1;Target=Mariner2_DM 627 548
JACGEL010362182	RepeatMasker	dispersed_repeat	116	155	229	-	.	Name=DNA/hAT-Charlie;Target=Halyomorpha_halys-1_family-827 101 62
JACGEL010362185	RepeatMasker	dispersed_repeat	31	93	264	+	.	Name=Unknown;Target=Halyomorpha_halys-5_family-2013 263 325
JACGEL010362412	RepeatMasker	dispersed_repeat	175	211	235	+	.	Name=Unknown;Target=Halyomorpha_halys-6_family-1181 1053 1089
JACGEL010036409	RepeatMasker	dispersed_repeat	590	636	12	+	.	Name=Simple_repeat;Target=(AATATA)n 1 46
JACGEL010362654	RepeatMasker	dispersed_repeat	95	148	229	+	.	Name=DNA/TcMar-Tc1;Target=Halyomorpha_halys-1_family-171 62 115
JACGEL010036818	RepeatMasker	dispersed_repeat	1081	1143	233	-	.	Name=LTR/Copia;Target=Copia_I 2115 2053
JACGEL010362772	RepeatMasker	dispersed_repeat	86	131	14	+	.	Name=Simple_repeat;Target=(TCCATTA)n 1 47
JACGEL010362960	RepeatMasker	dispersed_repeat	15	90	264	-	.	Name=Unknown;Target=Halyomorpha_halys-5_family-1039 1040 965
JACGEL010362986	RepeatMasker	dispersed_repeat	56	140	340	-	.	Name=LINE/Penelope;Target=Halyomorpha_halys-5_family-3067 816 742
JACGEL010036482	RepeatMasker	dispersed_repeat	1424	1468	12	+	.	Name=Simple_repeat;Target=(TAT)n 1 48
JACGEL010363234	RepeatMasker	dispersed_repeat	159	203	269	-	.	Name=LTR/Gypsy;Target=QUASIMODO_I 2497 2454
JACGEL010363387	RepeatMasker	dispersed_repeat	82	212	240	-	.	Name=Unknown;Target=Halyomorpha_halys-5_family-1039 848 721
JACGEL010363605	RepeatMasker	dispersed_repeat	136	204	272	+	.	Name=Unknown;Target=Halyomorpha_halys-5_family-1039 972 1040
JACGEL010036554	RepeatMasker	dispersed_repeat	1523	1573	12	+	.	Name=Simple_repeat;Target=(ATT)n 1 51
JACGEL010364326	RepeatMasker	dispersed_repeat	143	185	226	+	.	Name=LINE/CR1;Target=DMCR1A 3193 3235
JACGEL010036649	RepeatMasker	dispersed_repeat	1197	1256	245	-	.	Name=DNA/TcMar-Tc1;Target=Halyomorpha_halys-5_family-572 76 22
JACGEL010036698	RepeatMasker	dispersed_repeat	851	893	257	-	.	Name=LINE/I-Jockey;Target=TART_B1 6067 6025
JACGEL010036826	RepeatMasker	dispersed_repeat	1316	1401	237	+	.	Name=Unknown;Target=Halyomorpha_halys-3_family-220 181 267
JACGEL010036852	RepeatMasker	dispersed_repeat	1110	1144	304	-	.	Name=DNA/TcMar-Tc1;Target=Mariner2_DM 35 1
JACGEL010003714	RepeatMasker	dispersed_repeat	1294	1330	250	-	.	Name=Unknown;Target=Halyomorpha_halys-1_family-476 51 15
JACGEL010036914	RepeatMasker	dispersed_repeat	1474	1509	12	+	.	Name=Simple_repeat;Target=(CATTTAA)n 1 37
JACGEL010036951	RepeatMasker	dispersed_repeat	1530	1565	12	+	.	Name=Low_complexity;Target=A-rich 1 36
JACGEL010037143	RepeatMasker	dispersed_repeat	11	47	226	+	.	Name=LTR/Gypsy;Target=TIRANT_I 4575 4611
JACGEL010037204	RepeatMasker	dispersed_repeat	32	73	17	+	.	Name=Low_complexity;Target=A-rich 1 42
JACGEL010037390	RepeatMasker	dispersed_repeat	980	1038	252	-	.	Name=DNA/hAT-Ac;Target=Halyomorpha_halys-5_family-5677 589 520
JACGEL010037348	RepeatMasker	dispersed_repeat	37	192	237	+	.	Name=LINE/CR1;Target=DMCR1A 3635 3790
JACGEL010037406	RepeatMasker	dispersed_repeat	959	1018	238	+	.	Name=Unknown;Target=Halyomorpha_halys-5_family-419 277 336
JACGEL010037409	RepeatMasker	dispersed_repeat	979	1079	348	+	.	Name=Unknown;Target=Halyomorpha_halys-5_family-2362 12 114
JACGEL010037503	RepeatMasker	dispersed_repeat	825	893	233	+	.	Name=DNA/TcMar-Mariner;Target=Halyomorpha_halys-5_family-3005 294 358
JACGEL010037479	RepeatMasker	dispersed_repeat	445	491	278	-	.	Name=Unknown;Target=Halyomorpha_halys-5_family-2686 51 5
JACGEL010037554	RepeatMasker	dispersed_repeat	1373	1423	238	+	.	Name=LINE/R1;Target=DMRT1B 3711 3764
JACGEL010037569	RepeatMasker	dispersed_repeat	340	379	12	+	.	Name=Simple_repeat;Target=(ATTACAA)n 1 45
JACGEL010037609	RepeatMasker	dispersed_repeat	1231	1264	11	+	.	Name=Simple_repeat;Target=(ATATTA)n 1 36
JACGEL010037683	RepeatMasker	dispersed_repeat	1313	1406	258	-	.	Name=DNA/TcMar-Mariner;Target=Halyomorpha_halys-6_family-2440 766 678
JACGEL010037706	RepeatMasker	dispersed_repeat	1375	1432	238	+	.	Name=DNA/TcMar-Tc1;Target=Halyomorpha_halys-6_family-2978 5 63
JACGEL010037776	RepeatMasker	dispersed_repeat	1126	1173	13	+	.	Name=Simple_repeat;Target=(TTAT)n 1 46
JACGEL010037957	RepeatMasker	dispersed_repeat	942	1002	277	-	.	Name=LTR/Pao;Target=BATUMI_I 3547 3487
JACGEL010037997	RepeatMasker	dispersed_repeat	232	282	17	+	.	Name=Simple_repeat;Target=(TATT)n 1 49
JACGEL010003805	RepeatMasker	dispersed_repeat	880	924	14	+	.	Name=Low_complexity;Target=A-rich 1 42
JACGEL010038039	RepeatMasker	dispersed_repeat	27	121	262	+	.	Name=Unknown;Target=Halyomorpha_halys-5_family-1039 947 1040
JACGEL010003808	RepeatMasker	dispersed_repeat	3409	3484	434	+	.	Name=DNA/TcMar-Mariner;Target=Halyomorpha_halys-5_family-682 439 513
JACGEL010038130	RepeatMasker	dispersed_repeat	1489	1522	230	-	.	Name=LINE/L2;Target=Halyomorpha_halys-1_family-478 366 333
JACGEL010003819	RepeatMasker	dispersed_repeat	2258	2307	12	+	.	Name=Simple_repeat;Target=(ATTTAA)n 1 53
JACGEL010038419	RepeatMasker	dispersed_repeat	446	492	232	-	.	Name=DNA/TcMar-Tc1;Target=Halyomorpha_halys-5_family-3642 846 800
JACGEL010038394	RepeatMasker	dispersed_repeat	352	397	259	-	.	Name=Unknown;Target=Halyomorpha_halys-4_family-335 49 4
JACGEL010038475	RepeatMasker	dispersed_repeat	86	148	19	+	.	Name=Simple_repeat;Target=(TAATAT)n 1 59
JACGEL010038553	RepeatMasker	dispersed_repeat	72	132	241	+	.	Name=Satellite;Target=Halyomorpha_halys-1_family-769 127 186
JACGEL010038571	RepeatMasker	dispersed_repeat	1456	1516	226	+	.	Name=Unknown;Target=Halyomorpha_halys-5_family-1039 582 642
JACGEL010038586	RepeatMasker	dispersed_repeat	46	84	233	+	.	Name=Unknown;Target=Halyomorpha_halys-3_family-4 79 116
JACGEL010038630	RepeatMasker	dispersed_repeat	1451	1524	227	+	.	Name=Unknown;Target=Halyomorpha_halys-6_family-223 1091 1164
JACGEL010038705	RepeatMasker	dispersed_repeat	1336	1376	13	+	.	Name=Low_complexity;Target=A-rich 1 41
JACGEL010038959	RepeatMasker	dispersed_repeat	713	810	285	-	.	Name=LINE/Penelope;Target=Halyomorpha_halys-3_family-462 146 49
JACGEL010003871	RepeatMasker	dispersed_repeat	219	286	229	-	.	Name=DNA/TcMar-Tc1;Target=TC1-2_DM 886 823
JACGEL010038769	RepeatMasker	dispersed_repeat	1202	1257	226	+	.	Name=LINE/I-Jockey;Target=DOC6_DM 3320 3375
JACGEL010038796	RepeatMasker	dispersed_repeat	419	519	230	-	.	Name=DNA/CMC-EnSpm;Target=Halyomorpha_halys-6_family-207 141 50
JACGEL010038966	RepeatMasker	dispersed_repeat	1067	1164	226	-	.	Name=DNA/P;Target=PROTOP 1050 962
JACGEL010038966	RepeatMasker	dispersed_repeat	1445	1526	227	+	.	Name=LINE/Penelope;Target=Halyomorpha_halys-4_family-682 514 595
JACGEL010039080	RepeatMasker	dispersed_repeat	717	781	16	+	.	Name=Simple_repeat;Target=(AATT)n 1 60
JACGEL010039104	RepeatMasker	dispersed_repeat	1408	1472	242	-	.	Name=LINE/I-Jockey;Target=G2_DM 2044 2001
JACGEL010039249	RepeatMasker	dispersed_repeat	1236	1328	302	+	.	Name=Unknown;Target=Halyomorpha_halys-5_family-1039 954 1046
JACGEL010039255	RepeatMasker	dispersed_repeat	1451	1513	17	+	.	Name=Low_complexity;Target=A-rich 1 62
JACGEL010003925	RepeatMasker	dispersed_repeat	3165	3203	17	+	.	Name=Simple_repeat;Target=(ATTT)n 1 42
JACGEL010003925	RepeatMasker	dispersed_repeat	3234	3283	234	-	.	Name=DNA/CMC-EnSpm;Target=Halyomorpha_halys-6_family-207 52 1
JACGEL010003935	RepeatMasker	dispersed_repeat	1582	1624	12	+	.	Name=Simple_repeat;Target=(AATATA)n 1 44
JACGEL010039434	RepeatMasker	dispersed_repeat	46	100	13	+	.	Name=Simple_repeat;Target=(TTTAAT)n 1 57
JACGEL010039530	RepeatMasker	dispersed_repeat	1043	1151	284	+	.	Name=LINE/I-Jockey;Target=TART_B1 6003 6055
JACGEL010039678	RepeatMasker	dispersed_repeat	1034	1071	12	+	.	Name=Simple_repeat;Target=(AATAA)n 1 37
JACGEL010039825	RepeatMasker	dispersed_repeat	170	231	324	-	.	Name=LINE/Dong-R4;Target=Halyomorpha_halys-6_family-274 612 551
JACGEL010039872	RepeatMasker	dispersed_repeat	252	311	236	-	.	Name=DNA/Academ-1;Target=Halyomorpha_halys-6_family-1884 388 332
JACGEL010000397	RepeatMasker	dispersed_repeat	4057	4178	284	-	.	Name=Unknown;Target=Halyomorpha_halys-4_family-129 122 1
JACGEL010003986	RepeatMasker	dispersed_repeat	3380	3437	22	+	.	Name=Simple_repeat;Target=(ATTATCG)n 1 58
JACGEL010039969	RepeatMasker	dispersed_repeat	967	1034	17	+	.	Name=Simple_repeat;Target=(TTAA)n 1 67
JACGEL010040029	RepeatMasker	dispersed_repeat	115	152	298	-	.	Name=Unknown;Target=Halyomorpha_halys-5_family-2686 48 11
JACGEL010004021	RepeatMasker	dispersed_repeat	1818	1931	227	+	.	Name=RC/Helitron;Target=Halyomorpha_halys-4_family-1605 175 271
JACGEL010004009	RepeatMasker	dispersed_repeat	2406	2457	14	+	.	Name=Simple_repeat;Target=(TTA)n 1 50
JACGEL010040175	RepeatMasker	dispersed_repeat	1156	1233	239	-	.	Name=LINE/R1;Target=Halyomorpha_halys-1_family-345 121 46
JACGEL010040290	RepeatMasker	dispersed_repeat	630	665	16	+	.	Name=Simple_repeat;Target=(TTTA)n 1 36
JACGEL010040333	RepeatMasker	dispersed_repeat	836	879	15	+	.	Name=Simple_repeat;Target=(TTATT)n 1 44
JACGEL010040367	RepeatMasker	dispersed_repeat	231	310	247	-	.	Name=LINE/I-Jockey;Target=DOC2_DM 2096 2016
JACGEL010040371	RepeatMasker	dispersed_repeat	1391	1436	248	-	.	Name=LINE/I-Jockey;Target=Jockey2 2267 2222
JACGEL010040429	RepeatMasker	dispersed_repeat	903	992	291	-	.	Name=LTR/Gypsy;Target=TRANSPAC_I 1882 1793
JACGEL010004058	RepeatMasker	dispersed_repeat	145	360	233	-	.	Name=DNA/TcMar-Tc1;Target=Halyomorpha_halys-6_family-2978 240 13
JACGEL010004044	RepeatMasker	dispersed_repeat	1292	1356	226	+	.	Name=DNA/TcMar-Tc1;Target=Mariner2_DM 546 611
JACGEL010040520	RepeatMasker	dispersed_repeat	1112	1203	247	-	.	Name=DNA/TcMar-Tc1;Target=Halyomorpha_halys-5_family-1695 858 767
JACGEL010040531	RepeatMasker	dispersed_repeat	652	721	235	+	.	Name=LINE/I-Jockey;Target=Halyomorpha_halys-1_family-192 139 210
JACGEL010004052	RepeatMasker	dispersed_repeat	1656	1692	14	+	.	Name=Simple_repeat;Target=(TTATTAT)n 1 38
JACGEL010000404	RepeatMasker	dispersed_repeat	2081	2124	236	+	.	Name=Unknown;Target=Halyomorpha_halys-4_family-335 6 49
JACGEL010040679	RepeatMasker	dispersed_repeat	310	362	15	+	.	Name=Low_complexity;Target=A-rich 1 53
JACGEL010004089	RepeatMasker	dispersed_repeat	1475	1512	252	+	.	Name=LINE/I-Jockey;Target=LINEJ1_DM 3966 4003
JACGEL010040840	RepeatMasker	dispersed_repeat	194	220	13	+	.	Name=Simple_repeat;Target=(TTA)n 1 28
JACGEL010040934	RepeatMasker	dispersed_repeat	136	189	259	-	.	Name=DNA/TcMar-Tc1;Target=Mariner2_DM 608 555
JACGEL010004099	RepeatMasker	dispersed_repeat	292	350	234	+	.	Name=LINE/I-Jockey;Target=G5_DM 3886 3944
JACGEL010041012	RepeatMasker	dispersed_repeat	411	467	14	+	.	Name=Simple_repeat;Target=(TAA)n 1 54
JACGEL010041040	RepeatMasker	dispersed_repeat	1196	1237	231	+	.	Name=Unknown;Target=Halyomorpha_halys-4_family-335 6 49
JACGEL010041058	RepeatMasker	dispersed_repeat	71	115	13	+	.	Name=Low_complexity;Target=A-rich 1 44
JACGEL010041105	RepeatMasker	dispersed_repeat	1239	1283	230	+	.	Name=LINE/I-Jockey;Target=G4_DM 2583 2627
JACGEL010041130	RepeatMasker	dispersed_repeat	1436	1487	435	-	.	Name=rRNA;Target=LSU-rRNA_Hsa 3828 3777
JACGEL010041181	RepeatMasker	dispersed_repeat	22	59	230	-	.	Name=LTR/Gypsy;Target=BLASTOPIA_I 775 738
JACGEL010041215	RepeatMasker	dispersed_repeat	1306	1401	226	-	.	Name=DNA/CMC-Transib;Target=TRANSIB1 980 881
JACGEL010004150	RepeatMasker	dispersed_repeat	1966	2007	16	+	.	Name=Simple_repeat;Target=(AATAA)n 1 42
JACGEL010041682	RepeatMasker	dispersed_repeat	742	777	228	+	.	Name=DNA/CMC-EnSpm;Target=Halyomorpha_halys-6_family-207 57 92
JACGEL010041711	RepeatMasker	dispersed_repeat	795	863	271	-	.	Name=DNA/hAT-Blackjack;Target=Halyomorpha_halys-6_family-3656 72 4
JACGEL010041720	RepeatMasker	dispersed_repeat	992	1066	231	+	.	Name=LINE/I-Jockey;Target=DOC2_DM 1365 1439
JACGEL010041917	RepeatMasker	dispersed_repeat	1074	1109	14	+	.	Name=Simple_repeat;Target=(TTA)n 1 33
JACGEL010000417	RepeatMasker	dispersed_repeat	3590	3632	17	+	.	Name=Simple_repeat;Target=(AT)n 1 42
JACGEL010004211	RepeatMasker	dispersed_repeat	139	209	12	+	.	Name=Simple_repeat;Target=(TTATTAT)n 1 71
JACGEL010042230	RepeatMasker	dispersed_repeat	987	1033	268	-	.	Name=LINE/I-Jockey;Target=LINEJ1_DM 4010 3966
JACGEL010004245	RepeatMasker	dispersed_repeat	2768	2838	256	+	.	Name=LINE/Dong-R4;Target=Halyomorpha_halys-6_family-274 543 615
JACGEL010042532	RepeatMasker	dispersed_repeat	1386	1457	240	+	.	Name=Unknown;Target=Halyomorpha_halys-5_family-1039 1613 1684
JACGEL010004263	RepeatMasker	dispersed_repeat	3	101	282	-	.	Name=Unknown;Target=Halyomorpha_halys-5_family-1039 1672 1575
JACGEL010004264	RepeatMasker	dispersed_repeat	2673	2727	225	-	.	Name=DNA/CMC-Transib;Target=TRANSIB3 304 252
JACGEL010042727	RepeatMasker	dispersed_repeat	728	772	11	+	.	Name=Low_complexity;Target=A-rich 1 45
JACGEL010042876	RepeatMasker	dispersed_repeat	552	614	13	+	.	Name=Simple_repeat;Target=(ATAA)n 1 60
JACGEL010042942	RepeatMasker	dispersed_repeat	325	382	338	-	.	Name=DNA/TcMar-Mariner;Target=Halyomorpha_halys-6_family-945 448 391
JACGEL010043126	RepeatMasker	dispersed_repeat	1013	1079	237	-	.	Name=Unknown;Target=Halyomorpha_halys-2_family-16 300 227
JACGEL010004340	RepeatMasker	dispersed_repeat	1189	1251	225	-	.	Name=LTR/Gypsy;Target=DM412 1983 1909
JACGEL010043420	RepeatMasker	dispersed_repeat	35	71	228	+	.	Name=LINE/I-Jockey;Target=TART_B1 6024 6060
JACGEL010043670	RepeatMasker	dispersed_repeat	555	585	13	+	.	Name=Low_complexity;Target=A-rich 1 30
JACGEL010004369	RepeatMasker	dispersed_repeat	1838	1892	12	+	.	Name=Low_complexity;Target=A-rich 1 56
JACGEL010004383	RepeatMasker	dispersed_repeat	121	264	249	-	.	Name=RC/Helitron;Target=Halyomorpha_halys-5_family-1622 231 81
JACGEL010044090	RepeatMasker	dispersed_repeat	638	791	243	+	.	Name=Unknown;Target=Halyomorpha_halys-5_family-1039 1613 1772
JACGEL010044137	RepeatMasker	dispersed_repeat	498	621	288	+	.	Name=LTR/Pao;Target=ROOA_I 4230 4349
JACGEL010044168	RepeatMasker	dispersed_repeat	770	823	17	+	.	Name=Simple_repeat;Target=(ATA)n 1 53
JACGEL010044267	RepeatMasker	dispersed_repeat	1287	1326	287	+	.	Name=Unknown;Target=Halyomorpha_halys-5_family-2686 9 48
JACGEL010000440	RepeatMasker	dispersed_repeat	95	146	237	-	.	Name=LTR/Pao;Target=BEL_I 548 499
JACGEL010004447	RepeatMasker	dispersed_repeat	1497	1549	256	-	.	Name=LTR/Pao;Target=ROO_I 3294 3242
JACGEL010004458	RepeatMasker	dispersed_repeat	2436	2478	230	-	.	Name=LTR/Pao;Target=BATUMI_I 3896 3854
JACGEL010044636	RepeatMasker	dispersed_repeat	158	201	228	+	.	Name=LINE/R1;Target=Halyomorpha_halys-5_family-527 631 673
JACGEL010044672	RepeatMasker	dispersed_repeat	311	484	353	-	.	Name=LINE/RTE-BovB;Target=Halyomorpha_halys-5_family-72 1356 1172
JACGEL010044819	RepeatMasker	dispersed_repeat	1048	1133	231	-	.	Name=DNA/hAT-Charlie;Target=Halyomorpha_halys-5_family-2994 800 716
JACGEL010044822	RepeatMasker	dispersed_repeat	451	499	14	+	.	Name=Simple_repeat;Target=(ATATTT)n 1 51
JACGEL010044911	RepeatMasker	dispersed_repeat	220	294	258	-	.	Name=DNA/TcMar-Tc1;Target=Halyomorpha_halys-5_family-2196 423 349
JACGEL010044914	RepeatMasker	dispersed_repeat	1281	1353	254	-	.	Name=LINE/I-Jockey;Target=G3_DM 3594 3522
JACGEL010044952	RepeatMasker	dispersed_repeat	1065	1120	14	+	.	Name=Simple_repeat;Target=(AATTA)n 1 57
JACGEL010045146	RepeatMasker	dispersed_repeat	1008	1072	244	+	.	Name=rRNA;Target=LSU-rRNA_Dme 61 126
JACGEL010045193	RepeatMasker	dispersed_repeat	37	87	239	+	.	Name=DNA;Target=Halyomorpha_halys-1_family-734 2 52;Note=There is a higher-scoring match whose domain partly (<80%) includes the domain of this match
JACGEL010045193	RepeatMasker	dispersed_repeat	51	97	267	-	.	Name=Unknown;Target=Halyomorpha_halys-5_family-2686 51 5
JACGEL010045293	RepeatMasker	dispersed_repeat	603	755	322	-	.	Name=LTR/Pao;Target=BATUMI_I 4845 4693
JACGEL010045309	RepeatMasker	dispersed_repeat	458	503	278	+	.	Name=Unknown;Target=Halyomorpha_halys-1_family-476 3 50
JACGEL010045333	RepeatMasker	dispersed_repeat	50	107	302	+	.	Name=Unknown;Target=Halyomorpha_halys-5_family-2517 840 897
JACGEL010004535	RepeatMasker	dispersed_repeat	247	295	261	-	.	Name=Unknown;Target=Halyomorpha_halys-5_family-3452 316 268
JACGEL010045633	RepeatMasker	dispersed_repeat	354	415	229	-	.	Name=Unknown;Target=Halyomorpha_halys-4_family-745 191 131
JACGEL010045676	RepeatMasker	dispersed_repeat	702	750	11	+	.	Name=Simple_repeat;Target=(TATAATT)n 1 45
JACGEL010045860	RepeatMasker	dispersed_repeat	1	80	269	-	.	Name=DNA/Sola-2;Target=Halyomorpha_halys-5_family-687 91 3
JACGEL010045750	RepeatMasker	dispersed_repeat	626	673	261	+	.	Name=LINE/L2;Target=Halyomorpha_halys-1_family-478 330 377
JACGEL010045777	RepeatMasker	dispersed_repeat	1190	1232	278	+	.	Name=Unknown;Target=Halyomorpha_halys-5_family-2686 5 48
JACGEL010046013	RepeatMasker	dispersed_repeat	1252	1305	225	-	.	Name=LINE/CR1;Target=DMCR1A 3234 3182
JACGEL010046261	RepeatMasker	dispersed_repeat	1196	1273	16	+	.	Name=Simple_repeat;Target=(TTTATA)n 1 73
JACGEL010004622	RepeatMasker	dispersed_repeat	2734	2757	12	+	.	Name=Simple_repeat;Target=(ATT)n 1 25
JACGEL010046361	RepeatMasker	dispersed_repeat	698	786	13	+	.	Name=Simple_repeat;Target=(ATTCTC)n 1 91
JACGEL010046361	RepeatMasker	dispersed_repeat	1142	1222	25	+	.	Name=Low_complexity;Target=A-rich 1 85
JACGEL010046635	RepeatMasker	dispersed_repeat	34	79	258	+	.	Name=LINE/I-Jockey;Target=G4_DM 2938 2983
JACGEL010046833	RepeatMasker	dispersed_repeat	1283	1389	272	+	.	Name=Unknown;Target=Halyomorpha_halys-5_family-1039 1573 1678
JACGEL010046945	RepeatMasker	dispersed_repeat	9	68	275	+	.	Name=Unknown;Target=Halyomorpha_halys-5_family-3452 268 328
JACGEL010047019	RepeatMasker	dispersed_repeat	277	311	239	-	.	Name=LINE/I-Jockey;Target=DOC 3841 3807
JACGEL010047111	RepeatMasker	dispersed_repeat	95	161	282	+	.	Name=LINE/Dong-R4;Target=Halyomorpha_halys-6_family-274 541 603
JACGEL010004715	RepeatMasker	dispersed_repeat	313	364	234	-	.	Name=LINE/CR1;Target=DMCR1A 3234 3183
JACGEL010047171	RepeatMasker	dispersed_repeat	1228	1268	252	+	.	Name=LINE/CR1;Target=DMCR1A 1481 1521
JACGEL010000470	RepeatMasker	dispersed_repeat	509	547	262	+	.	Name=rRNA;Target=5S_DM 3 42
JACGEL010047270	RepeatMasker	dispersed_repeat	103	166	242	-	.	Name=DNA/TcMar-Tc1;Target=Halyomorpha_halys-1_family-177 248 177
JACGEL010047373	RepeatMasker	dispersed_repeat	964	1031	268	-	.	Name=LTR/Gypsy;Target=Halyomorpha_halys-5_family-3015 1487 1419
JACGEL010047562	RepeatMasker	dispersed_repeat	144	173	14	+	.	Name=Simple_repeat;Target=(AATT)n 1 30
JACGEL010047594	RepeatMasker	dispersed_repeat	338	380	228	-	.	Name=Unknown;Target=Halyomorpha_halys-4_family-335 49 7
JACGEL010047606	RepeatMasker	dispersed_repeat	1	57	250	+	.	Name=rRNA;Target=5S_DM 58 114
JACGEL010048080	RepeatMasker	dispersed_repeat	29	95	229	-	.	Name=Unknown;Target=Halyomorpha_halys-6_family-1133 102 36
JACGEL010048125	RepeatMasker	dispersed_repeat	1045	1106	12	+	.	Name=Simple_repeat;Target=(AATAATA)n 1 60
JACGEL010048149	RepeatMasker	dispersed_repeat	990	1068	16	+	.	Name=Low_complexity;Target=A-rich 1 79
JACGEL010048252	RepeatMasker	dispersed_repeat	26	123	258	-	.	Name=Unknown;Target=Halyomorpha_halys-6_family-1181 1153 1042
JACGEL010048379	RepeatMasker	dispersed_repeat	1240	1326	311	-	.	Name=Unknown;Target=Halyomorpha_halys-5_family-11 3238 3148
JACGEL010048394	RepeatMasker	dispersed_repeat	39	61	15	+	.	Name=Simple_repeat;Target=(TACT)n 1 22
JACGEL010048482	RepeatMasker	dispersed_repeat	663	738	12	+	.	Name=Simple_repeat;Target=(AATA)n 1 75
JACGEL010048576	RepeatMasker	dispersed_repeat	983	1087	243	-	.	Name=LINE/I-Jockey;Target=DOC6_DM 3744 3640
JACGEL010048530	RepeatMasker	dispersed_repeat	650	710	230	+	.	Name=DNA/Academ-1;Target=Halyomorpha_halys-6_family-2035 797 860
JACGEL010048530	RepeatMasker	dispersed_repeat	818	853	13	+	.	Name=Low_complexity;Target=A-rich 1 35
JACGEL010004858	RepeatMasker	dispersed_repeat	2492	2546	230	+	.	Name=LTR/Pao;Target=DIVER2_I 2994 3048
JACGEL010048606	RepeatMasker	dispersed_repeat	35	122	353	+	.	Name=Unknown;Target=Halyomorpha_halys-5_family-2686 454 541
JACGEL010048635	RepeatMasker	dispersed_repeat	1199	1255	272	-	.	Name=LINE/L2;Target=Halyomorpha_halys-1_family-478 369 313
JACGEL010048663	RepeatMasker	dispersed_repeat	1308	1360	263	-	.	Name=DNA/TcMar-Mariner;Target=Halyomorpha_halys-5_family-682 628 577
JACGEL010048710	RepeatMasker	dispersed_repeat	1127	1199	225	+	.	Name=LINE/I-Jockey;Target=TART_B1 5988 6060
JACGEL010048829	RepeatMasker	dispersed_repeat	30	75	292	-	.	Name=LINE/I-Jockey;Target=G4_DM 2983 2938
JACGEL010004882	RepeatMasker	dispersed_repeat	2230	2258	12	+	.	Name=Low_complexity;Target=A-rich 1 32
JACGEL010048851	RepeatMasker	dispersed_repeat	144	185	18	+	.	Name=Simple_repeat;Target=(TA)n 1 44
JACGEL010048887	RepeatMasker	dispersed_repeat	643	701	14	+	.	Name=Low_complexity;Target=A-rich 1 61
JACGEL010049051	RepeatMasker	dispersed_repeat	708	769	248	+	.	Name=LINE/I-Jockey;Target=G4_DM 2784 2845
JACGEL010049071	RepeatMasker	dispersed_repeat	521	574	276	+	.	Name=Unknown;Target=Halyomorpha_halys-5_family-447 2227 2279
JACGEL010000492	RepeatMasker	dispersed_repeat	108	148	237	+	.	Name=Unknown;Target=Halyomorpha_halys-4_family-335 8 48
JACGEL010049426	RepeatMasker	dispersed_repeat	20	101	249	-	.	Name=Unknown;Target=Halyomorpha_halys-6_family-1133 102 20
JACGEL010049435	RepeatMasker	dispersed_repeat	509	552	15	+	.	Name=Simple_repeat;Target=(TTA)n 1 43
JACGEL010049555	RepeatMasker	dispersed_repeat	900	982	226	+	.	Name=DNA/TcMar-Tc1;Target=TC1_DM 1133 1212
JACGEL010049565	RepeatMasker	dispersed_repeat	201	238	227	-	.	Name=Unknown;Target=Halyomorpha_halys-5_family-995 72 35
JACGEL010049568	RepeatMasker	dispersed_repeat	20	68	232	-	.	Name=LINE/I-Jockey;Target=G5_DM 3934 3886
JACGEL010049599	RepeatMasker	dispersed_repeat	1010	1044	229	+	.	Name=LINE/I-Jockey;Target=DOC 3807 3841
JACGEL010049636	RepeatMasker	dispersed_repeat	1205	1262	272	+	.	Name=LTR/Pao;Target=ROOA_I 3475 3534
JACGEL010004995	RepeatMasker	dispersed_repeat	127	175	12	+	.	Name=Simple_repeat;Target=(ATGTTTA)n 1 48
JACGEL010050145	RepeatMasker	dispersed_repeat	35	65	244	-	.	Name=LINE/I-Jockey;Target=LINEJ1_DM 3996 3966
JACGEL010050156	RepeatMasker	dispersed_repeat	1146	1192	13	+	.	Name=Low_complexity;Target=A-rich 1 46
JACGEL010005016	RepeatMasker	dispersed_repeat	7	77	228	+	.	Name=Unknown;Target=Halyomorpha_halys-5_family-2686 1003 1073
JACGEL010050205	RepeatMasker	dispersed_repeat	951	990	12	+	.	Name=Simple_repeat;Target=(ATTTA)n 1 40
JACGEL010005021	RepeatMasker	dispersed_repeat	1630	1725	234	+	.	Name=DNA/hAT-Tip100;Target=Halyomorpha_halys-6_family-1456 336 437
JACGEL010000501	RepeatMasker	dispersed_repeat	5548	5595	12	+	.	Name=Simple_repeat;Target=(ATTGTT)n 1 45
JACGEL010050348	RepeatMasker	dispersed_repeat	1057	1102	246	-	.	Name=LINE/I-Jockey;Target=DOC3_DM 3881 3836
JACGEL010050378	RepeatMasker	dispersed_repeat	886	953	234	+	.	Name=LINE/I-Jockey;Target=G4_DM 2943 3010
JACGEL010050395	RepeatMasker	dispersed_repeat	421	498	18	+	.	Name=Simple_repeat;Target=(TTTCCTT)n 1 72
JACGEL010050601	RepeatMasker	dispersed_repeat	1279	1333	233	+	.	Name=Unknown;Target=Halyomorpha_halys-5_family-1039 2143 2197
JACGEL010005052	RepeatMasker	dispersed_repeat	221	283	226	+	.	Name=Unknown;Target=Halyomorpha_halys-5_family-1598 555 609
JACGEL010005064	RepeatMasker	dispersed_repeat	1566	1632	22	+	.	Name=Simple_repeat;Target=(TAT)n 1 65
JACGEL010050690	RepeatMasker	dispersed_repeat	38	109	236	-	.	Name=Unknown;Target=Halyomorpha_halys-5_family-2013 325 253
JACGEL010050714	RepeatMasker	dispersed_repeat	624	700	232	-	.	Name=SINE/tRNA;Target=Halyomorpha_halys-2_family-62 761 682
JACGEL010005071	RepeatMasker	dispersed_repeat	2453	2512	240	-	.	Name=LINE/I-Jockey;Target=BS3_DM 848 787
JACGEL010050833	RepeatMasker	dispersed_repeat	1182	1213	229	-	.	Name=Unknown;Target=Halyomorpha_halys-1_family-64 75 44
JACGEL010051046	RepeatMasker	dispersed_repeat	1177	1320	309	+	.	Name=Unknown;Target=Halyomorpha_halys-5_family-1039 1620 1765
JACGEL010050929	RepeatMasker	dispersed_repeat	1285	1329	273	+	.	Name=DNA/TcMar-Tc1;Target=Mariner2_DM 600 644
JACGEL010000507	RepeatMasker	dispersed_repeat	4873	4918	13	+	.	Name=Simple_repeat;Target=(AATT)n 1 47
JACGEL010051082	RepeatMasker	dispersed_repeat	829	908	231	+	.	Name=RC/Helitron;Target=Halyomorpha_halys-5_family-1801 781 861
JACGEL010005114	RepeatMasker	dispersed_repeat	2340	2380	317	-	.	Name=Unknown;Target=Halyomorpha_halys-5_family-2686 47 7
JACGEL010051194	RepeatMasker	dispersed_repeat	1151	1199	15	+	.	Name=Simple_repeat;Target=(TAAT)n 1 48
JACGEL010051340	RepeatMasker	dispersed_repeat	772	897	246	-	.	Name=LTR/Gypsy;Target=STALKER4_I 4205 4079
JACGEL010051481	RepeatMasker	dispersed_repeat	609	683	239	+	.	Name=DNA/TcMar-Mariner;Target=Halyomorpha_halys-1_family-724 162 267
JACGEL010051602	RepeatMasker	dispersed_repeat	1213	1302	347	+	.	Name=Unknown;Target=Halyomorpha_halys-5_family-2362 12 104
JACGEL010051622	RepeatMasker	dispersed_repeat	101	319	279	-	.	Name=DNA/MULE-NOF;Target=NOF_FB 2153 1934
JACGEL010051688	RepeatMasker	dispersed_repeat	977	1012	235	-	.	Name=LINE/I-Jockey;Target=TART-A 2494 2459
JACGEL010051739	RepeatMasker	dispersed_repeat	792	855	251	+	.	Name=Unknown;Target=Halyomorpha_halys-1_family-766 116 179
JACGEL010051812	RepeatMasker	dispersed_repeat	511	556	16	+	.	Name=Low_complexity;Target=A-rich 1 45
JACGEL010051828	RepeatMasker	dispersed_repeat	371	417	13	+	.	Name=Low_complexity;Target=A-rich 1 47
JACGEL010051903	RepeatMasker	dispersed_repeat	654	736	16	+	.	Name=Low_complexity;Target=A-rich 1 81
JACGEL010051927	RepeatMasker	dispersed_repeat	386	439	294	+	.	Name=LINE/I-Jockey;Target=Jockey2 2222 2275
JACGEL010005201	RepeatMasker	dispersed_repeat	2750	2802	256	+	.	Name=DNA/TcMar-Tc1;Target=Mariner2_DM 555 607
JACGEL010000518	RepeatMasker	dispersed_repeat	1648	1727	249	-	.	Name=LTR/Gypsy;Target=IDEFIX_I 4567 4488
JACGEL010052089	RepeatMasker	dispersed_repeat	1245	1307	283	+	.	Name=DNA/Sola-2;Target=Halyomorpha_halys-5_family-687 34 95
JACGEL010052157	RepeatMasker	dispersed_repeat	148	180	270	-	.	Name=DNA/TcMar-Tc1;Target=Mariner2_DM 33 1
JACGEL010052215	RepeatMasker	dispersed_repeat	1064	1113	18	+	.	Name=Simple_repeat;Target=(TAATATA)n 1 49
JACGEL010052257	RepeatMasker	dispersed_repeat	1041	1078	262	-	.	Name=LINE/I-Jockey;Target=LINEJ1_DM 4003 3966
JACGEL010052394	RepeatMasker	dispersed_repeat	13	112	254	-	.	Name=Unknown;Target=Halyomorpha_halys-5_family-2701 2147 2052
JACGEL010052548	RepeatMasker	dispersed_repeat	1227	1305	250	+	.	Name=Unknown;Target=Halyomorpha_halys-5_family-1039 1716 1794
JACGEL010052565	RepeatMasker	dispersed_repeat	186	254	228	+	.	Name=DNA/hAT-Ac;Target=Halyomorpha_halys-5_family-5677 22 86
JACGEL010052566	RepeatMasker	dispersed_repeat	1075	1143	237	+	.	Name=Unknown;Target=Halyomorpha_halys-5_family-2481 226 293
JACGEL010005257	RepeatMasker	dispersed_repeat	614	665	16	+	.	Name=Simple_repeat;Target=(TTAA)n 1 52
JACGEL010052637	RepeatMasker	dispersed_repeat	1266	1299	230	+	.	Name=LINE/L2;Target=Halyomorpha_halys-1_family-478 333 366
JACGEL010005279	RepeatMasker	dispersed_repeat	66	107	290	+	.	Name=Unknown;Target=Halyomorpha_halys-5_family-2686 7 48
JACGEL010005279	RepeatMasker	dispersed_repeat	74	118	236	-	.	Name=DNA;Target=Halyomorpha_halys-1_family-734 52 7;Note=There is a higher-scoring match whose domain partly (<80%) includes the domain of this match
JACGEL010005279	RepeatMasker	dispersed_repeat	160	206	280	+	.	Name=DNA;Target=Halyomorpha_halys-1_family-734 7 52;Note=There is a higher-scoring match whose domain partly (<80%) includes the domain of this match
JACGEL010005279	RepeatMasker	dispersed_repeat	173	212	304	-	.	Name=Unknown;Target=Halyomorpha_halys-5_family-2686 48 9
JACGEL010005290	RepeatMasker	dispersed_repeat	84	132	15	+	.	Name=Simple_repeat;Target=(ATTTATT)n 1 50
JACGEL010053015	RepeatMasker	dispersed_repeat	162	214	258	-	.	Name=Unknown;Target=Halyomorpha_halys-5_family-2686 49 1
JACGEL010053170	RepeatMasker	dispersed_repeat	1130	1171	13	+	.	Name=Low_complexity;Target=A-rich 1 42
JACGEL010053611	RepeatMasker	dispersed_repeat	738	788	225	+	.	Name=LTR/Gypsy;Target=IDEFIX_I 2592 2639
JACGEL010005361	RepeatMasker	dispersed_repeat	2390	2484	292	+	.	Name=RC/Helitron;Target=Halyomorpha_halys-6_family-881 21 119
JACGEL010005361	RepeatMasker	dispersed_repeat	2489	2561	17	+	.	Name=Low_complexity;Target=A-rich 1 76
JACGEL010053640	RepeatMasker	dispersed_repeat	971	1025	243	+	.	Name=LINE/CR1;Target=DMCR1A 3183 3237
JACGEL010053976	RepeatMasker	dispersed_repeat	257	321	16	+	.	Name=Low_complexity;Target=A-rich 1 63
JACGEL010053988	RepeatMasker	dispersed_repeat	347	431	267	-	.	Name=DNA/TcMar-Mariner;Target=Halyomorpha_halys-1_family-707 106 4
JACGEL010053996	RepeatMasker	dispersed_repeat	1249	1282	240	-	.	Name=Unknown;Target=Halyomorpha_halys-5_family-1482 253 220
JACGEL010054026	RepeatMasker	dispersed_repeat	1197	1204	18	+	.	Name=Simple_repeat;Target=(TTA)n 1 24
JACGEL010054026	RepeatMasker	dispersed_repeat	1205	1242	13	+	.	Name=Simple_repeat;Target=(ATTATAT)n 1 39
JACGEL010054026	RepeatMasker	dispersed_repeat	1243	1248	18	+	.	Name=Simple_repeat;Target=(TTA)n 25 51
JACGEL010054233	RepeatMasker	dispersed_repeat	1196	1268	289	+	.	Name=LINE/R1;Target=Halyomorpha_halys-1_family-449 506 577
JACGEL010005434	RepeatMasker	dispersed_repeat	730	797	229	-	.	Name=DNA/CMC-EnSpm;Target=Halyomorpha_halys-6_family-207 72 5
JACGEL010054488	RepeatMasker	dispersed_repeat	266	323	14	+	.	Name=Low_complexity;Target=A-rich 1 59
JACGEL010054599	RepeatMasker	dispersed_repeat	422	484	235	+	.	Name=DNA/TcMar-Tc1;Target=Mariner2_DM 560 620
JACGEL010054701	RepeatMasker	dispersed_repeat	1	47	272	-	.	Name=Unknown;Target=Halyomorpha_halys-5_family-447 2274 2228
JACGEL010054714	RepeatMasker	dispersed_repeat	100	297	235	-	.	Name=LTR/Pao;Target=ROO_I 3290 3089
JACGEL010054763	RepeatMasker	dispersed_repeat	1206	1270	305	-	.	Name=DNA/TcMar-Tc1;Target=Halyomorpha_halys-6_family-812 696 632
JACGEL010055068	RepeatMasker	dispersed_repeat	478	553	241	-	.	Name=DNA/CMC-EnSpm;Target=Halyomorpha_halys-6_family-207 114 42
JACGEL010005495	RepeatMasker	dispersed_repeat	3056	3117	266	+	.	Name=DNA/TcMar-Mariner;Target=Halyomorpha_halys-6_family-2440 694 755
JACGEL010055335	RepeatMasker	dispersed_repeat	523	559	15	+	.	Name=Simple_repeat;Target=(TA)n 1 41
JACGEL010005504	RepeatMasker	dispersed_repeat	1727	1777	273	+	.	Name=LINE/L2;Target=Halyomorpha_halys-1_family-478 315 365
JACGEL010005507	RepeatMasker	dispersed_repeat	1957	2030	246	-	.	Name=LTR/Gypsy;Target=DM412 2493 2423
JACGEL010055171	RepeatMasker	dispersed_repeat	1	145	269	+	.	Name=Unknown;Target=Halyomorpha_halys-5_family-2686 972 1123
JACGEL010055209	RepeatMasker	dispersed_repeat	1144	1191	251	-	.	Name=Unknown;Target=Halyomorpha_halys-4_family-335 49 2
JACGEL010055262	RepeatMasker	dispersed_repeat	891	956	231	-	.	Name=Unknown;Target=Halyomorpha_halys-5_family-2517 905 840
JACGEL010055342	RepeatMasker	dispersed_repeat	202	266	336	+	.	Name=Unknown;Target=Halyomorpha_halys-5_family-2517 840 905
JACGEL010055443	RepeatMasker	dispersed_repeat	1042	1105	281	+	.	Name=Unknown;Target=Halyomorpha_halys-5_family-2517 840 904
JACGEL010055460	RepeatMasker	dispersed_repeat	101	176	17	+	.	Name=Low_complexity;Target=A-rich 1 75
JACGEL010055941	RepeatMasker	dispersed_repeat	863	913	235	+	.	Name=DNA/TcMar-Tc1;Target=Mariner2_DM 559 609
JACGEL010056014	RepeatMasker	dispersed_repeat	507	537	12	+	.	Name=Simple_repeat;Target=(TTAT)n 1 29
JACGEL010056020	RepeatMasker	dispersed_repeat	682	714	12	+	.	Name=Simple_repeat;Target=(AATAA)n 1 33
JACGEL010056594	RepeatMasker	dispersed_repeat	118	159	254	+	.	Name=LINE/CR1;Target=DMCR1A 3193 3234
JACGEL010056099	RepeatMasker	dispersed_repeat	994	1051	14	+	.	Name=Simple_repeat;Target=(AATA)n 1 58
JACGEL010005625	RepeatMasker	dispersed_repeat	31	142	256	-	.	Name=Unknown;Target=Halyomorpha_halys-6_family-1595 254 143
JACGEL010005640	RepeatMasker	dispersed_repeat	4	69	263	-	.	Name=LINE/R1;Target=Halyomorpha_halys-1_family-449 572 509
JACGEL010005640	RepeatMasker	dispersed_repeat	3083	3115	12	+	.	Name=Simple_repeat;Target=(TAGTA)n 1 32
JACGEL010056604	RepeatMasker	dispersed_repeat	1070	1140	236	-	.	Name=LTR/Copia;Target=Copia_I 688 618
JACGEL010056763	RepeatMasker	dispersed_repeat	662	694	13	+	.	Name=Simple_repeat;Target=(CTAAGC)n 1 34
JACGEL010056900	RepeatMasker	dispersed_repeat	259	291	15	+	.	Name=Simple_repeat;Target=(TTTTA)n 1 36
JACGEL010056906	RepeatMasker	dispersed_repeat	882	944	23	+	.	Name=Simple_repeat;Target=(ATTTAA)n 1 63
JACGEL010056987	RepeatMasker	dispersed_repeat	569	610	16	+	.	Name=Simple_repeat;Target=(ATTTTA)n 1 41
JACGEL010057019	RepeatMasker	dispersed_repeat	1003	1054	12	+	.	Name=Low_complexity;Target=A-rich 1 56
JACGEL010057065	RepeatMasker	dispersed_repeat	125	173	260	-	.	Name=LINE/L2;Target=Halyomorpha_halys-1_family-478 378 330
JACGEL010000570	RepeatMasker	dispersed_repeat	4554	4599	239	+	.	Name=LINE/I-Jockey;Target=DOC3_DM 3655 3700
JACGEL010057282	RepeatMasker	dispersed_repeat	395	432	244	+	.	Name=LINE/R1;Target=DMRT1B 3704 3741
JACGEL010005724	RepeatMasker	dispersed_repeat	1441	1567	280	+	.	Name=LINE/I-Jockey;Target=G5_DM 3844 3956
JACGEL010057335	RepeatMasker	dispersed_repeat	543	590	232	+	.	Name=Unknown;Target=Halyomorpha_halys-5_family-2701 2378 2425
JACGEL010057414	RepeatMasker	dispersed_repeat	1071	1104	13	+	.	Name=Simple_repeat;Target=(TTATT)n 1 33
JACGEL010057464	RepeatMasker	dispersed_repeat	164	201	13	+	.	Name=Simple_repeat;Target=(ATT)n 1 39
JACGEL010057532	RepeatMasker	dispersed_repeat	35	80	256	+	.	Name=LINE/I-Jockey;Target=TART_B1 6011 6056
JACGEL010057829	RepeatMasker	dispersed_repeat	709	832	296	-	.	Name=RC/Helitron;Target=Halyomorpha_halys-6_family-881 143 21
JACGEL010057843	RepeatMasker	dispersed_repeat	60	139	248	+	.	Name=Unknown;Target=Halyomorpha_halys-5_family-1039 961 1040
JACGEL010057884	RepeatMasker	dispersed_repeat	382	428	22	+	.	Name=Simple_repeat;Target=(TATG)n 1 47
JACGEL010000580	RepeatMasker	dispersed_repeat	1777	1814	239	+	.	Name=LINE/I-Jockey;Target=LINEJ1_DM 3966 4003
JACGEL010005865	RepeatMasker	dispersed_repeat	166	235	225	-	.	Name=LINE/CR1;Target=DMCR1A 3257 3188
JACGEL010058758	RepeatMasker	dispersed_repeat	478	512	11	+	.	Name=Simple_repeat;Target=(ATATTA)n 1 35
JACGEL010058865	RepeatMasker	dispersed_repeat	1191	1230	230	+	.	Name=LINE/I;Target=I_DM 4669 4708
JACGEL010058903	RepeatMasker	dispersed_repeat	594	636	253	-	.	Name=DNA;Target=Halyomorpha_halys-1_family-734 44 2
JACGEL010058926	RepeatMasker	dispersed_repeat	814	899	298	-	.	Name=DNA/hAT-Blackjack;Target=Halyomorpha_halys-6_family-3656 86 1
JACGEL010058989	RepeatMasker	dispersed_repeat	1134	1200	225	+	.	Name=Unknown;Target=Halyomorpha_halys-6_family-1133 36 102
JACGEL010059028	RepeatMasker	dispersed_repeat	1160	1222	270	+	.	Name=DNA/Sola-2;Target=Halyomorpha_halys-5_family-687 34 95
JACGEL010059255	RepeatMasker	dispersed_repeat	499	576	287	+	.	Name=LINE/Dong-R4;Target=Halyomorpha_halys-6_family-274 537 612
JACGEL010059313	RepeatMasker	dispersed_repeat	857	917	17	+	.	Name=Simple_repeat;Target=(TTTTTG)n 1 58
JACGEL010059360	RepeatMasker	dispersed_repeat	689	742	265	-	.	Name=LINE/R1;Target=Halyomorpha_halys-1_family-394 223 170
JACGEL010059404	RepeatMasker	dispersed_repeat	514	587	19	+	.	Name=Simple_repeat;Target=(TAA)n 1 73
JACGEL010059504	RepeatMasker	dispersed_repeat	1030	1215	324	+	.	Name=Unknown;Target=Halyomorpha_halys-5_family-1039 1568 1765
JACGEL010059513	RepeatMasker	dispersed_repeat	807	888	283	-	.	Name=DNA/TcMar-Mariner;Target=Halyomorpha_halys-1_family-707 159 87
JACGEL010059513	RepeatMasker	dispersed_repeat	1100	1140	269	-	.	Name=DNA/TcMar-Mariner;Target=Halyomorpha_halys-1_family-690 86 46
JACGEL010059630	RepeatMasker	dispersed_repeat	1160	1197	242	+	.	Name=Unknown;Target=Halyomorpha_halys-5_family-3452 279 316
JACGEL010059740	RepeatMasker	dispersed_repeat	45	87	228	+	.	Name=Unknown;Target=Halyomorpha_halys-1_family-83 37 75
JACGEL010059705	RepeatMasker	dispersed_repeat	384	409	13	+	.	Name=Simple_repeat;Target=(AAATT)n 1 29
JACGEL010006025	RepeatMasker	dispersed_repeat	2564	2605	232	+	.	Name=DNA/CMC-Transib;Target=TRANSIB2 472 514
JACGEL010059975	RepeatMasker	dispersed_repeat	19	100	381	-	.	Name=DNA/TcMar-Mariner;Target=Halyomorpha_halys-1_family-707 122 43
JACGEL010060107	RepeatMasker	dispersed_repeat	1112	1173	269	+	.	Name=DNA/Sola-2;Target=Halyomorpha_halys-5_family-687 34 95
JACGEL010060147	RepeatMasker	dispersed_repeat	47	118	16	+	.	Name=Simple_repeat;Target=(TAATT)n 1 72
JACGEL010060191	RepeatMasker	dispersed_repeat	90	164	255	-	.	Name=Unknown;Target=Halyomorpha_halys-5_family-2686 78 7
JACGEL010060259	RepeatMasker	dispersed_repeat	285	431	270	+	.	Name=DNA/Academ-1;Target=Halyomorpha_halys-6_family-2035 121 279
JACGEL010060339	RepeatMasker	dispersed_repeat	771	807	231	+	.	Name=LINE/L2;Target=Halyomorpha_halys-1_family-478 333 369
JACGEL010060368	RepeatMasker	dispersed_repeat	4	44	240	-	.	Name=Unknown;Target=Halyomorpha_halys-4_family-1072 283 244
JACGEL010060446	RepeatMasker	dispersed_repeat	666	703	17	+	.	Name=Low_complexity;Target=A-rich 1 39
JACGEL010060553	RepeatMasker	dispersed_repeat	104	184	248	-	.	Name=Unknown;Target=Halyomorpha_halys-5_family-1039 1046 965
JACGEL010060562	RepeatMasker	dispersed_repeat	131	175	234	-	.	Name=Unknown;Target=Halyomorpha_halys-1_family-386 56 13
JACGEL010060634	RepeatMasker	dispersed_repeat	515	550	11	+	.	Name=Simple_repeat;Target=(ATATAA)n 1 34
JACGEL010006092	RepeatMasker	dispersed_repeat	2858	2906	260	+	.	Name=LINE/L2;Target=Halyomorpha_halys-1_family-478 330 378
JACGEL010006098	RepeatMasker	dispersed_repeat	2594	2649	233	+	.	Name=LINE/I-Jockey;Target=TAHRE 5066 5121
JACGEL010061163	RepeatMasker	dispersed_repeat	1020	1142	260	+	.	Name=Unknown;Target=Halyomorpha_halys-5_family-1039 730 849
JACGEL010061226	RepeatMasker	dispersed_repeat	326	430	265	-	.	Name=DNA/hAT-Tip100;Target=Halyomorpha_halys-6_family-1456 457 349
JACGEL010006143	RepeatMasker	dispersed_repeat	2166	2218	13	+	.	Name=Simple_repeat;Target=(GTATATT)n 1 54
JACGEL010061661	RepeatMasker	dispersed_repeat	107	146	13	+	.	Name=Low_complexity;Target=A-rich 1 41
JACGEL010061856	RepeatMasker	dispersed_repeat	892	983	226	-	.	Name=LTR/Pao;Target=ROOA_I 4335 4241
JACGEL010061864	RepeatMasker	dispersed_repeat	798	862	21	+	.	Name=Simple_repeat;Target=(AATTT)n 1 64
JACGEL010061904	RepeatMasker	dispersed_repeat	409	470	239	-	.	Name=LTR/Gypsy;Target=Halyomorpha_halys-1_family-282 161 102
JACGEL010062365	RepeatMasker	dispersed_repeat	468	573	274	+	.	Name=DNA/hAT-Blackjack;Target=Halyomorpha_halys-6_family-3656 1 102
JACGEL010062479	RepeatMasker	dispersed_repeat	649	728	306	+	.	Name=Unknown;Target=Halyomorpha_halys-5_family-1039 961 1040
JACGEL010000623	RepeatMasker	dispersed_repeat	2646	2692	11	+	.	Name=Simple_repeat;Target=(ATATAA)n 1 44
JACGEL010062618	RepeatMasker	dispersed_repeat	216	240	12	+	.	Name=Simple_repeat;Target=(ATAA)n 1 24
JACGEL010062905	RepeatMasker	dispersed_repeat	139	194	15	+	.	Name=Simple_repeat;Target=(AATA)n 1 57
JACGEL010063113	RepeatMasker	dispersed_repeat	1128	1163	276	+	.	Name=Unknown;Target=Halyomorpha_halys-5_family-2686 13 48
JACGEL010063193	RepeatMasker	dispersed_repeat	83	121	229	-	.	Name=DNA/TcMar-Tc1;Target=Halyomorpha_halys-1_family-171 117 79
JACGEL010006326	RepeatMasker	dispersed_repeat	2238	2300	225	-	.	Name=LTR/Gypsy;Target=MDG3_I 1586 1526
JACGEL010006322	RepeatMasker	dispersed_repeat	532	573	241	-	.	Name=Unknown;Target=Halyomorpha_halys-4_family-335 44 3
JACGEL010063460	RepeatMasker	dispersed_repeat	1036	1094	244	+	.	Name=LINE/I-Jockey;Target=G5A_DM 1510 1568
JACGEL010063369	RepeatMasker	dispersed_repeat	46	100	231	-	.	Name=Unknown;Target=Halyomorpha_halys-5_family-1567 241 187
JACGEL010006335	RepeatMasker	dispersed_repeat	1666	1737	16	+	.	Name=Simple_repeat;Target=(TTTCAT)n 1 66
JACGEL010006347	RepeatMasker	dispersed_repeat	2886	2928	235	-	.	Name=Unknown;Target=Halyomorpha_halys-5_family-1039 2185 2143
JACGEL010063647	RepeatMasker	dispersed_repeat	542	628	255	+	.	Name=LINE/RTE-BovB;Target=Halyomorpha_halys-1_family-102 91 178
JACGEL010000634	RepeatMasker	dispersed_repeat	336	410	239	-	.	Name=Unknown;Target=Halyomorpha_halys-5_family-1100 715 640
JACGEL010063749	RepeatMasker	dispersed_repeat	443	487	256	+	.	Name=Unknown;Target=Halyomorpha_halys-4_family-335 5 49
JACGEL010063987	RepeatMasker	dispersed_repeat	684	730	225	-	.	Name=DNA/TcMar-Tc1;Target=Halyomorpha_halys-5_family-934 312 268
JACGEL010063991	RepeatMasker	dispersed_repeat	677	734	12	+	.	Name=Low_complexity;Target=A-rich 1 59
JACGEL010064225	RepeatMasker	dispersed_repeat	344	381	13	+	.	Name=Simple_repeat;Target=(TATTTTA)n 1 40
JACGEL010064226	RepeatMasker	dispersed_repeat	422	501	260	+	.	Name=RC/Helitron;Target=Halyomorpha_halys-5_family-1622 75 154
JACGEL010064041	RepeatMasker	dispersed_repeat	34	111	230	-	.	Name=Unknown;Target=Halyomorpha_halys-5_family-1039 1040 962
JACGEL010064094	RepeatMasker	dispersed_repeat	939	1017	15	+	.	Name=Simple_repeat;Target=(TCATCTG)n 1 79
JACGEL010064120	RepeatMasker	dispersed_repeat	1090	1158	285	+	.	Name=Unknown;Target=Halyomorpha_halys-5_family-2362 25 93
JACGEL010064408	RepeatMasker	dispersed_repeat	207	305	248	-	.	Name=DNA/hAT-Charlie;Target=Halyomorpha_halys-5_family-4305 373 281
JACGEL010006430	RepeatMasker	dispersed_repeat	2796	2825	12	+	.	Name=Simple_repeat;Target=(TATTT)n 1 29
JACGEL010000640	RepeatMasker	dispersed_repeat	4494	4580	229	+	.	Name=Unknown;Target=Halyomorpha_halys-5_family-79 920 1007
JACGEL010064416	RepeatMasker	dispersed_repeat	983	1087	228	-	.	Name=LTR/Gypsy;Target=IDEFIX_I 2727 2623
JACGEL010064538	RepeatMasker	dispersed_repeat	2	46	248	-	.	Name=LINE/R1;Target=DMRT1C 4172 4128
JACGEL010064670	RepeatMasker	dispersed_repeat	1034	1113	260	-	.	Name=RC/Helitron;Target=Halyomorpha_halys-5_family-1622 154 75
JACGEL010064599	RepeatMasker	dispersed_repeat	296	364	15	+	.	Name=Low_complexity;Target=A-rich 1 71
JACGEL010006463	RepeatMasker	dispersed_repeat	2928	2962	225	-	.	Name=Unknown;Target=Halyomorpha_halys-6_family-1076 166 132
JACGEL010064831	RepeatMasker	dispersed_repeat	1057	1106	234	+	.	Name=DNA/hAT-Charlie;Target=Halyomorpha_halys-5_family-2994 262 310
JACGEL010006497	RepeatMasker	dispersed_repeat	2940	2973	240	-	.	Name=Unknown;Target=Halyomorpha_halys-5_family-1482 253 220
JACGEL010065093	RepeatMasker	dispersed_repeat	17	79	234	-	.	Name=DNA/TcMar-Tc1;Target=Halyomorpha_halys-5_family-1728 1082 1020
JACGEL010065143	RepeatMasker	dispersed_repeat	518	558	277	+	.	Name=Unknown;Target=Halyomorpha_halys-5_family-2686 4 45
JACGEL010065419	RepeatMasker	dispersed_repeat	556	604	16	+	.	Name=Low_complexity;Target=A-rich 1 50
JACGEL010065505	RepeatMasker	dispersed_repeat	31	110	235	-	.	Name=DNA/TcMar-Tc1;Target=Halyomorpha_halys-5_family-1728 1081 1004
JACGEL010065519	RepeatMasker	dispersed_repeat	632	684	19	+	.	Name=Low_complexity;Target=A-rich 1 55
JACGEL010065909	RepeatMasker	dispersed_repeat	116	148	13	+	.	Name=Simple_repeat;Target=(AATTT)n 1 30
JACGEL010066082	RepeatMasker	dispersed_repeat	826	895	266	+	.	Name=LINE/I-Jockey;Target=TAHRE 5439 5508
JACGEL010006605	RepeatMasker	dispersed_repeat	414	484	238	-	.	Name=RC/Helitron;Target=Halyomorpha_halys-6_family-721 130 55
JACGEL010066255	RepeatMasker	dispersed_repeat	815	838	17	+	.	Name=Simple_repeat;Target=(AATT)n 1 24
JACGEL010066303	RepeatMasker	dispersed_repeat	12	94	252	-	.	Name=Unknown;Target=Halyomorpha_halys-6_family-1133 102 20
JACGEL010066330	RepeatMasker	dispersed_repeat	1051	1140	265	+	.	Name=LTR/Gypsy;Target=QUASIMODO_I 4933 5020
JACGEL010066379	RepeatMasker	dispersed_repeat	223	267	14	+	.	Name=Simple_repeat;Target=(ATTAA)n 1 44
JACGEL010066501	RepeatMasker	dispersed_repeat	825	884	244	-	.	Name=LINE/CR1;Target=DMCR1A 3235 3179
JACGEL010066517	RepeatMasker	dispersed_repeat	994	1077	227	+	.	Name=DNA/TcMar-Tigger;Target=Halyomorpha_halys-5_family-4139 3 86
JACGEL010066638	RepeatMasker	dispersed_repeat	498	533	277	-	.	Name=LTR/Pao;Target=MAX_I 5282 5247
JACGEL010066639	RepeatMasker	dispersed_repeat	719	762	239	+	.	Name=LINE/I-Jockey;Target=G4_DM 1781 1821
JACGEL010066771	RepeatMasker	dispersed_repeat	97	191	339	-	.	Name=DNA/hAT-Blackjack;Target=Halyomorpha_halys-6_family-3656 102 8
JACGEL010066807	RepeatMasker	dispersed_repeat	924	960	12	+	.	Name=Simple_repeat;Target=(TTATAT)n 1 36
JACGEL010066946	RepeatMasker	dispersed_repeat	600	652	14	+	.	Name=Simple_repeat;Target=(TAATA)n 1 53
JACGEL010006689	RepeatMasker	dispersed_repeat	2716	2810	248	+	.	Name=LINE/RTE-RTE;Target=Halyomorpha_halys-6_family-559 1402 1496
JACGEL010000667	RepeatMasker	dispersed_repeat	4058	4093	240	+	.	Name=LTR/Gypsy;Target=Bica_I 1962 1997
JACGEL010067096	RepeatMasker	dispersed_repeat	17	96	296	-	.	Name=Unknown;Target=Halyomorpha_halys-5_family-2362 93 15
JACGEL010006719	RepeatMasker	dispersed_repeat	2793	2821	11	+	.	Name=Low_complexity;Target=A-rich 1 31
JACGEL010067295	RepeatMasker	dispersed_repeat	992	1022	12	+	.	Name=Simple_repeat;Target=(CGCCAG)n 1 31
JACGEL010006746	RepeatMasker	dispersed_repeat	839	893	240	+	.	Name=DNA/TcMar-Tc1;Target=Mariner2_DM 555 609
JACGEL010006747	RepeatMasker	dispersed_repeat	1217	1277	15	+	.	Name=Low_complexity;Target=A-rich 1 57
JACGEL010068129	RepeatMasker	dispersed_repeat	2	60	268	-	.	Name=DNA/Sola-2;Target=Halyomorpha_halys-5_family-687 91 34
JACGEL010068210	RepeatMasker	dispersed_repeat	581	618	12	+	.	Name=Low_complexity;Target=A-rich 1 37
JACGEL010068373	RepeatMasker	dispersed_repeat	487	543	15	+	.	Name=Simple_repeat;Target=(AT)n 1 59
JACGEL010068317	RepeatMasker	dispersed_repeat	1053	1119	256	+	.	Name=Unknown;Target=Halyomorpha_halys-5_family-1039 1620 1686
JACGEL010068336	RepeatMasker	dispersed_repeat	242	299	238	+	.	Name=Unknown;Target=Halyomorpha_halys-1_family-583 94 147
JACGEL010068774	RepeatMasker	dispersed_repeat	475	518	15	+	.	Name=Simple_repeat;Target=(ATA)n 1 43
JACGEL010006852	RepeatMasker	dispersed_repeat	1612	1653	235	+	.	Name=Unknown;Target=Halyomorpha_halys-1_family-203 11 53
JACGEL010068780	RepeatMasker	dispersed_repeat	1021	1102	264	+	.	Name=RC/Helitron;Target=Halyomorpha_halys-5_family-1622 75 156
JACGEL010068791	RepeatMasker	dispersed_repeat	969	1007	242	-	.	Name=LTR/Pao;Target=Halyomorpha_halys-6_family-238 628 590
JACGEL010068858	RepeatMasker	dispersed_repeat	467	509	11	+	.	Name=Low_complexity;Target=A-rich 1 39
JACGEL010000068	RepeatMasker	dispersed_repeat	898	942	233	+	.	Name=Unknown;Target=Halyomorpha_halys-1_family-324 237 280
JACGEL010069299	RepeatMasker	dispersed_repeat	379	430	14	+	.	Name=Simple_repeat;Target=(CATTTAA)n 1 55
JACGEL010006933	RepeatMasker	dispersed_repeat	904	954	272	-	.	Name=LTR/Pao;Target=DIVER2_I 3603 3553
JACGEL010006933	RepeatMasker	dispersed_repeat	1951	1999	231	-	.	Name=LTR/Pao;Target=ROO_I 5618 5570
JACGEL010006933	RepeatMasker	dispersed_repeat	2695	2743	261	-	.	Name=LTR/Pao;Target=ROO_I 5618 5570
JACGEL010069485	RepeatMasker	dispersed_repeat	738	787	309	-	.	Name=LINE/Dong-R4;Target=Halyomorpha_halys-6_family-274 600 550
JACGEL010069512	RepeatMasker	dispersed_repeat	233	278	12	+	.	Name=Simple_repeat;Target=(TATATT)n 1 46
JACGEL010000692	RepeatMasker	dispersed_repeat	5162	5202	17	+	.	Name=Low_complexity;Target=A-rich 1 40
JACGEL010069994	RepeatMasker	dispersed_repeat	4	54	225	-	.	Name=Unknown;Target=Halyomorpha_halys-5_family-995 84 34
JACGEL010006998	RepeatMasker	dispersed_repeat	754	834	247	-	.	Name=Unknown;Target=Halyomorpha_halys-5_family-2013 341 264
JACGEL010070068	RepeatMasker	dispersed_repeat	278	322	12	+	.	Name=Simple_repeat;Target=(TTATA)n 1 49
JACGEL010007006	RepeatMasker	dispersed_repeat	60	126	261	-	.	Name=LINE/R1;Target=DMRT1C 4194 4128
JACGEL010007006	RepeatMasker	dispersed_repeat	86	133	225	-	.	Name=LINE/I;Target=Halyomorpha_halys-1_family-626 290 246;Note=There is a higher-scoring match whose domain partly (<80%) includes the domain of this match
JACGEL010070120	RepeatMasker	dispersed_repeat	639	693	234	+	.	Name=DNA/TcMar-Tc1;Target=Mariner2_DM 847 901
JACGEL010070230	RepeatMasker	dispersed_repeat	990	1024	13	+	.	Name=Simple_repeat;Target=(ATTAA)n 1 38
JACGEL010070288	RepeatMasker	dispersed_repeat	592	678	18	+	.	Name=Low_complexity;Target=A-rich 1 83
JACGEL010070419	RepeatMasker	dispersed_repeat	90	153	293	-	.	Name=DNA/TcMar-Tc1;Target=Halyomorpha_halys-6_family-812 696 632
JACGEL010070402	RepeatMasker	dispersed_repeat	280	327	13	+	.	Name=Simple_repeat;Target=(AATAA)n 1 49
JACGEL010007118	RepeatMasker	dispersed_repeat	2130	2180	231	-	.	Name=LTR/Copia;Target=Halyomorpha_halys-6_family-1351 791 741
JACGEL010070779	RepeatMasker	dispersed_repeat	6	86	332	+	.	Name=DNA/TcMar-Tc1;Target=Mariner2_DM 818 898
JACGEL010070848	RepeatMasker	dispersed_repeat	975	1062	286	+	.	Name=DNA/Sola-2;Target=Halyomorpha_halys-5_family-687 9 95
JACGEL010070900	RepeatMasker	dispersed_repeat	981	1035	299	+	.	Name=DNA/hAT-Charlie;Target=Halyomorpha_halys-5_family-257 437 491
JACGEL010071043	RepeatMasker	dispersed_repeat	242	337	17	+	.	Name=Simple_repeat;Target=(AGACAC)n 1 99
JACGEL010071142	RepeatMasker	dispersed_repeat	77	158	299	-	.	Name=DNA/TcMar-Mariner;Target=Halyomorpha_halys-1_family-724 267 173
JACGEL010071142	RepeatMasker	dispersed_repeat	249	315	254	-	.	Name=DNA/TcMar-Tc1;Target=Halyomorpha_halys-5_family-572 68 1
JACGEL010071142	RepeatMasker	dispersed_repeat	317	376	265	-	.	Name=DNA/TcMar-Mariner;Target=Halyomorpha_halys-1_family-783 164 106
JACGEL010071087	RepeatMasker	dispersed_repeat	15	125	274	-	.	Name=Unknown;Target=Halyomorpha_halys-5_family-315 138 28
JACGEL010071087	RepeatMasker	dispersed_repeat	94	138	251	-	.	Name=Unknown;Target=Halyomorpha_halys-5_family-2686 51 7;Note=There is a higher-scoring match whose domain partly (<80%) includes the domain of this match
JACGEL010071204	RepeatMasker	dispersed_repeat	200	262	225	+	.	Name=SINE/tRNA-Deu-L2;Target=LmeSINE1c 2 66
JACGEL010072208	RepeatMasker	dispersed_repeat	35	82	289	-	.	Name=DNA/TcMar-Mariner;Target=Halyomorpha_halys-1_family-783 139 92
JACGEL010071340	RepeatMasker	dispersed_repeat	399	462	236	-	.	Name=DNA/TcMar-Tc1;Target=Halyomorpha_halys-1_family-177 241 176
JACGEL010071476	RepeatMasker	dispersed_repeat	115	177	269	-	.	Name=LINE/L2;Target=Halyomorpha_halys-1_family-478 397 333
JACGEL010071649	RepeatMasker	dispersed_repeat	396	474	15	+	.	Name=Simple_repeat;Target=(ATATT)n 1 81
JACGEL010071723	RepeatMasker	dispersed_repeat	387	441	238	-	.	Name=DNA/TcMar-Tc1;Target=Mariner2_DM 56 1
JACGEL010071801	RepeatMasker	dispersed_repeat	70	110	242	-	.	Name=Unknown;Target=Halyomorpha_halys-6_family-223 1966 1924
JACGEL010071806	RepeatMasker	dispersed_repeat	264	327	267	-	.	Name=DNA/TcMar-Mariner;Target=Halyomorpha_halys-1_family-707 116 41
JACGEL010000071	RepeatMasker	dispersed_repeat	4271	4333	12	+	.	Name=Simple_repeat;Target=(TTAATA)n 1 64
JACGEL010071885	RepeatMasker	dispersed_repeat	395	458	13	+	.	Name=Simple_repeat;Target=(ATTTAA)n 1 58
JACGEL010072031	RepeatMasker	dispersed_repeat	461	548	16	+	.	Name=Low_complexity;Target=A-rich 1 87
JACGEL010072145	RepeatMasker	dispersed_repeat	458	505	13	+	.	Name=Simple_repeat;Target=(ATATTTC)n 1 48
JACGEL010000720	RepeatMasker	dispersed_repeat	4243	4274	13	+	.	Name=Simple_repeat;Target=(TTA)n 1 35
JACGEL010007214	RepeatMasker	dispersed_repeat	258	393	242	-	.	Name=DNA/hAT-Charlie;Target=Halyomorpha_halys-5_family-257 525 390
JACGEL010072240	RepeatMasker	dispersed_repeat	10	63	239	-	.	Name=Unknown;Target=Halyomorpha_halys-4_family-1072 289 234
JACGEL010072456	RepeatMasker	dispersed_repeat	960	993	290	-	.	Name=DNA/TcMar-Tc1;Target=Mariner2_DM 912 879
JACGEL010072496	RepeatMasker	dispersed_repeat	236	288	12	+	.	Name=Simple_repeat;Target=(TTTA)n 1 52
JACGEL010072547	RepeatMasker	dispersed_repeat	177	226	12	+	.	Name=Simple_repeat;Target=(TTA)n 1 50
JACGEL010072734	RepeatMasker	dispersed_repeat	7	85	228	-	.	Name=DNA/TcMar-Tc1;Target=Halyomorpha_halys-5_family-1728 1081 1004
JACGEL010072664	RepeatMasker	dispersed_repeat	718	854	271	+	.	Name=DNA/TcMar-Tc1;Target=Halyomorpha_halys-5_family-2196 20 163
JACGEL010072667	RepeatMasker	dispersed_repeat	471	513	248	+	.	Name=DNA/TcMar-Mariner;Target=Halyomorpha_halys-1_family-724 224 267
JACGEL010072712	RepeatMasker	dispersed_repeat	26	99	246	+	.	Name=LINE/I-Jockey;Target=DOC2_DM 2016 2090
JACGEL010007265	RepeatMasker	dispersed_repeat	79	182	253	-	.	Name=LINE/L2;Target=Halyomorpha_halys-5_family-2030 757 654
JACGEL010072910	RepeatMasker	dispersed_repeat	476	519	17	+	.	Name=Simple_repeat;Target=(ATTT)n 1 47
JACGEL010072992	RepeatMasker	dispersed_repeat	572	611	11	+	.	Name=Low_complexity;Target=A-rich 1 42
JACGEL010073030	RepeatMasker	dispersed_repeat	693	730	15	+	.	Name=Simple_repeat;Target=(TTA)n 1 39
JACGEL010073294	RepeatMasker	dispersed_repeat	559	656	313	+	.	Name=LTR/Pao;Target=ROO_I 636 729
JACGEL010073461	RepeatMasker	dispersed_repeat	404	463	235	+	.	Name=LINE/Dong-R4;Target=Halyomorpha_halys-6_family-274 542 601
JACGEL010073534	RepeatMasker	dispersed_repeat	651	697	23	+	.	Name=Simple_repeat;Target=(TCAATC)n 1 47
JACGEL010007374	RepeatMasker	dispersed_repeat	2789	2878	242	+	.	Name=LTR/Gypsy;Target=Stalker2_I 4871 4960
JACGEL010007379	RepeatMasker	dispersed_repeat	1678	1795	256	-	.	Name=DNA/hAT-Tip100;Target=Halyomorpha_halys-6_family-1456 457 341
JACGEL010073907	RepeatMasker	dispersed_repeat	910	981	250	+	.	Name=LINE/I-Jockey;Target=TAHRE 5423 5495
JACGEL010074047	RepeatMasker	dispersed_repeat	987	1053	264	-	.	Name=LINE/I;Target=Halyomorpha_halys-1_family-626 159 93
JACGEL010074237	RepeatMasker	dispersed_repeat	1015	1068	14	+	.	Name=Simple_repeat;Target=(ATAATT)n 1 54
JACGEL010074263	RepeatMasker	dispersed_repeat	155	196	267	-	.	Name=LINE/L2;Target=Halyomorpha_halys-1_family-559 83 42
JACGEL010074298	RepeatMasker	dispersed_repeat	157	190	13	+	.	Name=Simple_repeat;Target=(AAT)n 1 33
JACGEL010074378	RepeatMasker	dispersed_repeat	559	680	278	+	.	Name=RC/Helitron;Target=Halyomorpha_halys-6_family-881 19 137
JACGEL010074455	RepeatMasker	dispersed_repeat	985	1067	338	+	.	Name=Unknown;Target=Halyomorpha_halys-5_family-1039 953 1035
JACGEL010074479	RepeatMasker	dispersed_repeat	85	135	13	+	.	Name=Low_complexity;Target=A-rich 1 49
JACGEL010074512	RepeatMasker	dispersed_repeat	247	296	234	-	.	Name=LINE/CR1;Target=DMCR1A 3241 3192
JACGEL010074537	RepeatMasker	dispersed_repeat	725	764	230	-	.	Name=DNA/TcMar-Tc1;Target=FB4_DM 170 129
JACGEL010074561	RepeatMasker	dispersed_repeat	239	311	14	+	.	Name=Simple_repeat;Target=(TTAAT)n 1 77
JACGEL010074613	RepeatMasker	dispersed_repeat	36	80	13	+	.	Name=Simple_repeat;Target=(TATTT)n 1 47
JACGEL010074771	RepeatMasker	dispersed_repeat	731	814	264	-	.	Name=LTR/Gypsy;Target=IDEFIX_I 4563 4476
JACGEL010075092	RepeatMasker	dispersed_repeat	156	214	14	+	.	Name=Simple_repeat;Target=(AATTAA)n 1 54
JACGEL010075285	RepeatMasker	dispersed_repeat	1011	1060	356	+	.	Name=rRNA;Target=LSU-rRNA_Dme 3416 3456
JACGEL010075372	RepeatMasker	dispersed_repeat	188	372	301	-	.	Name=Unknown;Target=Halyomorpha_halys-6_family-223 1147 963
JACGEL010075689	RepeatMasker	dispersed_repeat	829	905	283	+	.	Name=Unknown;Target=Halyomorpha_halys-5_family-2362 13 93
JACGEL010007570	RepeatMasker	dispersed_repeat	48	91	246	-	.	Name=Unknown;Target=Halyomorpha_halys-4_family-335 49 6
JACGEL010000754	RepeatMasker	dispersed_repeat	4038	4087	251	+	.	Name=Unknown;Target=Halyomorpha_halys-5_family-2517 841 891
JACGEL010075814	RepeatMasker	dispersed_repeat	109	204	23	+	.	Name=Simple_repeat;Target=(TTTCC)n 1 91
JACGEL010075844	RepeatMasker	dispersed_repeat	766	838	237	+	.	Name=LTR/Pao;Target=ROO_I 4885 4955
JACGEL010075870	RepeatMasker	dispersed_repeat	383	432	230	+	.	Name=LTR/Gypsy;Target=Bica_I 2101 2149
JACGEL010076253	RepeatMasker	dispersed_repeat	592	689	270	+	.	Name=DNA/hAT-Blackjack;Target=Halyomorpha_halys-6_family-3656 1 102
JACGEL010000763	RepeatMasker	dispersed_repeat	4029	4110	15	+	.	Name=Low_complexity;Target=A-rich 1 77
JACGEL010076730	RepeatMasker	dispersed_repeat	349	417	248	-	.	Name=LINE/L2;Target=Halyomorpha_halys-1_family-478 375 309
JACGEL010076820	RepeatMasker	dispersed_repeat	6	69	261	-	.	Name=LINE/I-Jockey;Target=G_DM 1125 1053
JACGEL010076822	RepeatMasker	dispersed_repeat	87	127	14	+	.	Name=Simple_repeat;Target=(TATT)n 1 41
JACGEL010007681	RepeatMasker	dispersed_repeat	2785	2839	236	+	.	Name=SINE/tRNA;Target=Halyomorpha_halys-2_family-62 679 732
JACGEL010000765	RepeatMasker	dispersed_repeat	2869	2945	264	-	.	Name=DNA/TcMar-Tc1;Target=TC1_DM 1079 1003
JACGEL010007695	RepeatMasker	dispersed_repeat	31	74	298	-	.	Name=Unknown;Target=Halyomorpha_halys-5_family-2686 48 5
JACGEL010007690	RepeatMasker	dispersed_repeat	2183	2225	273	-	.	Name=DNA/TcMar-Mariner;Target=Halyomorpha_halys-1_family-707 153 111
JACGEL010007690	RepeatMasker	dispersed_repeat	2388	2451	264	-	.	Name=DNA/TcMar-Mariner;Target=Halyomorpha_halys-1_family-783 181 117
JACGEL010077006	RepeatMasker	dispersed_repeat	676	752	299	+	.	Name=DNA/TcMar-Mariner;Target=Halyomorpha_halys-1_family-783 1 79
JACGEL010077006	RepeatMasker	dispersed_repeat	844	910	240	+	.	Name=DNA/TcMar-Mariner;Target=Halyomorpha_halys-1_family-707 1 69
JACGEL010007697	RepeatMasker	dispersed_repeat	2622	2674	231	-	.	Name=Unknown;Target=Halyomorpha_halys-5_family-2517 894 840
JACGEL010077039	RepeatMasker	dispersed_repeat	981	1045	226	+	.	Name=LINE/Dong-R4;Target=Halyomorpha_halys-6_family-274 541 611
JACGEL010077541	RepeatMasker	dispersed_repeat	830	916	227	+	.	Name=LINE/Penelope;Target=Halyomorpha_halys-4_family-682 514 600
JACGEL010007741	RepeatMasker	dispersed_repeat	1480	1543	263	-	.	Name=Unknown;Target=Halyomorpha_halys-6_family-1569 79 16
JACGEL010007741	RepeatMasker	dispersed_repeat	1541	1585	228	-	.	Name=Unknown;Target=Halyomorpha_halys-5_family-11 423 380;Note=There is a higher-scoring match whose domain partly (<80%) includes the domain of this match
JACGEL010077545	RepeatMasker	dispersed_repeat	233	351	24	+	.	Name=Low_complexity;Target=A-rich 1 114
JACGEL010077689	RepeatMasker	dispersed_repeat	985	1017	285	+	.	Name=DNA/TcMar-Tc1;Target=Mariner2_DM 1 33
JACGEL010077711	RepeatMasker	dispersed_repeat	94	164	238	+	.	Name=LINE/L2;Target=Halyomorpha_halys-5_family-2030 550 617
JACGEL010077821	RepeatMasker	dispersed_repeat	214	243	13	+	.	Name=Simple_repeat;Target=(TATTT)n 1 31
JACGEL010077946	RepeatMasker	dispersed_repeat	202	271	322	-	.	Name=LINE/Dong-R4;Target=Halyomorpha_halys-6_family-274 615 546
JACGEL010007795	RepeatMasker	dispersed_repeat	1436	1460	13	+	.	Name=Simple_repeat;Target=(AATAA)n 1 26
JACGEL010007795	RepeatMasker	dispersed_repeat	1621	1647	16	+	.	Name=Low_complexity;Target=A-rich 1 27
JACGEL010078097	RepeatMasker	dispersed_repeat	86	418	230	-	.	Name=DNA/CMC-Transib;Target=Transib5 2013 1731
JACGEL010078105	RepeatMasker	dispersed_repeat	179	231	237	+	.	Name=LINE/I-Jockey;Target=DOC 3434 3480
JACGEL010078302	RepeatMasker	dispersed_repeat	687	789	283	+	.	Name=LINE/CR1;Target=DMCR1A 2943 3045
JACGEL010078306	RepeatMasker	dispersed_repeat	165	234	230	+	.	Name=DNA/TcMar-Pogo;Target=POGO 1353 1425
JACGEL010000784	RepeatMasker	dispersed_repeat	403	470	242	-	.	Name=DNA/hAT-Charlie;Target=Halyomorpha_halys-5_family-257 518 451
JACGEL010078504	RepeatMasker	dispersed_repeat	869	965	266	-	.	Name=LINE/RTE-BovB;Target=Halyomorpha_halys-1_family-349 290 194
JACGEL010078611	RepeatMasker	dispersed_repeat	162	227	349	-	.	Name=DNA/TcMar-Mariner;Target=Halyomorpha_halys-1_family-783 82 6
JACGEL010078611	RepeatMasker	dispersed_repeat	257	312	248	-	.	Name=DNA/TcMar-Mariner;Target=Halyomorpha_halys-4_family-683 116 61
JACGEL010078703	RepeatMasker	dispersed_repeat	24	147	229	-	.	Name=LINE/RTE-RTE;Target=Halyomorpha_halys-6_family-559 1490 1367
JACGEL010000785	RepeatMasker	dispersed_repeat	1505	1607	284	+	.	Name=DNA/TcMar-Tigger;Target=Halyomorpha_halys-5_family-4139 2 104
JACGEL010078808	RepeatMasker	dispersed_repeat	506	591	266	+	.	Name=DNA/hAT-Charlie;Target=Halyomorpha_halys-5_family-5876 123 224
JACGEL010078969	RepeatMasker	dispersed_repeat	390	425	229	-	.	Name=Unknown;Target=Halyomorpha_halys-6_family-223 1086 1052
JACGEL010079196	RepeatMasker	dispersed_repeat	665	729	275	+	.	Name=Unknown;Target=Halyomorpha_halys-1_family-766 115 179
JACGEL010007935	RepeatMasker	dispersed_repeat	1653	1693	229	-	.	Name=Unknown;Target=Halyomorpha_halys-4_family-335 48 8
JACGEL010079504	RepeatMasker	dispersed_repeat	857	885	12	+	.	Name=Simple_repeat;Target=(TATTT)n 1 29
JACGEL010079615	RepeatMasker	dispersed_repeat	862	913	244	-	.	Name=LINE/I;Target=Halyomorpha_halys-1_family-119 274 223
JACGEL010079682	RepeatMasker	dispersed_repeat	966	1023	258	+	.	Name=DNA/Sola-2;Target=Halyomorpha_halys-5_family-687 34 90
JACGEL010079836	RepeatMasker	dispersed_repeat	854	938	233	-	.	Name=LINE/I-Jockey;Target=DOC5_DM 1021 944
JACGEL010079878	RepeatMasker	dispersed_repeat	625	690	332	+	.	Name=Unknown;Target=Halyomorpha_halys-5_family-2517 840 905
JACGEL010079899	RepeatMasker	dispersed_repeat	942	993	238	+	.	Name=Unknown;Target=Halyomorpha_halys-5_family-2362 43 93
JACGEL010008102	RepeatMasker	dispersed_repeat	2374	2437	243	+	.	Name=DNA/hAT-Blackjack;Target=Halyomorpha_halys-6_family-3656 4 67
JACGEL010007987	RepeatMasker	dispersed_repeat	2720	2788	260	+	.	Name=Unknown;Target=Halyomorpha_halys-6_family-1595 154 240
JACGEL010079962	RepeatMasker	dispersed_repeat	861	905	240	-	.	Name=ARTEFACT;Target=IS150 1167 1124
JACGEL010008011	RepeatMasker	dispersed_repeat	2557	2604	228	+	.	Name=LINE/I-Jockey;Target=G4_DM 2580 2627
JACGEL010080159	RepeatMasker	dispersed_repeat	740	773	259	-	.	Name=DNA;Target=Halyomorpha_halys-1_family-734 52 19
JACGEL010080159	RepeatMasker	dispersed_repeat	774	835	242	+	.	Name=Unknown;Target=Halyomorpha_halys-5_family-2686 15 110
JACGEL010008021	RepeatMasker	dispersed_repeat	1225	1295	13	+	.	Name=Simple_repeat;Target=(AAT)n 1 70
JACGEL010080261	RepeatMasker	dispersed_repeat	54	102	12	+	.	Name=Simple_repeat;Target=(TAAT)n 1 47
JACGEL010008024	RepeatMasker	dispersed_repeat	160	203	12	+	.	Name=Simple_repeat;Target=(ATTATAA)n 1 44
JACGEL010080338	RepeatMasker	dispersed_repeat	730	761	13	+	.	Name=Simple_repeat;Target=(AATTTA)n 1 31
JACGEL010080420	RepeatMasker	dispersed_repeat	564	598	16	+	.	Name=Simple_repeat;Target=(TAAAT)n 1 36
JACGEL010080446	RepeatMasker	dispersed_repeat	214	257	229	+	.	Name=LINE/I-Jockey;Target=G3_DM 3564 3607
JACGEL010080487	RepeatMasker	dispersed_repeat	847	887	15	+	.	Name=Low_complexity;Target=A-rich 1 38
JACGEL010080556	RepeatMasker	dispersed_repeat	962	995	230	-	.	Name=LINE/L2;Target=Halyomorpha_halys-1_family-478 366 333
JACGEL010080697	RepeatMasker	dispersed_repeat	317	441	251	-	.	Name=LINE/I-Jockey;Target=FW3_DM 2520 2396
JACGEL010080738	RepeatMasker	dispersed_repeat	64	154	230	+	.	Name=LINE/R1;Target=Halyomorpha_halys-1_family-365 55 139
JACGEL010081143	RepeatMasker	dispersed_repeat	363	417	19	+	.	Name=Low_complexity;Target=A-rich 1 57
JACGEL010081156	RepeatMasker	dispersed_repeat	689	732	14	+	.	Name=Low_complexity;Target=A-rich 1 46
JACGEL010081382	RepeatMasker	dispersed_repeat	255	338	300	+	.	Name=LINE/I-Jockey;Target=G5_DM 3718 3773
JACGEL010081426	RepeatMasker	dispersed_repeat	121	163	256	-	.	Name=Unknown;Target=Halyomorpha_halys-4_family-335 49 7
JACGEL010081598	RepeatMasker	dispersed_repeat	2	41	230	-	.	Name=LINE/I;Target=I_DM 4708 4669
JACGEL010081732	RepeatMasker	dispersed_repeat	876	902	15	+	.	Name=Simple_repeat;Target=(TATT)n 1 28
JACGEL010081840	RepeatMasker	dispersed_repeat	385	440	16	+	.	Name=Simple_repeat;Target=(TATTTAA)n 1 53
JACGEL010082145	RepeatMasker	dispersed_repeat	175	234	231	-	.	Name=LINE/I-Jockey;Target=FW3_DM 2521 2462
JACGEL010008203	RepeatMasker	dispersed_repeat	662	709	244	+	.	Name=DNA/TcMar-Mariner;Target=Halyomorpha_halys-4_family-683 276 325
JACGEL010082114	RepeatMasker	dispersed_repeat	216	268	14	+	.	Name=Simple_repeat;Target=(TATTTAT)n 1 54
JACGEL010082395	RepeatMasker	dispersed_repeat	628	679	12	+	.	Name=Simple_repeat;Target=(AATA)n 1 54
JACGEL010082766	RepeatMasker	dispersed_repeat	760	804	13	+	.	Name=Simple_repeat;Target=(TATT)n 1 47
JACGEL010082846	RepeatMasker	dispersed_repeat	626	663	238	+	.	Name=LTR/Pao;Target=DIVER2_I 3553 3590
JACGEL010082846	RepeatMasker	dispersed_repeat	878	926	246	+	.	Name=LTR/Pao;Target=ROO_I 5570 5618
JACGEL010082904	RepeatMasker	dispersed_repeat	692	818	228	-	.	Name=DNA/CMC-EnSpm;Target=Halyomorpha_halys-6_family-207 137 16
JACGEL010083102	RepeatMasker	dispersed_repeat	848	908	244	+	.	Name=LINE/I-Jockey;Target=BS4_DM 71 131
JACGEL010083046	RepeatMasker	dispersed_repeat	915	989	273	+	.	Name=DNA/TcMar-Mariner;Target=Halyomorpha_halys-4_family-683 1 73
JACGEL010083544	RepeatMasker	dispersed_repeat	674	780	24	+	.	Name=Simple_repeat;Target=(TTATTAT)n 1 114
JACGEL010083718	RepeatMasker	dispersed_repeat	184	228	12	+	.	Name=Low_complexity;Target=A-rich 1 47
JACGEL010084146	RepeatMasker	dispersed_repeat	936	986	225	-	.	Name=rRNA;Target=5S_DM 114 64
JACGEL010084174	RepeatMasker	dispersed_repeat	540	568	14	+	.	Name=Simple_repeat;Target=(ATTAT)n 1 30
JACGEL010084231	RepeatMasker	dispersed_repeat	333	349	13	+	.	Name=Simple_repeat;Target=(TAT)n 1 17
JACGEL010084298	RepeatMasker	dispersed_repeat	133	177	14	+	.	Name=Low_complexity;Target=A-rich 1 45
JACGEL010084373	RepeatMasker	dispersed_repeat	637	694	236	-	.	Name=LINE/L2;Target=Halyomorpha_halys-5_family-2030 712 655
JACGEL010084373	RepeatMasker	dispersed_repeat	824	872	246	-	.	Name=LINE/I-Jockey;Target=G2_DM 2046 2000
JACGEL010084584	RepeatMasker	dispersed_repeat	1	76	276	+	.	Name=rRNA;Target=5S_DM 58 134
JACGEL010008408	RepeatMasker	dispersed_repeat	1334	1393	261	-	.	Name=Unknown;Target=Halyomorpha_halys-5_family-1039 642 582
JACGEL010084982	RepeatMasker	dispersed_repeat	918	978	243	+	.	Name=DNA/Sola-2;Target=Halyomorpha_halys-5_family-687 32 91
JACGEL010085224	RepeatMasker	dispersed_repeat	626	673	15	+	.	Name=Simple_repeat;Target=(AATTTT)n 1 48
JACGEL010085262	RepeatMasker	dispersed_repeat	904	930	12	+	.	Name=Simple_repeat;Target=(ATATT)n 1 28
JACGEL010085321	RepeatMasker	dispersed_repeat	859	891	232	-	.	Name=LTR/Gypsy;Target=Invader3_I 3709 3677
JACGEL010008544	RepeatMasker	dispersed_repeat	2593	2625	238	+	.	Name=Unknown;Target=Halyomorpha_halys-5_family-2686 4 36
JACGEL010085510	RepeatMasker	dispersed_repeat	148	181	230	-	.	Name=LINE/L2;Target=Halyomorpha_halys-1_family-478 366 333
JACGEL010085743	RepeatMasker	dispersed_repeat	10	58	260	-	.	Name=LINE/L2;Target=Halyomorpha_halys-1_family-478 378 330
JACGEL010085668	RepeatMasker	dispersed_repeat	598	640	235	+	.	Name=LTR/Gypsy;Target=ACCORD_I 1601 1646
JACGEL010085767	RepeatMasker	dispersed_repeat	75	118	250	-	.	Name=LINE/I-Jockey;Target=DOC5_DM 638 596
JACGEL010085769	RepeatMasker	dispersed_repeat	319	434	252	+	.	Name=DNA/TcMar-Tc1;Target=Halyomorpha_halys-5_family-2196 65 186
JACGEL010085816	RepeatMasker	dispersed_repeat	1	44	231	-	.	Name=LINE/R1;Target=Halyomorpha_halys-1_family-449 563 520
JACGEL010085836	RepeatMasker	dispersed_repeat	798	907	24	+	.	Name=Simple_repeat;Target=(ATTAAT)n 1 106
JACGEL010085850	RepeatMasker	dispersed_repeat	613	649	253	-	.	Name=LTR/Gypsy;Target=Gypsy2_I 1252 1216
JACGEL010000858	RepeatMasker	dispersed_repeat	4621	4720	337	-	.	Name=LTR/Pao;Target=Halyomorpha_halys-6_family-813 551 445
JACGEL010085873	RepeatMasker	dispersed_repeat	234	325	247	-	.	Name=LINE/I-Jockey;Target=TART_B1 8402 8301
JACGEL010086062	RepeatMasker	dispersed_repeat	179	240	254	+	.	Name=DNA/hAT-Ac;Target=Halyomorpha_halys-5_family-5677 22 85
JACGEL010086228	RepeatMasker	dispersed_repeat	510	559	13	+	.	Name=Low_complexity;Target=A-rich 1 48
JACGEL010086265	RepeatMasker	dispersed_repeat	859	941	237	+	.	Name=Unknown;Target=Halyomorpha_halys-6_family-1133 20 102
JACGEL010086267	RepeatMasker	dispersed_repeat	765	836	13	+	.	Name=Simple_repeat;Target=(TTATA)n 1 68
JACGEL010086395	RepeatMasker	dispersed_repeat	130	211	227	-	.	Name=LINE/Penelope;Target=Halyomorpha_halys-4_family-682 595 514
JACGEL010086518	RepeatMasker	dispersed_repeat	409	452	13	+	.	Name=Simple_repeat;Target=(TAATTAA)n 1 44
JACGEL010008661	RepeatMasker	dispersed_repeat	618	654	12	+	.	Name=Simple_repeat;Target=(ATATTT)n 1 38
JACGEL010086663	RepeatMasker	dispersed_repeat	442	495	247	-	.	Name=LINE/I-Jockey;Target=G4_DM 2627 2574
JACGEL010086687	RepeatMasker	dispersed_repeat	897	966	241	+	.	Name=LTR/Gypsy;Target=IDEFIX_I 2577 2646
JACGEL010000865	RepeatMasker	dispersed_repeat	2074	2115	266	+	.	Name=Unknown;Target=Halyomorpha_halys-4_family-335 8 49
JACGEL010086850	RepeatMasker	dispersed_repeat	86	203	246	-	.	Name=DNA/hAT-Tip100;Target=Halyomorpha_halys-6_family-1456 457 341
JACGEL010086969	RepeatMasker	dispersed_repeat	902	949	273	+	.	Name=LINE/I-Jockey;Target=DOC3_DM 3845 3892
JACGEL010087059	RepeatMasker	dispersed_repeat	616	660	265	+	.	Name=Unknown;Target=Halyomorpha_halys-4_family-335 8 52
JACGEL010087064	RepeatMasker	dispersed_repeat	623	657	13	+	.	Name=Low_complexity;Target=A-rich 1 33
JACGEL010087103	RepeatMasker	dispersed_repeat	341	409	13	+	.	Name=Low_complexity;Target=A-rich 1 67
JACGEL010087233	RepeatMasker	dispersed_repeat	390	424	12	+	.	Name=Simple_repeat;Target=(TTTAAT)n 1 38
JACGEL010008718	RepeatMasker	dispersed_repeat	2419	2453	12	+	.	Name=Low_complexity;Target=A-rich 1 36
JACGEL010087293	RepeatMasker	dispersed_repeat	698	740	16	+	.	Name=Simple_repeat;Target=(ATTATGCA)n 1 44
JACGEL010087367	RepeatMasker	dispersed_repeat	317	358	15	+	.	Name=Simple_repeat;Target=(AATTAT)n 1 42
JACGEL010087431	RepeatMasker	dispersed_repeat	267	341	263	+	.	Name=DNA/TcMar-Tc1;Target=Mariner2_DM 559 635
JACGEL010087507	RepeatMasker	dispersed_repeat	676	710	238	-	.	Name=Unknown;Target=Halyomorpha_halys-5_family-2038 291 257
JACGEL010008753	RepeatMasker	dispersed_repeat	2206	2304	259	-	.	Name=RC/Helitron;Target=Halyomorpha_halys-6_family-881 148 55
JACGEL010087735	RepeatMasker	dispersed_repeat	38	81	19	+	.	Name=Low_complexity;Target=A-rich 1 39
JACGEL010008773	RepeatMasker	dispersed_repeat	1873	1924	14	+	.	Name=Simple_repeat;Target=(AATATT)n 1 50
JACGEL010087869	RepeatMasker	dispersed_repeat	17	87	287	-	.	Name=DNA/Sola-2;Target=Halyomorpha_halys-4_family-640 74 1
JACGEL010008788	RepeatMasker	dispersed_repeat	92	144	13	+	.	Name=Simple_repeat;Target=(TTCATT)n 1 51
JACGEL010000877	RepeatMasker	dispersed_repeat	4	46	255	-	.	Name=Unknown;Target=Halyomorpha_halys-5_family-3452 310 268
JACGEL010088272	RepeatMasker	dispersed_repeat	97	149	257	+	.	Name=DNA/TcMar-Tc1;Target=MINOS 1270 1322
JACGEL010008847	RepeatMasker	dispersed_repeat	1637	1678	231	-	.	Name=Unknown;Target=Halyomorpha_halys-5_family-2013 343 302
JACGEL010088588	RepeatMasker	dispersed_repeat	713	758	11	+	.	Name=Low_complexity;Target=A-rich 1 45
JACGEL010088481	RepeatMasker	dispersed_repeat	567	599	12	+	.	Name=Simple_repeat;Target=(TTGCAT)n 1 32
JACGEL010008841	RepeatMasker	dispersed_repeat	2112	2178	259	+	.	Name=LINE/L2;Target=Halyomorpha_halys-1_family-478 309 378
JACGEL010088597	RepeatMasker	dispersed_repeat	83	128	237	-	.	Name=LINE/I-Jockey;Target=DOC2_DM 1435 1398
JACGEL010088627	RepeatMasker	dispersed_repeat	18	67	233	-	.	Name=LINE/I-Jockey;Target=DOC 3846 3796
JACGEL010088635	RepeatMasker	dispersed_repeat	30	107	229	+	.	Name=LTR/Gypsy;Target=IDEFIX_I 4488 4563
JACGEL010008869	RepeatMasker	dispersed_repeat	207	244	13	+	.	Name=Simple_repeat;Target=(GATAATT)n 1 39
[truncated: 96 more rows]
