# Supplementary material for: Draft genome sequence, annotation, and SSR mining data of Elaeidobius kamerunicus Faust., an essential oil palm pollinating weevil
Source: Data Brief. 2021 Jan 18;34:106745. doi: 10.1016/j.dib.2021.106745 (PMC7843393; doi:10.1016/j.dib.2021.106745)
Supplement: Supplementary file 6 [file mmc6.csv]

##gff-version 3
# gff generated with Blast2GO
# Manual inspection by Ardha Apriyanto
JACGEL010001179	Blast2GO	gene	1682	4636	0.15	-	.	ID=scaffold-1182.g1;Description=---NA---
JACGEL010001179	Blast2GO	mRNA	1682	4636	0.15	-	.	ID=scaffold-1182.g1;Description=---NA---
JACGEL010001179	Blast2GO	stop_codon	1682	1684	.	-	0	Parent=scaffold-1182.g1.t1;seqName=scaffold-1182.g1;
JACGEL010001179	Blast2GO	intron	1762	4175	0.24	-	.	Parent=scaffold-1182.g1.t1;seqName=scaffold-1182.g1;
JACGEL010001179	Blast2GO	intron	4485	4536	0.58	-	.	Parent=scaffold-1182.g1.t1;seqName=scaffold-1182.g1;
JACGEL010001179	Blast2GO	CDS	1682	1761	0.4	-	2	ID=scaffold-1182.g1.t1.cds;Parent=scaffold-1182.g1.t1;seqName=scaffold-1182.g1;
JACGEL010001179	Blast2GO	CDS	4176	4484	0.29	-	2	ID=scaffold-1182.g1.t1.cds;Parent=scaffold-1182.g1.t1;seqName=scaffold-1182.g1;
JACGEL010001179	Blast2GO	CDS	4537	4636	0.58	-	0	ID=scaffold-1182.g1.t1.cds;Parent=scaffold-1182.g1.t1;seqName=scaffold-1182.g1;
JACGEL010001179	Blast2GO	start_codon	4634	4636	.	-	0	Parent=scaffold-1182.g1.t1;seqName=scaffold-1182.g1;
JACGEL010001181	Blast2GO	gene	1097	3384	0.72	-	.	ID=scaffold-1184.g2;Description=A0A1B6J763_9HEMIDM10 domain-containing protein (Fragment) OS=Homalodisca liturata OX=320908 GN=g.26865 PE=4 SV=1;Gene=g.44180;Ontology_term=dendrite,synaptic growth at neuromuscular junction,cilium assembly,terminal bouton,neuronal cell body,regulation of dendrite morphogenesis,dendrite,synaptic growth at neuromuscular junction,cilium assembly,terminal bouton,neuro…
JACGEL010001181	Blast2GO	mRNA	1097	3384	0.72	-	.	ID=scaffold-1184.g2.t1;Parent=scaffold-1184.g2;seqName=scaffold-1184.g2;
JACGEL010001181	Blast2GO	stop_codon	1097	1099	.	-	0	Parent=scaffold-1184.g2.t1;seqName=scaffold-1184.g2;
JACGEL010001181	Blast2GO	intron	1807	2541	0.77	-	.	Parent=scaffold-1184.g2.t1;seqName=scaffold-1184.g2;
JACGEL010001181	Blast2GO	intron	2859	2911	1	-	.	Parent=scaffold-1184.g2.t1;seqName=scaffold-1184.g2;
JACGEL010001181	Blast2GO	CDS	1097	1806	0.88	-	2	ID=scaffold-1184.g2.t1.cds;Parent=scaffold-1184.g2.t1;seqName=scaffold-1184.g2;
JACGEL010001181	Blast2GO	CDS	2542	2858	0.97	-	1	ID=scaffold-1184.g2.t1.cds;Parent=scaffold-1184.g2.t1;seqName=scaffold-1184.g2;
JACGEL010001181	Blast2GO	CDS	2912	3384	0.94	-	0	ID=scaffold-1184.g2.t1.cds;Parent=scaffold-1184.g2.t1;seqName=scaffold-1184.g2;
JACGEL010001181	Blast2GO	start_codon	3382	3384	.	-	0	Parent=scaffold-1184.g2.t1;seqName=scaffold-1184.g2;
JACGEL010001182	Blast2GO	gene	599	2302	0.35	-	.	ID=scaffold-1185.g3;Description=A0A0K8TNC8_TABBRPutative translocase of outer mitochondrial membrane complex subunit tom20 (Fragment) OS=Tabanus bromius OX=304241 PE=2 SV=1;Gene=A0A0K8TNC8;Gene=g.40218;Gene=g.32858;Gene=g.32857;Gene=g.23158;Gene=g.22744;Gene=g.19982;Gene=101736787;Gene=J3JUY8;Gene=g.19983;Gene=g.48952;Ontology_term=mitochondrial outer membrane translocase complex,integral compone…
JACGEL010001182	Blast2GO	mRNA	599	2302	0.35	-	.	ID=scaffold-1185.g3.t1;Parent=scaffold-1185.g3;seqName=scaffold-1185.g3;
JACGEL010001182	Blast2GO	stop_codon	599	601	.	-	0	Parent=scaffold-1185.g3.t1;seqName=scaffold-1185.g3;
JACGEL010001182	Blast2GO	intron	725	807	1	-	.	Parent=scaffold-1185.g3.t1;seqName=scaffold-1185.g3;
JACGEL010001182	Blast2GO	intron	1017	2193	0.47	-	.	Parent=scaffold-1185.g3.t1;seqName=scaffold-1185.g3;
JACGEL010001182	Blast2GO	CDS	599	724	0.94	-	0	ID=scaffold-1185.g3.t1.cds;Parent=scaffold-1185.g3.t1;seqName=scaffold-1185.g3;
JACGEL010001182	Blast2GO	CDS	808	1016	0.85	-	2	ID=scaffold-1185.g3.t1.cds;Parent=scaffold-1185.g3.t1;seqName=scaffold-1185.g3;
JACGEL010001182	Blast2GO	CDS	2194	2302	0.37	-	0	ID=scaffold-1185.g3.t1.cds;Parent=scaffold-1185.g3.t1;seqName=scaffold-1185.g3;
JACGEL010001182	Blast2GO	start_codon	2300	2302	.	-	0	Parent=scaffold-1185.g3.t1;seqName=scaffold-1185.g3;
JACGEL010001184	Blast2GO	gene	1110	1535	0.74	-	.	ID=scaffold-1187.g4;Description=M4W9A8_DENPDOdorant receptor OS=Dendroctonus ponderosae OX=77166 GN=OR24 PE=2 SV=1;Gene=OR24;Gene=PPYR_15295;Gene=PPYR_01380;Gene=PPYR_01527;Gene=OR28;Gene=R9PST5;Gene=OR38;Ontology_term=membrane,sensory perception of smell,response to stimulus;Ontology_id=GO:0016020,GO:0007608,GO:0050896
JACGEL010001184	Blast2GO	mRNA	1110	1535	0.74	-	.	ID=scaffold-1187.g4.t1;Parent=scaffold-1187.g4;seqName=scaffold-1187.g4;
JACGEL010001184	Blast2GO	stop_codon	1110	1112	.	-	0	Parent=scaffold-1187.g4.t1;seqName=scaffold-1187.g4;
JACGEL010001184	Blast2GO	CDS	1110	1535	0.74	-	0	ID=scaffold-1187.g4.t1.cds;Parent=scaffold-1187.g4.t1;seqName=scaffold-1187.g4;
JACGEL010001184	Blast2GO	start_codon	1533	1535	.	-	0	Parent=scaffold-1187.g4.t1;seqName=scaffold-1187.g4;
JACGEL010001187	Blast2GO	gene	2597	4522	0.49	-	.	ID=scaffold-1191.g5;Description=---NA---;Ontology_term=response to oxidative stress,cytoplasm,lipoprotein lipase activity,phototransduction,response to oxidative stress,cytoplasm,lipoprotein lipase activity,phototransduction;Ontology_id=GO:0006979,GO:0005737,GO:0004465,GO:0007602,GO:0006979,GO:0005737,GO:0004465,GO:0007602;Enzyme_code=EC:3.1.1.34,EC:3.1.1.1,EC:3.1.1.3,EC:3.1.1.34,EC:3.1.1.1,EC:3.…
JACGEL010001187	Blast2GO	mRNA	2597	4522	0.49	-	.	ID=scaffold-1191.g5.t1;Parent=scaffold-1191.g5;seqName=scaffold-1191.g5;
JACGEL010001187	Blast2GO	stop_codon	2597	2599	.	-	0	Parent=scaffold-1191.g5.t1;seqName=scaffold-1191.g5;
JACGEL010001187	Blast2GO	intron	3155	3215	0.94	-	.	Parent=scaffold-1191.g5.t1;seqName=scaffold-1191.g5;
JACGEL010001187	Blast2GO	intron	3427	3657	1	-	.	Parent=scaffold-1191.g5.t1;seqName=scaffold-1191.g5;
JACGEL010001187	Blast2GO	intron	3900	4004	1	-	.	Parent=scaffold-1191.g5.t1;seqName=scaffold-1191.g5;
JACGEL010001187	Blast2GO	intron	4197	4258	0.99	-	.	Parent=scaffold-1191.g5.t1;seqName=scaffold-1191.g5;
JACGEL010001187	Blast2GO	CDS	2597	3154	0.56	-	0	ID=scaffold-1191.g5.t1.cds;Parent=scaffold-1191.g5.t1;seqName=scaffold-1191.g5;
JACGEL010001187	Blast2GO	CDS	3216	3426	0.94	-	1	ID=scaffold-1191.g5.t1.cds;Parent=scaffold-1191.g5.t1;seqName=scaffold-1191.g5;
JACGEL010001187	Blast2GO	CDS	3658	3899	1	-	0	ID=scaffold-1191.g5.t1.cds;Parent=scaffold-1191.g5.t1;seqName=scaffold-1191.g5;
JACGEL010001187	Blast2GO	CDS	4005	4196	1	-	0	ID=scaffold-1191.g5.t1.cds;Parent=scaffold-1191.g5.t1;seqName=scaffold-1191.g5;
JACGEL010001187	Blast2GO	CDS	4259	4522	0.97	-	0	ID=scaffold-1191.g5.t1.cds;Parent=scaffold-1191.g5.t1;seqName=scaffold-1191.g5;
JACGEL010001187	Blast2GO	start_codon	4520	4522	.	-	0	Parent=scaffold-1191.g5.t1;seqName=scaffold-1191.g5;
JACGEL010001189	Blast2GO	gene	1	698	0.91	-	.	ID=scaffold-1195.g6;Description=U5EVL6_9DIPTPutative dopamine beta-monooxygenase (Fragment) OS=Corethrella appendiculata OX=1370023 PE=2 SV=1;Gene=g.1971;Gene=U5EVL6;Ontology_term=dopamine beta-monooxygenase activity,copper ion binding,oxidation-reduction process,secretory granule membrane,extracellular space,drug catabolic process,copper ion binding,oxidation-reduction process,dopamine catabolic…
JACGEL010001189	Blast2GO	mRNA	1	698	0.91	-	.	ID=scaffold-1195.g6.t1;Parent=scaffold-1195.g6;seqName=scaffold-1195.g6;
JACGEL010001189	Blast2GO	intron	1	566	0.97	-	.	Parent=scaffold-1195.g6.t1;seqName=scaffold-1195.g6;
JACGEL010001189	Blast2GO	CDS	567	698	0.91	-	0	ID=scaffold-1195.g6.t1.cds;Parent=scaffold-1195.g6.t1;seqName=scaffold-1195.g6;
JACGEL010001189	Blast2GO	start_codon	696	698	.	-	0	Parent=scaffold-1195.g6.t1;seqName=scaffold-1195.g6;
JACGEL010001190	Blast2GO	gene	894	3026	0.57	-	.	ID=scaffold-1194.g7;Description=A0A1B6IXZ1_9HEMIReverse transcriptase domain-containing protein (Fragment) OS=Homalodisca liturata OX=320908 GN=g.55612 PE=4 SV=1;Gene=O96546;Gene=O96544;Enzyme_code=EC:2.4.1.17,EC:2.4.1.17;Enzyme_name=Glucuronosyltransferase,Glucuronosyltransferase
JACGEL010001190	Blast2GO	mRNA	894	3026	0.57	-	.	ID=scaffold-1194.g7.t1;Parent=scaffold-1194.g7;seqName=scaffold-1194.g7;
JACGEL010001190	Blast2GO	stop_codon	894	896	.	-	0	Parent=scaffold-1194.g7.t1;seqName=scaffold-1194.g7;
JACGEL010001190	Blast2GO	intron	1201	1248	0.66	-	.	Parent=scaffold-1194.g7.t1;seqName=scaffold-1194.g7;
JACGEL010001190	Blast2GO	intron	1338	2993	0.6	-	.	Parent=scaffold-1194.g7.t1;seqName=scaffold-1194.g7;
JACGEL010001190	Blast2GO	CDS	894	1200	0.67	-	1	ID=scaffold-1194.g7.t1.cds;Parent=scaffold-1194.g7.t1;seqName=scaffold-1194.g7;
JACGEL010001190	Blast2GO	CDS	1249	1337	0.65	-	0	ID=scaffold-1194.g7.t1.cds;Parent=scaffold-1194.g7.t1;seqName=scaffold-1194.g7;
JACGEL010001190	Blast2GO	CDS	2994	3026	0.77	-	0	ID=scaffold-1194.g7.t1.cds;Parent=scaffold-1194.g7.t1;seqName=scaffold-1194.g7;
JACGEL010001190	Blast2GO	start_codon	3024	3026	.	-	0	Parent=scaffold-1194.g7.t1;seqName=scaffold-1194.g7;
JACGEL010001191	Blast2GO	gene	1598	2578	0.35	+	.	ID=scaffold-1196.g8;Description=---NA---
JACGEL010001191	Blast2GO	mRNA	1598	2578	0.35	+	.	ID=scaffold-1196.g8.t1;Parent=scaffold-1196.g8;seqName=scaffold-1196.g8;
JACGEL010001191	Blast2GO	start_codon	1598	1600	.	+	0	Parent=scaffold-1196.g8.t1;seqName=scaffold-1196.g8;
JACGEL010001191	Blast2GO	intron	1658	2242	0.55	+	.	Parent=scaffold-1196.g8.t1;seqName=scaffold-1196.g8;
JACGEL010001191	Blast2GO	CDS	1598	1657	0.38	+	0	ID=scaffold-1196.g8.t1.cds;Parent=scaffold-1196.g8.t1;seqName=scaffold-1196.g8;
JACGEL010001191	Blast2GO	CDS	2243	2578	0.84	+	0	ID=scaffold-1196.g8.t1.cds;Parent=scaffold-1196.g8.t1;seqName=scaffold-1196.g8;
JACGEL010001191	Blast2GO	stop_codon	2576	2578	.	+	0	Parent=scaffold-1196.g8.t1;seqName=scaffold-1196.g8;
JACGEL010001194	Blast2GO	gene	314	4030	0.29	-	.	ID=scaffold-1198.g9;Description=---NA---
JACGEL010001194	Blast2GO	mRNA	314	4030	0.29	-	.	ID=scaffold-1198.g9.t1;Parent=scaffold-1198.g9;seqName=scaffold-1198.g9;
JACGEL010001194	Blast2GO	stop_codon	314	316	.	-	0	Parent=scaffold-1198.g9.t1;seqName=scaffold-1198.g9;
JACGEL010001194	Blast2GO	intron	636	926	0.95	-	.	Parent=scaffold-1198.g9.t1;seqName=scaffold-1198.g9;
JACGEL010001194	Blast2GO	intron	1145	3928	0.3	-	.	Parent=scaffold-1198.g9.t1;seqName=scaffold-1198.g9;
JACGEL010001194	Blast2GO	CDS	314	635	0.95	-	1	ID=scaffold-1198.g9.t1.cds;Parent=scaffold-1198.g9.t1;seqName=scaffold-1198.g9;
JACGEL010001194	Blast2GO	CDS	927	1144	0.44	-	0	ID=scaffold-1198.g9.t1.cds;Parent=scaffold-1198.g9.t1;seqName=scaffold-1198.g9;
JACGEL010001194	Blast2GO	CDS	3929	4030	0.31	-	0	ID=scaffold-1198.g9.t1.cds;Parent=scaffold-1198.g9.t1;seqName=scaffold-1198.g9;
JACGEL010001194	Blast2GO	start_codon	4028	4030	.	-	0	Parent=scaffold-1198.g9.t1;seqName=scaffold-1198.g9;
JACGEL010001194	Blast2GO	gene	4106	4615	0.94	-	.	ID=scaffold-1198.g10;Description=A0A1B6IIN0_9HEMIRetrotrans_gag domain-containing protein (Fragment) OS=Homalodisca liturata OX=320908 GN=g.5126 PE=4 SV=1;Gene=g.41921;Gene=g.2350;Gene=A0A0K8TKB0
JACGEL010001194	Blast2GO	mRNA	4106	4615	0.94	-	.	ID=scaffold-1198.g10.t1;Parent=scaffold-1198.g10;seqName=scaffold-1198.g10;
JACGEL010001194	Blast2GO	stop_codon	4106	4108	.	-	0	Parent=scaffold-1198.g10.t1;seqName=scaffold-1198.g10;
JACGEL010001194	Blast2GO	CDS	4106	4615	0.94	-	0	ID=scaffold-1198.g10.t1.cds;Parent=scaffold-1198.g10.t1;seqName=scaffold-1198.g10;
JACGEL010001194	Blast2GO	start_codon	4613	4615	.	-	0	Parent=scaffold-1198.g10.t1;seqName=scaffold-1198.g10;
JACGEL010001195	Blast2GO	gene	255	2453	0.07	-	.	ID=scaffold-1199.g11;Description=A0A1B6M1Q0_9HEMIUncharacterized protein (Fragment) OS=Graphocephala atropunctata OX=36148 GN=g.37154 PE=4 SV=1;Ontology_term=dendrite,neuronal cell body,muscle system process,dendrite,neuronal cell body,muscle system process;Ontology_id=GO:0030425,GO:0043025,GO:0003012,GO:0030425,GO:0043025,GO:0003012
JACGEL010001195	Blast2GO	mRNA	255	2453	0.07	-	.	ID=scaffold-1199.g11.t1;Parent=scaffold-1199.g11;seqName=scaffold-1199.g11;
JACGEL010001195	Blast2GO	stop_codon	255	257	.	-	0	Parent=scaffold-1199.g11.t1;seqName=scaffold-1199.g11;
JACGEL010001195	Blast2GO	intron	581	877	0.33	-	.	Parent=scaffold-1199.g11.t1;seqName=scaffold-1199.g11;
JACGEL010001195	Blast2GO	intron	1025	1597	0.23	-	.	Parent=scaffold-1199.g11.t1;seqName=scaffold-1199.g11;
JACGEL010001195	Blast2GO	CDS	255	580	0.52	-	2	ID=scaffold-1199.g11.t1.cds;Parent=scaffold-1199.g11.t1;seqName=scaffold-1199.g11;
JACGEL010001195	Blast2GO	CDS	878	1024	0.47	-	2	ID=scaffold-1199.g11.t1.cds;Parent=scaffold-1199.g11.t1;seqName=scaffold-1199.g11;
JACGEL010001195	Blast2GO	CDS	1598	2453	0.49	-	0	ID=scaffold-1199.g11.t1.cds;Parent=scaffold-1199.g11.t1;seqName=scaffold-1199.g11;
JACGEL010001195	Blast2GO	start_codon	2451	2453	.	-	0	Parent=scaffold-1199.g11.t1;seqName=scaffold-1199.g11;
JACGEL010001197	Blast2GO	gene	1	2232	0.42	-	.	ID=scaffold-1203.g12;Description=---NA---
JACGEL010001197	Blast2GO	mRNA	1	2232	0.42	-	.	ID=scaffold-1203.g12.t1;Parent=scaffold-1203.g12;seqName=scaffold-1203.g12;
JACGEL010001197	Blast2GO	intron	1	1752	0.47	-	.	Parent=scaffold-1203.g12.t1;seqName=scaffold-1203.g12;
JACGEL010001197	Blast2GO	CDS	1753	2232	0.42	-	0	ID=scaffold-1203.g12.t1.cds;Parent=scaffold-1203.g12.t1;seqName=scaffold-1203.g12;
JACGEL010001197	Blast2GO	start_codon	2230	2232	.	-	0	Parent=scaffold-1203.g12.t1;seqName=scaffold-1203.g12;
JACGEL010001201	Blast2GO	gene	2681	4633	0.32	-	.	ID=scaffold-1197.g13;Description=A0A0K8TS68_TABBRPutative u2 snrnp splicing factor small subunit OS=Tabanus bromius OX=304241 PE=2 SV=1;Gene=101742886;Gene=g.12044;Gene=U5EY66;Gene=g.2761;Gene=A0A0K8TS68;Gene=A6N9N0;Gene=BB561_002616;Gene=PSEUBRA_SCAF9g01246;Gene=g.50021;Gene=g.25049;Gene=g.4938;Gene=CCM_02320;Gene=g.22772;Gene=g.29710;Gene=g.29696;Gene=BB559_003572;Gene=BB560_002892;Gene=g.25053…
JACGEL010001201	Blast2GO	mRNA	2681	4633	0.32	-	.	ID=scaffold-1197.g13.t1;Parent=scaffold-1197.g13;seqName=scaffold-1197.g13;
JACGEL010001201	Blast2GO	stop_codon	2681	2683	.	-	0	Parent=scaffold-1197.g13.t1;seqName=scaffold-1197.g13;
JACGEL010001201	Blast2GO	intron	2737	2784	0.56	-	.	Parent=scaffold-1197.g13.t1;seqName=scaffold-1197.g13;
JACGEL010001201	Blast2GO	intron	2917	3037	0.95	-	.	Parent=scaffold-1197.g13.t1;seqName=scaffold-1197.g13;
JACGEL010001201	Blast2GO	intron	3171	3223	1	-	.	Parent=scaffold-1197.g13.t1;seqName=scaffold-1197.g13;
JACGEL010001201	Blast2GO	intron	3379	4633	0.63	-	.	Parent=scaffold-1197.g13.t1;seqName=scaffold-1197.g13;
JACGEL010001201	Blast2GO	CDS	2681	2736	0.58	-	2	ID=scaffold-1197.g13.t1.cds;Parent=scaffold-1197.g13.t1;seqName=scaffold-1197.g13;
JACGEL010001201	Blast2GO	CDS	2785	2916	0.57	-	2	ID=scaffold-1197.g13.t1.cds;Parent=scaffold-1197.g13.t1;seqName=scaffold-1197.g13;
JACGEL010001201	Blast2GO	CDS	3038	3170	0.97	-	0	ID=scaffold-1197.g13.t1.cds;Parent=scaffold-1197.g13.t1;seqName=scaffold-1197.g13;
JACGEL010001201	Blast2GO	CDS	3224	3378	0.64	-	2	ID=scaffold-1197.g13.t1.cds;Parent=scaffold-1197.g13.t1;seqName=scaffold-1197.g13;
JACGEL010001206	Blast2GO	gene	1	2587	0.34	+	.	ID=scaffold-1209.g14;Description=H9JNT3_BOMMOGpcrRhopsn4 domain-containing protein OS=Bombyx mori OX=7091 PE=4 SV=1;Gene=H9JNT3;Gene=g.3752;Ontology_term=membrane,response to stimulus,membrane,response to stimulus;Ontology_id=GO:0016020,GO:0050896,GO:0016020,GO:0050896
JACGEL010001206	Blast2GO	mRNA	1	2587	0.34	+	.	ID=scaffold-1209.g14.t1;Parent=scaffold-1209.g14;seqName=scaffold-1209.g14;
JACGEL010001206	Blast2GO	intron	1	117	0.86	+	.	Parent=scaffold-1209.g14.t1;seqName=scaffold-1209.g14;
JACGEL010001206	Blast2GO	intron	302	1937	0.66	+	.	Parent=scaffold-1209.g14.t1;seqName=scaffold-1209.g14;
JACGEL010001206	Blast2GO	intron	2048	2105	0.93	+	.	Parent=scaffold-1209.g14.t1;seqName=scaffold-1209.g14;
JACGEL010001206	Blast2GO	intron	2482	2546	0.61	+	.	Parent=scaffold-1209.g14.t1;seqName=scaffold-1209.g14;
JACGEL010001206	Blast2GO	CDS	118	301	0.86	+	0	ID=scaffold-1209.g14.t1.cds;Parent=scaffold-1209.g14.t1;seqName=scaffold-1209.g14;
JACGEL010001206	Blast2GO	CDS	1938	2047	0.73	+	2	ID=scaffold-1209.g14.t1.cds;Parent=scaffold-1209.g14.t1;seqName=scaffold-1209.g14;
JACGEL010001206	Blast2GO	CDS	2106	2481	0.75	+	0	ID=scaffold-1209.g14.t1.cds;Parent=scaffold-1209.g14.t1;seqName=scaffold-1209.g14;
JACGEL010001206	Blast2GO	CDS	2547	2587	0.61	+	2	ID=scaffold-1209.g14.t1.cds;Parent=scaffold-1209.g14.t1;seqName=scaffold-1209.g14;
JACGEL010001206	Blast2GO	stop_codon	2585	2587	.	+	0	Parent=scaffold-1209.g14.t1;seqName=scaffold-1209.g14;
JACGEL010001209	Blast2GO	gene	1	2768	0.45	-	.	ID=scaffold-1202.g15;Description=U5EVH0_9DIPTPutative neuroproteinsis (Fragment) OS=Corethrella appendiculata OX=1370023 PE=2 SV=1;Gene=CCM_00694;Gene=H9IXN1;Gene=BB561_006064;Gene=PSEUBRA_SCAF8g02067;Gene=L249_8696;Gene=H9J3G8;Gene=g.38032;Gene=g.25781;Gene=BB560_003288;Gene=U5EVH0;Gene=g.20690;Ontology_term=protein kinase activity,ATP binding,protein phosphorylation,ATP binding,protein kinase a…
JACGEL010001209	Blast2GO	mRNA	1	2768	0.45	-	.	ID=scaffold-1202.g15.t1;Parent=scaffold-1202.g15;seqName=scaffold-1202.g15;
JACGEL010001209	Blast2GO	intron	1	293	0.71	-	.	Parent=scaffold-1202.g15.t1;seqName=scaffold-1202.g15;
JACGEL010001209	Blast2GO	intron	441	721	0.9	-	.	Parent=scaffold-1202.g15.t1;seqName=scaffold-1202.g15;
JACGEL010001209	Blast2GO	intron	811	871	0.99	-	.	Parent=scaffold-1202.g15.t1;seqName=scaffold-1202.g15;
JACGEL010001209	Blast2GO	intron	1039	1093	0.99	-	.	Parent=scaffold-1202.g15.t1;seqName=scaffold-1202.g15;
JACGEL010001209	Blast2GO	intron	1257	1309	0.98	-	.	Parent=scaffold-1202.g15.t1;seqName=scaffold-1202.g15;
JACGEL010001209	Blast2GO	intron	1363	1437	0.84	-	.	Parent=scaffold-1202.g15.t1;seqName=scaffold-1202.g15;
JACGEL010001209	Blast2GO	intron	1454	1508	0.98	-	.	Parent=scaffold-1202.g15.t1;seqName=scaffold-1202.g15;
JACGEL010001209	Blast2GO	intron	1876	1932	1	-	.	Parent=scaffold-1202.g15.t1;seqName=scaffold-1202.g15;
JACGEL010001209	Blast2GO	intron	2435	2716	0.8	-	.	Parent=scaffold-1202.g15.t1;seqName=scaffold-1202.g15;
JACGEL010001209	Blast2GO	CDS	294	440	0.76	-	1	ID=scaffold-1202.g15.t1.cds;Parent=scaffold-1202.g15.t1;seqName=scaffold-1202.g15;
JACGEL010001209	Blast2GO	CDS	722	810	0.97	-	0	ID=scaffold-1202.g15.t1.cds;Parent=scaffold-1202.g15.t1;seqName=scaffold-1202.g15;
JACGEL010001209	Blast2GO	CDS	872	1038	0.98	-	2	ID=scaffold-1202.g15.t1.cds;Parent=scaffold-1202.g15.t1;seqName=scaffold-1202.g15;
JACGEL010001209	Blast2GO	CDS	1094	1256	1	-	0	ID=scaffold-1202.g15.t1.cds;Parent=scaffold-1202.g15.t1;seqName=scaffold-1202.g15;
JACGEL010001209	Blast2GO	CDS	1310	1362	0.98	-	2	ID=scaffold-1202.g15.t1.cds;Parent=scaffold-1202.g15.t1;seqName=scaffold-1202.g15;
JACGEL010001209	Blast2GO	CDS	1438	1453	0.84	-	0	ID=scaffold-1202.g15.t1.cds;Parent=scaffold-1202.g15.t1;seqName=scaffold-1202.g15;
JACGEL010001209	Blast2GO	CDS	1509	1875	1	-	1	ID=scaffold-1202.g15.t1.cds;Parent=scaffold-1202.g15.t1;seqName=scaffold-1202.g15;
JACGEL010001209	Blast2GO	CDS	1933	2434	0.81	-	2	ID=scaffold-1202.g15.t1.cds;Parent=scaffold-1202.g15.t1;seqName=scaffold-1202.g15;
JACGEL010001209	Blast2GO	CDS	2717	2768	0.96	-	0	ID=scaffold-1202.g15.t1.cds;Parent=scaffold-1202.g15.t1;seqName=scaffold-1202.g15;
JACGEL010001209	Blast2GO	start_codon	2766	2768	.	-	0	Parent=scaffold-1202.g15.t1;seqName=scaffold-1202.g15;
JACGEL010001212	Blast2GO	gene	513	3901	0.22	+	.	ID=scaffold-1215.g16;Description=H9J747_BOMMOUncharacterized protein OS=Bombyx mori OX=7091 GN=101740887 PE=4 SV=1
JACGEL010001212	Blast2GO	mRNA	513	3901	0.22	+	.	ID=scaffold-1215.g16.t1;Parent=scaffold-1215.g16;seqName=scaffold-1215.g16;
JACGEL010001212	Blast2GO	start_codon	513	515	.	+	0	Parent=scaffold-1215.g16.t1;seqName=scaffold-1215.g16;
JACGEL010001212	Blast2GO	intron	546	653	0.38	+	.	Parent=scaffold-1215.g16.t1;seqName=scaffold-1215.g16;
JACGEL010001212	Blast2GO	intron	808	1811	0.43	+	.	Parent=scaffold-1215.g16.t1;seqName=scaffold-1215.g16;
JACGEL010001212	Blast2GO	intron	1916	3721	0.54	+	.	Parent=scaffold-1215.g16.t1;seqName=scaffold-1215.g16;
JACGEL010001212	Blast2GO	CDS	513	545	0.39	+	0	ID=scaffold-1215.g16.t1.cds;Parent=scaffold-1215.g16.t1;seqName=scaffold-1215.g16;
JACGEL010001212	Blast2GO	CDS	654	807	0.68	+	0	ID=scaffold-1215.g16.t1.cds;Parent=scaffold-1215.g16.t1;seqName=scaffold-1215.g16;
JACGEL010001212	Blast2GO	CDS	1812	1915	0.52	+	2	ID=scaffold-1215.g16.t1.cds;Parent=scaffold-1215.g16.t1;seqName=scaffold-1215.g16;
JACGEL010001212	Blast2GO	CDS	3722	3901	0.63	+	0	ID=scaffold-1215.g16.t1.cds;Parent=scaffold-1215.g16.t1;seqName=scaffold-1215.g16;
JACGEL010001212	Blast2GO	stop_codon	3899	3901	.	+	0	Parent=scaffold-1215.g16.t1;seqName=scaffold-1215.g16;
JACGEL010001213	Blast2GO	gene	1	4617	0.33	+	.	ID=scaffold-1217.g17;Description=---NA---
JACGEL010001213	Blast2GO	mRNA	1	4617	0.33	+	.	ID=scaffold-1217.g17.t1;Parent=scaffold-1217.g17;seqName=scaffold-1217.g17;
JACGEL010001213	Blast2GO	intron	1	3197	0.58	+	.	Parent=scaffold-1217.g17.t1;seqName=scaffold-1217.g17;
JACGEL010001213	Blast2GO	intron	3432	4434	0.45	+	.	Parent=scaffold-1217.g17.t1;seqName=scaffold-1217.g17;
JACGEL010001213	Blast2GO	CDS	3198	3431	0.63	+	0	ID=scaffold-1217.g17.t1.cds;Parent=scaffold-1217.g17.t1;seqName=scaffold-1217.g17;
JACGEL010001213	Blast2GO	CDS	4435	4617	0.59	+	0	ID=scaffold-1217.g17.t1.cds;Parent=scaffold-1217.g17.t1;seqName=scaffold-1217.g17;
JACGEL010001213	Blast2GO	stop_codon	4615	4617	.	+	0	Parent=scaffold-1217.g17.t1;seqName=scaffold-1217.g17;
JACGEL010001215	Blast2GO	gene	1	2464	0.16	-	.	ID=scaffold-1218.g18;Description=A0A1B6CAJ1_9HEMIRab-GAP TBC domain-containing protein OS=Clastoptera arizonana OX=38151 GN=g.38049 PE=4 SV=1;Gene=H9JTV9
JACGEL010001215	Blast2GO	mRNA	1	2464	0.16	-	.	ID=scaffold-1218.g18.t1;Parent=scaffold-1218.g18;seqName=scaffold-1218.g18;
JACGEL010001215	Blast2GO	intron	117	233	0.99	-	.	Parent=scaffold-1218.g18.t1;seqName=scaffold-1218.g18;
JACGEL010001215	Blast2GO	intron	449	2355	0.55	-	.	Parent=scaffold-1218.g18.t1;seqName=scaffold-1218.g18;
JACGEL010001215	Blast2GO	CDS	1	116	0.56	-	0	ID=scaffold-1218.g18.t1.cds;Parent=scaffold-1218.g18.t1;seqName=scaffold-1218.g18;
JACGEL010001215	Blast2GO	CDS	234	448	1	-	2	ID=scaffold-1218.g18.t1.cds;Parent=scaffold-1218.g18.t1;seqName=scaffold-1218.g18;
JACGEL010001215	Blast2GO	CDS	2356	2464	0.32	-	0	ID=scaffold-1218.g18.t1.cds;Parent=scaffold-1218.g18.t1;seqName=scaffold-1218.g18;
JACGEL010001215	Blast2GO	start_codon	2462	2464	.	-	0	Parent=scaffold-1218.g18.t1;seqName=scaffold-1218.g18;
JACGEL010001219	Blast2GO	gene	1037	4370	0.35	+	.	ID=scaffold-1222.g19;Description=E9JEI5_BOMMOPak6 OS=Bombyx mori OX=7091 GN=100529217 PE=2 SV=1;Gene=prd;Gene=g.16961;Gene=g.11116;Gene=100529217;Gene=g.46626;Gene=g.5347;Gene=g.60;Gene=g.36320;Gene=g.27865;Gene=g.1835;Gene=g.49546;Gene=H9JUZ5;Gene=g.26845;Gene=A0A3G3MCP6;Gene=H9JHM7;Gene=g.8263;Gene=g.16958;Gene=g.10428;Gene=H9IU57;Gene=pby1;Ontology_term=nucleus,DNA-binding transcription factor…
JACGEL010001219	Blast2GO	mRNA	1037	4370	0.35	+	.	ID=scaffold-1222.g19.t1;Parent=scaffold-1222.g19;seqName=scaffold-1222.g19;
JACGEL010001219	Blast2GO	start_codon	1037	1039	.	+	0	Parent=scaffold-1222.g19.t1;seqName=scaffold-1222.g19;
JACGEL010001219	Blast2GO	intron	1054	1815	0.48	+	.	Parent=scaffold-1222.g19.t1;seqName=scaffold-1222.g19;
JACGEL010001219	Blast2GO	intron	1964	2048	0.97	+	.	Parent=scaffold-1222.g19.t1;seqName=scaffold-1222.g19;
JACGEL010001219	Blast2GO	intron	2237	4174	0.85	+	.	Parent=scaffold-1222.g19.t1;seqName=scaffold-1222.g19;
JACGEL010001219	Blast2GO	CDS	1037	1053	0.48	+	0	ID=scaffold-1222.g19.t1.cds;Parent=scaffold-1222.g19.t1;seqName=scaffold-1222.g19;
JACGEL010001219	Blast2GO	CDS	1816	1963	0.95	+	1	ID=scaffold-1222.g19.t1.cds;Parent=scaffold-1222.g19.t1;seqName=scaffold-1222.g19;
JACGEL010001219	Blast2GO	CDS	2049	2236	0.92	+	0	ID=scaffold-1222.g19.t1.cds;Parent=scaffold-1222.g19.t1;seqName=scaffold-1222.g19;
JACGEL010001219	Blast2GO	CDS	4175	4370	0.86	+	1	ID=scaffold-1222.g19.t1.cds;Parent=scaffold-1222.g19.t1;seqName=scaffold-1222.g19;
JACGEL010001219	Blast2GO	stop_codon	4368	4370	.	+	0	Parent=scaffold-1222.g19.t1;seqName=scaffold-1222.g19;
JACGEL010001220	Blast2GO	gene	1024	4595	0.43	+	.	ID=scaffold-1223.g20;Description=A0A1B6M4S0_9HEMIUncharacterized protein OS=Graphocephala atropunctata OX=36148 GN=g.22320 PE=4 SV=1
JACGEL010001220	Blast2GO	mRNA	1024	4595	0.43	+	.	ID=scaffold-1223.g20.t1;Parent=scaffold-1223.g20;seqName=scaffold-1223.g20;
JACGEL010001220	Blast2GO	start_codon	1024	1026	.	+	0	Parent=scaffold-1223.g20.t1;seqName=scaffold-1223.g20;
JACGEL010001220	Blast2GO	intron	1286	2307	0.84	+	.	Parent=scaffold-1223.g20.t1;seqName=scaffold-1223.g20;
JACGEL010001220	Blast2GO	intron	2516	2684	0.64	+	.	Parent=scaffold-1223.g20.t1;seqName=scaffold-1223.g20;
JACGEL010001220	Blast2GO	intron	2868	2919	0.97	+	.	Parent=scaffold-1223.g20.t1;seqName=scaffold-1223.g20;
JACGEL010001220	Blast2GO	intron	3025	3079	0.95	+	.	Parent=scaffold-1223.g20.t1;seqName=scaffold-1223.g20;
JACGEL010001220	Blast2GO	intron	3284	3335	1	+	.	Parent=scaffold-1223.g20.t1;seqName=scaffold-1223.g20;
JACGEL010001220	Blast2GO	intron	3489	3538	0.99	+	.	Parent=scaffold-1223.g20.t1;seqName=scaffold-1223.g20;
JACGEL010001220	Blast2GO	intron	3666	3918	1	+	.	Parent=scaffold-1223.g20.t1;seqName=scaffold-1223.g20;
JACGEL010001220	Blast2GO	intron	4050	4105	1	+	.	Parent=scaffold-1223.g20.t1;seqName=scaffold-1223.g20;
JACGEL010001220	Blast2GO	intron	4324	4386	1	+	.	Parent=scaffold-1223.g20.t1;seqName=scaffold-1223.g20;
JACGEL010001220	Blast2GO	CDS	1024	1285	0.95	+	0	ID=scaffold-1223.g20.t1.cds;Parent=scaffold-1223.g20.t1;seqName=scaffold-1223.g20;
JACGEL010001220	Blast2GO	CDS	2308	2515	0.79	+	2	ID=scaffold-1223.g20.t1.cds;Parent=scaffold-1223.g20.t1;seqName=scaffold-1223.g20;
JACGEL010001220	Blast2GO	CDS	2685	2867	0.64	+	1	ID=scaffold-1223.g20.t1.cds;Parent=scaffold-1223.g20.t1;seqName=scaffold-1223.g20;
JACGEL010001220	Blast2GO	CDS	2920	3024	0.99	+	1	ID=scaffold-1223.g20.t1.cds;Parent=scaffold-1223.g20.t1;seqName=scaffold-1223.g20;
JACGEL010001220	Blast2GO	CDS	3080	3283	0.96	+	1	ID=scaffold-1223.g20.t1.cds;Parent=scaffold-1223.g20.t1;seqName=scaffold-1223.g20;
JACGEL010001220	Blast2GO	CDS	3336	3488	0.98	+	1	ID=scaffold-1223.g20.t1.cds;Parent=scaffold-1223.g20.t1;seqName=scaffold-1223.g20;
JACGEL010001220	Blast2GO	CDS	3539	3665	0.99	+	1	ID=scaffold-1223.g20.t1.cds;Parent=scaffold-1223.g20.t1;seqName=scaffold-1223.g20;
JACGEL010001220	Blast2GO	CDS	3919	4049	1	+	0	ID=scaffold-1223.g20.t1.cds;Parent=scaffold-1223.g20.t1;seqName=scaffold-1223.g20;
JACGEL010001220	Blast2GO	CDS	4106	4323	1	+	1	ID=scaffold-1223.g20.t1.cds;Parent=scaffold-1223.g20.t1;seqName=scaffold-1223.g20;
JACGEL010001220	Blast2GO	CDS	4387	4595	0.79	+	2	ID=scaffold-1223.g20.t1.cds;Parent=scaffold-1223.g20.t1;seqName=scaffold-1223.g20;
JACGEL010001220	Blast2GO	stop_codon	4593	4595	.	+	0	Parent=scaffold-1223.g20.t1;seqName=scaffold-1223.g20;
JACGEL010001222	Blast2GO	gene	1	912	0.2	+	.	ID=scaffold-1225.g21;Description=A0A1B6C820_9HEMIGuanylate cyclase (Fragment) OS=Clastoptera arizonana OX=38151 GN=g.20311 PE=4 SV=1;Gene=g.44724;Gene=g.39328;Gene=g.671;Gene=g.18179;Gene=g.1015;Gene=g.53141;Gene=g.39575;Gene=g.39573;Gene=Bm-GCY;Gene=Q7Z0H3;Gene=g.39574;Gene=H9JKP1;Gene=H9JBJ6;Gene=g.12935;Gene=g.10028;Gene=g.20311;Gene=g.45653;Gene=g.20310;Gene=g.10976;Gene=H9JBA4;Ontology_term=…
JACGEL010001222	Blast2GO	mRNA	1	912	0.2	+	.	ID=scaffold-1225.g21.t1;Parent=scaffold-1225.g21;seqName=scaffold-1225.g21;
JACGEL010001222	Blast2GO	intron	1	138	0.85	+	.	Parent=scaffold-1225.g21.t1;seqName=scaffold-1225.g21;
JACGEL010001222	Blast2GO	intron	249	424	0.83	+	.	Parent=scaffold-1225.g21.t1;seqName=scaffold-1225.g21;
JACGEL010001222	Blast2GO	intron	495	574	0.99	+	.	Parent=scaffold-1225.g21.t1;seqName=scaffold-1225.g21;
JACGEL010001222	Blast2GO	intron	845	894	0.24	+	.	Parent=scaffold-1225.g21.t1;seqName=scaffold-1225.g21;
JACGEL010001222	Blast2GO	CDS	139	248	0.83	+	0	ID=scaffold-1225.g21.t1.cds;Parent=scaffold-1225.g21.t1;seqName=scaffold-1225.g21;
JACGEL010001222	Blast2GO	CDS	425	494	0.83	+	1	ID=scaffold-1225.g21.t1.cds;Parent=scaffold-1225.g21.t1;seqName=scaffold-1225.g21;
JACGEL010001222	Blast2GO	CDS	575	844	0.92	+	0	ID=scaffold-1225.g21.t1.cds;Parent=scaffold-1225.g21.t1;seqName=scaffold-1225.g21;
JACGEL010001222	Blast2GO	CDS	895	912	0.24	+	0	ID=scaffold-1225.g21.t1.cds;Parent=scaffold-1225.g21.t1;seqName=scaffold-1225.g21;
JACGEL010001222	Blast2GO	stop_codon	910	912	.	+	0	Parent=scaffold-1225.g21.t1;seqName=scaffold-1225.g21;
JACGEL010001224	Blast2GO	gene	69	342	0.76	+	.	ID=scaffold-1229.g22;Description=---NA---
JACGEL010001224	Blast2GO	mRNA	69	342	0.76	+	.	ID=scaffold-1229.g22.t1;Parent=scaffold-1229.g22;seqName=scaffold-1229.g22;
JACGEL010001224	Blast2GO	start_codon	69	71	.	+	0	Parent=scaffold-1229.g22.t1;seqName=scaffold-1229.g22;
JACGEL010001224	Blast2GO	intron	176	233	0.99	+	.	Parent=scaffold-1229.g22.t1;seqName=scaffold-1229.g22;
JACGEL010001224	Blast2GO	CDS	69	175	1	+	0	ID=scaffold-1229.g22.t1.cds;Parent=scaffold-1229.g22.t1;seqName=scaffold-1229.g22;
JACGEL010001224	Blast2GO	CDS	234	342	0.76	+	1	ID=scaffold-1229.g22.t1.cds;Parent=scaffold-1229.g22.t1;seqName=scaffold-1229.g22;
JACGEL010001224	Blast2GO	stop_codon	340	342	.	+	0	Parent=scaffold-1229.g22.t1;seqName=scaffold-1229.g22;
JACGEL010001225	Blast2GO	gene	1	1134	0.4	+	.	ID=scaffold-1227.g23;Description=A0A1B6EGW1_9HEMIPDZ domain-containing protein (Fragment) OS=Clastoptera arizonana OX=38151 GN=g.42694 PE=4 SV=1
JACGEL010001225	Blast2GO	mRNA	1	1134	0.4	+	.	ID=scaffold-1227.g23.t1;Parent=scaffold-1227.g23;seqName=scaffold-1227.g23;
JACGEL010001225	Blast2GO	intron	1	68	0.94	+	.	Parent=scaffold-1227.g23.t1;seqName=scaffold-1227.g23;
JACGEL010001225	Blast2GO	intron	237	297	1	+	.	Parent=scaffold-1227.g23.t1;seqName=scaffold-1227.g23;
JACGEL010001225	Blast2GO	intron	394	560	0.47	+	.	Parent=scaffold-1227.g23.t1;seqName=scaffold-1227.g23;
JACGEL010001225	Blast2GO	intron	664	719	0.51	+	.	Parent=scaffold-1227.g23.t1;seqName=scaffold-1227.g23;
JACGEL010001225	Blast2GO	intron	870	952	0.94	+	.	Parent=scaffold-1227.g23.t1;seqName=scaffold-1227.g23;
JACGEL010001225	Blast2GO	CDS	69	236	0.97	+	0	ID=scaffold-1227.g23.t1.cds;Parent=scaffold-1227.g23.t1;seqName=scaffold-1227.g23;
JACGEL010001225	Blast2GO	CDS	298	393	0.5	+	0	ID=scaffold-1227.g23.t1.cds;Parent=scaffold-1227.g23.t1;seqName=scaffold-1227.g23;
JACGEL010001225	Blast2GO	CDS	561	663	0.51	+	0	ID=scaffold-1227.g23.t1.cds;Parent=scaffold-1227.g23.t1;seqName=scaffold-1227.g23;
JACGEL010001225	Blast2GO	CDS	720	869	0.96	+	2	ID=scaffold-1227.g23.t1.cds;Parent=scaffold-1227.g23.t1;seqName=scaffold-1227.g23;
JACGEL010001225	Blast2GO	CDS	953	1134	0.96	+	2	ID=scaffold-1227.g23.t1.cds;Parent=scaffold-1227.g23.t1;seqName=scaffold-1227.g23;
JACGEL010001225	Blast2GO	stop_codon	1132	1134	.	+	0	Parent=scaffold-1227.g23.t1;seqName=scaffold-1227.g23;
JACGEL010001225	Blast2GO	gene	1695	2033	0.68	-	.	ID=scaffold-1227.g24;Description=---NA---
JACGEL010001225	Blast2GO	mRNA	1695	2033	0.68	-	.	ID=scaffold-1227.g24.t1;Parent=scaffold-1227.g24;seqName=scaffold-1227.g24;
JACGEL010001225	Blast2GO	stop_codon	1695	1697	.	-	0	Parent=scaffold-1227.g24.t1;seqName=scaffold-1227.g24;
JACGEL010001225	Blast2GO	intron	1942	2001	0.89	-	.	Parent=scaffold-1227.g24.t1;seqName=scaffold-1227.g24;
JACGEL010001225	Blast2GO	CDS	1695	1941	0.96	-	1	ID=scaffold-1227.g24.t1.cds;Parent=scaffold-1227.g24.t1;seqName=scaffold-1227.g24;
JACGEL010001225	Blast2GO	CDS	2002	2033	0.7	-	0	ID=scaffold-1227.g24.t1.cds;Parent=scaffold-1227.g24.t1;seqName=scaffold-1227.g24;
JACGEL010001225	Blast2GO	start_codon	2031	2033	.	-	0	Parent=scaffold-1227.g24.t1;seqName=scaffold-1227.g24;
JACGEL010001226	Blast2GO	gene	1	4522	0.46	-	.	ID=scaffold-1230.g25;Description=A0A1B6LFS4_9HEMIVacuolar protein sorting-associated protein 35 OS=Graphocephala atropunctata OX=36148 GN=g.33761 PE=3 SV=1;Gene=PSEUBRA_SCAF4g05025;Gene=g.8335;Gene=g.17347;Gene=g.40411;Gene=BB559_007010;Gene=BB561_002467;Gene=g.8334;Gene=L249_5919;Gene=g.52692;Gene=g.33761;Gene=CCM_00630;Gene=g.27832;Gene=BB558_002687;Gene=g.36979;Gene=g.18917;Gene=g.18919;Ontolo…
JACGEL010001226	Blast2GO	mRNA	1	4522	0.46	-	.	ID=scaffold-1230.g25.t1;Parent=scaffold-1230.g25;seqName=scaffold-1230.g25;
JACGEL010001226	Blast2GO	intron	1	1737	0.59	-	.	Parent=scaffold-1230.g25.t1;seqName=scaffold-1230.g25;
JACGEL010001226	Blast2GO	intron	1944	4097	0.81	-	.	Parent=scaffold-1230.g25.t1;seqName=scaffold-1230.g25;
JACGEL010001226	Blast2GO	intron	4197	4245	0.95	-	.	Parent=scaffold-1230.g25.t1;seqName=scaffold-1230.g25;
JACGEL010001226	Blast2GO	intron	4441	4495	0.85	-	.	Parent=scaffold-1230.g25.t1;seqName=scaffold-1230.g25;
JACGEL010001226	Blast2GO	CDS	1738	1943	0.59	-	0	ID=scaffold-1230.g25.t1.cds;Parent=scaffold-1230.g25.t1;seqName=scaffold-1230.g25;
JACGEL010001226	Blast2GO	CDS	4098	4196	0.93	-	0	ID=scaffold-1230.g25.t1.cds;Parent=scaffold-1230.g25.t1;seqName=scaffold-1230.g25;
JACGEL010001226	Blast2GO	CDS	4246	4440	0.82	-	0	ID=scaffold-1230.g25.t1.cds;Parent=scaffold-1230.g25.t1;seqName=scaffold-1230.g25;
JACGEL010001226	Blast2GO	CDS	4496	4522	0.85	-	0	ID=scaffold-1230.g25.t1.cds;Parent=scaffold-1230.g25.t1;seqName=scaffold-1230.g25;
JACGEL010001226	Blast2GO	start_codon	4520	4522	.	-	0	Parent=scaffold-1230.g25.t1;seqName=scaffold-1230.g25;
JACGEL010001236	Blast2GO	gene	1	3663	0.27	-	.	ID=scaffold-1240.g26;Description=A0A1B6EPC2_9HEMIDUF663 domain-containing protein (Fragment) OS=Cuerna arida OX=1464854 GN=g.27124 PE=4 SV=1;Gene=g.24771;Gene=g.27125;Gene=g.4453;Gene=101745253;Gene=g.29790;Gene=g.27124;Ontology_term=GTP binding,maturation of SSU-rRNA from tricistronic rRNA transcript (SSU-rRNA, 5.8S rRNA, LSU-rRNA),GTPase activity,U3 snoRNA binding,endonucleolytic cleavage of tr…
JACGEL010001236	Blast2GO	mRNA	1	3663	0.27	-	.	ID=scaffold-1240.g26.t1;Parent=scaffold-1240.g26;seqName=scaffold-1240.g26;
JACGEL010001236	Blast2GO	intron	1	1612	0.82	-	.	Parent=scaffold-1240.g26.t1;seqName=scaffold-1240.g26;
JACGEL010001236	Blast2GO	intron	1842	2185	0.97	-	.	Parent=scaffold-1240.g26.t1;seqName=scaffold-1240.g26;
JACGEL010001236	Blast2GO	intron	2379	2654	0.62	-	.	Parent=scaffold-1240.g26.t1;seqName=scaffold-1240.g26;
JACGEL010001236	Blast2GO	intron	2864	2936	0.91	-	.	Parent=scaffold-1240.g26.t1;seqName=scaffold-1240.g26;
JACGEL010001236	Blast2GO	CDS	1613	1841	0.92	-	2	ID=scaffold-1240.g26.t1.cds;Parent=scaffold-1240.g26.t1;seqName=scaffold-1240.g26;
JACGEL010001236	Blast2GO	CDS	2186	2378	0.91	-	0	ID=scaffold-1240.g26.t1.cds;Parent=scaffold-1240.g26.t1;seqName=scaffold-1240.g26;
JACGEL010001236	Blast2GO	CDS	2655	2863	0.58	-	2	ID=scaffold-1240.g26.t1.cds;Parent=scaffold-1240.g26.t1;seqName=scaffold-1240.g26;
JACGEL010001236	Blast2GO	CDS	2937	3663	0.5	-	0	ID=scaffold-1240.g26.t1.cds;Parent=scaffold-1240.g26.t1;seqName=scaffold-1240.g26;
JACGEL010001236	Blast2GO	start_codon	3661	3663	.	-	0	Parent=scaffold-1240.g26.t1;seqName=scaffold-1240.g26;
JACGEL010001238	Blast2GO	gene	1	3966	0.55	+	.	ID=scaffold-1238.g27;Description=A0A1B6MLS9_9HEMIEndo/exonuclease/phosphatase domain-containing protein (Fragment) OS=Graphocephala atropunctata OX=36148 GN=g.29582 PE=4 SV=1;Gene=V9GZA2
JACGEL010001238	Blast2GO	mRNA	1	3966	0.55	+	.	ID=scaffold-1238.g27.t1;Parent=scaffold-1238.g27;seqName=scaffold-1238.g27;
JACGEL010001238	Blast2GO	intron	1	181	0.89	+	.	Parent=scaffold-1238.g27.t1;seqName=scaffold-1238.g27;
JACGEL010001238	Blast2GO	intron	331	3735	0.61	+	.	Parent=scaffold-1238.g27.t1;seqName=scaffold-1238.g27;
JACGEL010001238	Blast2GO	CDS	182	330	0.76	+	2	ID=scaffold-1238.g27.t1.cds;Parent=scaffold-1238.g27.t1;seqName=scaffold-1238.g27;
JACGEL010001238	Blast2GO	CDS	3736	3966	0.61	+	0	ID=scaffold-1238.g27.t1.cds;Parent=scaffold-1238.g27.t1;seqName=scaffold-1238.g27;
JACGEL010001238	Blast2GO	stop_codon	3964	3966	.	+	0	Parent=scaffold-1238.g27.t1;seqName=scaffold-1238.g27;
JACGEL010001240	Blast2GO	gene	1	3296	0.05	+	.	ID=scaffold-1243.g28;Description=W4VR35_9DIPTPutative serine/threonine-protein kinase 11-interacting protein OS=Corethrella appendiculata OX=1370023 PE=2 SV=1;Gene=W4VR35;Gene=H9J0P9;Gene=g.17084;Gene=g.28009;Gene=H9JML6;Gene=g.28013;Ontology_term=protein kinase binding,cytoplasm,protein localization,protein kinase binding,cytoplasm,protein localization;Ontology_id=GO:0019901,GO:0005737,GO:000810…
JACGEL010001240	Blast2GO	mRNA	1	3296	0.05	+	.	ID=scaffold-1243.g28.t1;Parent=scaffold-1243.g28;seqName=scaffold-1243.g28;
JACGEL010001240	Blast2GO	intron	1	992	0.43	+	.	Parent=scaffold-1243.g28.t1;seqName=scaffold-1243.g28;
JACGEL010001240	Blast2GO	intron	1197	1238	0.97	+	.	Parent=scaffold-1243.g28.t1;seqName=scaffold-1243.g28;
JACGEL010001240	Blast2GO	intron	1415	1495	0.98	+	.	Parent=scaffold-1243.g28.t1;seqName=scaffold-1243.g28;
JACGEL010001240	Blast2GO	intron	1653	1862	0.28	+	.	Parent=scaffold-1243.g28.t1;seqName=scaffold-1243.g28;
JACGEL010001240	Blast2GO	intron	1997	2046	0.96	+	.	Parent=scaffold-1243.g28.t1;seqName=scaffold-1243.g28;
JACGEL010001240	Blast2GO	intron	2375	2440	0.93	+	.	Parent=scaffold-1243.g28.t1;seqName=scaffold-1243.g28;
JACGEL010001240	Blast2GO	intron	2595	2992	1	+	.	Parent=scaffold-1243.g28.t1;seqName=scaffold-1243.g28;
JACGEL010001240	Blast2GO	CDS	993	1196	0.45	+	2	ID=scaffold-1243.g28.t1.cds;Parent=scaffold-1243.g28.t1;seqName=scaffold-1243.g28;
JACGEL010001240	Blast2GO	CDS	1239	1414	0.97	+	2	ID=scaffold-1243.g28.t1.cds;Parent=scaffold-1243.g28.t1;seqName=scaffold-1243.g28;
JACGEL010001240	Blast2GO	CDS	1496	1652	0.82	+	0	ID=scaffold-1243.g28.t1.cds;Parent=scaffold-1243.g28.t1;seqName=scaffold-1243.g28;
JACGEL010001240	Blast2GO	CDS	1863	1996	0.28	+	2	ID=scaffold-1243.g28.t1.cds;Parent=scaffold-1243.g28.t1;seqName=scaffold-1243.g28;
JACGEL010001240	Blast2GO	CDS	2047	2374	0.43	+	0	ID=scaffold-1243.g28.t1.cds;Parent=scaffold-1243.g28.t1;seqName=scaffold-1243.g28;
JACGEL010001240	Blast2GO	CDS	2441	2594	0.92	+	2	ID=scaffold-1243.g28.t1.cds;Parent=scaffold-1243.g28.t1;seqName=scaffold-1243.g28;
JACGEL010001240	Blast2GO	CDS	2993	3296	0.99	+	1	ID=scaffold-1243.g28.t1.cds;Parent=scaffold-1243.g28.t1;seqName=scaffold-1243.g28;
JACGEL010001240	Blast2GO	stop_codon	3294	3296	.	+	0	Parent=scaffold-1243.g28.t1;seqName=scaffold-1243.g28;
JACGEL010001244	Blast2GO	gene	1	2936	0.45	-	.	ID=scaffold-1247.g29;Description=A0A2P1DM48_DIAVIDicer-2-PA OS=Diabrotica virgifera OX=50389 PE=2 SV=1;Gene=M1G4Y8;Gene=g.52681;Gene=A0A1L3A5U6;Gene=g.37167;Gene=A0A2P1DMA2;Gene=W4VRF8;Gene=Q86MA9;Gene=g.22782;Gene=g.25189;Gene=g.22783;Gene=g.25039;Gene=A0A140H4W2;Gene=H9JPT7;Gene=A0A2P1DM58;Gene=A0A2P1DM48;Gene=A0A0B5G8Z8;Gene=g.25188;Gene=Dcr1;Gene=Dcr2;Gene=A0A2P1DM78;Ontology_term=nucleic aci…
JACGEL010001244	Blast2GO	mRNA	1	2936	0.45	-	.	ID=scaffold-1247.g29.t1;Parent=scaffold-1247.g29;seqName=scaffold-1247.g29;
JACGEL010001244	Blast2GO	intron	1	472	0.75	-	.	Parent=scaffold-1247.g29.t1;seqName=scaffold-1247.g29;
JACGEL010001244	Blast2GO	intron	763	2384	0.83	-	.	Parent=scaffold-1247.g29.t1;seqName=scaffold-1247.g29;
JACGEL010001244	Blast2GO	CDS	473	762	0.6	-	0	ID=scaffold-1247.g29.t1.cds;Parent=scaffold-1247.g29.t1;seqName=scaffold-1247.g29;
JACGEL010001244	Blast2GO	CDS	2385	2936	0.72	-	0	ID=scaffold-1247.g29.t1.cds;Parent=scaffold-1247.g29.t1;seqName=scaffold-1247.g29;
JACGEL010001244	Blast2GO	start_codon	2934	2936	.	-	0	Parent=scaffold-1247.g29.t1;seqName=scaffold-1247.g29;
JACGEL010001246	Blast2GO	gene	534	2528	0.66	-	.	ID=scaffold-1249.g30;Description=A0A1B6M4N9_9HEMIUncharacterized protein (Fragment) OS=Graphocephala atropunctata OX=36148 GN=g.26521 PE=4 SV=1
JACGEL010001246	Blast2GO	mRNA	534	2528	0.66	-	.	ID=scaffold-1249.g30.t1;Parent=scaffold-1249.g30;seqName=scaffold-1249.g30;
JACGEL010001246	Blast2GO	stop_codon	534	536	.	-	0	Parent=scaffold-1249.g30.t1;seqName=scaffold-1249.g30;
JACGEL010001246	Blast2GO	intron	1219	1268	0.99	-	.	Parent=scaffold-1249.g30.t1;seqName=scaffold-1249.g30;
JACGEL010001246	Blast2GO	intron	1653	1706	1	-	.	Parent=scaffold-1249.g30.t1;seqName=scaffold-1249.g30;
JACGEL010001246	Blast2GO	intron	1931	1979	1	-	.	Parent=scaffold-1249.g30.t1;seqName=scaffold-1249.g30;
JACGEL010001246	Blast2GO	intron	2136	2184	1	-	.	Parent=scaffold-1249.g30.t1;seqName=scaffold-1249.g30;
JACGEL010001246	Blast2GO	intron	2338	2390	1	-	.	Parent=scaffold-1249.g30.t1;seqName=scaffold-1249.g30;
JACGEL010001246	Blast2GO	CDS	534	1218	0.9	-	1	ID=scaffold-1249.g30.t1.cds;Parent=scaffold-1249.g30.t1;seqName=scaffold-1249.g30;
JACGEL010001246	Blast2GO	CDS	1269	1652	1	-	1	ID=scaffold-1249.g30.t1.cds;Parent=scaffold-1249.g30.t1;seqName=scaffold-1249.g30;
JACGEL010001246	Blast2GO	CDS	1707	1930	1	-	0	ID=scaffold-1249.g30.t1.cds;Parent=scaffold-1249.g30.t1;seqName=scaffold-1249.g30;
JACGEL010001246	Blast2GO	CDS	1980	2135	1	-	0	ID=scaffold-1249.g30.t1.cds;Parent=scaffold-1249.g30.t1;seqName=scaffold-1249.g30;
JACGEL010001246	Blast2GO	CDS	2185	2337	1	-	0	ID=scaffold-1249.g30.t1.cds;Parent=scaffold-1249.g30.t1;seqName=scaffold-1249.g30;
JACGEL010001246	Blast2GO	CDS	2391	2528	0.74	-	0	ID=scaffold-1249.g30.t1.cds;Parent=scaffold-1249.g30.t1;seqName=scaffold-1249.g30;
JACGEL010001246	Blast2GO	start_codon	2526	2528	.	-	0	Parent=scaffold-1249.g30.t1;seqName=scaffold-1249.g30;
JACGEL010001246	Blast2GO	gene	3043	4513	0.39	+	.	ID=scaffold-1249.g31;Description=---NA---
JACGEL010001246	Blast2GO	mRNA	3043	4513	0.39	+	.	ID=scaffold-1249.g31.t1;Parent=scaffold-1249.g31;seqName=scaffold-1249.g31;
JACGEL010001246	Blast2GO	start_codon	3043	3045	.	+	0	Parent=scaffold-1249.g31.t1;seqName=scaffold-1249.g31;
JACGEL010001246	Blast2GO	intron	3157	3208	0.8	+	.	Parent=scaffold-1249.g31.t1;seqName=scaffold-1249.g31;
JACGEL010001246	Blast2GO	intron	3506	3557	0.87	+	.	Parent=scaffold-1249.g31.t1;seqName=scaffold-1249.g31;
JACGEL010001246	Blast2GO	intron	3748	3800	0.89	+	.	Parent=scaffold-1249.g31.t1;seqName=scaffold-1249.g31;
JACGEL010001246	Blast2GO	intron	4026	4382	0.96	+	.	Parent=scaffold-1249.g31.t1;seqName=scaffold-1249.g31;
JACGEL010001246	Blast2GO	CDS	3043	3156	0.74	+	0	ID=scaffold-1249.g31.t1.cds;Parent=scaffold-1249.g31.t1;seqName=scaffold-1249.g31;
JACGEL010001246	Blast2GO	CDS	3209	3505	0.75	+	0	ID=scaffold-1249.g31.t1.cds;Parent=scaffold-1249.g31.t1;seqName=scaffold-1249.g31;
JACGEL010001246	Blast2GO	CDS	3558	3747	0.9	+	0	ID=scaffold-1249.g31.t1.cds;Parent=scaffold-1249.g31.t1;seqName=scaffold-1249.g31;
JACGEL010001246	Blast2GO	CDS	3801	4025	0.89	+	2	ID=scaffold-1249.g31.t1.cds;Parent=scaffold-1249.g31.t1;seqName=scaffold-1249.g31;
JACGEL010001246	Blast2GO	CDS	4383	4513	0.77	+	2	ID=scaffold-1249.g31.t1.cds;Parent=scaffold-1249.g31.t1;seqName=scaffold-1249.g31;
JACGEL010001246	Blast2GO	stop_codon	4511	4513	.	+	0	Parent=scaffold-1249.g31.t1;seqName=scaffold-1249.g31;
JACGEL010001248	Blast2GO	gene	1	2751	0.39	-	.	ID=scaffold-1251.g32;Description=A0A1B6FJG1_9HEMISH2 domain-containing protein (Fragment) OS=Cuerna arida OX=1464854 GN=g.17955 PE=4 SV=1;Gene=g.42411
JACGEL010001248	Blast2GO	mRNA	1	2751	0.39	-	.	ID=scaffold-1251.g32.t1;Parent=scaffold-1251.g32;seqName=scaffold-1251.g32;
JACGEL010001248	Blast2GO	intron	1	1856	0.52	-	.	Parent=scaffold-1251.g32.t1;seqName=scaffold-1251.g32;
JACGEL010001248	Blast2GO	intron	2156	2498	0.98	-	.	Parent=scaffold-1251.g32.t1;seqName=scaffold-1251.g32;
JACGEL010001248	Blast2GO	intron	2640	2690	0.82	-	.	Parent=scaffold-1251.g32.t1;seqName=scaffold-1251.g32;
JACGEL010001248	Blast2GO	CDS	1857	2155	0.52	-	2	ID=scaffold-1251.g32.t1.cds;Parent=scaffold-1251.g32.t1;seqName=scaffold-1251.g32;
JACGEL010001248	Blast2GO	CDS	2499	2639	0.82	-	2	ID=scaffold-1251.g32.t1.cds;Parent=scaffold-1251.g32.t1;seqName=scaffold-1251.g32;
JACGEL010001248	Blast2GO	CDS	2691	2751	0.86	-	0	ID=scaffold-1251.g32.t1.cds;Parent=scaffold-1251.g32.t1;seqName=scaffold-1251.g32;
JACGEL010001248	Blast2GO	start_codon	2749	2751	.	-	0	Parent=scaffold-1251.g32.t1;seqName=scaffold-1251.g32;
JACGEL010001249	Blast2GO	gene	1	3497	0.19	-	.	ID=scaffold-1252.g33;Description=D9MX52_APIMEFatty acyl-CoA reductase OS=Apis mellifera OX=7460 GN=LOC411983 PE=2 SV=1;Gene=g.9226;Gene=g.19405;Gene=g.3495;Gene=g.14173;Gene=A0A193CHN6;Gene=g.14174;Gene=101735916;Gene=g.33914;Gene=g.24135;Gene=g.33912;Gene=LOC411983;Gene=g.24137;Gene=A0A0F6Q315;Gene=g.26657;Gene=A0A0F6Q2N3;Gene=g.29167;Gene=A0A0F6Q1J7;Gene=g.15609;Gene=g.27250;Gene=A0A291P0J6;Ont…
JACGEL010001249	Blast2GO	mRNA	1	3497	0.19	-	.	ID=scaffold-1252.g33.t1;Parent=scaffold-1252.g33;seqName=scaffold-1252.g33;
JACGEL010001249	Blast2GO	intron	1	2555	0.59	-	.	Parent=scaffold-1252.g33.t1;seqName=scaffold-1252.g33;
JACGEL010001249	Blast2GO	intron	2757	2840	0.54	-	.	Parent=scaffold-1252.g33.t1;seqName=scaffold-1252.g33;
JACGEL010001249	Blast2GO	intron	2951	3024	0.88	-	.	Parent=scaffold-1252.g33.t1;seqName=scaffold-1252.g33;
JACGEL010001249	Blast2GO	intron	3297	3359	0.99	-	.	Parent=scaffold-1252.g33.t1;seqName=scaffold-1252.g33;
JACGEL010001249	Blast2GO	CDS	2556	2756	0.49	-	2	ID=scaffold-1252.g33.t1.cds;Parent=scaffold-1252.g33.t1;seqName=scaffold-1252.g33;
JACGEL010001249	Blast2GO	CDS	2841	2950	0.86	-	1	ID=scaffold-1252.g33.t1.cds;Parent=scaffold-1252.g33.t1;seqName=scaffold-1252.g33;
JACGEL010001249	Blast2GO	CDS	3025	3296	0.87	-	0	ID=scaffold-1252.g33.t1.cds;Parent=scaffold-1252.g33.t1;seqName=scaffold-1252.g33;
JACGEL010001249	Blast2GO	CDS	3360	3497	0.53	-	0	ID=scaffold-1252.g33.t1.cds;Parent=scaffold-1252.g33.t1;seqName=scaffold-1252.g33;
JACGEL010001249	Blast2GO	start_codon	3495	3497	.	-	0	Parent=scaffold-1252.g33.t1;seqName=scaffold-1252.g33;
JACGEL010001253	Blast2GO	gene	99	4490	0.03	+	.	ID=scaffold-1256.g34;Description=A0A1B6IP61_9HEMIDNA replication ATP-dependent helicase/nuclease (Fragment) OS=Homalodisca liturata OX=320908 GN=g.49599 PE=3 SV=1;Gene=BB560_001002;Gene=PSEUBRA_SCAF1g00305;Gene=L249_8476;Gene=H9JTJ3;Gene=g.781;Gene=BB560_002936;Gene=CCM_00512;Gene=CCM_04686;Gene=PSEUBRA_SCAF12g01716;Gene=g.49599;Gene=L249_1010;Gene=BB559_006248;Gene=g.29342;Ontology_term=intracel…
JACGEL010001253	Blast2GO	mRNA	99	4490	0.03	+	.	ID=scaffold-1256.g34.t1;Parent=scaffold-1256.g34;seqName=scaffold-1256.g34;
JACGEL010001253	Blast2GO	start_codon	99	101	.	+	0	Parent=scaffold-1256.g34.t1;seqName=scaffold-1256.g34;
JACGEL010001253	Blast2GO	intron	409	450	0.69	+	.	Parent=scaffold-1256.g34.t1;seqName=scaffold-1256.g34;
JACGEL010001253	Blast2GO	intron	774	827	0.7	+	.	Parent=scaffold-1256.g34.t1;seqName=scaffold-1256.g34;
JACGEL010001253	Blast2GO	intron	960	1691	0.86	+	.	Parent=scaffold-1256.g34.t1;seqName=scaffold-1256.g34;
JACGEL010001253	Blast2GO	intron	1789	1875	0.73	+	.	Parent=scaffold-1256.g34.t1;seqName=scaffold-1256.g34;
JACGEL010001253	Blast2GO	intron	2220	3167	0.33	+	.	Parent=scaffold-1256.g34.t1;seqName=scaffold-1256.g34;
JACGEL010001253	Blast2GO	CDS	99	408	0.23	+	0	ID=scaffold-1256.g34.t1.cds;Parent=scaffold-1256.g34.t1;seqName=scaffold-1256.g34;
JACGEL010001253	Blast2GO	CDS	451	773	0.53	+	2	ID=scaffold-1256.g34.t1.cds;Parent=scaffold-1256.g34.t1;seqName=scaffold-1256.g34;
JACGEL010001253	Blast2GO	CDS	828	959	0.7	+	0	ID=scaffold-1256.g34.t1.cds;Parent=scaffold-1256.g34.t1;seqName=scaffold-1256.g34;
JACGEL010001253	Blast2GO	CDS	1692	1788	0.8	+	0	ID=scaffold-1256.g34.t1.cds;Parent=scaffold-1256.g34.t1;seqName=scaffold-1256.g34;
JACGEL010001253	Blast2GO	CDS	1876	2219	0.72	+	2	ID=scaffold-1256.g34.t1.cds;Parent=scaffold-1256.g34.t1;seqName=scaffold-1256.g34;
JACGEL010001253	Blast2GO	CDS	3168	4490	0.31	+	0	ID=scaffold-1256.g34.t1.cds;Parent=scaffold-1256.g34.t1;seqName=scaffold-1256.g34;
JACGEL010001253	Blast2GO	stop_codon	4488	4490	.	+	0	Parent=scaffold-1256.g34.t1;seqName=scaffold-1256.g34;
JACGEL010001257	Blast2GO	gene	1	4050	0.74	-	.	ID=scaffold-1261.g35;Description=A0A1B6FY00_9HEMIGuanylate kinase-like domain-containing protein (Fragment) OS=Cuerna arida OX=1464854 GN=g.262 PE=4 SV=1;Ontology_term=dorsal closure,wing disc development,nephrocyte diaphragm assembly,cell adhesion molecule binding,GDP metabolic process,GMP metabolic process,guanylate kinase activity,apical part of cell,compound eye morphogenesis,apical protein l…
JACGEL010001257	Blast2GO	mRNA	1	4050	0.74	-	.	ID=scaffold-1261.g35.t1;Parent=scaffold-1261.g35;seqName=scaffold-1261.g35;
JACGEL010001257	Blast2GO	intron	1	1162	0.85	-	.	Parent=scaffold-1261.g35.t1;seqName=scaffold-1261.g35;
JACGEL010001257	Blast2GO	intron	1362	1675	0.92	-	.	Parent=scaffold-1261.g35.t1;seqName=scaffold-1261.g35;
JACGEL010001257	Blast2GO	intron	1854	3700	0.98	-	.	Parent=scaffold-1261.g35.t1;seqName=scaffold-1261.g35;
JACGEL010001257	Blast2GO	CDS	1163	1361	0.92	-	0	ID=scaffold-1261.g35.t1.cds;Parent=scaffold-1261.g35.t1;seqName=scaffold-1261.g35;
JACGEL010001257	Blast2GO	CDS	1676	1853	0.94	-	1	ID=scaffold-1261.g35.t1.cds;Parent=scaffold-1261.g35.t1;seqName=scaffold-1261.g35;
JACGEL010001257	Blast2GO	CDS	3701	4050	0.92	-	0	ID=scaffold-1261.g35.t1.cds;Parent=scaffold-1261.g35.t1;seqName=scaffold-1261.g35;
JACGEL010001257	Blast2GO	start_codon	4048	4050	.	-	0	Parent=scaffold-1261.g35.t1;seqName=scaffold-1261.g35;
JACGEL010001258	Blast2GO	gene	1	2905	0.15	-	.	ID=scaffold-1259.g36;Description=H9IVY6_BOMMORBR-type E3 ubiquitin transferase OS=Bombyx mori OX=7091 GN=101741924 PE=3 SV=1;Gene=g.36387;Gene=g.39544;Gene=g.8612;Gene=A0A0K8TP24;Gene=g.23229;Gene=101741924;Gene=g.8618;Gene=g.36383;Gene=g.39543;Gene=g.8614;Gene=g.36384;Gene=g.39540;Gene=g.36385;Gene=g.8616;Gene=g.39541;Gene=g.23232;Gene=g.23223;Gene=U5EVD4;Gene=g.23226;Ontology_term=ubiquitin-pro…
JACGEL010001258	Blast2GO	mRNA	1	2905	0.15	-	.	ID=scaffold-1259.g36.t1;Parent=scaffold-1259.g36;seqName=scaffold-1259.g36;
JACGEL010001258	Blast2GO	intron	1	2491	0.25	-	.	Parent=scaffold-1259.g36.t1;seqName=scaffold-1259.g36;
JACGEL010001258	Blast2GO	intron	2777	2893	0.42	-	.	Parent=scaffold-1259.g36.t1;seqName=scaffold-1259.g36;
JACGEL010001258	Blast2GO	CDS	2492	2776	0.29	-	0	ID=scaffold-1259.g36.t1.cds;Parent=scaffold-1259.g36.t1;seqName=scaffold-1259.g36;
JACGEL010001258	Blast2GO	CDS	2894	2905	0.42	-	0	ID=scaffold-1259.g36.t1.cds;Parent=scaffold-1259.g36.t1;seqName=scaffold-1259.g36;
JACGEL010001258	Blast2GO	start_codon	2903	2905	.	-	0	Parent=scaffold-1259.g36.t1;seqName=scaffold-1259.g36;
JACGEL010001262	Blast2GO	gene	1432	4418	0.08	+	.	ID=scaffold-1265.g37;Description=A0A1B6ILK4_9HEMIFHA domain-containing protein OS=Homalodisca liturata OX=320908 GN=g.39617 PE=4 SV=1;Gene=HADU_12024;Gene=K372_3612;Gene=G3I71_05910;Gene=GTW74_00765
JACGEL010001262	Blast2GO	mRNA	1432	4418	0.08	+	.	ID=scaffold-1265.g37.t1;Parent=scaffold-1265.g37;seqName=scaffold-1265.g37;
JACGEL010001262	Blast2GO	start_codon	1432	1434	.	+	0	Parent=scaffold-1265.g37.t1;seqName=scaffold-1265.g37;
JACGEL010001262	Blast2GO	intron	1627	1681	0.82	+	.	Parent=scaffold-1265.g37.t1;seqName=scaffold-1265.g37;
JACGEL010001262	Blast2GO	intron	1853	1985	0.85	+	.	Parent=scaffold-1265.g37.t1;seqName=scaffold-1265.g37;
JACGEL010001262	Blast2GO	intron	2581	2682	0.61	+	.	Parent=scaffold-1265.g37.t1;seqName=scaffold-1265.g37;
JACGEL010001262	Blast2GO	intron	3223	3789	0.38	+	.	Parent=scaffold-1265.g37.t1;seqName=scaffold-1265.g37;
JACGEL010001262	Blast2GO	CDS	1432	1626	0.48	+	0	ID=scaffold-1265.g37.t1.cds;Parent=scaffold-1265.g37.t1;seqName=scaffold-1265.g37;
JACGEL010001262	Blast2GO	CDS	1682	1852	0.84	+	0	ID=scaffold-1265.g37.t1.cds;Parent=scaffold-1265.g37.t1;seqName=scaffold-1265.g37;
JACGEL010001262	Blast2GO	CDS	1986	2580	0.51	+	0	ID=scaffold-1265.g37.t1.cds;Parent=scaffold-1265.g37.t1;seqName=scaffold-1265.g37;
JACGEL010001262	Blast2GO	CDS	2683	3222	0.63	+	2	ID=scaffold-1265.g37.t1.cds;Parent=scaffold-1265.g37.t1;seqName=scaffold-1265.g37;
JACGEL010001262	Blast2GO	CDS	3790	4418	0.35	+	2	ID=scaffold-1265.g37.t1.cds;Parent=scaffold-1265.g37.t1;seqName=scaffold-1265.g37;
JACGEL010001262	Blast2GO	stop_codon	4416	4418	.	+	0	Parent=scaffold-1265.g37.t1;seqName=scaffold-1265.g37;
JACGEL010001265	Blast2GO	gene	3509	4571	0.81	-	.	ID=scaffold-1270.g38;Description=---NA---
JACGEL010001265	Blast2GO	mRNA	3509	4571	0.81	-	.	ID=scaffold-1270.g38.t1;Parent=scaffold-1270.g38;seqName=scaffold-1270.g38;
JACGEL010001265	Blast2GO	stop_codon	3509	3511	.	-	0	Parent=scaffold-1270.g38.t1;seqName=scaffold-1270.g38;
JACGEL010001265	Blast2GO	intron	3626	3719	1	-	.	Parent=scaffold-1270.g38.t1;seqName=scaffold-1270.g38;
JACGEL010001265	Blast2GO	intron	3858	3920	1	-	.	Parent=scaffold-1270.g38.t1;seqName=scaffold-1270.g38;
JACGEL010001265	Blast2GO	intron	4100	4210	0.81	-	.	Parent=scaffold-1270.g38.t1;seqName=scaffold-1270.g38;
JACGEL010001265	Blast2GO	intron	4424	4489	1	-	.	Parent=scaffold-1270.g38.t1;seqName=scaffold-1270.g38;
JACGEL010001265	Blast2GO	CDS	3509	3625	1	-	0	ID=scaffold-1270.g38.t1.cds;Parent=scaffold-1270.g38.t1;seqName=scaffold-1270.g38;
JACGEL010001265	Blast2GO	CDS	3720	3857	1	-	0	ID=scaffold-1270.g38.t1.cds;Parent=scaffold-1270.g38.t1;seqName=scaffold-1270.g38;
JACGEL010001265	Blast2GO	CDS	3921	4099	0.81	-	2	ID=scaffold-1270.g38.t1.cds;Parent=scaffold-1270.g38.t1;seqName=scaffold-1270.g38;
JACGEL010001265	Blast2GO	CDS	4211	4423	0.92	-	2	ID=scaffold-1270.g38.t1.cds;Parent=scaffold-1270.g38.t1;seqName=scaffold-1270.g38;
JACGEL010001265	Blast2GO	CDS	4490	4571	1	-	0	ID=scaffold-1270.g38.t1.cds;Parent=scaffold-1270.g38.t1;seqName=scaffold-1270.g38;
JACGEL010001265	Blast2GO	start_codon	4569	4571	.	-	0	Parent=scaffold-1270.g38.t1;seqName=scaffold-1270.g38;
JACGEL010001269	Blast2GO	gene	1	4505	0.44	-	.	ID=scaffold-1273.g39;Description=A0A1B6D4S6_9HEMIDopey_N domain-containing protein OS=Clastoptera arizonana OX=38151 GN=g.28141 PE=4 SV=1;Gene=PSEUBRA_SCAF13g02015;Gene=g.35940;Gene=g.35943;Gene=g.36856;Gene=g.52252;Gene=g.52240;Gene=g.52243;Gene=g.52249;Gene=g.28139;Gene=g.52246;Gene=g.28148;Gene=g.28143;Gene=g.28131;Gene=g.35946;Gene=g.28141;Gene=g.28136;Gene=g.28146;Gene=g.28134;Gene=L249_3612…
JACGEL010001269	Blast2GO	mRNA	1	4505	0.44	-	.	ID=scaffold-1273.g39.t1;Parent=scaffold-1273.g39;seqName=scaffold-1273.g39;
JACGEL010001269	Blast2GO	intron	1	2096	0.99	-	.	Parent=scaffold-1273.g39.t1;seqName=scaffold-1273.g39;
JACGEL010001269	Blast2GO	intron	2287	2384	1	-	.	Parent=scaffold-1273.g39.t1;seqName=scaffold-1273.g39;
JACGEL010001269	Blast2GO	intron	2538	2598	0.99	-	.	Parent=scaffold-1273.g39.t1;seqName=scaffold-1273.g39;
JACGEL010001269	Blast2GO	intron	2933	2987	1	-	.	Parent=scaffold-1273.g39.t1;seqName=scaffold-1273.g39;
JACGEL010001269	Blast2GO	intron	3162	3218	0.98	-	.	Parent=scaffold-1273.g39.t1;seqName=scaffold-1273.g39;
JACGEL010001269	Blast2GO	intron	3412	3473	0.63	-	.	Parent=scaffold-1273.g39.t1;seqName=scaffold-1273.g39;
JACGEL010001269	Blast2GO	intron	3653	3714	0.61	-	.	Parent=scaffold-1273.g39.t1;seqName=scaffold-1273.g39;
JACGEL010001269	Blast2GO	intron	3879	3987	1	-	.	Parent=scaffold-1273.g39.t1;seqName=scaffold-1273.g39;
JACGEL010001269	Blast2GO	intron	4352	4406	1	-	.	Parent=scaffold-1273.g39.t1;seqName=scaffold-1273.g39;
JACGEL010001269	Blast2GO	CDS	2097	2286	0.84	-	2	ID=scaffold-1273.g39.t1.cds;Parent=scaffold-1273.g39.t1;seqName=scaffold-1273.g39;
JACGEL010001269	Blast2GO	CDS	2385	2537	0.99	-	2	ID=scaffold-1273.g39.t1.cds;Parent=scaffold-1273.g39.t1;seqName=scaffold-1273.g39;
JACGEL010001269	Blast2GO	CDS	2599	2932	1	-	0	ID=scaffold-1273.g39.t1.cds;Parent=scaffold-1273.g39.t1;seqName=scaffold-1273.g39;
JACGEL010001269	Blast2GO	CDS	2988	3161	1	-	0	ID=scaffold-1273.g39.t1.cds;Parent=scaffold-1273.g39.t1;seqName=scaffold-1273.g39;
JACGEL010001269	Blast2GO	CDS	3219	3411	0.97	-	1	ID=scaffold-1273.g39.t1.cds;Parent=scaffold-1273.g39.t1;seqName=scaffold-1273.g39;
JACGEL010001269	Blast2GO	CDS	3474	3652	0.63	-	0	ID=scaffold-1273.g39.t1.cds;Parent=scaffold-1273.g39.t1;seqName=scaffold-1273.g39;
JACGEL010001269	Blast2GO	CDS	3715	3878	0.61	-	2	ID=scaffold-1273.g39.t1.cds;Parent=scaffold-1273.g39.t1;seqName=scaffold-1273.g39;
JACGEL010001269	Blast2GO	CDS	3988	4351	1	-	0	ID=scaffold-1273.g39.t1.cds;Parent=scaffold-1273.g39.t1;seqName=scaffold-1273.g39;
JACGEL010001269	Blast2GO	CDS	4407	4505	0.91	-	0	ID=scaffold-1273.g39.t1.cds;Parent=scaffold-1273.g39.t1;seqName=scaffold-1273.g39;
JACGEL010001269	Blast2GO	start_codon	4503	4505	.	-	0	Parent=scaffold-1273.g39.t1;seqName=scaffold-1273.g39;
JACGEL010001274	Blast2GO	gene	1	973	0.39	-	.	ID=scaffold-1277.g40;Description=U5EXL6_9DIPTPutative nonsense-mediated mrna decay 2 protein OS=Corethrella appendiculata OX=1370023 PE=2 SV=1;Gene=g.19959;Gene=g.19958;Gene=g.15355;Gene=g.8992;Gene=g.9961;Gene=g.15352;Gene=U5EXL6;Gene=g.15353;Gene=g.35283;Gene=g.35284;Gene=g.35285;Gene=L249_8093;Gene=g.35286;Gene=g.27788;Gene=g.27786;Gene=g.23587;Gene=g.27789;Gene=g.27954;Gene=g.27791;Gene=H9J0T…
JACGEL010001274	Blast2GO	mRNA	1	973	0.39	-	.	ID=scaffold-1277.g40.t1;Parent=scaffold-1277.g40;seqName=scaffold-1277.g40;
JACGEL010001274	Blast2GO	intron	1	162	0.49	-	.	Parent=scaffold-1277.g40.t1;seqName=scaffold-1277.g40;
JACGEL010001274	Blast2GO	intron	391	445	0.9	-	.	Parent=scaffold-1277.g40.t1;seqName=scaffold-1277.g40;
JACGEL010001274	Blast2GO	intron	564	621	0.93	-	.	Parent=scaffold-1277.g40.t1;seqName=scaffold-1277.g40;
JACGEL010001274	Blast2GO	intron	821	872	1	-	.	Parent=scaffold-1277.g40.t1;seqName=scaffold-1277.g40;
JACGEL010001274	Blast2GO	CDS	163	390	0.56	-	2	ID=scaffold-1277.g40.t1.cds;Parent=scaffold-1277.g40.t1;seqName=scaffold-1277.g40;
JACGEL010001274	Blast2GO	CDS	446	563	0.93	-	0	ID=scaffold-1277.g40.t1.cds;Parent=scaffold-1277.g40.t1;seqName=scaffold-1277.g40;
JACGEL010001274	Blast2GO	CDS	622	820	0.97	-	1	ID=scaffold-1277.g40.t1.cds;Parent=scaffold-1277.g40.t1;seqName=scaffold-1277.g40;
JACGEL010001274	Blast2GO	CDS	873	973	0.82	-	0	ID=scaffold-1277.g40.t1.cds;Parent=scaffold-1277.g40.t1;seqName=scaffold-1277.g40;
JACGEL010001274	Blast2GO	start_codon	971	973	.	-	0	Parent=scaffold-1277.g40.t1;seqName=scaffold-1277.g40;
JACGEL010001274	Blast2GO	gene	2204	2437	0.99	+	.	ID=scaffold-1277.g41;Description=U5ES21_9DIPTPutative lian-aa1 retrotransposon protein (Fragment) OS=Corethrella appendiculata OX=1370023 PE=2 SV=1;Gene=U5EVA2;Gene=U5ES21;Gene=A0A0K8TSF0
JACGEL010001274	Blast2GO	mRNA	2204	2437	0.99	+	.	ID=scaffold-1277.g41.t1;Parent=scaffold-1277.g41;seqName=scaffold-1277.g41;
JACGEL010001274	Blast2GO	start_codon	2204	2206	.	+	0	Parent=scaffold-1277.g41.t1;seqName=scaffold-1277.g41;
JACGEL010001274	Blast2GO	CDS	2204	2437	0.99	+	0	ID=scaffold-1277.g41.t1.cds;Parent=scaffold-1277.g41.t1;seqName=scaffold-1277.g41;
JACGEL010001274	Blast2GO	stop_codon	2435	2437	.	+	0	Parent=scaffold-1277.g41.t1;seqName=scaffold-1277.g41;
JACGEL010001276	Blast2GO	gene	1	1923	0.98	-	.	ID=scaffold-1279.g42;Description=U5EYL6_9DIPTPutative calnexin OS=Corethrella appendiculata OX=1370023 PE=2 SV=1;Gene=U5EW38;Gene=CCM_06292;Gene=BB561_001355;Gene=PSEUBRA_SCAF5g02416;Gene=g.68;Gene=H9IV17;Gene=BB560_001600;Gene=g.22029;Gene=U5EYL6;Gene=g.30383;Gene=g.30074;Gene=g.30073;Gene=g.30382;Gene=L249_6835;Gene=BB558_005019;Gene=A9PHA6;Gene=BB559_005178;Gene=POPTR_013G009500;Gene=BB561_006…
JACGEL010001276	Blast2GO	mRNA	1	1923	0.98	-	.	ID=scaffold-1279.g42.t1;Parent=scaffold-1279.g42;seqName=scaffold-1279.g42;
JACGEL010001276	Blast2GO	intron	235	717	0.98	-	.	Parent=scaffold-1279.g42.t1;seqName=scaffold-1279.g42;
JACGEL010001276	Blast2GO	intron	1272	1851	0.99	-	.	Parent=scaffold-1279.g42.t1;seqName=scaffold-1279.g42;
JACGEL010001276	Blast2GO	CDS	1	234	1	-	1	ID=scaffold-1279.g42.t1.cds;Parent=scaffold-1279.g42.t1;seqName=scaffold-1279.g42;
JACGEL010001276	Blast2GO	CDS	718	1271	0.99	-	0	ID=scaffold-1279.g42.t1.cds;Parent=scaffold-1279.g42.t1;seqName=scaffold-1279.g42;
JACGEL010001276	Blast2GO	CDS	1852	1923	0.99	-	0	ID=scaffold-1279.g42.t1.cds;Parent=scaffold-1279.g42.t1;seqName=scaffold-1279.g42;
JACGEL010001276	Blast2GO	start_codon	1921	1923	.	-	0	Parent=scaffold-1279.g42.t1;seqName=scaffold-1279.g42;
JACGEL010001277	Blast2GO	gene	2427	2855	0.41	-	.	ID=scaffold-1280.g43;Description=H9IVV0_BOMMOUncharacterized protein OS=Bombyx mori OX=7091 GN=101736478 PE=4 SV=1;Gene=101736478
JACGEL010001277	Blast2GO	mRNA	2427	2855	0.41	-	.	ID=scaffold-1280.g43.t1;Parent=scaffold-1280.g43;seqName=scaffold-1280.g43;
JACGEL010001277	Blast2GO	stop_codon	2427	2429	.	-	0	Parent=scaffold-1280.g43.t1;seqName=scaffold-1280.g43;
JACGEL010001277	Blast2GO	intron	2609	2656	0.53	-	.	Parent=scaffold-1280.g43.t1;seqName=scaffold-1280.g43;
JACGEL010001277	Blast2GO	CDS	2427	2608	0.54	-	2	ID=scaffold-1280.g43.t1.cds;Parent=scaffold-1280.g43.t1;seqName=scaffold-1280.g43;
JACGEL010001277	Blast2GO	CDS	2657	2855	0.41	-	0	ID=scaffold-1280.g43.t1.cds;Parent=scaffold-1280.g43.t1;seqName=scaffold-1280.g43;
JACGEL010001277	Blast2GO	start_codon	2853	2855	.	-	0	Parent=scaffold-1280.g43.t1;seqName=scaffold-1280.g43;
JACGEL010001278	Blast2GO	gene	1	1888	0.14	-	.	ID=scaffold-1281.g44;Description=A0A1B6CUF6_9HEMIUncharacterized protein (Fragment) OS=Clastoptera arizonana OX=38151 GN=g.21229 PE=4 SV=1;Gene=101740375;Gene=g.21231;Gene=g.19629;Gene=g.24874;Gene=g.19625;Gene=g.21229;Gene=g.16641;Gene=U5ETJ7;Gene=g.16639;Ontology_term=integrator complex,snRNA processing,cytoplasm,RNA polymerase II, holoenzyme,snRNA 3'-end processing,integrator complex,cytoplasm…
JACGEL010001278	Blast2GO	mRNA	1	1888	0.14	-	.	ID=scaffold-1281.g44.t1;Parent=scaffold-1281.g44;seqName=scaffold-1281.g44;
JACGEL010001278	Blast2GO	intron	1	249	0.41	-	.	Parent=scaffold-1281.g44.t1;seqName=scaffold-1281.g44;
JACGEL010001278	Blast2GO	intron	542	598	0.98	-	.	Parent=scaffold-1281.g44.t1;seqName=scaffold-1281.g44;
JACGEL010001278	Blast2GO	intron	685	1096	0.38	-	.	Parent=scaffold-1281.g44.t1;seqName=scaffold-1281.g44;
JACGEL010001278	Blast2GO	intron	1242	1293	0.94	-	.	Parent=scaffold-1281.g44.t1;seqName=scaffold-1281.g44;
JACGEL010001278	Blast2GO	intron	1454	1509	0.98	-	.	Parent=scaffold-1281.g44.t1;seqName=scaffold-1281.g44;
JACGEL010001278	Blast2GO	intron	1720	1778	1	-	.	Parent=scaffold-1281.g44.t1;seqName=scaffold-1281.g44;
JACGEL010001278	Blast2GO	CDS	250	541	0.96	-	0	ID=scaffold-1281.g44.t1.cds;Parent=scaffold-1281.g44.t1;seqName=scaffold-1281.g44;
JACGEL010001278	Blast2GO	CDS	599	684	0.47	-	2	ID=scaffold-1281.g44.t1.cds;Parent=scaffold-1281.g44.t1;seqName=scaffold-1281.g44;
JACGEL010001278	Blast2GO	CDS	1097	1241	0.79	-	0	ID=scaffold-1281.g44.t1.cds;Parent=scaffold-1281.g44.t1;seqName=scaffold-1281.g44;
JACGEL010001278	Blast2GO	CDS	1294	1453	0.95	-	1	ID=scaffold-1281.g44.t1.cds;Parent=scaffold-1281.g44.t1;seqName=scaffold-1281.g44;
JACGEL010001278	Blast2GO	CDS	1510	1719	1	-	1	ID=scaffold-1281.g44.t1.cds;Parent=scaffold-1281.g44.t1;seqName=scaffold-1281.g44;
JACGEL010001278	Blast2GO	CDS	1779	1888	0.92	-	0	ID=scaffold-1281.g44.t1.cds;Parent=scaffold-1281.g44.t1;seqName=scaffold-1281.g44;
JACGEL010001278	Blast2GO	start_codon	1886	1888	.	-	0	Parent=scaffold-1281.g44.t1;seqName=scaffold-1281.g44;
JACGEL010001279	Blast2GO	gene	2	185	0.29	+	.	ID=scaffold-1284.g45;Description=---NA---
JACGEL010001279	Blast2GO	mRNA	2	185	0.29	+	.	ID=scaffold-1284.g45.t1;Parent=scaffold-1284.g45;seqName=scaffold-1284.g45;
JACGEL010001279	Blast2GO	CDS	2	185	0.29	+	1	ID=scaffold-1284.g45.t1.cds;Parent=scaffold-1284.g45.t1;seqName=scaffold-1284.g45;
JACGEL010001279	Blast2GO	stop_codon	183	185	.	+	0	Parent=scaffold-1284.g45.t1;seqName=scaffold-1284.g45;
JACGEL010001280	Blast2GO	gene	1	4526	0.26	-	.	ID=scaffold-1285.g46;Description=A0A1B6DUC6_9HEMICULT domain-containing protein OS=Clastoptera arizonana OX=38151 GN=g.21593 PE=4 SV=1;Gene=g.21593;Gene=g.21594;Gene=g.19622;Ontology_term=nucleus,cytoplasm,protein ubiquitination,nucleus,cytoplasm,protein ubiquitination;Ontology_id=GO:0005634,GO:0005737,GO:0016567,GO:0005634,GO:0005737,GO:0016567
JACGEL010001280	Blast2GO	mRNA	1	4526	0.26	-	.	ID=scaffold-1285.g46.t1;Parent=scaffold-1285.g46;seqName=scaffold-1285.g46;
JACGEL010001280	Blast2GO	intron	1	2455	0.68	-	.	Parent=scaffold-1285.g46.t1;seqName=scaffold-1285.g46;
JACGEL010001280	Blast2GO	intron	2660	4142	0.58	-	.	Parent=scaffold-1285.g46.t1;seqName=scaffold-1285.g46;
JACGEL010001280	Blast2GO	intron	4346	4430	0.58	-	.	Parent=scaffold-1285.g46.t1;seqName=scaffold-1285.g46;
JACGEL010001280	Blast2GO	CDS	2456	2659	0.67	-	1	ID=scaffold-1285.g46.t1.cds;Parent=scaffold-1285.g46.t1;seqName=scaffold-1285.g46;
JACGEL010001280	Blast2GO	CDS	4143	4345	0.58	-	0	ID=scaffold-1285.g46.t1.cds;Parent=scaffold-1285.g46.t1;seqName=scaffold-1285.g46;
JACGEL010001280	Blast2GO	CDS	4431	4526	0.43	-	0	ID=scaffold-1285.g46.t1.cds;Parent=scaffold-1285.g46.t1;seqName=scaffold-1285.g46;
JACGEL010001280	Blast2GO	start_codon	4524	4526	.	-	0	Parent=scaffold-1285.g46.t1;seqName=scaffold-1285.g46;
JACGEL010001281	Blast2GO	gene	1	513	0.92	+	.	ID=scaffold-1287.g47;Description=---NA---
JACGEL010001281	Blast2GO	mRNA	1	513	0.92	+	.	ID=scaffold-1287.g47.t1;Parent=scaffold-1287.g47;seqName=scaffold-1287.g47;
JACGEL010001281	Blast2GO	intron	1	361	0.92	+	.	Parent=scaffold-1287.g47.t1;seqName=scaffold-1287.g47;
JACGEL010001281	Blast2GO	CDS	362	513	0.92	+	2	ID=scaffold-1287.g47.t1.cds;Parent=scaffold-1287.g47.t1;seqName=scaffold-1287.g47;
JACGEL010001281	Blast2GO	stop_codon	511	513	.	+	0	Parent=scaffold-1287.g47.t1;seqName=scaffold-1287.g47;
JACGEL010001283	Blast2GO	gene	1	1574	0.28	+	.	ID=scaffold-1289.g48;Description=G3E4N4_PECGOReverse transcriptase domain-containing protein OS=Pectinophora gossypiella OX=13191 PE=4 SV=1;Gene=Q9U997;Gene=U5ETF0;Gene=F5HRJ0
JACGEL010001283	Blast2GO	mRNA	1	1574	0.28	+	.	ID=scaffold-1289.g48.t1;Parent=scaffold-1289.g48;seqName=scaffold-1289.g48;
JACGEL010001283	Blast2GO	intron	1	1128	0.35	+	.	Parent=scaffold-1289.g48.t1;seqName=scaffold-1289.g48;
JACGEL010001283	Blast2GO	intron	1264	1325	0.76	+	.	Parent=scaffold-1289.g48.t1;seqName=scaffold-1289.g48;
JACGEL010001283	Blast2GO	CDS	1129	1263	0.39	+	0	ID=scaffold-1289.g48.t1.cds;Parent=scaffold-1289.g48.t1;seqName=scaffold-1289.g48;
JACGEL010001283	Blast2GO	CDS	1326	1574	0.76	+	0	ID=scaffold-1289.g48.t1.cds;Parent=scaffold-1289.g48.t1;seqName=scaffold-1289.g48;
JACGEL010001283	Blast2GO	stop_codon	1572	1574	.	+	0	Parent=scaffold-1289.g48.t1;seqName=scaffold-1289.g48;
JACGEL010001285	Blast2GO	gene	1	3322	0.19	-	.	ID=scaffold-1288.g49;Description=---NA---
JACGEL010001285	Blast2GO	mRNA	1	3322	0.19	-	.	ID=scaffold-1288.g49.t1;Parent=scaffold-1288.g49;seqName=scaffold-1288.g49;
JACGEL010001285	Blast2GO	intron	1	2391	0.43	-	.	Parent=scaffold-1288.g49.t1;seqName=scaffold-1288.g49;
JACGEL010001285	Blast2GO	intron	3214	3273	0.42	-	.	Parent=scaffold-1288.g49.t1;seqName=scaffold-1288.g49;
JACGEL010001285	Blast2GO	CDS	2392	3213	0.26	-	2	ID=scaffold-1288.g49.t1.cds;Parent=scaffold-1288.g49.t1;seqName=scaffold-1288.g49;
JACGEL010001285	Blast2GO	CDS	3274	3322	0.71	-	0	ID=scaffold-1288.g49.t1.cds;Parent=scaffold-1288.g49.t1;seqName=scaffold-1288.g49;
JACGEL010001285	Blast2GO	start_codon	3320	3322	.	-	0	Parent=scaffold-1288.g49.t1;seqName=scaffold-1288.g49;
JACGEL010001287	Blast2GO	gene	1	3094	0.18	-	.	ID=scaffold-1291.g50;Description=A0A1B6CFM6_9HEMIPH domain-containing protein OS=Clastoptera arizonana OX=38151 GN=g.32180 PE=4 SV=1;Gene=g.34685
JACGEL010001287	Blast2GO	mRNA	1	3094	0.18	-	.	ID=scaffold-1291.g50.t1;Parent=scaffold-1291.g50;seqName=scaffold-1291.g50;
JACGEL010001287	Blast2GO	intron	1	2497	0.73	-	.	Parent=scaffold-1291.g50.t1;seqName=scaffold-1291.g50;
JACGEL010001287	Blast2GO	intron	2657	2722	0.8	-	.	Parent=scaffold-1291.g50.t1;seqName=scaffold-1291.g50;
JACGEL010001287	Blast2GO	intron	2874	2928	1	-	.	Parent=scaffold-1291.g50.t1;seqName=scaffold-1291.g50;
JACGEL010001287	Blast2GO	CDS	2498	2656	0.71	-	1	ID=scaffold-1291.g50.t1.cds;Parent=scaffold-1291.g50.t1;seqName=scaffold-1291.g50;
JACGEL010001287	Blast2GO	CDS	2723	2873	0.97	-	2	ID=scaffold-1291.g50.t1.cds;Parent=scaffold-1291.g50.t1;seqName=scaffold-1291.g50;
JACGEL010001287	Blast2GO	CDS	2929	3094	0.26	-	0	ID=scaffold-1291.g50.t1.cds;Parent=scaffold-1291.g50.t1;seqName=scaffold-1291.g50;
JACGEL010001287	Blast2GO	start_codon	3092	3094	.	-	0	Parent=scaffold-1291.g50.t1;seqName=scaffold-1291.g50;
JACGEL010001288	Blast2GO	gene	54	356	0.88	+	.	ID=scaffold-1292.g51;Description=---NA---
JACGEL010001288	Blast2GO	mRNA	54	356	0.88	+	.	ID=scaffold-1292.g51.t1;Parent=scaffold-1292.g51;seqName=scaffold-1292.g51;
JACGEL010001288	Blast2GO	start_codon	54	56	.	+	0	Parent=scaffold-1292.g51.t1;seqName=scaffold-1292.g51;
JACGEL010001288	Blast2GO	CDS	54	356	0.88	+	0	ID=scaffold-1292.g51.t1.cds;Parent=scaffold-1292.g51.t1;seqName=scaffold-1292.g51;
JACGEL010001288	Blast2GO	stop_codon	354	356	.	+	0	Parent=scaffold-1292.g51.t1;seqName=scaffold-1292.g51;
JACGEL010001289	Blast2GO	gene	1	4535	0.05	-	.	ID=scaffold-1293.g52;Description=A0A0K8TRN8_TABBRPutative transcriptional regulator atrx protein isoform x1 OS=Tabanus bromius OX=304241 PE=2 SV=1;Gene=g.19816;Gene=H9JL77;Gene=A0A0K8TRN8;Gene=g.22945
JACGEL010001289	Blast2GO	mRNA	1	4535	0.05	-	.	ID=scaffold-1293.g52.t1;Parent=scaffold-1293.g52;seqName=scaffold-1293.g52;
JACGEL010001289	Blast2GO	intron	1	2320	0.74	-	.	Parent=scaffold-1293.g52.t1;seqName=scaffold-1293.g52;
JACGEL010001289	Blast2GO	intron	2555	2596	0.79	-	.	Parent=scaffold-1293.g52.t1;seqName=scaffold-1293.g52;
JACGEL010001289	Blast2GO	intron	2831	4351	0.09	-	.	Parent=scaffold-1293.g52.t1;seqName=scaffold-1293.g52;
JACGEL010001289	Blast2GO	CDS	2321	2554	0.6	-	2	ID=scaffold-1293.g52.t1.cds;Parent=scaffold-1293.g52.t1;seqName=scaffold-1293.g52;
JACGEL010001289	Blast2GO	CDS	2597	2830	0.25	-	2	ID=scaffold-1293.g52.t1.cds;Parent=scaffold-1293.g52.t1;seqName=scaffold-1293.g52;
JACGEL010001289	Blast2GO	CDS	4352	4535	0.48	-	0	ID=scaffold-1293.g52.t1.cds;Parent=scaffold-1293.g52.t1;seqName=scaffold-1293.g52;
JACGEL010001289	Blast2GO	start_codon	4533	4535	.	-	0	Parent=scaffold-1293.g52.t1;seqName=scaffold-1293.g52;
JACGEL010001291	Blast2GO	gene	1	4265	0.14	+	.	ID=scaffold-1283.g53;Description=---NA---
JACGEL010001291	Blast2GO	mRNA	1	4265	0.14	+	.	ID=scaffold-1283.g53.t1;Parent=scaffold-1283.g53;seqName=scaffold-1283.g53;
JACGEL010001291	Blast2GO	intron	1	3453	0.33	+	.	Parent=scaffold-1283.g53.t1;seqName=scaffold-1283.g53;
JACGEL010001291	Blast2GO	intron	3560	4153	0.64	+	.	Parent=scaffold-1283.g53.t1;seqName=scaffold-1283.g53;
JACGEL010001291	Blast2GO	CDS	3454	3559	0.3	+	2	ID=scaffold-1283.g53.t1.cds;Parent=scaffold-1283.g53.t1;seqName=scaffold-1283.g53;
JACGEL010001291	Blast2GO	CDS	4154	4265	0.46	+	1	ID=scaffold-1283.g53.t1.cds;Parent=scaffold-1283.g53.t1;seqName=scaffold-1283.g53;
JACGEL010001291	Blast2GO	stop_codon	4263	4265	.	+	0	Parent=scaffold-1283.g53.t1;seqName=scaffold-1283.g53;
JACGEL010001292	Blast2GO	gene	1	1040	1	-	.	ID=scaffold-1295.g54;Description=J3JV75_DENPDCoatomer subunit zeta OS=Dendroctonus ponderosae OX=77166 PE=2 SV=1;Gene=A0A0K8TSW5;Gene=PSEUBRA_SCAF18g04785;Gene=g.36028;Gene=g.11345;Gene=J3JV75;Gene=POPTR_003G043200;Gene=POPTR_001G197200;Gene=g.36111;Gene=CCM_06219;Gene=POPTR_001G352900;Gene=U5EXW1;Gene=H9JJQ9;Gene=BB561_006122;Gene=BB559_002661;Gene=g.20363;Gene=L249_6812;Ontology_term=Golgi memb…
JACGEL010001292	Blast2GO	mRNA	1	1040	1	-	.	ID=scaffold-1295.g54.t1;Parent=scaffold-1295.g54;seqName=scaffold-1295.g54;
JACGEL010001292	Blast2GO	intron	1	555	1	-	.	Parent=scaffold-1295.g54.t1;seqName=scaffold-1295.g54;
JACGEL010001292	Blast2GO	intron	782	833	1	-	.	Parent=scaffold-1295.g54.t1;seqName=scaffold-1295.g54;
JACGEL010001292	Blast2GO	intron	919	971	1	-	.	Parent=scaffold-1295.g54.t1;seqName=scaffold-1295.g54;
JACGEL010001292	Blast2GO	CDS	556	781	1	-	2	ID=scaffold-1295.g54.t1.cds;Parent=scaffold-1295.g54.t1;seqName=scaffold-1295.g54;
JACGEL010001292	Blast2GO	CDS	834	918	1	-	0	ID=scaffold-1295.g54.t1.cds;Parent=scaffold-1295.g54.t1;seqName=scaffold-1295.g54;
JACGEL010001292	Blast2GO	CDS	972	1040	1	-	0	ID=scaffold-1295.g54.t1.cds;Parent=scaffold-1295.g54.t1;seqName=scaffold-1295.g54;
JACGEL010001292	Blast2GO	start_codon	1038	1040	.	-	0	Parent=scaffold-1295.g54.t1;seqName=scaffold-1295.g54;
JACGEL010001292	Blast2GO	gene	1775	4337	0.53	+	.	ID=scaffold-1295.g55;Description=A0A1B6FWG9_9HEMISMC hinge domain-containing protein (Fragment) OS=Cuerna arida OX=1464854 GN=g.25825 PE=4 SV=1;Gene=BB560_004789;Gene=g.15338;Gene=SMC3A;Gene=BB558_000605;Gene=H9JND6;Gene=g.11367;Gene=g.7134;Gene=PSEUBRA_SCAF11g01154;Gene=g.25825;Gene=CCM_01887;Gene=SMC3B;Gene=g.24068;Gene=L249_2202;Gene=H312_02920;Gene=BB559_005949;Gene=g.27426;Gene=BB561_003892;…
JACGEL010001292	Blast2GO	mRNA	1775	4337	0.53	+	.	ID=scaffold-1295.g55.t1;Parent=scaffold-1295.g55;seqName=scaffold-1295.g55;
JACGEL010001292	Blast2GO	start_codon	1775	1777	.	+	0	Parent=scaffold-1295.g55.t1;seqName=scaffold-1295.g55;
JACGEL010001292	Blast2GO	intron	1790	1844	1	+	.	Parent=scaffold-1295.g55.t1;seqName=scaffold-1295.g55;
JACGEL010001292	Blast2GO	intron	2061	2119	1	+	.	Parent=scaffold-1295.g55.t1;seqName=scaffold-1295.g55;
JACGEL010001292	Blast2GO	intron	2249	2306	1	+	.	Parent=scaffold-1295.g55.t1;seqName=scaffold-1295.g55;
JACGEL010001292	Blast2GO	intron	2430	2489	1	+	.	Parent=scaffold-1295.g55.t1;seqName=scaffold-1295.g55;
JACGEL010001292	Blast2GO	intron	2669	2723	1	+	.	Parent=scaffold-1295.g55.t1;seqName=scaffold-1295.g55;
JACGEL010001292	Blast2GO	intron	2827	2896	0.98	+	.	Parent=scaffold-1295.g55.t1;seqName=scaffold-1295.g55;
JACGEL010001292	Blast2GO	intron	3101	3164	1	+	.	Parent=scaffold-1295.g55.t1;seqName=scaffold-1295.g55;
JACGEL010001292	Blast2GO	intron	3363	3419	1	+	.	Parent=scaffold-1295.g55.t1;seqName=scaffold-1295.g55;
JACGEL010001292	Blast2GO	intron	3558	3614	1	+	.	Parent=scaffold-1295.g55.t1;seqName=scaffold-1295.g55;
JACGEL010001292	Blast2GO	intron	3819	3874	1	+	.	Parent=scaffold-1295.g55.t1;seqName=scaffold-1295.g55;
JACGEL010001292	Blast2GO	intron	3972	4026	1	+	.	Parent=scaffold-1295.g55.t1;seqName=scaffold-1295.g55;
JACGEL010001292	Blast2GO	intron	4239	4289	0.54	+	.	Parent=scaffold-1295.g55.t1;seqName=scaffold-1295.g55;
JACGEL010001292	Blast2GO	CDS	1775	1789	1	+	0	ID=scaffold-1295.g55.t1.cds;Parent=scaffold-1295.g55.t1;seqName=scaffold-1295.g55;
JACGEL010001292	Blast2GO	CDS	1845	2060	1	+	0	ID=scaffold-1295.g55.t1.cds;Parent=scaffold-1295.g55.t1;seqName=scaffold-1295.g55;
JACGEL010001292	Blast2GO	CDS	2120	2248	1	+	0	ID=scaffold-1295.g55.t1.cds;Parent=scaffold-1295.g55.t1;seqName=scaffold-1295.g55;
JACGEL010001292	Blast2GO	CDS	2307	2429	1	+	0	ID=scaffold-1295.g55.t1.cds;Parent=scaffold-1295.g55.t1;seqName=scaffold-1295.g55;
JACGEL010001292	Blast2GO	CDS	2490	2668	1	+	0	ID=scaffold-1295.g55.t1.cds;Parent=scaffold-1295.g55.t1;seqName=scaffold-1295.g55;
JACGEL010001292	Blast2GO	CDS	2724	2826	0.98	+	1	ID=scaffold-1295.g55.t1.cds;Parent=scaffold-1295.g55.t1;seqName=scaffold-1295.g55;
JACGEL010001292	Blast2GO	CDS	2897	3100	1	+	0	ID=scaffold-1295.g55.t1.cds;Parent=scaffold-1295.g55.t1;seqName=scaffold-1295.g55;
JACGEL010001292	Blast2GO	CDS	3165	3362	1	+	0	ID=scaffold-1295.g55.t1.cds;Parent=scaffold-1295.g55.t1;seqName=scaffold-1295.g55;
JACGEL010001292	Blast2GO	CDS	3420	3557	1	+	0	ID=scaffold-1295.g55.t1.cds;Parent=scaffold-1295.g55.t1;seqName=scaffold-1295.g55;
JACGEL010001292	Blast2GO	CDS	3615	3818	1	+	0	ID=scaffold-1295.g55.t1.cds;Parent=scaffold-1295.g55.t1;seqName=scaffold-1295.g55;
JACGEL010001292	Blast2GO	CDS	3875	3971	1	+	0	ID=scaffold-1295.g55.t1.cds;Parent=scaffold-1295.g55.t1;seqName=scaffold-1295.g55;
JACGEL010001292	Blast2GO	CDS	4027	4238	0.71	+	2	ID=scaffold-1295.g55.t1.cds;Parent=scaffold-1295.g55.t1;seqName=scaffold-1295.g55;
JACGEL010001292	Blast2GO	CDS	4290	4337	0.54	+	0	ID=scaffold-1295.g55.t1.cds;Parent=scaffold-1295.g55.t1;seqName=scaffold-1295.g55;
JACGEL010001292	Blast2GO	stop_codon	4335	4337	.	+	0	Parent=scaffold-1295.g55.t1;seqName=scaffold-1295.g55;
JACGEL010001295	Blast2GO	gene	1	4560	0.12	+	.	ID=scaffold-1299.g56;Description=A0A1B6FYA5_9HEMIPSP domain-containing protein (Fragment) OS=Cuerna arida OX=1464854 GN=g.19895 PE=4 SV=1;Gene=H9J5N3;Gene=BB559_002886;Gene=CCM_06714;Gene=g.37888;Gene=PSEUBRA_SCAF17g04276;Gene=g.19894;Gene=g.19895;Gene=BB558_006236;Gene=g.32122;Gene=BB561_000718;Gene=L249_0006;Gene=g.19067;Ontology_term=nucleus,U12-type spliceosomal complex,RNA binding,U2-type sp…
JACGEL010001295	Blast2GO	mRNA	1	4560	0.12	+	.	ID=scaffold-1299.g56.t1;Parent=scaffold-1299.g56;seqName=scaffold-1299.g56;
JACGEL010001295	Blast2GO	intron	1	37	0.47	+	.	Parent=scaffold-1299.g56.t1;seqName=scaffold-1299.g56;
JACGEL010001295	Blast2GO	intron	149	1266	0.66	+	.	Parent=scaffold-1299.g56.t1;seqName=scaffold-1299.g56;
JACGEL010001295	Blast2GO	intron	1416	1472	1	+	.	Parent=scaffold-1299.g56.t1;seqName=scaffold-1299.g56;
JACGEL010001295	Blast2GO	intron	1697	1756	1	+	.	Parent=scaffold-1299.g56.t1;seqName=scaffold-1299.g56;
JACGEL010001295	Blast2GO	intron	1953	2640	0.76	+	.	Parent=scaffold-1299.g56.t1;seqName=scaffold-1299.g56;
JACGEL010001295	Blast2GO	intron	2874	3027	0.96	+	.	Parent=scaffold-1299.g56.t1;seqName=scaffold-1299.g56;
JACGEL010001295	Blast2GO	intron	3179	3246	1	+	.	Parent=scaffold-1299.g56.t1;seqName=scaffold-1299.g56;
JACGEL010001295	Blast2GO	intron	3451	4560	0.45	+	.	Parent=scaffold-1299.g56.t1;seqName=scaffold-1299.g56;
JACGEL010001295	Blast2GO	CDS	38	148	0.47	+	2	ID=scaffold-1299.g56.t1.cds;Parent=scaffold-1299.g56.t1;seqName=scaffold-1299.g56;
JACGEL010001295	Blast2GO	CDS	1267	1415	0.68	+	2	ID=scaffold-1299.g56.t1.cds;Parent=scaffold-1299.g56.t1;seqName=scaffold-1299.g56;
JACGEL010001295	Blast2GO	CDS	1473	1696	1	+	0	ID=scaffold-1299.g56.t1.cds;Parent=scaffold-1299.g56.t1;seqName=scaffold-1299.g56;
JACGEL010001295	Blast2GO	CDS	1757	1952	0.93	+	1	ID=scaffold-1299.g56.t1.cds;Parent=scaffold-1299.g56.t1;seqName=scaffold-1299.g56;
JACGEL010001295	Blast2GO	CDS	2641	2873	0.92	+	0	ID=scaffold-1299.g56.t1.cds;Parent=scaffold-1299.g56.t1;seqName=scaffold-1299.g56;
JACGEL010001295	Blast2GO	CDS	3028	3178	0.96	+	1	ID=scaffold-1299.g56.t1.cds;Parent=scaffold-1299.g56.t1;seqName=scaffold-1299.g56;
JACGEL010001295	Blast2GO	CDS	3247	3450	0.48	+	0	ID=scaffold-1299.g56.t1.cds;Parent=scaffold-1299.g56.t1;seqName=scaffold-1299.g56;
JACGEL010001296	Blast2GO	gene	1665	3368	0.17	-	.	ID=scaffold-1300.g57;Description=Q25253_LUCCUNotch homolog Scalloped wings OS=Lucilia cuprina OX=7375 GN=Scl PE=2 SV=1;Gene=Dvir\GJ15299;Gene=g.43617;Gene=Dsec\GM19264;Gene=g.5121;Gene=g.48969;Gene=Dmoj\GI11173;Gene=g.37176;Gene=g.14682;Gene=N;Gene=g.14680;Gene=H9JDL3;Gene=Dere\GG18646;Gene=H9JDL2;Gene=g.21102;Gene=g.24458;Gene=g.35625;Gene=g.35617;Gene=g.47555;Gene=Scl;Gene=g.48971;Ontology_term…
JACGEL010001296	Blast2GO	mRNA	1665	3368	0.17	-	.	ID=scaffold-1300.g57.t1;Parent=scaffold-1300.g57;seqName=scaffold-1300.g57;
JACGEL010001296	Blast2GO	stop_codon	1665	1667	.	-	0	Parent=scaffold-1300.g57.t1;seqName=scaffold-1300.g57;
JACGEL010001296	Blast2GO	intron	1893	2663	0.63	-	.	Parent=scaffold-1300.g57.t1;seqName=scaffold-1300.g57;
JACGEL010001296	Blast2GO	intron	2836	3291	0.56	-	.	Parent=scaffold-1300.g57.t1;seqName=scaffold-1300.g57;
JACGEL010001296	Blast2GO	CDS	1665	1892	0.75	-	0	ID=scaffold-1300.g57.t1.cds;Parent=scaffold-1300.g57.t1;seqName=scaffold-1300.g57;
JACGEL010001296	Blast2GO	CDS	2664	2835	0.55	-	1	ID=scaffold-1300.g57.t1.cds;Parent=scaffold-1300.g57.t1;seqName=scaffold-1300.g57;
JACGEL010001296	Blast2GO	CDS	3292	3368	0.19	-	0	ID=scaffold-1300.g57.t1.cds;Parent=scaffold-1300.g57.t1;seqName=scaffold-1300.g57;
JACGEL010001296	Blast2GO	start_codon	3366	3368	.	-	0	Parent=scaffold-1300.g57.t1;seqName=scaffold-1300.g57;
JACGEL010001298	Blast2GO	gene	1	1267	0.47	+	.	ID=scaffold-1301.g58;Description=A0A1B6J5S2_9HEMIDDE-1 domain-containing protein OS=Homalodisca liturata OX=320908 GN=g.51992 PE=4 SV=1;Gene=g.43446;Gene=g.51992;Gene=g.43132
JACGEL010001298	Blast2GO	mRNA	1	1267	0.47	+	.	ID=scaffold-1301.g58.t1;Parent=scaffold-1301.g58;seqName=scaffold-1301.g58;
JACGEL010001298	Blast2GO	intron	1	919	0.52	+	.	Parent=scaffold-1301.g58.t1;seqName=scaffold-1301.g58;
JACGEL010001298	Blast2GO	CDS	920	1267	0.48	+	0	ID=scaffold-1301.g58.t1.cds;Parent=scaffold-1301.g58.t1;seqName=scaffold-1301.g58;
JACGEL010001298	Blast2GO	stop_codon	1265	1267	.	+	0	Parent=scaffold-1301.g58.t1;seqName=scaffold-1301.g58;
JACGEL010001299	Blast2GO	gene	1	4366	0.11	-	.	ID=scaffold-1302.g59;Description=A0A1B6HB20_9HEMISEC7 domain-containing protein (Fragment) OS=Homalodisca liturata OX=320908 GN=g.53570 PE=4 SV=1;Gene=H9JCY3;Gene=BB560_002666;Gene=g.25903;Gene=g.34788;Gene=g.53570;Gene=g.34785;Gene=g.34783;Gene=g.25905;Gene=CCM_00388;Gene=BB559_001543;Gene=PSEUBRA_SCAF3g03743;Gene=BB558_004505;Gene=g.25900;Gene=L249_7105;Gene=BB560_002671;Gene=g.48201;Ontology_t…
JACGEL010001299	Blast2GO	mRNA	1	4366	0.11	-	.	ID=scaffold-1302.g59.t1;Parent=scaffold-1302.g59;seqName=scaffold-1302.g59;
JACGEL010001299	Blast2GO	intron	1	893	0.53	-	.	Parent=scaffold-1302.g59.t1;seqName=scaffold-1302.g59;
JACGEL010001299	Blast2GO	intron	1013	1064	0.72	-	.	Parent=scaffold-1302.g59.t1;seqName=scaffold-1302.g59;
JACGEL010001299	Blast2GO	intron	1274	1328	1	-	.	Parent=scaffold-1302.g59.t1;seqName=scaffold-1302.g59;
JACGEL010001299	Blast2GO	intron	1656	2053	0.77	-	.	Parent=scaffold-1302.g59.t1;seqName=scaffold-1302.g59;
JACGEL010001299	Blast2GO	intron	2239	3528	0.36	-	.	Parent=scaffold-1302.g59.t1;seqName=scaffold-1302.g59;
JACGEL010001299	Blast2GO	intron	3658	3711	0.61	-	.	Parent=scaffold-1302.g59.t1;seqName=scaffold-1302.g59;
JACGEL010001299	Blast2GO	intron	3910	3964	0.86	-	.	Parent=scaffold-1302.g59.t1;seqName=scaffold-1302.g59;
JACGEL010001299	Blast2GO	intron	4193	4353	0.91	-	.	Parent=scaffold-1302.g59.t1;seqName=scaffold-1302.g59;
JACGEL010001299	Blast2GO	CDS	894	1012	0.69	-	1	ID=scaffold-1302.g59.t1.cds;Parent=scaffold-1302.g59.t1;seqName=scaffold-1302.g59;
JACGEL010001299	Blast2GO	CDS	1065	1273	0.75	-	0	ID=scaffold-1302.g59.t1.cds;Parent=scaffold-1302.g59.t1;seqName=scaffold-1302.g59;
JACGEL010001299	Blast2GO	CDS	1329	1655	0.72	-	0	ID=scaffold-1302.g59.t1.cds;Parent=scaffold-1302.g59.t1;seqName=scaffold-1302.g59;
JACGEL010001299	Blast2GO	CDS	2054	2238	0.66	-	2	ID=scaffold-1302.g59.t1.cds;Parent=scaffold-1302.g59.t1;seqName=scaffold-1302.g59;
JACGEL010001299	Blast2GO	CDS	3529	3657	0.53	-	2	ID=scaffold-1302.g59.t1.cds;Parent=scaffold-1302.g59.t1;seqName=scaffold-1302.g59;
JACGEL010001299	Blast2GO	CDS	3712	3909	0.71	-	2	ID=scaffold-1302.g59.t1.cds;Parent=scaffold-1302.g59.t1;seqName=scaffold-1302.g59;
JACGEL010001299	Blast2GO	CDS	3965	4192	0.84	-	2	ID=scaffold-1302.g59.t1.cds;Parent=scaffold-1302.g59.t1;seqName=scaffold-1302.g59;
JACGEL010001299	Blast2GO	CDS	4354	4366	0.92	-	0	ID=scaffold-1302.g59.t1.cds;Parent=scaffold-1302.g59.t1;seqName=scaffold-1302.g59;
JACGEL010001299	Blast2GO	start_codon	4364	4366	.	-	0	Parent=scaffold-1302.g59.t1;seqName=scaffold-1302.g59;
JACGEL010001304	Blast2GO	gene	1755	4553	0.06	+	.	ID=scaffold-1308.g60;Description=A0A0K8TN05_TABBRUncharacterized protein (Fragment) OS=Tabanus bromius OX=304241 PE=2 SV=1;Gene=A0A0K8TN05;Gene=g.12930;Gene=H9JC93;Gene=g.22555;Gene=g.20500;Gene=g.22557;Gene=g.20498;Gene=g.17581;Gene=g.12928
JACGEL010001304	Blast2GO	mRNA	1755	4553	0.06	+	.	ID=scaffold-1308.g60.t1;Parent=scaffold-1308.g60;seqName=scaffold-1308.g60;
JACGEL010001304	Blast2GO	start_codon	1755	1757	.	+	0	Parent=scaffold-1308.g60.t1;seqName=scaffold-1308.g60;
JACGEL010001304	Blast2GO	intron	1881	1933	0.31	+	.	Parent=scaffold-1308.g60.t1;seqName=scaffold-1308.g60;
JACGEL010001304	Blast2GO	intron	2208	2257	0.96	+	.	Parent=scaffold-1308.g60.t1;seqName=scaffold-1308.g60;
JACGEL010001304	Blast2GO	intron	2404	2629	0.6	+	.	Parent=scaffold-1308.g60.t1;seqName=scaffold-1308.g60;
JACGEL010001304	Blast2GO	intron	2745	2797	0.61	+	.	Parent=scaffold-1308.g60.t1;seqName=scaffold-1308.g60;
JACGEL010001304	Blast2GO	intron	2994	3053	0.95	+	.	Parent=scaffold-1308.g60.t1;seqName=scaffold-1308.g60;
JACGEL010001304	Blast2GO	intron	3199	3252	1	+	.	Parent=scaffold-1308.g60.t1;seqName=scaffold-1308.g60;
JACGEL010001304	Blast2GO	intron	3458	3516	0.9	+	.	Parent=scaffold-1308.g60.t1;seqName=scaffold-1308.g60;
JACGEL010001304	Blast2GO	intron	3690	3748	1	+	.	Parent=scaffold-1308.g60.t1;seqName=scaffold-1308.g60;
JACGEL010001304	Blast2GO	intron	3865	3993	1	+	.	Parent=scaffold-1308.g60.t1;seqName=scaffold-1308.g60;
JACGEL010001304	Blast2GO	intron	4104	4154	0.99	+	.	Parent=scaffold-1308.g60.t1;seqName=scaffold-1308.g60;
JACGEL010001304	Blast2GO	intron	4388	4443	0.55	+	.	Parent=scaffold-1308.g60.t1;seqName=scaffold-1308.g60;
JACGEL010001304	Blast2GO	CDS	1755	1880	0.87	+	0	ID=scaffold-1308.g60.t1.cds;Parent=scaffold-1308.g60.t1;seqName=scaffold-1308.g60;
JACGEL010001304	Blast2GO	CDS	1934	2207	0.3	+	0	ID=scaffold-1308.g60.t1.cds;Parent=scaffold-1308.g60.t1;seqName=scaffold-1308.g60;
JACGEL010001304	Blast2GO	CDS	2258	2403	0.87	+	2	ID=scaffold-1308.g60.t1.cds;Parent=scaffold-1308.g60.t1;seqName=scaffold-1308.g60;
JACGEL010001304	Blast2GO	CDS	2630	2744	0.61	+	0	ID=scaffold-1308.g60.t1.cds;Parent=scaffold-1308.g60.t1;seqName=scaffold-1308.g60;
JACGEL010001304	Blast2GO	CDS	2798	2993	0.61	+	2	ID=scaffold-1308.g60.t1.cds;Parent=scaffold-1308.g60.t1;seqName=scaffold-1308.g60;
JACGEL010001304	Blast2GO	CDS	3054	3198	0.95	+	1	ID=scaffold-1308.g60.t1.cds;Parent=scaffold-1308.g60.t1;seqName=scaffold-1308.g60;
JACGEL010001304	Blast2GO	CDS	3253	3457	0.96	+	0	ID=scaffold-1308.g60.t1.cds;Parent=scaffold-1308.g60.t1;seqName=scaffold-1308.g60;
JACGEL010001304	Blast2GO	CDS	3517	3689	0.91	+	2	ID=scaffold-1308.g60.t1.cds;Parent=scaffold-1308.g60.t1;seqName=scaffold-1308.g60;
JACGEL010001304	Blast2GO	CDS	3749	3864	1	+	0	ID=scaffold-1308.g60.t1.cds;Parent=scaffold-1308.g60.t1;seqName=scaffold-1308.g60;
JACGEL010001304	Blast2GO	CDS	3994	4103	0.99	+	1	ID=scaffold-1308.g60.t1.cds;Parent=scaffold-1308.g60.t1;seqName=scaffold-1308.g60;
JACGEL010001304	Blast2GO	CDS	4155	4387	0.56	+	2	ID=scaffold-1308.g60.t1.cds;Parent=scaffold-1308.g60.t1;seqName=scaffold-1308.g60;
JACGEL010001304	Blast2GO	CDS	4444	4553	0.5	+	0	ID=scaffold-1308.g60.t1.cds;Parent=scaffold-1308.g60.t1;seqName=scaffold-1308.g60;
JACGEL010001306	Blast2GO	gene	928	2602	0.29	-	.	ID=scaffold-1310.g61;Description=U5ERX4_9DIPTPutative spindle pole body protein (Fragment) OS=Corethrella appendiculata OX=1370023 PE=2 SV=1;Gene=101740684;Gene=g.12652;Gene=g.14442;Gene=g.26092;Gene=g.11479;Gene=BB560_000543;Gene=CCM_03196;Gene=H9JPB4;Gene=g.3027;Gene=g.17795;Gene=g.17740;Gene=g.7209;Gene=g.20726;Gene=BB558_001210;Gene=L249_2087;Gene=PSEUBRA_SCAF3g04128;Gene=BB561_003047;Gene=BB…
JACGEL010001306	Blast2GO	mRNA	928	2602	0.29	-	.	ID=scaffold-1310.g61.t1;Parent=scaffold-1310.g61;seqName=scaffold-1310.g61;
JACGEL010001306	Blast2GO	stop_codon	928	930	.	-	0	Parent=scaffold-1310.g61.t1;seqName=scaffold-1310.g61;
JACGEL010001306	Blast2GO	intron	1175	1252	1	-	.	Parent=scaffold-1310.g61.t1;seqName=scaffold-1310.g61;
JACGEL010001306	Blast2GO	intron	2060	2110	0.34	-	.	Parent=scaffold-1310.g61.t1;seqName=scaffold-1310.g61;
JACGEL010001306	Blast2GO	intron	2388	2445	0.99	-	.	Parent=scaffold-1310.g61.t1;seqName=scaffold-1310.g61;
JACGEL010001306	Blast2GO	intron	2488	2547	0.91	-	.	Parent=scaffold-1310.g61.t1;seqName=scaffold-1310.g61;
JACGEL010001306	Blast2GO	CDS	928	1174	0.97	-	1	ID=scaffold-1310.g61.t1.cds;Parent=scaffold-1310.g61.t1;seqName=scaffold-1310.g61;
JACGEL010001306	Blast2GO	CDS	1253	2059	0.59	-	1	ID=scaffold-1310.g61.t1.cds;Parent=scaffold-1310.g61.t1;seqName=scaffold-1310.g61;
JACGEL010001306	Blast2GO	CDS	2111	2387	0.34	-	2	ID=scaffold-1310.g61.t1.cds;Parent=scaffold-1310.g61.t1;seqName=scaffold-1310.g61;
JACGEL010001306	Blast2GO	CDS	2446	2487	0.91	-	2	ID=scaffold-1310.g61.t1.cds;Parent=scaffold-1310.g61.t1;seqName=scaffold-1310.g61;
JACGEL010001306	Blast2GO	CDS	2548	2602	0.91	-	0	ID=scaffold-1310.g61.t1.cds;Parent=scaffold-1310.g61.t1;seqName=scaffold-1310.g61;
JACGEL010001306	Blast2GO	start_codon	2600	2602	.	-	0	Parent=scaffold-1310.g61.t1;seqName=scaffold-1310.g61;
JACGEL010001307	Blast2GO	gene	1	4081	0.28	-	.	ID=scaffold-1312.g62;Description=A0A1B6FG82_9HEMIHelicase C-terminal domain-containing protein (Fragment) OS=Cuerna arida OX=1464854 GN=g.8069 PE=4 SV=1;Gene=g.39458;Gene=g.39457;Gene=CCM_01608;Gene=g.3210;Gene=BB558_007371;Gene=105841236;Gene=CCM_01200;Gene=L249_3314;Gene=BB559_003514;Gene=g.30723;Gene=L249_1664;Gene=101738749;Gene=g.51648;Gene=H312_03408;Gene=RAD54
JACGEL010001307	Blast2GO	mRNA	1	4081	0.28	-	.	ID=scaffold-1312.g62.t1;Parent=scaffold-1312.g62;seqName=scaffold-1312.g62;
JACGEL010001307	Blast2GO	intron	1	1619	0.45	-	.	Parent=scaffold-1312.g62.t1;seqName=scaffold-1312.g62;
JACGEL010001307	Blast2GO	intron	2091	3293	0.54	-	.	Parent=scaffold-1312.g62.t1;seqName=scaffold-1312.g62;
JACGEL010001307	Blast2GO	intron	4006	4057	0.99	-	.	Parent=scaffold-1312.g62.t1;seqName=scaffold-1312.g62;
JACGEL010001307	Blast2GO	CDS	1620	2090	0.31	-	2	ID=scaffold-1312.g62.t1.cds;Parent=scaffold-1312.g62.t1;seqName=scaffold-1312.g62;
JACGEL010001307	Blast2GO	CDS	3294	4005	0.82	-	0	ID=scaffold-1312.g62.t1.cds;Parent=scaffold-1312.g62.t1;seqName=scaffold-1312.g62;
JACGEL010001307	Blast2GO	CDS	4058	4081	0.99	-	0	ID=scaffold-1312.g62.t1.cds;Parent=scaffold-1312.g62.t1;seqName=scaffold-1312.g62;
JACGEL010001307	Blast2GO	start_codon	4079	4081	.	-	0	Parent=scaffold-1312.g62.t1;seqName=scaffold-1312.g62;
JACGEL010001308	Blast2GO	gene	1538	4085	0.54	-	.	ID=scaffold-1311.g63;Description=A0A1B6K205_9HEMIFCP1 homology domain-containing protein OS=Homalodisca liturata OX=320908 GN=g.8696 PE=4 SV=1;Gene=g.8696;Gene=g.40076;Gene=g.472;Gene=g.25880;Gene=g.25881;Gene=g.40073;Ontology_term=phosphatase activity,dephosphorylation,phosphatase activity,dephosphorylation;Ontology_id=GO:0016791,GO:0016311,GO:0016791,GO:0016311
JACGEL010001308	Blast2GO	mRNA	1538	4085	0.54	-	.	ID=scaffold-1311.g63.t1;Parent=scaffold-1311.g63;seqName=scaffold-1311.g63;
JACGEL010001308	Blast2GO	stop_codon	1538	1540	.	-	0	Parent=scaffold-1311.g63.t1;seqName=scaffold-1311.g63;
JACGEL010001308	Blast2GO	intron	1604	2966	0.78	-	.	Parent=scaffold-1311.g63.t1;seqName=scaffold-1311.g63;
JACGEL010001308	Blast2GO	intron	3209	3284	0.9	-	.	Parent=scaffold-1311.g63.t1;seqName=scaffold-1311.g63;
JACGEL010001308	Blast2GO	intron	3572	3629	0.9	-	.	Parent=scaffold-1311.g63.t1;seqName=scaffold-1311.g63;
JACGEL010001308	Blast2GO	intron	3860	3920	0.93	-	.	Parent=scaffold-1311.g63.t1;seqName=scaffold-1311.g63;
JACGEL010001308	Blast2GO	CDS	1538	1603	0.83	-	0	ID=scaffold-1311.g63.t1.cds;Parent=scaffold-1311.g63.t1;seqName=scaffold-1311.g63;
JACGEL010001308	Blast2GO	CDS	2967	3208	0.9	-	2	ID=scaffold-1311.g63.t1.cds;Parent=scaffold-1311.g63.t1;seqName=scaffold-1311.g63;
JACGEL010001308	Blast2GO	CDS	3285	3571	0.91	-	1	ID=scaffold-1311.g63.t1.cds;Parent=scaffold-1311.g63.t1;seqName=scaffold-1311.g63;
JACGEL010001308	Blast2GO	CDS	3630	3859	0.93	-	0	ID=scaffold-1311.g63.t1.cds;Parent=scaffold-1311.g63.t1;seqName=scaffold-1311.g63;
JACGEL010001308	Blast2GO	CDS	3921	4085	0.79	-	0	ID=scaffold-1311.g63.t1.cds;Parent=scaffold-1311.g63.t1;seqName=scaffold-1311.g63;
JACGEL010001308	Blast2GO	start_codon	4083	4085	.	-	0	Parent=scaffold-1311.g63.t1;seqName=scaffold-1311.g63;
JACGEL010001310	Blast2GO	gene	1	3711	0.18	+	.	ID=scaffold-1315.g64;Description=---NA---
JACGEL010001310	Blast2GO	mRNA	1	3711	0.18	+	.	ID=scaffold-1315.g64.t1;Parent=scaffold-1315.g64;seqName=scaffold-1315.g64;
JACGEL010001310	Blast2GO	intron	1	3355	0.21	+	.	Parent=scaffold-1315.g64.t1;seqName=scaffold-1315.g64;
JACGEL010001310	Blast2GO	intron	3430	3522	0.63	+	.	Parent=scaffold-1315.g64.t1;seqName=scaffold-1315.g64;
JACGEL010001310	Blast2GO	CDS	3356	3429	0.26	+	2	ID=scaffold-1315.g64.t1.cds;Parent=scaffold-1315.g64.t1;seqName=scaffold-1315.g64;
JACGEL010001310	Blast2GO	CDS	3523	3711	0.87	+	0	ID=scaffold-1315.g64.t1.cds;Parent=scaffold-1315.g64.t1;seqName=scaffold-1315.g64;
JACGEL010001310	Blast2GO	stop_codon	3709	3711	.	+	0	Parent=scaffold-1315.g64.t1;seqName=scaffold-1315.g64;
JACGEL010001311	Blast2GO	gene	1	2974	0.03	-	.	ID=scaffold-1316.g65;Description=H9IUP9_BOMMOGamma-tubulin complex component OS=Bombyx mori OX=7091 PE=3 SV=1;Gene=g.20306;Gene=g.13206;Gene=H9IUP9;Gene=g.13205;Gene=PSEUBRA_SCAF1g00555;Gene=g.13204;Gene=g.2137;Gene=g.2135;Gene=L249_4083;Gene=CCM_04343;Gene=g.20979;Gene=PSEUBRA_SCAF2g02576;Gene=g.29798;Gene=g.48305;Gene=g.9482;Gene=g.29797;Gene=g.48304;Gene=BB558_001104;Gene=g.9480;Gene=BB560_002…
JACGEL010001311	Blast2GO	mRNA	1	2974	0.03	-	.	ID=scaffold-1316.g65.t1;Parent=scaffold-1316.g65;seqName=scaffold-1316.g65;
JACGEL010001311	Blast2GO	intron	1	868	0.43	-	.	Parent=scaffold-1316.g65.t1;seqName=scaffold-1316.g65;
JACGEL010001311	Blast2GO	intron	1045	2113	0.54	-	.	Parent=scaffold-1316.g65.t1;seqName=scaffold-1316.g65;
JACGEL010001311	Blast2GO	intron	2260	2473	0.71	-	.	Parent=scaffold-1316.g65.t1;seqName=scaffold-1316.g65;
JACGEL010001311	Blast2GO	intron	2876	2928	1	-	.	Parent=scaffold-1316.g65.t1;seqName=scaffold-1316.g65;
JACGEL010001311	Blast2GO	CDS	869	1044	0.71	-	0	ID=scaffold-1316.g65.t1.cds;Parent=scaffold-1316.g65.t1;seqName=scaffold-1316.g65;
JACGEL010001311	Blast2GO	CDS	2114	2259	0.63	-	2	ID=scaffold-1316.g65.t1.cds;Parent=scaffold-1316.g65.t1;seqName=scaffold-1316.g65;
JACGEL010001311	Blast2GO	CDS	2474	2875	0.91	-	2	ID=scaffold-1316.g65.t1.cds;Parent=scaffold-1316.g65.t1;seqName=scaffold-1316.g65;
JACGEL010001311	Blast2GO	CDS	2929	2974	0.15	-	0	ID=scaffold-1316.g65.t1.cds;Parent=scaffold-1316.g65.t1;seqName=scaffold-1316.g65;
JACGEL010001311	Blast2GO	start_codon	2972	2974	.	-	0	Parent=scaffold-1316.g65.t1;seqName=scaffold-1316.g65;
JACGEL010001312	Blast2GO	gene	1	2382	0.14	+	.	ID=scaffold-1317.g66;Description=J3JT81_DENPDFA_desaturase domain-containing protein OS=Dendroctonus ponderosae OX=77166 PE=2 SV=1;Gene=g.45509;Gene=Desat1;Gene=A0A0K8TNU9;Gene=U5EN19;Gene=FBDs;Gene=O44428;Gene=101887512;Gene=g.27732;Gene=Q9BH41;Gene=J3JT81;Gene=Q8ITE8;Gene=A0A291P0I4;Gene=J3JUK9;Gene=GPTE;Gene=A6P6Z1;Gene=TcasGA2_TC014821;Gene=g.8082;Gene=g.8084;Gene=A0A0K8TSL7;Ontology_term=end…
JACGEL010001312	Blast2GO	mRNA	1	2382	0.14	+	.	ID=scaffold-1317.g66.t1;Parent=scaffold-1317.g66;seqName=scaffold-1317.g66;
JACGEL010001312	Blast2GO	intron	1	932	0.77	+	.	Parent=scaffold-1317.g66.t1;seqName=scaffold-1317.g66;
JACGEL010001312	Blast2GO	intron	1121	1170	0.82	+	.	Parent=scaffold-1317.g66.t1;seqName=scaffold-1317.g66;
JACGEL010001312	Blast2GO	intron	1354	1407	0.84	+	.	Parent=scaffold-1317.g66.t1;seqName=scaffold-1317.g66;
JACGEL010001312	Blast2GO	intron	1618	2234	0.31	+	.	Parent=scaffold-1317.g66.t1;seqName=scaffold-1317.g66;
JACGEL010001312	Blast2GO	CDS	933	1120	0.84	+	0	ID=scaffold-1317.g66.t1.cds;Parent=scaffold-1317.g66.t1;seqName=scaffold-1317.g66;
JACGEL010001312	Blast2GO	CDS	1171	1353	0.7	+	1	ID=scaffold-1317.g66.t1.cds;Parent=scaffold-1317.g66.t1;seqName=scaffold-1317.g66;
JACGEL010001312	Blast2GO	CDS	1408	1617	0.85	+	1	ID=scaffold-1317.g66.t1.cds;Parent=scaffold-1317.g66.t1;seqName=scaffold-1317.g66;
JACGEL010001312	Blast2GO	CDS	2235	2382	0.24	+	1	ID=scaffold-1317.g66.t1.cds;Parent=scaffold-1317.g66.t1;seqName=scaffold-1317.g66;
JACGEL010001312	Blast2GO	stop_codon	2380	2382	.	+	0	Parent=scaffold-1317.g66.t1;seqName=scaffold-1317.g66;
JACGEL010001313	Blast2GO	gene	3882	4169	0.67	-	.	ID=scaffold-1318.g67;Description=A0A1B6LAM1_9HEMIUncharacterized protein OS=Graphocephala atropunctata OX=36148 GN=g.18524 PE=4 SV=1;Gene=g.18524;Gene=g.15224
JACGEL010001313	Blast2GO	mRNA	3882	4169	0.67	-	.	ID=scaffold-1318.g67.t1;Parent=scaffold-1318.g67;seqName=scaffold-1318.g67;
JACGEL010001313	Blast2GO	stop_codon	3882	3884	.	-	0	Parent=scaffold-1318.g67.t1;seqName=scaffold-1318.g67;
JACGEL010001313	Blast2GO	CDS	3882	4169	0.67	-	0	ID=scaffold-1318.g67.t1.cds;Parent=scaffold-1318.g67.t1;seqName=scaffold-1318.g67;
JACGEL010001313	Blast2GO	start_codon	4167	4169	.	-	0	Parent=scaffold-1318.g67.t1;seqName=scaffold-1318.g67;
JACGEL010001314	Blast2GO	gene	1	2449	0.44	+	.	ID=scaffold-1313.g68;Description=A0A1B6IM63_9HEMIUncharacterized protein (Fragment) OS=Homalodisca liturata OX=320908 GN=g.17554 PE=4 SV=1;Ontology_term=sensory perception of pain,sensory perception of pain;Ontology_id=GO:0019233,GO:0019233
JACGEL010001314	Blast2GO	mRNA	1	2449	0.44	+	.	ID=scaffold-1313.g68.t1;Parent=scaffold-1313.g68;seqName=scaffold-1313.g68;
JACGEL010001314	Blast2GO	intron	1	2192	0.45	+	.	Parent=scaffold-1313.g68.t1;seqName=scaffold-1313.g68;
JACGEL010001314	Blast2GO	CDS	2193	2449	0.44	+	2	ID=scaffold-1313.g68.t1.cds;Parent=scaffold-1313.g68.t1;seqName=scaffold-1313.g68;
JACGEL010001314	Blast2GO	stop_codon	2447	2449	.	+	0	Parent=scaffold-1313.g68.t1;seqName=scaffold-1313.g68;
JACGEL010001315	Blast2GO	gene	961	2159	0.97	+	.	ID=scaffold-1320.g69;Description=U5EY41_9DIPTPutative ras OS=Corethrella appendiculata OX=1370023 PE=2 SV=1;Gene=A0A0K8TNP4;Gene=BB561_005625;Gene=g.36579;Gene=U5EY41;Gene=g.6673;Gene=g.45724;Gene=g.49804;Gene=A0A481SW77;Gene=g.26114;Gene=g.28428;Gene=PSEUBRA_SCAF3g03898;Gene=A0A0K8TML9;Gene=Bras1;Gene=g.27185;Gene=Ras85D;Gene=g.10999;Gene=E1AXG7;Gene=g.44363;Gene=g.24374;Gene=g.3191;Ontology_ter…
JACGEL010001315	Blast2GO	mRNA	961	2159	0.97	+	.	ID=scaffold-1320.g69.t1;Parent=scaffold-1320.g69;seqName=scaffold-1320.g69;
JACGEL010001315	Blast2GO	start_codon	961	963	.	+	0	Parent=scaffold-1320.g69.t1;seqName=scaffold-1320.g69;
JACGEL010001315	Blast2GO	intron	1139	1697	1	+	.	Parent=scaffold-1320.g69.t1;seqName=scaffold-1320.g69;
JACGEL010001315	Blast2GO	intron	1916	1973	1	+	.	Parent=scaffold-1320.g69.t1;seqName=scaffold-1320.g69;
JACGEL010001315	Blast2GO	CDS	961	1138	1	+	0	ID=scaffold-1320.g69.t1.cds;Parent=scaffold-1320.g69.t1;seqName=scaffold-1320.g69;
JACGEL010001315	Blast2GO	CDS	1698	1915	1	+	2	ID=scaffold-1320.g69.t1.cds;Parent=scaffold-1320.g69.t1;seqName=scaffold-1320.g69;
JACGEL010001315	Blast2GO	CDS	1974	2159	0.97	+	0	ID=scaffold-1320.g69.t1.cds;Parent=scaffold-1320.g69.t1;seqName=scaffold-1320.g69;
JACGEL010001315	Blast2GO	stop_codon	2157	2159	.	+	0	Parent=scaffold-1320.g69.t1;seqName=scaffold-1320.g69;
JACGEL010001316	Blast2GO	gene	2992	3466	0.7	-	.	ID=scaffold-1321.g70;Description=---NA---
JACGEL010001316	Blast2GO	mRNA	2992	3466	0.7	-	.	ID=scaffold-1321.g70.t1;Parent=scaffold-1321.g70;seqName=scaffold-1321.g70;
JACGEL010001316	Blast2GO	stop_codon	2992	2994	.	-	0	Parent=scaffold-1321.g70.t1;seqName=scaffold-1321.g70;
JACGEL010001316	Blast2GO	intron	3285	3381	0.92	-	.	Parent=scaffold-1321.g70.t1;seqName=scaffold-1321.g70;
JACGEL010001316	Blast2GO	CDS	2992	3284	0.92	-	2	ID=scaffold-1321.g70.t1.cds;Parent=scaffold-1321.g70.t1;seqName=scaffold-1321.g70;
JACGEL010001316	Blast2GO	CDS	3382	3466	0.77	-	0	ID=scaffold-1321.g70.t1.cds;Parent=scaffold-1321.g70.t1;seqName=scaffold-1321.g70;
JACGEL010001316	Blast2GO	start_codon	3464	3466	.	-	0	Parent=scaffold-1321.g70.t1;seqName=scaffold-1321.g70;
JACGEL010001318	Blast2GO	gene	2573	3114	0.45	+	.	ID=scaffold-1323.g71;Description=H9JIZ4_BOMMOAAA domain-containing protein OS=Bombyx mori OX=7091 PE=4 SV=1;Gene=BB560_001312;Gene=L249_6280;Gene=PSEUBRA_SCAF14g01632;Gene=BB558_004080;Gene=CCM_07770;Gene=CCM_07044;Gene=U5EV45;Gene=g.16986;Gene=BB561_003413;Gene=H9JIZ4;Gene=g.5209;Gene=PSEUBRA_SCAF1g00297;Gene=g.22662;Gene=U5ESE9;Gene=L249_5794;Gene=g.10875;Gene=BB561_003992;Gene=PSEUBRA_SCAF3g04…
JACGEL010001318	Blast2GO	mRNA	2573	3114	0.45	+	.	ID=scaffold-1323.g71.t1;Parent=scaffold-1323.g71;seqName=scaffold-1323.g71;
JACGEL010001318	Blast2GO	start_codon	2573	2575	.	+	0	Parent=scaffold-1323.g71.t1;seqName=scaffold-1323.g71;
JACGEL010001318	Blast2GO	intron	2674	2730	0.83	+	.	Parent=scaffold-1323.g71.t1;seqName=scaffold-1323.g71;
JACGEL010001318	Blast2GO	intron	2843	2901	0.82	+	.	Parent=scaffold-1323.g71.t1;seqName=scaffold-1323.g71;
JACGEL010001318	Blast2GO	CDS	2573	2673	0.62	+	0	ID=scaffold-1323.g71.t1.cds;Parent=scaffold-1323.g71.t1;seqName=scaffold-1323.g71;
JACGEL010001318	Blast2GO	CDS	2731	2842	0.79	+	1	ID=scaffold-1323.g71.t1.cds;Parent=scaffold-1323.g71.t1;seqName=scaffold-1323.g71;
JACGEL010001318	Blast2GO	CDS	2902	3114	0.65	+	0	ID=scaffold-1323.g71.t1.cds;Parent=scaffold-1323.g71.t1;seqName=scaffold-1323.g71;
JACGEL010001318	Blast2GO	stop_codon	3112	3114	.	+	0	Parent=scaffold-1323.g71.t1;seqName=scaffold-1323.g71;
JACGEL010001319	Blast2GO	gene	2471	4006	0.41	-	.	ID=scaffold-1319.g72;Description=A0A1B6L614_9HEMIDUF4371 domain-containing protein OS=Graphocephala atropunctata OX=36148 GN=g.25223 PE=4 SV=1;Gene=g.21949;Gene=g.9922;Gene=g.7235;Gene=g.22557;Gene=g.12889;Gene=g.13176;Gene=g.510;Gene=g.36551
JACGEL010001319	Blast2GO	mRNA	2471	4006	0.41	-	.	ID=scaffold-1319.g72.t1;Parent=scaffold-1319.g72;seqName=scaffold-1319.g72;
JACGEL010001319	Blast2GO	stop_codon	2471	2473	.	-	0	Parent=scaffold-1319.g72.t1;seqName=scaffold-1319.g72;
JACGEL010001319	Blast2GO	CDS	2471	4006	0.41	-	0	ID=scaffold-1319.g72.t1.cds;Parent=scaffold-1319.g72.t1;seqName=scaffold-1319.g72;
JACGEL010001319	Blast2GO	start_codon	4004	4006	.	-	0	Parent=scaffold-1319.g72.t1;seqName=scaffold-1319.g72;
JACGEL010001320	Blast2GO	gene	1164	3579	0.41	+	.	ID=scaffold-1322.g73;Description=D9HP33_CHRTRAminopeptidase OS=Chrysomela tremula OX=63687 PE=2 SV=1;Gene=g.32491;Gene=g.5224;Gene=A0A2L1IQ82;Gene=A0A2L1IQ84;Gene=H9JEW3;Gene=g.26517;Gene=101737565;Gene=g.6769;Gene=A0A2L1IQ87;Gene=U5EWR8;Gene=D9HP34;Gene=g.24983;Gene=D9HP33;Gene=apn8;Gene=g.26516;Gene=g.29255;Gene=g.26293;Gene=g.29253;Gene=g.24296;Ontology_term=peptidase activity,peptidase activi…
JACGEL010001320	Blast2GO	mRNA	1164	3579	0.41	+	.	ID=scaffold-1322.g73.t1;Parent=scaffold-1322.g73;seqName=scaffold-1322.g73;
JACGEL010001320	Blast2GO	start_codon	1164	1166	.	+	0	Parent=scaffold-1322.g73.t1;seqName=scaffold-1322.g73;
JACGEL010001320	Blast2GO	intron	1213	3376	0.41	+	.	Parent=scaffold-1322.g73.t1;seqName=scaffold-1322.g73;
JACGEL010001320	Blast2GO	CDS	1164	1212	0.42	+	0	ID=scaffold-1322.g73.t1.cds;Parent=scaffold-1322.g73.t1;seqName=scaffold-1322.g73;
JACGEL010001320	Blast2GO	CDS	3377	3579	0.5	+	2	ID=scaffold-1322.g73.t1.cds;Parent=scaffold-1322.g73.t1;seqName=scaffold-1322.g73;
JACGEL010001320	Blast2GO	stop_codon	3577	3579	.	+	0	Parent=scaffold-1322.g73.t1;seqName=scaffold-1322.g73;
JACGEL010001322	Blast2GO	gene	1	2881	0.77	-	.	ID=scaffold-1325.g74;Description=---NA---
JACGEL010001322	Blast2GO	mRNA	1	2881	0.77	-	.	ID=scaffold-1325.g74.t1;Parent=scaffold-1325.g74;seqName=scaffold-1325.g74;
JACGEL010001322	Blast2GO	intron	1	2288	0.96	-	.	Parent=scaffold-1325.g74.t1;seqName=scaffold-1325.g74;
JACGEL010001322	Blast2GO	intron	2449	2516	0.99	-	.	Parent=scaffold-1325.g74.t1;seqName=scaffold-1325.g74;
JACGEL010001322	Blast2GO	intron	2638	2703	1	-	.	Parent=scaffold-1325.g74.t1;seqName=scaffold-1325.g74;
JACGEL010001322	Blast2GO	CDS	2289	2448	0.99	-	1	ID=scaffold-1325.g74.t1.cds;Parent=scaffold-1325.g74.t1;seqName=scaffold-1325.g74;
JACGEL010001322	Blast2GO	CDS	2517	2637	1	-	2	ID=scaffold-1325.g74.t1.cds;Parent=scaffold-1325.g74.t1;seqName=scaffold-1325.g74;
JACGEL010001322	Blast2GO	CDS	2704	2881	0.81	-	0	ID=scaffold-1325.g74.t1.cds;Parent=scaffold-1325.g74.t1;seqName=scaffold-1325.g74;
JACGEL010001322	Blast2GO	start_codon	2879	2881	.	-	0	Parent=scaffold-1325.g74.t1;seqName=scaffold-1325.g74;
JACGEL010001324	Blast2GO	gene	2	1185	0.78	+	.	ID=scaffold-1327.g75;Description=U5EQ55_9DIPTPutative wrky transcription factor (Fragment) OS=Corethrella appendiculata OX=1370023 PE=2 SV=1
JACGEL010001324	Blast2GO	mRNA	2	1185	0.78	+	.	ID=scaffold-1327.g75.t1;Parent=scaffold-1327.g75;seqName=scaffold-1327.g75;
JACGEL010001324	Blast2GO	intron	133	189	1	+	.	Parent=scaffold-1327.g75.t1;seqName=scaffold-1327.g75;
JACGEL010001324	Blast2GO	intron	309	360	1	+	.	Parent=scaffold-1327.g75.t1;seqName=scaffold-1327.g75;
JACGEL010001324	Blast2GO	intron	463	978	1	+	.	Parent=scaffold-1327.g75.t1;seqName=scaffold-1327.g75;
JACGEL010001324	Blast2GO	CDS	2	132	0.83	+	1	ID=scaffold-1327.g75.t1.cds;Parent=scaffold-1327.g75.t1;seqName=scaffold-1327.g75;
JACGEL010001324	Blast2GO	CDS	190	308	1	+	2	ID=scaffold-1327.g75.t1.cds;Parent=scaffold-1327.g75.t1;seqName=scaffold-1327.g75;
JACGEL010001324	Blast2GO	CDS	361	462	1	+	0	ID=scaffold-1327.g75.t1.cds;Parent=scaffold-1327.g75.t1;seqName=scaffold-1327.g75;
JACGEL010001324	Blast2GO	CDS	979	1185	0.95	+	0	ID=scaffold-1327.g75.t1.cds;Parent=scaffold-1327.g75.t1;seqName=scaffold-1327.g75;
JACGEL010001324	Blast2GO	stop_codon	1183	1185	.	+	0	Parent=scaffold-1327.g75.t1;seqName=scaffold-1327.g75;
JACGEL010001324	Blast2GO	gene	4015	4185	0.54	-	.	ID=scaffold-1327.g76;Description=J3JV04_DENPDUBIQUITIN_CONJUGAT_2 domain-containing protein OS=Dendroctonus ponderosae OX=77166 PE=2 SV=1;Ontology_term=nucleus,proteasome-mediated ubiquitin-dependent protein catabolic process,ubiquitin protein ligase activity,ubiquitin protein ligase binding,cytoplasm,protein polyubiquitination,protein monoubiquitination,nucleus,proteasome-mediated ubiquitin-depe…
JACGEL010001324	Blast2GO	mRNA	4015	4185	0.54	-	.	ID=scaffold-1327.g76.t1;Parent=scaffold-1327.g76;seqName=scaffold-1327.g76;
JACGEL010001324	Blast2GO	stop_codon	4015	4017	.	-	0	Parent=scaffold-1327.g76.t1;seqName=scaffold-1327.g76;
JACGEL010001324	Blast2GO	intron	4111	4170	1	-	.	Parent=scaffold-1327.g76.t1;seqName=scaffold-1327.g76;
JACGEL010001324	Blast2GO	CDS	4015	4110	0.54	-	0	ID=scaffold-1327.g76.t1.cds;Parent=scaffold-1327.g76.t1;seqName=scaffold-1327.g76;
JACGEL010001324	Blast2GO	CDS	4171	4185	1	-	0	ID=scaffold-1327.g76.t1.cds;Parent=scaffold-1327.g76.t1;seqName=scaffold-1327.g76;
JACGEL010001324	Blast2GO	start_codon	4183	4185	.	-	0	Parent=scaffold-1327.g76.t1;seqName=scaffold-1327.g76;
JACGEL010001325	Blast2GO	gene	1559	4538	0.26	+	.	ID=scaffold-1328.g77;Description=A0A1B6CAA1_9HEMIPHD-type domain-containing protein OS=Clastoptera arizonana OX=38151 GN=g.18996 PE=4 SV=1;Gene=g.11166;Gene=BB559_003190;Gene=g.4153;Gene=U5ES19;Gene=H9JE93;Gene=g.18996;Gene=g.790;Gene=g.18999;Gene=g.1028;Gene=g.25860;Gene=g.25865;Gene=BB559_007004;Gene=BB558_002681;Gene=BB561_002460;Ontology_term=nucleus,DNA binding,DNA-binding transcription fact…
JACGEL010001325	Blast2GO	mRNA	1559	4538	0.26	+	.	ID=scaffold-1328.g77.t1;Parent=scaffold-1328.g77;seqName=scaffold-1328.g77;
JACGEL010001325	Blast2GO	start_codon	1559	1561	.	+	0	Parent=scaffold-1328.g77.t1;seqName=scaffold-1328.g77;
JACGEL010001325	Blast2GO	intron	1714	1765	0.99	+	.	Parent=scaffold-1328.g77.t1;seqName=scaffold-1328.g77;
JACGEL010001325	Blast2GO	intron	1975	2365	0.52	+	.	Parent=scaffold-1328.g77.t1;seqName=scaffold-1328.g77;
JACGEL010001325	Blast2GO	intron	2692	2746	1	+	.	Parent=scaffold-1328.g77.t1;seqName=scaffold-1328.g77;
JACGEL010001325	Blast2GO	intron	2962	3022	0.95	+	.	Parent=scaffold-1328.g77.t1;seqName=scaffold-1328.g77;
JACGEL010001325	Blast2GO	intron	3189	3674	1	+	.	Parent=scaffold-1328.g77.t1;seqName=scaffold-1328.g77;
JACGEL010001325	Blast2GO	intron	4023	4074	1	+	.	Parent=scaffold-1328.g77.t1;seqName=scaffold-1328.g77;
JACGEL010001325	Blast2GO	intron	4313	4368	0.93	+	.	Parent=scaffold-1328.g77.t1;seqName=scaffold-1328.g77;
JACGEL010001325	Blast2GO	CDS	1559	1713	0.97	+	0	ID=scaffold-1328.g77.t1.cds;Parent=scaffold-1328.g77.t1;seqName=scaffold-1328.g77;
JACGEL010001325	Blast2GO	CDS	1766	1974	0.53	+	1	ID=scaffold-1328.g77.t1.cds;Parent=scaffold-1328.g77.t1;seqName=scaffold-1328.g77;
JACGEL010001325	Blast2GO	CDS	2366	2691	0.37	+	2	ID=scaffold-1328.g77.t1.cds;Parent=scaffold-1328.g77.t1;seqName=scaffold-1328.g77;
JACGEL010001325	Blast2GO	CDS	2747	2961	0.94	+	0	ID=scaffold-1328.g77.t1.cds;Parent=scaffold-1328.g77.t1;seqName=scaffold-1328.g77;
JACGEL010001325	Blast2GO	CDS	3023	3188	0.95	+	1	ID=scaffold-1328.g77.t1.cds;Parent=scaffold-1328.g77.t1;seqName=scaffold-1328.g77;
JACGEL010001325	Blast2GO	CDS	3675	4022	1	+	0	ID=scaffold-1328.g77.t1.cds;Parent=scaffold-1328.g77.t1;seqName=scaffold-1328.g77;
JACGEL010001325	Blast2GO	CDS	4075	4312	0.93	+	0	ID=scaffold-1328.g77.t1.cds;Parent=scaffold-1328.g77.t1;seqName=scaffold-1328.g77;
JACGEL010001325	Blast2GO	CDS	4369	4538	0.92	+	2	ID=scaffold-1328.g77.t1.cds;Parent=scaffold-1328.g77.t1;seqName=scaffold-1328.g77;
JACGEL010001326	Blast2GO	gene	1	2539	0.62	-	.	ID=scaffold-1329.g78;Description=U5EH85_9DIPTPutative small nuclear rna activating complex snapc subunit snap43 OS=Corethrella appendiculata OX=1370023 PE=2 SV=1;Gene=BB561_005632;Ontology_term=protein-DNA complex assembly,RNA polymerase II cis-regulatory region sequence-specific DNA binding,regulation of transcription, DNA-templated,bent DNA binding,snRNA transcription by RNA polymerase II,RNA p…
JACGEL010001326	Blast2GO	mRNA	1	2539	0.62	-	.	ID=scaffold-1329.g78.t1;Parent=scaffold-1329.g78;seqName=scaffold-1329.g78;
JACGEL010001326	Blast2GO	intron	1	1452	0.62	-	.	Parent=scaffold-1329.g78.t1;seqName=scaffold-1329.g78;
JACGEL010001326	Blast2GO	intron	1645	1702	0.99	-	.	Parent=scaffold-1329.g78.t1;seqName=scaffold-1329.g78;
JACGEL010001326	Blast2GO	intron	1877	1928	1	-	.	Parent=scaffold-1329.g78.t1;seqName=scaffold-1329.g78;
JACGEL010001326	Blast2GO	intron	2087	2141	0.99	-	.	Parent=scaffold-1329.g78.t1;seqName=scaffold-1329.g78;
JACGEL010001326	Blast2GO	intron	2289	2339	0.99	-	.	Parent=scaffold-1329.g78.t1;seqName=scaffold-1329.g78;
JACGEL010001326	Blast2GO	CDS	1453	1644	0.62	-	2	ID=scaffold-1329.g78.t1.cds;Parent=scaffold-1329.g78.t1;seqName=scaffold-1329.g78;
JACGEL010001326	Blast2GO	CDS	1703	1876	1	-	2	ID=scaffold-1329.g78.t1.cds;Parent=scaffold-1329.g78.t1;seqName=scaffold-1329.g78;
JACGEL010001326	Blast2GO	CDS	1929	2086	1	-	1	ID=scaffold-1329.g78.t1.cds;Parent=scaffold-1329.g78.t1;seqName=scaffold-1329.g78;
JACGEL010001326	Blast2GO	CDS	2142	2288	0.99	-	1	ID=scaffold-1329.g78.t1.cds;Parent=scaffold-1329.g78.t1;seqName=scaffold-1329.g78;
JACGEL010001326	Blast2GO	CDS	2340	2539	1	-	0	ID=scaffold-1329.g78.t1.cds;Parent=scaffold-1329.g78.t1;seqName=scaffold-1329.g78;
JACGEL010001326	Blast2GO	start_codon	2537	2539	.	-	0	Parent=scaffold-1329.g78.t1;seqName=scaffold-1329.g78;
JACGEL010001327	Blast2GO	gene	1	1448	0.31	-	.	ID=scaffold-1330.g79;Description=A0A1B6H7S1_9HEMITransferrin-like domain-containing protein (Fragment) OS=Homalodisca liturata OX=320908 GN=g.52792 PE=4 SV=1;Gene=D5M9Y5;Gene=A0A0K8TL49;Gene=O96418;Gene=B6DRB0;Gene=A0A0B5H6A8;Gene=trf;Gene=Q6Q2Z2;Gene=g.23800;Gene=H9JPG9;Gene=g.13010;Gene=g.21564;Gene=Q8MU80;Gene=U5EEQ2;Gene=g.32612;Gene=H9IU96;Gene=Q6USR2;Gene=g.41882;Ontology_term=extracellular…
JACGEL010001327	Blast2GO	mRNA	1	1448	0.31	-	.	ID=scaffold-1330.g79.t1;Parent=scaffold-1330.g79;seqName=scaffold-1330.g79;
JACGEL010001327	Blast2GO	intron	1	802	0.72	-	.	Parent=scaffold-1330.g79.t1;seqName=scaffold-1330.g79;
JACGEL010001327	Blast2GO	intron	971	1027	0.98	-	.	Parent=scaffold-1330.g79.t1;seqName=scaffold-1330.g79;
JACGEL010001327	Blast2GO	intron	1116	1364	0.98	-	.	Parent=scaffold-1330.g79.t1;seqName=scaffold-1330.g79;
JACGEL010001327	Blast2GO	CDS	803	970	0.73	-	2	ID=scaffold-1330.g79.t1.cds;Parent=scaffold-1330.g79.t1;seqName=scaffold-1330.g79;
JACGEL010001327	Blast2GO	CDS	1028	1115	0.99	-	0	ID=scaffold-1330.g79.t1.cds;Parent=scaffold-1330.g79.t1;seqName=scaffold-1330.g79;
JACGEL010001327	Blast2GO	CDS	1365	1448	0.49	-	0	ID=scaffold-1330.g79.t1.cds;Parent=scaffold-1330.g79.t1;seqName=scaffold-1330.g79;
JACGEL010001327	Blast2GO	start_codon	1446	1448	.	-	0	Parent=scaffold-1330.g79.t1;seqName=scaffold-1330.g79;
JACGEL010001335	Blast2GO	gene	1	3120	0.18	-	.	ID=scaffold-1334.g80;Description=A0A1B6KJM7_9HEMIFERM domain-containing protein (Fragment) OS=Graphocephala atropunctata OX=36148 GN=g.50765 PE=4 SV=1;Gene=g.20347;Gene=g.30475;Gene=g.30476;Gene=g.30474;Gene=U5EUG3;Gene=g.23505;Gene=g.577;Gene=g.23509;Gene=g.27678;Gene=H9ISX3;Gene=cora;Gene=A0A0K8TM80;Gene=g.30477;Gene=g.50765;Gene=g.31039;Gene=g.28999;Gene=g.52903;Gene=g.25671;Gene=g.13939;Gene=…
JACGEL010001335	Blast2GO	mRNA	1	3120	0.18	-	.	ID=scaffold-1334.g80.t1;Parent=scaffold-1334.g80;seqName=scaffold-1334.g80;
JACGEL010001335	Blast2GO	intron	1	2203	0.5	-	.	Parent=scaffold-1334.g80.t1;seqName=scaffold-1334.g80;
JACGEL010001335	Blast2GO	CDS	2204	3120	0.18	-	0	ID=scaffold-1334.g80.t1.cds;Parent=scaffold-1334.g80.t1;seqName=scaffold-1334.g80;
JACGEL010001335	Blast2GO	start_codon	3118	3120	.	-	0	Parent=scaffold-1334.g80.t1;seqName=scaffold-1334.g80;
JACGEL010001337	Blast2GO	gene	3834	3971	0.66	-	.	ID=scaffold-1341.g81;Description=U5EVA0_9DIPTPutative amidase OS=Corethrella appendiculata OX=1370023 PE=2 SV=1;Gene=U5ELF6;Gene=g.13431;Gene=g.26947;Gene=g.17728;Gene=g.9924;Ontology_term=integral component of membrane,integral component of membrane,integral component of membrane;Ontology_id=GO:0016021,GO:0016021,GO:0016021;Enzyme_code=EC:3.5.1.99,EC:3.5.1.99;Enzyme_name=Fatty acid amide hydrola…
JACGEL010001337	Blast2GO	mRNA	3834	3971	0.66	-	.	ID=scaffold-1341.g81.t1;Parent=scaffold-1341.g81;seqName=scaffold-1341.g81;
JACGEL010001337	Blast2GO	stop_codon	3834	3836	.	-	0	Parent=scaffold-1341.g81.t1;seqName=scaffold-1341.g81;
JACGEL010001337	Blast2GO	CDS	3834	3971	0.66	-	0	ID=scaffold-1341.g81.t1.cds;Parent=scaffold-1341.g81.t1;seqName=scaffold-1341.g81;
JACGEL010001337	Blast2GO	start_codon	3969	3971	.	-	0	Parent=scaffold-1341.g81.t1;seqName=scaffold-1341.g81;
JACGEL010001338	Blast2GO	gene	836	4529	0.27	+	.	ID=scaffold-1342.g82;Description=H9JNW5_BOMMOUncharacterized protein OS=Bombyx mori OX=7091 GN=101739044 PE=4 SV=1
JACGEL010001338	Blast2GO	mRNA	836	4529	0.27	+	.	ID=scaffold-1342.g82.t1;Parent=scaffold-1342.g82;seqName=scaffold-1342.g82;
JACGEL010001338	Blast2GO	start_codon	836	838	.	+	0	Parent=scaffold-1342.g82.t1;seqName=scaffold-1342.g82;
JACGEL010001338	Blast2GO	intron	1042	1096	1	+	.	Parent=scaffold-1342.g82.t1;seqName=scaffold-1342.g82;
JACGEL010001338	Blast2GO	intron	1281	1357	0.99	+	.	Parent=scaffold-1342.g82.t1;seqName=scaffold-1342.g82;
JACGEL010001338	Blast2GO	intron	1529	4529	0.44	+	.	Parent=scaffold-1342.g82.t1;seqName=scaffold-1342.g82;
JACGEL010001338	Blast2GO	CDS	836	1041	0.62	+	0	ID=scaffold-1342.g82.t1.cds;Parent=scaffold-1342.g82.t1;seqName=scaffold-1342.g82;
JACGEL010001338	Blast2GO	CDS	1097	1280	0.99	+	1	ID=scaffold-1342.g82.t1.cds;Parent=scaffold-1342.g82.t1;seqName=scaffold-1342.g82;
JACGEL010001338	Blast2GO	CDS	1358	1528	0.96	+	0	ID=scaffold-1342.g82.t1.cds;Parent=scaffold-1342.g82.t1;seqName=scaffold-1342.g82;
JACGEL010001340	Blast2GO	gene	717	4373	0.79	-	.	ID=scaffold-1344.g83;Description=W4VRQ8_9DIPTPutative glutamyl-prolyl-trna synthetase OS=Corethrella appendiculata OX=1370023 PE=2 SV=1;Gene=BB561_004867;Gene=G3I71_34135;Gene=PSEUBRA_SCAF1g00634;Gene=H9J6H5;Gene=g.36470;Gene=H312_00167;Gene=CCM_00895;Gene=g.36474;Gene=BB561_005182;Gene=proS;Gene=g.54435;Gene=L249_4420;Gene=BB558_001348;Gene=W4VRQ8;Gene=BB560_006235;Gene=POPTR_014G112400;Gene=g.3…
JACGEL010001340	Blast2GO	mRNA	717	4373	0.79	-	.	ID=scaffold-1344.g83.t1;Parent=scaffold-1344.g83;seqName=scaffold-1344.g83;
JACGEL010001340	Blast2GO	stop_codon	717	719	.	-	0	Parent=scaffold-1344.g83.t1;seqName=scaffold-1344.g83;
JACGEL010001340	Blast2GO	intron	874	929	0.99	-	.	Parent=scaffold-1344.g83.t1;seqName=scaffold-1344.g83;
JACGEL010001340	Blast2GO	intron	1074	1133	1	-	.	Parent=scaffold-1344.g83.t1;seqName=scaffold-1344.g83;
JACGEL010001340	Blast2GO	intron	1295	2423	0.97	-	.	Parent=scaffold-1344.g83.t1;seqName=scaffold-1344.g83;
JACGEL010001340	Blast2GO	intron	2666	2725	1	-	.	Parent=scaffold-1344.g83.t1;seqName=scaffold-1344.g83;
JACGEL010001340	Blast2GO	intron	2993	4087	0.97	-	.	Parent=scaffold-1344.g83.t1;seqName=scaffold-1344.g83;
JACGEL010001340	Blast2GO	intron	4206	4295	1	-	.	Parent=scaffold-1344.g83.t1;seqName=scaffold-1344.g83;
JACGEL010001340	Blast2GO	CDS	717	873	0.85	-	1	ID=scaffold-1344.g83.t1.cds;Parent=scaffold-1344.g83.t1;seqName=scaffold-1344.g83;
JACGEL010001340	Blast2GO	CDS	930	1073	1	-	1	ID=scaffold-1344.g83.t1.cds;Parent=scaffold-1344.g83.t1;seqName=scaffold-1344.g83;
JACGEL010001340	Blast2GO	CDS	1134	1294	1	-	0	ID=scaffold-1344.g83.t1.cds;Parent=scaffold-1344.g83.t1;seqName=scaffold-1344.g83;
JACGEL010001340	Blast2GO	CDS	2424	2665	0.97	-	2	ID=scaffold-1344.g83.t1.cds;Parent=scaffold-1344.g83.t1;seqName=scaffold-1344.g83;
JACGEL010001340	Blast2GO	CDS	2726	2992	0.97	-	2	ID=scaffold-1344.g83.t1.cds;Parent=scaffold-1344.g83.t1;seqName=scaffold-1344.g83;
JACGEL010001340	Blast2GO	CDS	4088	4205	1	-	0	ID=scaffold-1344.g83.t1.cds;Parent=scaffold-1344.g83.t1;seqName=scaffold-1344.g83;
JACGEL010001340	Blast2GO	CDS	4296	4373	1	-	0	ID=scaffold-1344.g83.t1.cds;Parent=scaffold-1344.g83.t1;seqName=scaffold-1344.g83;
JACGEL010001340	Blast2GO	start_codon	4371	4373	.	-	0	Parent=scaffold-1344.g83.t1;seqName=scaffold-1344.g83;
JACGEL010001342	Blast2GO	gene	886	3070	0.12	+	.	ID=scaffold-1347.g84;Description=A0A1B6ID18_9HEMIMIT domain-containing protein (Fragment) OS=Homalodisca liturata OX=320908 GN=g.22254 PE=4 SV=1;Gene=g.19312;Gene=g.15442;Ontology_term=negative regulation of BMP signaling pathway,presynaptic membrane,early endosome,neuromuscular synaptic transmission,terminal bouton,negative regulation of synaptic growth at neuromuscular junction,Rab GTPase bindi…
JACGEL010001342	Blast2GO	mRNA	886	3070	0.12	+	.	ID=scaffold-1347.g84.t1;Parent=scaffold-1347.g84;seqName=scaffold-1347.g84;
JACGEL010001342	Blast2GO	start_codon	886	888	.	+	0	Parent=scaffold-1347.g84.t1;seqName=scaffold-1347.g84;
JACGEL010001342	Blast2GO	intron	1012	1524	1	+	.	Parent=scaffold-1347.g84.t1;seqName=scaffold-1347.g84;
JACGEL010001342	Blast2GO	intron	1772	1828	0.99	+	.	Parent=scaffold-1347.g84.t1;seqName=scaffold-1347.g84;
JACGEL010001342	Blast2GO	intron	2033	2084	0.49	+	.	Parent=scaffold-1347.g84.t1;seqName=scaffold-1347.g84;
JACGEL010001342	Blast2GO	intron	2220	2281	0.68	+	.	Parent=scaffold-1347.g84.t1;seqName=scaffold-1347.g84;
JACGEL010001342	Blast2GO	intron	2459	2858	0.3	+	.	Parent=scaffold-1347.g84.t1;seqName=scaffold-1347.g84;
JACGEL010001342	Blast2GO	CDS	886	1011	1	+	0	ID=scaffold-1347.g84.t1.cds;Parent=scaffold-1347.g84.t1;seqName=scaffold-1347.g84;
JACGEL010001342	Blast2GO	CDS	1525	1771	0.99	+	0	ID=scaffold-1347.g84.t1.cds;Parent=scaffold-1347.g84.t1;seqName=scaffold-1347.g84;
JACGEL010001342	Blast2GO	CDS	1829	2032	0.49	+	2	ID=scaffold-1347.g84.t1.cds;Parent=scaffold-1347.g84.t1;seqName=scaffold-1347.g84;
JACGEL010001342	Blast2GO	CDS	2085	2219	0.81	+	2	ID=scaffold-1347.g84.t1.cds;Parent=scaffold-1347.g84.t1;seqName=scaffold-1347.g84;
JACGEL010001342	Blast2GO	CDS	2282	2458	0.34	+	2	ID=scaffold-1347.g84.t1.cds;Parent=scaffold-1347.g84.t1;seqName=scaffold-1347.g84;
JACGEL010001342	Blast2GO	CDS	2859	3070	0.44	+	2	ID=scaffold-1347.g84.t1.cds;Parent=scaffold-1347.g84.t1;seqName=scaffold-1347.g84;
JACGEL010001342	Blast2GO	stop_codon	3068	3070	.	+	0	Parent=scaffold-1347.g84.t1;seqName=scaffold-1347.g84;
JACGEL010001343	Blast2GO	gene	984	3900	0.22	-	.	ID=scaffold-1348.g85;Description=U5EV11_9DIPTPutative glutamate decarboxylase/sphingosine phosphate lyase (Fragment) OS=Corethrella appendiculata OX=1370023 PE=2 SV=1;Gene=BB561_001502;Gene=K353_01786;Gene=G3I62_37985;Gene=GTY91_17130;Gene=g.15883;Gene=U5EV11;Gene=J3JXX2;Gene=D2.10;Gene=PSEUBRA_SCAF16g05393;Gene=g.11190;Gene=GTX23_40080;Gene=H9JEV6;Gene=CCM_01057;Gene=BB559_000453;Gene=g.21099;Ge…
JACGEL010001343	Blast2GO	mRNA	984	3900	0.22	-	.	ID=scaffold-1348.g85.t1;Parent=scaffold-1348.g85;seqName=scaffold-1348.g85;
JACGEL010001343	Blast2GO	stop_codon	984	986	.	-	0	Parent=scaffold-1348.g85.t1;seqName=scaffold-1348.g85;
JACGEL010001343	Blast2GO	intron	1271	1356	0.47	-	.	Parent=scaffold-1348.g85.t1;seqName=scaffold-1348.g85;
JACGEL010001343	Blast2GO	intron	1530	1950	0.93	-	.	Parent=scaffold-1348.g85.t1;seqName=scaffold-1348.g85;
JACGEL010001343	Blast2GO	intron	2699	2999	1	-	.	Parent=scaffold-1348.g85.t1;seqName=scaffold-1348.g85;
JACGEL010001343	Blast2GO	intron	3345	3398	1	-	.	Parent=scaffold-1348.g85.t1;seqName=scaffold-1348.g85;
JACGEL010001343	Blast2GO	CDS	984	1270	0.23	-	2	ID=scaffold-1348.g85.t1.cds;Parent=scaffold-1348.g85.t1;seqName=scaffold-1348.g85;
JACGEL010001343	Blast2GO	CDS	1357	1529	0.95	-	1	ID=scaffold-1348.g85.t1.cds;Parent=scaffold-1348.g85.t1;seqName=scaffold-1348.g85;
JACGEL010001343	Blast2GO	CDS	1951	2698	0.93	-	2	ID=scaffold-1348.g85.t1.cds;Parent=scaffold-1348.g85.t1;seqName=scaffold-1348.g85;
JACGEL010001343	Blast2GO	CDS	3000	3344	1	-	2	ID=scaffold-1348.g85.t1.cds;Parent=scaffold-1348.g85.t1;seqName=scaffold-1348.g85;
JACGEL010001343	Blast2GO	CDS	3399	3900	0.88	-	0	ID=scaffold-1348.g85.t1.cds;Parent=scaffold-1348.g85.t1;seqName=scaffold-1348.g85;
JACGEL010001343	Blast2GO	start_codon	3898	3900	.	-	0	Parent=scaffold-1348.g85.t1;seqName=scaffold-1348.g85;
JACGEL010001345	Blast2GO	gene	170	4526	0.07	+	.	ID=scaffold-1352.g86;Description=W4VRR7_9DIPTPutative response to misfolded protein OS=Corethrella appendiculata OX=1370023 PE=2 SV=1;Gene=g.44803;Gene=g.45978;Gene=W4VRR7;Gene=g.25613;Gene=H9IXN5;Gene=g.45976;Gene=g.42682;Ontology_term=regulation of cellular process,melanotic encapsulation of foreign target,heart development,dorsal trunk growth, open tracheal system,basement membrane,cell adhesi…
JACGEL010001345	Blast2GO	mRNA	170	4526	0.07	+	.	ID=scaffold-1352.g86.t1;Parent=scaffold-1352.g86;seqName=scaffold-1352.g86;
JACGEL010001345	Blast2GO	start_codon	170	172	.	+	0	Parent=scaffold-1352.g86.t1;seqName=scaffold-1352.g86;
JACGEL010001345	Blast2GO	intron	278	583	0.54	+	.	Parent=scaffold-1352.g86.t1;seqName=scaffold-1352.g86;
JACGEL010001345	Blast2GO	intron	712	770	0.74	+	.	Parent=scaffold-1352.g86.t1;seqName=scaffold-1352.g86;
JACGEL010001345	Blast2GO	intron	896	959	0.86	+	.	Parent=scaffold-1352.g86.t1;seqName=scaffold-1352.g86;
JACGEL010001345	Blast2GO	intron	1266	1371	0.44	+	.	Parent=scaffold-1352.g86.t1;seqName=scaffold-1352.g86;
JACGEL010001345	Blast2GO	intron	1522	1575	0.54	+	.	Parent=scaffold-1352.g86.t1;seqName=scaffold-1352.g86;
JACGEL010001345	Blast2GO	intron	1714	2440	0.29	+	.	Parent=scaffold-1352.g86.t1;seqName=scaffold-1352.g86;
JACGEL010001345	Blast2GO	intron	2541	2617	0.87	+	.	Parent=scaffold-1352.g86.t1;seqName=scaffold-1352.g86;
JACGEL010001345	Blast2GO	intron	2824	2905	0.63	+	.	Parent=scaffold-1352.g86.t1;seqName=scaffold-1352.g86;
JACGEL010001345	Blast2GO	intron	2941	3072	0.47	+	.	Parent=scaffold-1352.g86.t1;seqName=scaffold-1352.g86;
JACGEL010001345	Blast2GO	intron	3282	3341	0.98	+	.	Parent=scaffold-1352.g86.t1;seqName=scaffold-1352.g86;
JACGEL010001345	Blast2GO	intron	3541	3624	0.89	+	.	Parent=scaffold-1352.g86.t1;seqName=scaffold-1352.g86;
JACGEL010001345	Blast2GO	intron	3835	3891	1	+	.	Parent=scaffold-1352.g86.t1;seqName=scaffold-1352.g86;
JACGEL010001345	Blast2GO	intron	4201	4260	0.95	+	.	Parent=scaffold-1352.g86.t1;seqName=scaffold-1352.g86;
JACGEL010001345	Blast2GO	CDS	170	277	0.59	+	0	ID=scaffold-1352.g86.t1.cds;Parent=scaffold-1352.g86.t1;seqName=scaffold-1352.g86;
JACGEL010001345	Blast2GO	CDS	584	711	0.7	+	0	ID=scaffold-1352.g86.t1.cds;Parent=scaffold-1352.g86.t1;seqName=scaffold-1352.g86;
JACGEL010001345	Blast2GO	CDS	771	895	0.85	+	1	ID=scaffold-1352.g86.t1.cds;Parent=scaffold-1352.g86.t1;seqName=scaffold-1352.g86;
JACGEL010001345	Blast2GO	CDS	960	1265	0.94	+	2	ID=scaffold-1352.g86.t1.cds;Parent=scaffold-1352.g86.t1;seqName=scaffold-1352.g86;
JACGEL010001345	Blast2GO	CDS	1372	1521	0.43	+	2	ID=scaffold-1352.g86.t1.cds;Parent=scaffold-1352.g86.t1;seqName=scaffold-1352.g86;
JACGEL010001345	Blast2GO	CDS	1576	1713	0.49	+	2	ID=scaffold-1352.g86.t1.cds;Parent=scaffold-1352.g86.t1;seqName=scaffold-1352.g86;
JACGEL010001345	Blast2GO	CDS	2441	2540	0.59	+	2	ID=scaffold-1352.g86.t1.cds;Parent=scaffold-1352.g86.t1;seqName=scaffold-1352.g86;
JACGEL010001345	Blast2GO	CDS	2618	2823	0.78	+	1	ID=scaffold-1352.g86.t1.cds;Parent=scaffold-1352.g86.t1;seqName=scaffold-1352.g86;
JACGEL010001345	Blast2GO	CDS	2906	2940	0.47	+	2	ID=scaffold-1352.g86.t1.cds;Parent=scaffold-1352.g86.t1;seqName=scaffold-1352.g86;
JACGEL010001345	Blast2GO	CDS	3073	3281	0.91	+	0	ID=scaffold-1352.g86.t1.cds;Parent=scaffold-1352.g86.t1;seqName=scaffold-1352.g86;
JACGEL010001345	Blast2GO	CDS	3342	3540	0.89	+	1	ID=scaffold-1352.g86.t1.cds;Parent=scaffold-1352.g86.t1;seqName=scaffold-1352.g86;
JACGEL010001345	Blast2GO	CDS	3625	3834	0.99	+	0	ID=scaffold-1352.g86.t1.cds;Parent=scaffold-1352.g86.t1;seqName=scaffold-1352.g86;
JACGEL010001345	Blast2GO	CDS	3892	4200	0.95	+	0	ID=scaffold-1352.g86.t1.cds;Parent=scaffold-1352.g86.t1;seqName=scaffold-1352.g86;
JACGEL010001345	Blast2GO	CDS	4261	4526	0.99	+	0	ID=scaffold-1352.g86.t1.cds;Parent=scaffold-1352.g86.t1;seqName=scaffold-1352.g86;
JACGEL010001347	Blast2GO	gene	1850	4216	0.37	-	.	ID=scaffold-1350.g87;Description=A0A0K8TR07_TABBRPutative rna-binding protein 45 (Fragment) OS=Tabanus bromius OX=304241 PE=2 SV=1;Gene=g.10263;Gene=g.12880;Gene=g.6864;Gene=1268621;Gene=g.37668;Gene=g.6770;Gene=g.37669;Gene=g.33446;Gene=g.26948;Gene=g.37671;Gene=g.6865;Gene=g.52112;Gene=g.6867;Gene=g.26945;Gene=H9JEL4;Gene=g.52108;Gene=g.43025;Gene=g.12879;Gene=U5EVX4;Gene=A0A0K8TR07;Ontology_te…
JACGEL010001347	Blast2GO	mRNA	1850	4216	0.37	-	.	ID=scaffold-1350.g87.t1;Parent=scaffold-1350.g87;seqName=scaffold-1350.g87;
JACGEL010001347	Blast2GO	stop_codon	1850	1852	.	-	0	Parent=scaffold-1350.g87.t1;seqName=scaffold-1350.g87;
JACGEL010001347	Blast2GO	intron	1940	2058	0.59	-	.	Parent=scaffold-1350.g87.t1;seqName=scaffold-1350.g87;
JACGEL010001347	Blast2GO	intron	2213	2278	0.86	-	.	Parent=scaffold-1350.g87.t1;seqName=scaffold-1350.g87;
JACGEL010001347	Blast2GO	intron	2388	2454	0.82	-	.	Parent=scaffold-1350.g87.t1;seqName=scaffold-1350.g87;
JACGEL010001347	Blast2GO	intron	2746	3026	0.96	-	.	Parent=scaffold-1350.g87.t1;seqName=scaffold-1350.g87;
JACGEL010001347	Blast2GO	intron	3335	3444	0.82	-	.	Parent=scaffold-1350.g87.t1;seqName=scaffold-1350.g87;
JACGEL010001347	Blast2GO	intron	3640	3746	0.79	-	.	Parent=scaffold-1350.g87.t1;seqName=scaffold-1350.g87;
JACGEL010001347	Blast2GO	intron	3862	4038	0.9	-	.	Parent=scaffold-1350.g87.t1;seqName=scaffold-1350.g87;
JACGEL010001347	Blast2GO	CDS	1850	1939	0.59	-	0	ID=scaffold-1350.g87.t1.cds;Parent=scaffold-1350.g87.t1;seqName=scaffold-1350.g87;
JACGEL010001347	Blast2GO	CDS	2059	2212	0.86	-	1	ID=scaffold-1350.g87.t1.cds;Parent=scaffold-1350.g87.t1;seqName=scaffold-1350.g87;
JACGEL010001347	Blast2GO	CDS	2279	2387	0.81	-	2	ID=scaffold-1350.g87.t1.cds;Parent=scaffold-1350.g87.t1;seqName=scaffold-1350.g87;
JACGEL010001347	Blast2GO	CDS	2455	2745	0.96	-	2	ID=scaffold-1350.g87.t1.cds;Parent=scaffold-1350.g87.t1;seqName=scaffold-1350.g87;
JACGEL010001347	Blast2GO	CDS	3027	3334	0.96	-	1	ID=scaffold-1350.g87.t1.cds;Parent=scaffold-1350.g87.t1;seqName=scaffold-1350.g87;
JACGEL010001347	Blast2GO	CDS	3445	3639	0.79	-	1	ID=scaffold-1350.g87.t1.cds;Parent=scaffold-1350.g87.t1;seqName=scaffold-1350.g87;
JACGEL010001347	Blast2GO	CDS	3747	3861	0.98	-	2	ID=scaffold-1350.g87.t1.cds;Parent=scaffold-1350.g87.t1;seqName=scaffold-1350.g87;
JACGEL010001347	Blast2GO	CDS	4039	4216	0.88	-	0	ID=scaffold-1350.g87.t1.cds;Parent=scaffold-1350.g87.t1;seqName=scaffold-1350.g87;
JACGEL010001347	Blast2GO	start_codon	4214	4216	.	-	0	Parent=scaffold-1350.g87.t1;seqName=scaffold-1350.g87;
JACGEL010001349	Blast2GO	gene	2	3092	0.43	+	.	ID=scaffold-1354.g88;Description=H9JYD9_BOMMOUncharacterized protein OS=Bombyx mori OX=7091 PE=4 SV=1;Gene=g.16877;Gene=g.3174;Gene=g.36994;Gene=g.35388;Gene=g.10575;Gene=g.40575;Gene=H9J838;Gene=g.5484;Gene=g.5485;Gene=g.17431;Gene=g.4612;Gene=g.54597;Gene=g.21910;Gene=g.21912;Gene=g.1523;Gene=g.2602;Gene=g.35253;Gene=H9JYD9;Gene=g.40572;Gene=g.7780;Ontology_term=peroxidase activity,heme binding…
JACGEL010001349	Blast2GO	mRNA	2	3092	0.43	+	.	ID=scaffold-1354.g88.t1;Parent=scaffold-1354.g88;seqName=scaffold-1354.g88;
JACGEL010001349	Blast2GO	intron	54	106	0.82	+	.	Parent=scaffold-1354.g88.t1;seqName=scaffold-1354.g88;
JACGEL010001349	Blast2GO	intron	254	1723	0.81	+	.	Parent=scaffold-1354.g88.t1;seqName=scaffold-1354.g88;
JACGEL010001349	Blast2GO	intron	1966	2567	0.9	+	.	Parent=scaffold-1354.g88.t1;seqName=scaffold-1354.g88;
JACGEL010001349	Blast2GO	intron	2701	2757	0.98	+	.	Parent=scaffold-1354.g88.t1;seqName=scaffold-1354.g88;
JACGEL010001349	Blast2GO	CDS	2	53	0.66	+	0	ID=scaffold-1354.g88.t1.cds;Parent=scaffold-1354.g88.t1;seqName=scaffold-1354.g88;
JACGEL010001349	Blast2GO	CDS	107	253	0.84	+	2	ID=scaffold-1354.g88.t1.cds;Parent=scaffold-1354.g88.t1;seqName=scaffold-1354.g88;
JACGEL010001349	Blast2GO	CDS	1724	1965	0.85	+	2	ID=scaffold-1354.g88.t1.cds;Parent=scaffold-1354.g88.t1;seqName=scaffold-1354.g88;
JACGEL010001349	Blast2GO	CDS	2568	2700	0.97	+	0	ID=scaffold-1354.g88.t1.cds;Parent=scaffold-1354.g88.t1;seqName=scaffold-1354.g88;
JACGEL010001349	Blast2GO	CDS	2758	3092	0.79	+	2	ID=scaffold-1354.g88.t1.cds;Parent=scaffold-1354.g88.t1;seqName=scaffold-1354.g88;
JACGEL010001349	Blast2GO	stop_codon	3090	3092	.	+	0	Parent=scaffold-1354.g88.t1;seqName=scaffold-1354.g88;
JACGEL010001350	Blast2GO	gene	1	4524	0.88	-	.	ID=scaffold-1356.g89;Description=W4VRK5_9DIPTPutative guanine nucleotide exchange factor (Fragment) OS=Corethrella appendiculata OX=1370023 PE=2 SV=1;Gene=g.32501;Gene=g.32502;Gene=W4VRK5;Ontology_term=positive regulation of Rho protein signal transduction,Rho guanyl-nucleotide exchange factor activity,regulation of molecular function,positive regulation of Rho protein signal transduction,Rho gua…
JACGEL010001350	Blast2GO	mRNA	1	4524	0.88	-	.	ID=scaffold-1356.g89.t1;Parent=scaffold-1356.g89;seqName=scaffold-1356.g89;
JACGEL010001350	Blast2GO	intron	1	1560	0.9	-	.	Parent=scaffold-1356.g89.t1;seqName=scaffold-1356.g89;
JACGEL010001350	Blast2GO	intron	1834	4524	0.98	-	.	Parent=scaffold-1356.g89.t1;seqName=scaffold-1356.g89;
JACGEL010001350	Blast2GO	CDS	1561	1833	0.93	-	2	ID=scaffold-1356.g89.t1.cds;Parent=scaffold-1356.g89.t1;seqName=scaffold-1356.g89;
JACGEL010001351	Blast2GO	gene	3768	4334	0.49	-	.	ID=scaffold-1360.g90;Description=A0A1S4H9K3_ANOGAFlotillin 2, isoform H OS=Anopheles gambiae OX=7165 GN=1268733 PE=3 SV=1
JACGEL010001351	Blast2GO	mRNA	3768	4334	0.49	-	.	ID=scaffold-1360.g90.t1;Parent=scaffold-1360.g90;seqName=scaffold-1360.g90;
JACGEL010001351	Blast2GO	stop_codon	3768	3770	.	-	0	Parent=scaffold-1360.g90.t1;seqName=scaffold-1360.g90;
JACGEL010001351	Blast2GO	intron	3969	4051	0.99	-	.	Parent=scaffold-1360.g90.t1;seqName=scaffold-1360.g90;
JACGEL010001351	Blast2GO	intron	4229	4319	0.99	-	.	Parent=scaffold-1360.g90.t1;seqName=scaffold-1360.g90;
JACGEL010001351	Blast2GO	CDS	3768	3968	0.49	-	0	ID=scaffold-1360.g90.t1.cds;Parent=scaffold-1360.g90.t1;seqName=scaffold-1360.g90;
JACGEL010001351	Blast2GO	CDS	4052	4228	0.98	-	0	ID=scaffold-1360.g90.t1.cds;Parent=scaffold-1360.g90.t1;seqName=scaffold-1360.g90;
JACGEL010001351	Blast2GO	CDS	4320	4334	0.99	-	0	ID=scaffold-1360.g90.t1.cds;Parent=scaffold-1360.g90.t1;seqName=scaffold-1360.g90;
JACGEL010001351	Blast2GO	start_codon	4332	4334	.	-	0	Parent=scaffold-1360.g90.t1;seqName=scaffold-1360.g90;
JACGEL010001352	Blast2GO	gene	114	4267	0.24	-	.	ID=scaffold-1357.g91;Description=A0A1B6MLS9_9HEMIEndo/exonuclease/phosphatase domain-containing protein (Fragment) OS=Graphocephala atropunctata OX=36148 GN=g.29582 PE=4 SV=1;Gene=O96546;Gene=V9GZA2;Gene=g.31584;Enzyme_code=EC:2.4.1.17,EC:2.4.1.17;Enzyme_name=Glucuronosyltransferase,Glucuronosyltransferase
JACGEL010001352	Blast2GO	mRNA	114	4267	0.24	-	.	ID=scaffold-1357.g91.t1;Parent=scaffold-1357.g91;seqName=scaffold-1357.g91;
JACGEL010001352	Blast2GO	stop_codon	114	116	.	-	0	Parent=scaffold-1357.g91.t1;seqName=scaffold-1357.g91;
JACGEL010001352	Blast2GO	intron	383	3435	0.45	-	.	Parent=scaffold-1357.g91.t1;seqName=scaffold-1357.g91;
JACGEL010001352	Blast2GO	CDS	114	382	0.25	-	2	ID=scaffold-1357.g91.t1.cds;Parent=scaffold-1357.g91.t1;seqName=scaffold-1357.g91;
JACGEL010001352	Blast2GO	CDS	3436	4267	0.78	-	0	ID=scaffold-1357.g91.t1.cds;Parent=scaffold-1357.g91.t1;seqName=scaffold-1357.g91;
JACGEL010001352	Blast2GO	start_codon	4265	4267	.	-	0	Parent=scaffold-1357.g91.t1;seqName=scaffold-1357.g91;
JACGEL010001354	Blast2GO	gene	2011	3945	0.62	+	.	ID=scaffold-1340.g92;Description=A0A0K8TN40_TABBRPutative chitobiosyldiphosphodolichol beta-mannosyltransferase-like isoform x1 (Fragment) OS=Tabanus bromius OX=304241 PE=2 SV=1;Gene=g.15466;Gene=L249_8880;Gene=U5ER04;Gene=BB561_001961;Gene=A0A0K8TN40;Gene=BB558_005351;Gene=g.36392;Gene=CCM_04210;Gene=g.46322;Gene=g.15309;Gene=H9JR16;Gene=BB559_002454;Ontology_term=integral component of membrane,…
JACGEL010001354	Blast2GO	mRNA	2011	3945	0.62	+	.	ID=scaffold-1340.g92.t1;Parent=scaffold-1340.g92;seqName=scaffold-1340.g92;
JACGEL010001354	Blast2GO	start_codon	2011	2013	.	+	0	Parent=scaffold-1340.g92.t1;seqName=scaffold-1340.g92;
JACGEL010001354	Blast2GO	intron	2176	3849	0.62	+	.	Parent=scaffold-1340.g92.t1;seqName=scaffold-1340.g92;
JACGEL010001354	Blast2GO	CDS	2011	2175	0.63	+	0	ID=scaffold-1340.g92.t1.cds;Parent=scaffold-1340.g92.t1;seqName=scaffold-1340.g92;
JACGEL010001354	Blast2GO	CDS	3850	3945	0.95	+	0	ID=scaffold-1340.g92.t1.cds;Parent=scaffold-1340.g92.t1;seqName=scaffold-1340.g92;
JACGEL010001354	Blast2GO	stop_codon	3943	3945	.	+	0	Parent=scaffold-1340.g92.t1;seqName=scaffold-1340.g92;
JACGEL010001357	Blast2GO	gene	1	831	0.41	+	.	ID=scaffold-1363.g93;Description=---NA---
JACGEL010001357	Blast2GO	mRNA	1	831	0.41	+	.	ID=scaffold-1363.g93.t1;Parent=scaffold-1363.g93;seqName=scaffold-1363.g93;
JACGEL010001357	Blast2GO	intron	1	393	0.63	+	.	Parent=scaffold-1363.g93.t1;seqName=scaffold-1363.g93;
JACGEL010001357	Blast2GO	CDS	394	831	0.67	+	0	ID=scaffold-1363.g93.t1.cds;Parent=scaffold-1363.g93.t1;seqName=scaffold-1363.g93;
JACGEL010001357	Blast2GO	stop_codon	829	831	.	+	0	Parent=scaffold-1363.g93.t1;seqName=scaffold-1363.g93;
JACGEL010001359	Blast2GO	gene	1	3283	0.15	-	.	ID=scaffold-1358.g94;Description=---NA---
JACGEL010001359	Blast2GO	mRNA	1	3283	0.15	-	.	ID=scaffold-1358.g94.t1;Parent=scaffold-1358.g94;seqName=scaffold-1358.g94;
JACGEL010001359	Blast2GO	intron	1	1911	0.76	-	.	Parent=scaffold-1358.g94.t1;seqName=scaffold-1358.g94;
JACGEL010001359	Blast2GO	intron	2179	2304	0.93	-	.	Parent=scaffold-1358.g94.t1;seqName=scaffold-1358.g94;
JACGEL010001359	Blast2GO	intron	2581	2904	0.91	-	.	Parent=scaffold-1358.g94.t1;seqName=scaffold-1358.g94;
JACGEL010001359	Blast2GO	intron	3076	3234	0.3	-	.	Parent=scaffold-1358.g94.t1;seqName=scaffold-1358.g94;
JACGEL010001359	Blast2GO	CDS	1912	2178	0.72	-	2	ID=scaffold-1358.g94.t1.cds;Parent=scaffold-1358.g94.t1;seqName=scaffold-1358.g94;
JACGEL010001359	Blast2GO	CDS	2305	2580	0.97	-	2	ID=scaffold-1358.g94.t1.cds;Parent=scaffold-1358.g94.t1;seqName=scaffold-1358.g94;
JACGEL010001359	Blast2GO	CDS	2905	3075	0.63	-	2	ID=scaffold-1358.g94.t1.cds;Parent=scaffold-1358.g94.t1;seqName=scaffold-1358.g94;
JACGEL010001359	Blast2GO	CDS	3235	3283	0.23	-	0	ID=scaffold-1358.g94.t1.cds;Parent=scaffold-1358.g94.t1;seqName=scaffold-1358.g94;
JACGEL010001359	Blast2GO	start_codon	3281	3283	.	-	0	Parent=scaffold-1358.g94.t1;seqName=scaffold-1358.g94;
JACGEL010001360	Blast2GO	gene	220	1341	0.94	-	.	ID=scaffold-1364.g95;Description=PO22_POPJARetrovirus-related Pol polyprotein from type-1 retrotransposable element R2 (Fragment) OS=Popillia japonica OX=7064 PE=4 SV=1;Gene=Q03279;Gene=Q05118;Gene=Q03275;Gene=Q49P01;Gene=Q03278;Gene=Q49P02;Gene=Q49P03;Gene=Q49P04;Gene=Q03273;Gene=Q03274;Ontology_term=catalytic activity,catalytic activity;Ontology_id=GO:0003824,GO:0003824
JACGEL010001360	Blast2GO	mRNA	220	1341	0.94	-	.	ID=scaffold-1364.g95.t1;Parent=scaffold-1364.g95;seqName=scaffold-1364.g95;
JACGEL010001360	Blast2GO	stop_codon	220	222	.	-	0	Parent=scaffold-1364.g95.t1;seqName=scaffold-1364.g95;
JACGEL010001360	Blast2GO	intron	954	1016	0.99	-	.	Parent=scaffold-1364.g95.t1;seqName=scaffold-1364.g95;
JACGEL010001360	Blast2GO	intron	1181	1228	0.97	-	.	Parent=scaffold-1364.g95.t1;seqName=scaffold-1364.g95;
JACGEL010001360	Blast2GO	CDS	220	953	0.97	-	2	ID=scaffold-1364.g95.t1.cds;Parent=scaffold-1364.g95.t1;seqName=scaffold-1364.g95;
JACGEL010001360	Blast2GO	CDS	1017	1180	0.97	-	1	ID=scaffold-1364.g95.t1.cds;Parent=scaffold-1364.g95.t1;seqName=scaffold-1364.g95;
JACGEL010001360	Blast2GO	CDS	1229	1341	0.97	-	0	ID=scaffold-1364.g95.t1.cds;Parent=scaffold-1364.g95.t1;seqName=scaffold-1364.g95;
JACGEL010001360	Blast2GO	start_codon	1339	1341	.	-	0	Parent=scaffold-1364.g95.t1;seqName=scaffold-1364.g95;
JACGEL010001360	Blast2GO	gene	2047	3345	0.16	-	.	ID=scaffold-1364.g96;Description=---NA---
JACGEL010001360	Blast2GO	mRNA	2047	3345	0.16	-	.	ID=scaffold-1364.g96.t1;Parent=scaffold-1364.g96;seqName=scaffold-1364.g96;
JACGEL010001360	Blast2GO	stop_codon	2047	2049	.	-	0	Parent=scaffold-1364.g96.t1;seqName=scaffold-1364.g96;
JACGEL010001360	Blast2GO	intron	2442	2547	0.3	-	.	Parent=scaffold-1364.g96.t1;seqName=scaffold-1364.g96;
JACGEL010001360	Blast2GO	intron	2736	2779	0.88	-	.	Parent=scaffold-1364.g96.t1;seqName=scaffold-1364.g96;
JACGEL010001360	Blast2GO	intron	3031	3153	0.49	-	.	Parent=scaffold-1364.g96.t1;seqName=scaffold-1364.g96;
JACGEL010001360	Blast2GO	CDS	2047	2441	0.41	-	2	ID=scaffold-1364.g96.t1.cds;Parent=scaffold-1364.g96.t1;seqName=scaffold-1364.g96;
JACGEL010001360	Blast2GO	CDS	2548	2735	0.57	-	1	ID=scaffold-1364.g96.t1.cds;Parent=scaffold-1364.g96.t1;seqName=scaffold-1364.g96;
JACGEL010001360	Blast2GO	CDS	2780	3030	0.76	-	0	ID=scaffold-1364.g96.t1.cds;Parent=scaffold-1364.g96.t1;seqName=scaffold-1364.g96;
JACGEL010001360	Blast2GO	CDS	3154	3345	0.41	-	0	ID=scaffold-1364.g96.t1.cds;Parent=scaffold-1364.g96.t1;seqName=scaffold-1364.g96;
JACGEL010001360	Blast2GO	start_codon	3343	3345	.	-	0	Parent=scaffold-1364.g96.t1;seqName=scaffold-1364.g96;
JACGEL010001361	Blast2GO	gene	1	919	0.68	+	.	ID=scaffold-1365.g97;Description=A0A1B6J5F4_9HEMIRRM domain-containing protein (Fragment) OS=Homalodisca liturata OX=320908 GN=g.52942 PE=4 SV=1;Gene=g.52942;Gene=g.23462;Gene=g.28577;Gene=g.12865;Gene=g.52944;Gene=H9JU41;Gene=g.28581;Ontology_term=RNA binding,nucleus,mRNA binding,nucleus,mRNA binding;Ontology_id=GO:0003723,GO:0005634,GO:0003729,GO:0005634,GO:0003729
JACGEL010001361	Blast2GO	mRNA	1	919	0.68	+	.	ID=scaffold-1365.g97.t1;Parent=scaffold-1365.g97;seqName=scaffold-1365.g97;
JACGEL010001361	Blast2GO	intron	1	747	0.68	+	.	Parent=scaffold-1365.g97.t1;seqName=scaffold-1365.g97;
JACGEL010001361	Blast2GO	CDS	748	919	0.72	+	1	ID=scaffold-1365.g97.t1.cds;Parent=scaffold-1365.g97.t1;seqName=scaffold-1365.g97;
JACGEL010001361	Blast2GO	stop_codon	917	919	.	+	0	Parent=scaffold-1365.g97.t1;seqName=scaffold-1365.g97;
JACGEL010001361	Blast2GO	gene	953	4455	0.32	-	.	ID=scaffold-1365.g98;Description=U5ERP5_9DIPTPurple acid phosphatase OS=Corethrella appendiculata OX=1370023 PE=2 SV=1;Gene=g.10196;Gene=U5ERP5;Gene=CCM_05160;Gene=g.41335;Gene=g.41336;Gene=PSEUBRA_SCAF1g00661;Gene=g.17147;Gene=CCM_08674;Gene=J3JYU2;Gene=PSEUBRA_SCAF8g02179;Gene=CCM_00187;Gene=CCM_00481;Gene=g.45686;Gene=H9JFJ6;Gene=g.29126;Gene=POPTR_002G243900;Gene=H9JBC7;Ontology_term=acid pho…
JACGEL010001361	Blast2GO	mRNA	953	4455	0.32	-	.	ID=scaffold-1365.g98.t1;Parent=scaffold-1365.g98;seqName=scaffold-1365.g98;
JACGEL010001361	Blast2GO	stop_codon	953	955	.	-	0	Parent=scaffold-1365.g98.t1;seqName=scaffold-1365.g98;
JACGEL010001361	Blast2GO	intron	1201	3650	0.75	-	.	Parent=scaffold-1365.g98.t1;seqName=scaffold-1365.g98;
JACGEL010001361	Blast2GO	intron	3712	3764	0.84	-	.	Parent=scaffold-1365.g98.t1;seqName=scaffold-1365.g98;
JACGEL010001361	Blast2GO	intron	3960	4013	0.99	-	.	Parent=scaffold-1365.g98.t1;seqName=scaffold-1365.g98;
JACGEL010001361	Blast2GO	intron	4234	4285	0.99	-	.	Parent=scaffold-1365.g98.t1;seqName=scaffold-1365.g98;
JACGEL010001361	Blast2GO	CDS	953	1200	1	-	2	ID=scaffold-1365.g98.t1.cds;Parent=scaffold-1365.g98.t1;seqName=scaffold-1365.g98;
JACGEL010001361	Blast2GO	CDS	3651	3711	0.81	-	0	ID=scaffold-1365.g98.t1.cds;Parent=scaffold-1365.g98.t1;seqName=scaffold-1365.g98;
JACGEL010001361	Blast2GO	CDS	3765	3959	0.85	-	0	ID=scaffold-1365.g98.t1.cds;Parent=scaffold-1365.g98.t1;seqName=scaffold-1365.g98;
JACGEL010001361	Blast2GO	CDS	4014	4233	0.99	-	1	ID=scaffold-1365.g98.t1.cds;Parent=scaffold-1365.g98.t1;seqName=scaffold-1365.g98;
JACGEL010001361	Blast2GO	CDS	4286	4455	0.44	-	0	ID=scaffold-1365.g98.t1.cds;Parent=scaffold-1365.g98.t1;seqName=scaffold-1365.g98;
JACGEL010001361	Blast2GO	start_codon	4453	4455	.	-	0	Parent=scaffold-1365.g98.t1;seqName=scaffold-1365.g98;
JACGEL010001363	Blast2GO	gene	2	4382	0.34	+	.	ID=scaffold-1368.g99;Description=J3JX71_DENPDWD_REPEATS_REGION domain-containing protein OS=Dendroctonus ponderosae OX=77166 PE=2 SV=1;Gene=G3I68_27240;Gene=POPTR_010G012800;Gene=G3I60_24425;Ontology_term=nucleus,catalytic complex,nucleus,Golgi organization,cytosol,Prp19 complex,protein secretion,Cul4-RING E3 ubiquitin ligase complex,mRNA splicing, via spliceosome,nucleus,Golgi organization,cytos…
JACGEL010001363	Blast2GO	mRNA	2	4382	0.34	+	.	ID=scaffold-1368.g99.t1;Parent=scaffold-1368.g99;seqName=scaffold-1368.g99;
JACGEL010001363	Blast2GO	intron	154	2568	0.71	+	.	Parent=scaffold-1368.g99.t1;seqName=scaffold-1368.g99;
JACGEL010001363	Blast2GO	intron	2638	2721	0.99	+	.	Parent=scaffold-1368.g99.t1;seqName=scaffold-1368.g99;
JACGEL010001363	Blast2GO	intron	3077	3134	1	+	.	Parent=scaffold-1368.g99.t1;seqName=scaffold-1368.g99;
JACGEL010001363	Blast2GO	intron	3321	3381	0.85	+	.	Parent=scaffold-1368.g99.t1;seqName=scaffold-1368.g99;
JACGEL010001363	Blast2GO	intron	3527	3590	0.64	+	.	Parent=scaffold-1368.g99.t1;seqName=scaffold-1368.g99;
JACGEL010001363	Blast2GO	intron	3760	3841	1	+	.	Parent=scaffold-1368.g99.t1;seqName=scaffold-1368.g99;
JACGEL010001363	Blast2GO	intron	4021	4167	0.95	+	.	Parent=scaffold-1368.g99.t1;seqName=scaffold-1368.g99;
JACGEL010001363	Blast2GO	CDS	2	153	0.63	+	0	ID=scaffold-1368.g99.t1.cds;Parent=scaffold-1368.g99.t1;seqName=scaffold-1368.g99;
JACGEL010001363	Blast2GO	CDS	2569	2637	0.73	+	1	ID=scaffold-1368.g99.t1.cds;Parent=scaffold-1368.g99.t1;seqName=scaffold-1368.g99;
JACGEL010001363	Blast2GO	CDS	2722	3076	0.99	+	1	ID=scaffold-1368.g99.t1.cds;Parent=scaffold-1368.g99.t1;seqName=scaffold-1368.g99;
JACGEL010001363	Blast2GO	CDS	3135	3320	1	+	0	ID=scaffold-1368.g99.t1.cds;Parent=scaffold-1368.g99.t1;seqName=scaffold-1368.g99;
JACGEL010001363	Blast2GO	CDS	3382	3526	0.84	+	0	ID=scaffold-1368.g99.t1.cds;Parent=scaffold-1368.g99.t1;seqName=scaffold-1368.g99;
JACGEL010001363	Blast2GO	CDS	3591	3759	0.65	+	2	ID=scaffold-1368.g99.t1.cds;Parent=scaffold-1368.g99.t1;seqName=scaffold-1368.g99;
JACGEL010001363	Blast2GO	CDS	3842	4020	1	+	1	ID=scaffold-1368.g99.t1.cds;Parent=scaffold-1368.g99.t1;seqName=scaffold-1368.g99;
JACGEL010001363	Blast2GO	CDS	4168	4382	0.95	+	2	ID=scaffold-1368.g99.t1.cds;Parent=scaffold-1368.g99.t1;seqName=scaffold-1368.g99;
JACGEL010001363	Blast2GO	stop_codon	4380	4382	.	+	0	Parent=scaffold-1368.g99.t1;seqName=scaffold-1368.g99;
JACGEL010001368	Blast2GO	gene	1051	1649	0.38	+	.	ID=scaffold-1371.g100;Description=H9IT75_BOMMOUncharacterized protein OS=Bombyx mori OX=7091 PE=4 SV=1;Gene=H9IT75;Gene=g.681;Gene=g.683;Ontology_term=maintenance of presynaptic active zone structure,presynaptic active zone,activation of GTPase activity,cytoplasm,synaptic vesicle localization,GTPase activator activity,R7 cell development,cytoskeletal matrix organization at active zone,Rho protein…
JACGEL010001368	Blast2GO	mRNA	1051	1649	0.38	+	.	ID=scaffold-1371.g100.t1;Parent=scaffold-1371.g100;seqName=scaffold-1371.g100;
JACGEL010001368	Blast2GO	start_codon	1051	1053	.	+	0	Parent=scaffold-1371.g100.t1;seqName=scaffold-1371.g100;
JACGEL010001368	Blast2GO	intron	1166	1221	0.99	+	.	Parent=scaffold-1371.g100.t1;seqName=scaffold-1371.g100;
JACGEL010001368	Blast2GO	intron	1444	1512	0.76	+	.	Parent=scaffold-1371.g100.t1;seqName=scaffold-1371.g100;
JACGEL010001368	Blast2GO	CDS	1051	1165	0.54	+	0	ID=scaffold-1371.g100.t1.cds;Parent=scaffold-1371.g100.t1;seqName=scaffold-1371.g100;
JACGEL010001368	Blast2GO	CDS	1222	1443	0.73	+	2	ID=scaffold-1371.g100.t1.cds;Parent=scaffold-1371.g100.t1;seqName=scaffold-1371.g100;
JACGEL010001368	Blast2GO	CDS	1513	1649	1	+	2	ID=scaffold-1371.g100.t1.cds;Parent=scaffold-1371.g100.t1;seqName=scaffold-1371.g100;
JACGEL010001368	Blast2GO	stop_codon	1647	1649	.	+	0	Parent=scaffold-1371.g100.t1;seqName=scaffold-1371.g100;
JACGEL010001372	Blast2GO	gene	4130	4402	0.83	+	.	ID=scaffold-1375.g101;Description=---NA---
JACGEL010001372	Blast2GO	mRNA	4130	4402	0.83	+	.	ID=scaffold-1375.g101.t1;Parent=scaffold-1375.g101;seqName=scaffold-1375.g101;
JACGEL010001372	Blast2GO	start_codon	4130	4132	.	+	0	Parent=scaffold-1375.g101.t1;seqName=scaffold-1375.g101;
JACGEL010001372	Blast2GO	CDS	4130	4402	0.83	+	0	ID=scaffold-1375.g101.t1.cds;Parent=scaffold-1375.g101.t1;seqName=scaffold-1375.g101;
JACGEL010001372	Blast2GO	stop_codon	4400	4402	.	+	0	Parent=scaffold-1375.g101.t1;seqName=scaffold-1375.g101;
JACGEL010001373	Blast2GO	gene	1	3430	0.1	-	.	ID=scaffold-1376.g102;Description=A0A1B6F7L5_9HEMIPhosphoinositide phospholipase C (Fragment) OS=Cuerna arida OX=1464854 GN=g.1971 PE=4 SV=1;Gene=g.19507;Gene=H9JJA3;Gene=g.14212;Gene=g.14206;Gene=g.14217;Gene=g.19505;Gene=g.19501;Gene=g.1971;Gene=g.29330;Ontology_term=phosphatidylinositol phospholipase C activity,guanyl-nucleotide exchange factor activity,small GTPase mediated signal transductio…
JACGEL010001373	Blast2GO	mRNA	1	3430	0.1	-	.	ID=scaffold-1376.g102.t1;Parent=scaffold-1376.g102;seqName=scaffold-1376.g102;
JACGEL010001373	Blast2GO	intron	1	1201	0.5	-	.	Parent=scaffold-1376.g102.t1;seqName=scaffold-1376.g102;
JACGEL010001373	Blast2GO	intron	1409	1498	0.98	-	.	Parent=scaffold-1376.g102.t1;seqName=scaffold-1376.g102;
JACGEL010001373	Blast2GO	intron	1644	1857	1	-	.	Parent=scaffold-1376.g102.t1;seqName=scaffold-1376.g102;
JACGEL010001373	Blast2GO	intron	2003	2093	1	-	.	Parent=scaffold-1376.g102.t1;seqName=scaffold-1376.g102;
JACGEL010001373	Blast2GO	intron	2295	3053	0.46	-	.	Parent=scaffold-1376.g102.t1;seqName=scaffold-1376.g102;
JACGEL010001373	Blast2GO	intron	3224	3413	0.35	-	.	Parent=scaffold-1376.g102.t1;seqName=scaffold-1376.g102;
JACGEL010001373	Blast2GO	CDS	1202	1408	0.7	-	0	ID=scaffold-1376.g102.t1.cds;Parent=scaffold-1376.g102.t1;seqName=scaffold-1376.g102;
JACGEL010001373	Blast2GO	CDS	1499	1643	0.98	-	1	ID=scaffold-1376.g102.t1.cds;Parent=scaffold-1376.g102.t1;seqName=scaffold-1376.g102;
JACGEL010001373	Blast2GO	CDS	1858	2002	1	-	2	ID=scaffold-1376.g102.t1.cds;Parent=scaffold-1376.g102.t1;seqName=scaffold-1376.g102;
JACGEL010001373	Blast2GO	CDS	2094	2294	0.65	-	2	ID=scaffold-1376.g102.t1.cds;Parent=scaffold-1376.g102.t1;seqName=scaffold-1376.g102;
JACGEL010001373	Blast2GO	CDS	3054	3223	0.52	-	1	ID=scaffold-1376.g102.t1.cds;Parent=scaffold-1376.g102.t1;seqName=scaffold-1376.g102;
JACGEL010001373	Blast2GO	CDS	3414	3430	0.37	-	0	ID=scaffold-1376.g102.t1.cds;Parent=scaffold-1376.g102.t1;seqName=scaffold-1376.g102;
JACGEL010001373	Blast2GO	start_codon	3428	3430	.	-	0	Parent=scaffold-1376.g102.t1;seqName=scaffold-1376.g102;
JACGEL010001377	Blast2GO	gene	1	252	1	-	.	ID=scaffold-1380.g103;Description=B1NLE2_HELAMArginine kinase OS=Helicoverpa armigera OX=29058 GN=ArgK-1 PE=2 SV=1;Gene=A0A385KLS7;Gene=g.14499;Gene=g.14477;Gene=g.14486;Gene=H9J8H0;Gene=g.14479;Gene=1268213;Gene=g.483;Gene=A0A0K8TQ91;Gene=Q5QBL9;Gene=g.35283;Gene=g.14474;Gene=g.27819;Gene=g.27821;Gene=argk1;Gene=E1U7W2;Gene=ArgK-1;Gene=A5HUI6;Gene=U5ELU8;Ontology_term=creatine kinase activity,AT…
JACGEL010001377	Blast2GO	mRNA	1	252	1	-	.	ID=scaffold-1380.g103.t1;Parent=scaffold-1380.g103;seqName=scaffold-1380.g103;
JACGEL010001377	Blast2GO	intron	142	195	1	-	.	Parent=scaffold-1380.g103.t1;seqName=scaffold-1380.g103;
JACGEL010001377	Blast2GO	CDS	1	141	1	-	0	ID=scaffold-1380.g103.t1.cds;Parent=scaffold-1380.g103.t1;seqName=scaffold-1380.g103;
JACGEL010001377	Blast2GO	CDS	196	252	1	-	0	ID=scaffold-1380.g103.t1.cds;Parent=scaffold-1380.g103.t1;seqName=scaffold-1380.g103;
JACGEL010001377	Blast2GO	start_codon	250	252	.	-	0	Parent=scaffold-1380.g103.t1;seqName=scaffold-1380.g103;
JACGEL010001378	Blast2GO	gene	2	2796	0.57	+	.	ID=scaffold-1381.g104;Description=---NA---
JACGEL010001378	Blast2GO	mRNA	2	2796	0.57	+	.	ID=scaffold-1381.g104.t1;Parent=scaffold-1381.g104;seqName=scaffold-1381.g104;
JACGEL010001378	Blast2GO	intron	201	2352	0.83	+	.	Parent=scaffold-1381.g104.t1;seqName=scaffold-1381.g104;
JACGEL010001378	Blast2GO	intron	2472	2559	0.97	+	.	Parent=scaffold-1381.g104.t1;seqName=scaffold-1381.g104;
JACGEL010001378	Blast2GO	CDS	2	200	0.7	+	0	ID=scaffold-1381.g104.t1.cds;Parent=scaffold-1381.g104.t1;seqName=scaffold-1381.g104;
JACGEL010001378	Blast2GO	CDS	2353	2471	0.97	+	2	ID=scaffold-1381.g104.t1.cds;Parent=scaffold-1381.g104.t1;seqName=scaffold-1381.g104;
JACGEL010001378	Blast2GO	CDS	2560	2796	1	+	0	ID=scaffold-1381.g104.t1.cds;Parent=scaffold-1381.g104.t1;seqName=scaffold-1381.g104;
JACGEL010001378	Blast2GO	stop_codon	2794	2796	.	+	0	Parent=scaffold-1381.g104.t1;seqName=scaffold-1381.g104;
JACGEL010001380	Blast2GO	gene	2	138	0.56	+	.	ID=scaffold-1383.g105;Description=---NA---
JACGEL010001380	Blast2GO	mRNA	2	138	0.56	+	.	ID=scaffold-1383.g105.t1;Parent=scaffold-1383.g105;seqName=scaffold-1383.g105;
JACGEL010001380	Blast2GO	CDS	2	138	0.56	+	2	ID=scaffold-1383.g105.t1.cds;Parent=scaffold-1383.g105.t1;seqName=scaffold-1383.g105;
JACGEL010001380	Blast2GO	stop_codon	136	138	.	+	0	Parent=scaffold-1383.g105.t1;seqName=scaffold-1383.g105;
JACGEL010001381	Blast2GO	gene	3022	4455	0.57	-	.	ID=scaffold-1384.g106;Description=---NA---
JACGEL010001381	Blast2GO	mRNA	3022	4455	0.57	-	.	ID=scaffold-1384.g106.t1;Parent=scaffold-1384.g106;seqName=scaffold-1384.g106;
JACGEL010001381	Blast2GO	stop_codon	3022	3024	.	-	0	Parent=scaffold-1384.g106.t1;seqName=scaffold-1384.g106;
JACGEL010001381	Blast2GO	CDS	3022	4455	0.57	-	0	ID=scaffold-1384.g106.t1.cds;Parent=scaffold-1384.g106.t1;seqName=scaffold-1384.g106;
JACGEL010001381	Blast2GO	start_codon	4453	4455	.	-	0	Parent=scaffold-1384.g106.t1;seqName=scaffold-1384.g106;
JACGEL010001382	Blast2GO	gene	1205	1600	1	+	.	ID=scaffold-1385.g107;Description=---NA---
JACGEL010001382	Blast2GO	mRNA	1205	1600	1	+	.	ID=scaffold-1385.g107.t1;Parent=scaffold-1385.g107;seqName=scaffold-1385.g107;
JACGEL010001382	Blast2GO	start_codon	1205	1207	.	+	0	Parent=scaffold-1385.g107.t1;seqName=scaffold-1385.g107;
JACGEL010001382	Blast2GO	CDS	1205	1600	1	+	0	ID=scaffold-1385.g107.t1.cds;Parent=scaffold-1385.g107.t1;seqName=scaffold-1385.g107;
JACGEL010001382	Blast2GO	stop_codon	1598	1600	.	+	0	Parent=scaffold-1385.g107.t1;seqName=scaffold-1385.g107;
JACGEL010001382	Blast2GO	gene	4341	4487	1	-	.	ID=scaffold-1385.g108;Description=---NA---
JACGEL010001382	Blast2GO	mRNA	4341	4487	1	-	.	ID=scaffold-1385.g108.t1;Parent=scaffold-1385.g108;seqName=scaffold-1385.g108;
JACGEL010001382	Blast2GO	stop_codon	4341	4343	.	-	0	Parent=scaffold-1385.g108.t1;seqName=scaffold-1385.g108;
JACGEL010001382	Blast2GO	CDS	4341	4487	1	-	0	ID=scaffold-1385.g108.t1.cds;Parent=scaffold-1385.g108.t1;seqName=scaffold-1385.g108;
JACGEL010001382	Blast2GO	start_codon	4485	4487	.	-	0	Parent=scaffold-1385.g108.t1;seqName=scaffold-1385.g108;
JACGEL010001383	Blast2GO	gene	1596	3837	0.19	+	.	ID=scaffold-1386.g109;Description=A0A1B6C6I0_9HEMIUncharacterized protein OS=Clastoptera arizonana OX=38151 GN=g.5796 PE=4 SV=1;Ontology_term=chromatin silencing,RNA interference,heterochromatin assembly by small RNA,mRNA splicing, via spliceosome,chromatin silencing,RNA interference,heterochromatin assembly by small RNA,mRNA splicing, via spliceosome;Ontology_id=GO:0006342,GO:0016246,GO:0031048,…
JACGEL010001383	Blast2GO	mRNA	1596	3837	0.19	+	.	ID=scaffold-1386.g109.t1;Parent=scaffold-1386.g109;seqName=scaffold-1386.g109;
JACGEL010001383	Blast2GO	start_codon	1596	1598	.	+	0	Parent=scaffold-1386.g109.t1;seqName=scaffold-1386.g109;
JACGEL010001383	Blast2GO	intron	1758	1808	1	+	.	Parent=scaffold-1386.g109.t1;seqName=scaffold-1386.g109;
JACGEL010001383	Blast2GO	intron	1897	1947	1	+	.	Parent=scaffold-1386.g109.t1;seqName=scaffold-1386.g109;
JACGEL010001383	Blast2GO	intron	2073	2122	1	+	.	Parent=scaffold-1386.g109.t1;seqName=scaffold-1386.g109;
JACGEL010001383	Blast2GO	intron	2442	2503	0.97	+	.	Parent=scaffold-1386.g109.t1;seqName=scaffold-1386.g109;
JACGEL010001383	Blast2GO	intron	2607	3613	0.69	+	.	Parent=scaffold-1386.g109.t1;seqName=scaffold-1386.g109;
JACGEL010001383	Blast2GO	intron	3657	3714	0.99	+	.	Parent=scaffold-1386.g109.t1;seqName=scaffold-1386.g109;
JACGEL010001383	Blast2GO	CDS	1596	1757	0.26	+	0	ID=scaffold-1386.g109.t1.cds;Parent=scaffold-1386.g109.t1;seqName=scaffold-1386.g109;
JACGEL010001383	Blast2GO	CDS	1809	1896	1	+	0	ID=scaffold-1386.g109.t1.cds;Parent=scaffold-1386.g109.t1;seqName=scaffold-1386.g109;
JACGEL010001383	Blast2GO	CDS	1948	2072	1	+	2	ID=scaffold-1386.g109.t1.cds;Parent=scaffold-1386.g109.t1;seqName=scaffold-1386.g109;
JACGEL010001383	Blast2GO	CDS	2123	2441	0.99	+	0	ID=scaffold-1386.g109.t1.cds;Parent=scaffold-1386.g109.t1;seqName=scaffold-1386.g109;
JACGEL010001383	Blast2GO	CDS	2504	2606	0.7	+	2	ID=scaffold-1386.g109.t1.cds;Parent=scaffold-1386.g109.t1;seqName=scaffold-1386.g109;
JACGEL010001383	Blast2GO	CDS	3614	3656	0.91	+	1	ID=scaffold-1386.g109.t1.cds;Parent=scaffold-1386.g109.t1;seqName=scaffold-1386.g109;
JACGEL010001383	Blast2GO	CDS	3715	3837	1	+	0	ID=scaffold-1386.g109.t1.cds;Parent=scaffold-1386.g109.t1;seqName=scaffold-1386.g109;
JACGEL010001383	Blast2GO	stop_codon	3835	3837	.	+	0	Parent=scaffold-1386.g109.t1;seqName=scaffold-1386.g109;
JACGEL010001387	Blast2GO	gene	1	3257	0.5	+	.	ID=scaffold-1390.g110;Description=A0A1B6DY93_9HEMIDiacylglycerol kinase OS=Clastoptera arizonana OX=38151 GN=g.13848 PE=3 SV=1;Gene=H9JVN4;Gene=g.13840;Gene=g.13850;Gene=g.13844;Gene=g.42885;Gene=g.13842;Gene=g.13853;Gene=g.42876;Gene=g.21887;Gene=A9YTL2;Gene=g.31914;Gene=g.31912;Gene=g.21882;Gene=g.21883;Gene=g.21884;Gene=g.13848;Gene=g.42881;Gene=g.13846;Gene=g.31904;Gene=g.42890;Ontology_term=…
JACGEL010001387	Blast2GO	mRNA	1	3257	0.5	+	.	ID=scaffold-1390.g110.t1;Parent=scaffold-1390.g110;seqName=scaffold-1390.g110;
JACGEL010001387	Blast2GO	intron	1	1356	0.53	+	.	Parent=scaffold-1390.g110.t1;seqName=scaffold-1390.g110;
JACGEL010001387	Blast2GO	intron	1646	2695	1	+	.	Parent=scaffold-1390.g110.t1;seqName=scaffold-1390.g110;
JACGEL010001387	Blast2GO	intron	2853	2907	1	+	.	Parent=scaffold-1390.g110.t1;seqName=scaffold-1390.g110;
JACGEL010001387	Blast2GO	intron	3016	3071	0.97	+	.	Parent=scaffold-1390.g110.t1;seqName=scaffold-1390.g110;
JACGEL010001387	Blast2GO	CDS	1357	1645	0.53	+	2	ID=scaffold-1390.g110.t1.cds;Parent=scaffold-1390.g110.t1;seqName=scaffold-1390.g110;
JACGEL010001387	Blast2GO	CDS	2696	2852	1	+	1	ID=scaffold-1390.g110.t1.cds;Parent=scaffold-1390.g110.t1;seqName=scaffold-1390.g110;
JACGEL010001387	Blast2GO	CDS	2908	3015	0.98	+	0	ID=scaffold-1390.g110.t1.cds;Parent=scaffold-1390.g110.t1;seqName=scaffold-1390.g110;
JACGEL010001387	Blast2GO	CDS	3072	3257	0.99	+	0	ID=scaffold-1390.g110.t1.cds;Parent=scaffold-1390.g110.t1;seqName=scaffold-1390.g110;
JACGEL010001387	Blast2GO	stop_codon	3255	3257	.	+	0	Parent=scaffold-1390.g110.t1;seqName=scaffold-1390.g110;
JACGEL010001388	Blast2GO	gene	1	4500	0.56	+	.	ID=scaffold-1391.g111;Description=---NA---
JACGEL010001388	Blast2GO	mRNA	1	4500	0.56	+	.	ID=scaffold-1391.g111.t1;Parent=scaffold-1391.g111;seqName=scaffold-1391.g111;
JACGEL010001388	Blast2GO	intron	1	4291	0.57	+	.	Parent=scaffold-1391.g111.t1;seqName=scaffold-1391.g111;
JACGEL010001388	Blast2GO	intron	4366	4406	0.82	+	.	Parent=scaffold-1391.g111.t1;seqName=scaffold-1391.g111;
JACGEL010001388	Blast2GO	CDS	4292	4365	0.81	+	0	ID=scaffold-1391.g111.t1.cds;Parent=scaffold-1391.g111.t1;seqName=scaffold-1391.g111;
JACGEL010001388	Blast2GO	CDS	4407	4500	0.82	+	1	ID=scaffold-1391.g111.t1.cds;Parent=scaffold-1391.g111.t1;seqName=scaffold-1391.g111;
JACGEL010001388	Blast2GO	stop_codon	4498	4500	.	+	0	Parent=scaffold-1391.g111.t1;seqName=scaffold-1391.g111;
JACGEL010001389	Blast2GO	gene	3296	4503	0.25	-	.	ID=scaffold-1392.g112;Description=---NA---
JACGEL010001389	Blast2GO	mRNA	3296	4503	0.25	-	.	ID=scaffold-1392.g112.t1;Parent=scaffold-1392.g112;seqName=scaffold-1392.g112;
JACGEL010001389	Blast2GO	stop_codon	3296	3298	.	-	0	Parent=scaffold-1392.g112.t1;seqName=scaffold-1392.g112;
JACGEL010001389	Blast2GO	intron	3555	4503	0.32	-	.	Parent=scaffold-1392.g112.t1;seqName=scaffold-1392.g112;
JACGEL010001389	Blast2GO	CDS	3296	3554	0.44	-	1	ID=scaffold-1392.g112.t1.cds;Parent=scaffold-1392.g112.t1;seqName=scaffold-1392.g112;
JACGEL010001392	Blast2GO	gene	2	2554	0.15	+	.	ID=scaffold-1396.g113;Description=A0A1B6LBU9_9HEMIThymidylate_kin domain-containing protein OS=Graphocephala atropunctata OX=36148 GN=g.34838 PE=3 SV=1;Gene=A0A0K8TT74;Gene=BB560_000166;Gene=BB561_004528;Gene=g.13232;Gene=g.13734;Gene=CCM_09396;Gene=g.2165;Gene=g.34843;Gene=g.34840;Gene=g.33277;Gene=BB559_000266;Gene=TK-TMK;Gene=g.34839;Gene=g.34838;Gene=PSEUBRA_SCAF7g04601;Gene=G3I13_12370;Gene=…
JACGEL010001392	Blast2GO	mRNA	2	2554	0.15	+	.	ID=scaffold-1396.g113.t1;Parent=scaffold-1396.g113;seqName=scaffold-1396.g113;
JACGEL010001392	Blast2GO	intron	70	186	0.27	+	.	Parent=scaffold-1396.g113.t1;seqName=scaffold-1396.g113;
JACGEL010001392	Blast2GO	intron	742	2302	0.8	+	.	Parent=scaffold-1396.g113.t1;seqName=scaffold-1396.g113;
JACGEL010001392	Blast2GO	intron	2418	2463	0.98	+	.	Parent=scaffold-1396.g113.t1;seqName=scaffold-1396.g113;
JACGEL010001392	Blast2GO	CDS	2	69	0.28	+	1	ID=scaffold-1396.g113.t1.cds;Parent=scaffold-1396.g113.t1;seqName=scaffold-1396.g113;
JACGEL010001392	Blast2GO	CDS	187	741	0.64	+	2	ID=scaffold-1396.g113.t1.cds;Parent=scaffold-1396.g113.t1;seqName=scaffold-1396.g113;
JACGEL010001392	Blast2GO	CDS	2303	2417	0.8	+	2	ID=scaffold-1396.g113.t1.cds;Parent=scaffold-1396.g113.t1;seqName=scaffold-1396.g113;
JACGEL010001392	Blast2GO	CDS	2464	2554	0.98	+	1	ID=scaffold-1396.g113.t1.cds;Parent=scaffold-1396.g113.t1;seqName=scaffold-1396.g113;
JACGEL010001392	Blast2GO	stop_codon	2552	2554	.	+	0	Parent=scaffold-1396.g113.t1;seqName=scaffold-1396.g113;
JACGEL010001396	Blast2GO	gene	1	2439	0.18	-	.	ID=scaffold-1400.g114;Description=A0A1B6EF77_9HEMIElongation factor G, mitochondrial OS=Clastoptera arizonana OX=38151 GN=g.14705 PE=3 SV=1;Gene=DUT;Gene=MEF1;Gene=g.26937;Gene=g.4118;Gene=H9J9F1;Gene=fusA;Gene=ppsmb6;Gene=rnh1;Gene=1;Gene=U5EXB5;Gene=177;Gene=GAMMAHV.ORF9;Gene=g.28814;Gene=9;Gene=g.14705;Gene=Abd-B;Gene=9.0;Gene=Bgb;Ontology_term=mitochondrion,translation elongation factor activ…
JACGEL010001396	Blast2GO	mRNA	1	2439	0.18	-	.	ID=scaffold-1400.g114.t1;Parent=scaffold-1400.g114;seqName=scaffold-1400.g114;
JACGEL010001396	Blast2GO	intron	1	277	0.43	-	.	Parent=scaffold-1400.g114.t1;seqName=scaffold-1400.g114;
JACGEL010001396	Blast2GO	intron	494	683	0.94	-	.	Parent=scaffold-1400.g114.t1;seqName=scaffold-1400.g114;
JACGEL010001396	Blast2GO	intron	2021	2173	0.59	-	.	Parent=scaffold-1400.g114.t1;seqName=scaffold-1400.g114;
JACGEL010001396	Blast2GO	CDS	278	493	0.39	-	2	ID=scaffold-1400.g114.t1.cds;Parent=scaffold-1400.g114.t1;seqName=scaffold-1400.g114;
JACGEL010001396	Blast2GO	CDS	684	2020	0.58	-	1	ID=scaffold-1400.g114.t1.cds;Parent=scaffold-1400.g114.t1;seqName=scaffold-1400.g114;
JACGEL010001396	Blast2GO	CDS	2174	2439	0.62	-	0	ID=scaffold-1400.g114.t1.cds;Parent=scaffold-1400.g114.t1;seqName=scaffold-1400.g114;
JACGEL010001396	Blast2GO	start_codon	2437	2439	.	-	0	Parent=scaffold-1400.g114.t1;seqName=scaffold-1400.g114;
JACGEL010000583	Blast2GO	gene	1818	4539	0.28	+	.	ID=scaffold-585.g1;Description=U5EIR7_9DIPTPutative translation initiation factor 4f helicase subunit eif-4a OS=Corethrella appendiculata OX=1370023 PE=2 SV=1;Gene=BB560_006408;Gene=H9JMC0;Gene=BB561_001915;Gene=A0A0K8TKB9;Gene=g.21691;Gene=g.21780;Gene=BB559_005900;Gene=g.24763;Gene=PSEUBRA_SCAF7g04450;Gene=g.21781;Gene=g.24762;Gene=g.24765;Gene=g.24764;Gene=CCM_03804;Gene=BB558_003031;Gene=g.24…
JACGEL010000583	Blast2GO	mRNA	1818	4539	0.28	+	.	ID=scaffold-585.g1.t1;Parent=scaffold-585.g1;seqName=scaffold-585.g1;
JACGEL010000583	Blast2GO	start_codon	1818	1820	.	+	0	Parent=scaffold-585.g1.t1;seqName=scaffold-585.g1;
JACGEL010000583	Blast2GO	intron	1908	2196	1	+	.	Parent=scaffold-585.g1.t1;seqName=scaffold-585.g1;
JACGEL010000583	Blast2GO	intron	2366	2623	0.96	+	.	Parent=scaffold-585.g1.t1;seqName=scaffold-585.g1;
JACGEL010000583	Blast2GO	intron	2767	2823	0.95	+	.	Parent=scaffold-585.g1.t1;seqName=scaffold-585.g1;
JACGEL010000583	Blast2GO	intron	3238	3340	0.58	+	.	Parent=scaffold-585.g1.t1;seqName=scaffold-585.g1;
JACGEL010000583	Blast2GO	intron	3495	4273	1	+	.	Parent=scaffold-585.g1.t1;seqName=scaffold-585.g1;
JACGEL010000583	Blast2GO	CDS	1818	1907	0.55	+	0	ID=scaffold-585.g1.t1.cds;Parent=scaffold-585.g1.t1;seqName=scaffold-585.g1;
JACGEL010000583	Blast2GO	CDS	2197	2365	1	+	0	ID=scaffold-585.g1.t1.cds;Parent=scaffold-585.g1.t1;seqName=scaffold-585.g1;
JACGEL010000583	Blast2GO	CDS	2624	2766	0.95	+	2	ID=scaffold-585.g1.t1.cds;Parent=scaffold-585.g1.t1;seqName=scaffold-585.g1;
JACGEL010000583	Blast2GO	CDS	2824	3237	0.92	+	0	ID=scaffold-585.g1.t1.cds;Parent=scaffold-585.g1.t1;seqName=scaffold-585.g1;
JACGEL010000583	Blast2GO	CDS	3341	3494	0.58	+	0	ID=scaffold-585.g1.t1.cds;Parent=scaffold-585.g1.t1;seqName=scaffold-585.g1;
JACGEL010000583	Blast2GO	CDS	4274	4539	1	+	2	ID=scaffold-585.g1.t1.cds;Parent=scaffold-585.g1.t1;seqName=scaffold-585.g1;
JACGEL010000583	Blast2GO	stop_codon	4537	4539	.	+	0	Parent=scaffold-585.g1.t1;seqName=scaffold-585.g1;
JACGEL010000589	Blast2GO	gene	1	4216	0.31	-	.	ID=scaffold-588.g2;Description=---NA---
JACGEL010000589	Blast2GO	mRNA	1	4216	0.31	-	.	ID=scaffold-588.g2.t1;Parent=scaffold-588.g2;seqName=scaffold-588.g2;
JACGEL010000589	Blast2GO	intron	1	4084	0.56	-	.	Parent=scaffold-588.g2.t1;seqName=scaffold-588.g2;
JACGEL010000589	Blast2GO	CDS	4085	4216	0.32	-	0	ID=scaffold-588.g2.t1.cds;Parent=scaffold-588.g2.t1;seqName=scaffold-588.g2;
JACGEL010000589	Blast2GO	start_codon	4214	4216	.	-	0	Parent=scaffold-588.g2.t1;seqName=scaffold-588.g2;
JACGEL010000591	Blast2GO	gene	1	5453	0.89	-	.	ID=scaffold-594.g3;Description=---NA---
JACGEL010000591	Blast2GO	mRNA	1	5453	0.89	-	.	ID=scaffold-594.g3.t1;Parent=scaffold-594.g3;seqName=scaffold-594.g3;
JACGEL010000591	Blast2GO	intron	1	5315	0.9	-	.	Parent=scaffold-594.g3.t1;seqName=scaffold-594.g3;
JACGEL010000591	Blast2GO	CDS	5316	5453	0.89	-	0	ID=scaffold-594.g3.t1.cds;Parent=scaffold-594.g3.t1;seqName=scaffold-594.g3;
JACGEL010000591	Blast2GO	start_codon	5451	5453	.	-	0	Parent=scaffold-594.g3.t1;seqName=scaffold-594.g3;
JACGEL010000592	Blast2GO	gene	1	3613	0.6	+	.	ID=scaffold-591.g4;Description=U5ENA9_9DIPTPutative conserved plasma membrane protein (Fragment) OS=Corethrella appendiculata OX=1370023 PE=2 SV=1;Gene=g.27974;Gene=g.30734;Gene=H9J022;Gene=g.52329;Gene=g.52328;Gene=U5ENA9;Gene=g.27976;Gene=A0A0K8TLC5;Gene=g.18681;Ontology_term=integral component of membrane,integral component of membrane;Ontology_id=GO:0016021,GO:0016021
JACGEL010000592	Blast2GO	mRNA	1	3613	0.6	+	.	ID=scaffold-591.g4.t1;Parent=scaffold-591.g4;seqName=scaffold-591.g4;
JACGEL010000592	Blast2GO	intron	1	3304	0.6	+	.	Parent=scaffold-591.g4.t1;seqName=scaffold-591.g4;
JACGEL010000592	Blast2GO	CDS	3305	3613	0.9	+	0	ID=scaffold-591.g4.t1.cds;Parent=scaffold-591.g4.t1;seqName=scaffold-591.g4;
JACGEL010000592	Blast2GO	stop_codon	3611	3613	.	+	0	Parent=scaffold-591.g4.t1;seqName=scaffold-591.g4;
JACGEL010000593	Blast2GO	gene	1	3625	0.7	-	.	ID=scaffold-595.g5;Description=J3JUS3_DENPDDolichyl-phosphate-mannose--protein mannosyltransferase OS=Dendroctonus ponderosae OX=77166 PE=2 SV=1;Gene=BB561_002535;Gene=CCM_09188;Gene=L249_1829;Gene=g.54971;Gene=L249_3493;Gene=CCM_06553;Gene=J3JUS3;Gene=g.12183;Gene=H9J6C8;Gene=g.22595;Gene=g.2979;Gene=PSEUBRA_SCAF21g03504;Gene=g.22596;Gene=A0A173GNE9;Gene=g.22598;Gene=H9J0W5;Gene=g.48428;Gene=g.4…
JACGEL010000593	Blast2GO	mRNA	1	3625	0.7	-	.	ID=scaffold-595.g5.t1;Parent=scaffold-595.g5;seqName=scaffold-595.g5;
JACGEL010000593	Blast2GO	intron	1	2501	0.77	-	.	Parent=scaffold-595.g5.t1;seqName=scaffold-595.g5;
JACGEL010000593	Blast2GO	intron	2720	2775	0.98	-	.	Parent=scaffold-595.g5.t1;seqName=scaffold-595.g5;
JACGEL010000593	Blast2GO	intron	2970	3031	0.98	-	.	Parent=scaffold-595.g5.t1;seqName=scaffold-595.g5;
JACGEL010000593	Blast2GO	intron	3168	3253	0.93	-	.	Parent=scaffold-595.g5.t1;seqName=scaffold-595.g5;
JACGEL010000593	Blast2GO	intron	3475	3527	1	-	.	Parent=scaffold-595.g5.t1;seqName=scaffold-595.g5;
JACGEL010000593	Blast2GO	CDS	2502	2719	0.86	-	2	ID=scaffold-595.g5.t1.cds;Parent=scaffold-595.g5.t1;seqName=scaffold-595.g5;
JACGEL010000593	Blast2GO	CDS	2776	2969	0.96	-	1	ID=scaffold-595.g5.t1.cds;Parent=scaffold-595.g5.t1;seqName=scaffold-595.g5;
JACGEL010000593	Blast2GO	CDS	3032	3167	0.93	-	2	ID=scaffold-595.g5.t1.cds;Parent=scaffold-595.g5.t1;seqName=scaffold-595.g5;
JACGEL010000593	Blast2GO	CDS	3254	3474	0.99	-	1	ID=scaffold-595.g5.t1.cds;Parent=scaffold-595.g5.t1;seqName=scaffold-595.g5;
JACGEL010000593	Blast2GO	CDS	3528	3625	0.99	-	0	ID=scaffold-595.g5.t1.cds;Parent=scaffold-595.g5.t1;seqName=scaffold-595.g5;
JACGEL010000593	Blast2GO	start_codon	3623	3625	.	-	0	Parent=scaffold-595.g5.t1;seqName=scaffold-595.g5;
JACGEL010000597	Blast2GO	gene	1	5495	0.03	-	.	ID=scaffold-599.g6;Description=A0A1B6KBX5_9HEMIAAA_lid_11 domain-containing protein (Fragment) OS=Graphocephala atropunctata OX=36148 GN=g.2595 PE=4 SV=1;Gene=101738460;Gene=g.17848;Gene=g.38205;Gene=g.36853;Gene=H9J2F3;Gene=g.38207;Gene=g.2595;Gene=g.40565;Gene=g.38184;Gene=g.38175;Gene=g.38198;Gene=H9J6A7;Gene=g.38193;Gene=g.38181;Gene=g.11537;Gene=g.46866;Gene=g.11538;Gene=g.40551;Gene=H9IX76;…
JACGEL010000597	Blast2GO	mRNA	1	5495	0.03	-	.	ID=scaffold-599.g6.t1;Parent=scaffold-599.g6;seqName=scaffold-599.g6;
JACGEL010000597	Blast2GO	intron	1	45	0.98	-	.	Parent=scaffold-599.g6.t1;seqName=scaffold-599.g6;
JACGEL010000597	Blast2GO	intron	230	281	1	-	.	Parent=scaffold-599.g6.t1;seqName=scaffold-599.g6;
JACGEL010000597	Blast2GO	intron	501	933	0.51	-	.	Parent=scaffold-599.g6.t1;seqName=scaffold-599.g6;
JACGEL010000597	Blast2GO	intron	1064	1552	0.75	-	.	Parent=scaffold-599.g6.t1;seqName=scaffold-599.g6;
JACGEL010000597	Blast2GO	intron	1835	2005	0.92	-	.	Parent=scaffold-599.g6.t1;seqName=scaffold-599.g6;
JACGEL010000597	Blast2GO	intron	2155	2205	0.52	-	.	Parent=scaffold-599.g6.t1;seqName=scaffold-599.g6;
JACGEL010000597	Blast2GO	intron	2654	2968	0.45	-	.	Parent=scaffold-599.g6.t1;seqName=scaffold-599.g6;
JACGEL010000597	Blast2GO	intron	3111	3214	0.1	-	.	Parent=scaffold-599.g6.t1;seqName=scaffold-599.g6;
JACGEL010000597	Blast2GO	intron	3318	3506	0.66	-	.	Parent=scaffold-599.g6.t1;seqName=scaffold-599.g6;
JACGEL010000597	Blast2GO	intron	3605	4017	0.61	-	.	Parent=scaffold-599.g6.t1;seqName=scaffold-599.g6;
JACGEL010000597	Blast2GO	intron	4073	4133	0.85	-	.	Parent=scaffold-599.g6.t1;seqName=scaffold-599.g6;
JACGEL010000597	Blast2GO	intron	4431	4546	1	-	.	Parent=scaffold-599.g6.t1;seqName=scaffold-599.g6;
JACGEL010000597	Blast2GO	intron	4685	4733	0.94	-	.	Parent=scaffold-599.g6.t1;seqName=scaffold-599.g6;
JACGEL010000597	Blast2GO	intron	4950	5006	0.99	-	.	Parent=scaffold-599.g6.t1;seqName=scaffold-599.g6;
JACGEL010000597	Blast2GO	intron	5175	5240	0.99	-	.	Parent=scaffold-599.g6.t1;seqName=scaffold-599.g6;
JACGEL010000597	Blast2GO	intron	5418	5495	0.96	-	.	Parent=scaffold-599.g6.t1;seqName=scaffold-599.g6;
JACGEL010000597	Blast2GO	CDS	46	229	0.98	-	0	ID=scaffold-599.g6.t1.cds;Parent=scaffold-599.g6.t1;seqName=scaffold-599.g6;
JACGEL010000597	Blast2GO	CDS	282	500	0.69	-	0	ID=scaffold-599.g6.t1.cds;Parent=scaffold-599.g6.t1;seqName=scaffold-599.g6;
JACGEL010000597	Blast2GO	CDS	934	1063	0.53	-	1	ID=scaffold-599.g6.t1.cds;Parent=scaffold-599.g6.t1;seqName=scaffold-599.g6;
JACGEL010000597	Blast2GO	CDS	1553	1834	0.92	-	1	ID=scaffold-599.g6.t1.cds;Parent=scaffold-599.g6.t1;seqName=scaffold-599.g6;
JACGEL010000597	Blast2GO	CDS	2006	2154	0.64	-	0	ID=scaffold-599.g6.t1.cds;Parent=scaffold-599.g6.t1;seqName=scaffold-599.g6;
JACGEL010000597	Blast2GO	CDS	2206	2653	0.31	-	1	ID=scaffold-599.g6.t1.cds;Parent=scaffold-599.g6.t1;seqName=scaffold-599.g6;
JACGEL010000597	Blast2GO	CDS	2969	3110	0.14	-	2	ID=scaffold-599.g6.t1.cds;Parent=scaffold-599.g6.t1;seqName=scaffold-599.g6;
JACGEL010000597	Blast2GO	CDS	3215	3317	0.28	-	0	ID=scaffold-599.g6.t1.cds;Parent=scaffold-599.g6.t1;seqName=scaffold-599.g6;
JACGEL010000597	Blast2GO	CDS	3507	3604	0.67	-	2	ID=scaffold-599.g6.t1.cds;Parent=scaffold-599.g6.t1;seqName=scaffold-599.g6;
JACGEL010000597	Blast2GO	CDS	4018	4072	0.74	-	0	ID=scaffold-599.g6.t1.cds;Parent=scaffold-599.g6.t1;seqName=scaffold-599.g6;
JACGEL010000597	Blast2GO	CDS	4134	4430	0.89	-	0	ID=scaffold-599.g6.t1.cds;Parent=scaffold-599.g6.t1;seqName=scaffold-599.g6;
JACGEL010000597	Blast2GO	CDS	4547	4684	0.94	-	0	ID=scaffold-599.g6.t1.cds;Parent=scaffold-599.g6.t1;seqName=scaffold-599.g6;
JACGEL010000597	Blast2GO	CDS	4734	4949	1	-	0	ID=scaffold-599.g6.t1.cds;Parent=scaffold-599.g6.t1;seqName=scaffold-599.g6;
JACGEL010000597	Blast2GO	CDS	5007	5174	0.98	-	0	ID=scaffold-599.g6.t1.cds;Parent=scaffold-599.g6.t1;seqName=scaffold-599.g6;
JACGEL010000597	Blast2GO	CDS	5241	5417	0.95	-	0	ID=scaffold-599.g6.t1.cds;Parent=scaffold-599.g6.t1;seqName=scaffold-599.g6;
JACGEL010000601	Blast2GO	gene	1	3674	0.56	+	.	ID=scaffold-603.g7;Description=A0A1B6E340_9HEMIEndo/exonuclease/phosphatase domain-containing protein (Fragment) OS=Clastoptera arizonana OX=38151 GN=g.32898 PE=4 SV=1
JACGEL010000601	Blast2GO	mRNA	1	3674	0.56	+	.	ID=scaffold-603.g7.t1;Parent=scaffold-603.g7;seqName=scaffold-603.g7;
JACGEL010000601	Blast2GO	intron	1	3167	0.56	+	.	Parent=scaffold-603.g7.t1;seqName=scaffold-603.g7;
JACGEL010000601	Blast2GO	CDS	3168	3674	0.61	+	0	ID=scaffold-603.g7.t1.cds;Parent=scaffold-603.g7.t1;seqName=scaffold-603.g7;
JACGEL010000601	Blast2GO	stop_codon	3672	3674	.	+	0	Parent=scaffold-603.g7.t1;seqName=scaffold-603.g7;
JACGEL010000602	Blast2GO	gene	1	3840	0.48	-	.	ID=scaffold-604.g8;Description=A0A1B6EUX8_9HEMIEndo/exonuclease/phosphatase domain-containing protein (Fragment) OS=Cuerna arida OX=1464854 GN=g.47447 PE=4 SV=1
JACGEL010000602	Blast2GO	mRNA	1	3840	0.48	-	.	ID=scaffold-604.g8.t1;Parent=scaffold-604.g8;seqName=scaffold-604.g8;
JACGEL010000602	Blast2GO	intron	1	2811	0.68	-	.	Parent=scaffold-604.g8.t1;seqName=scaffold-604.g8;
JACGEL010000602	Blast2GO	intron	3131	3174	1	-	.	Parent=scaffold-604.g8.t1;seqName=scaffold-604.g8;
JACGEL010000602	Blast2GO	CDS	2812	3130	0.86	-	0	ID=scaffold-604.g8.t1.cds;Parent=scaffold-604.g8.t1;seqName=scaffold-604.g8;
JACGEL010000602	Blast2GO	CDS	3175	3840	0.69	-	0	ID=scaffold-604.g8.t1.cds;Parent=scaffold-604.g8.t1;seqName=scaffold-604.g8;
JACGEL010000602	Blast2GO	start_codon	3838	3840	.	-	0	Parent=scaffold-604.g8.t1;seqName=scaffold-604.g8;
JACGEL010000604	Blast2GO	gene	3275	5184	0.49	+	.	ID=scaffold-606.g9;Description=W4VRH3_9DIPTPutative netrin axonal chemotropic factor OS=Corethrella appendiculata OX=1370023 PE=2 SV=1;Gene=W4VRH3;Ontology_term=basement membrane,cell adhesion mediated by integrin,cellular component morphogenesis,midgut development,endodermal digestive tract morphogenesis,substrate adhesion-dependent cell spreading,basement membrane assembly,salivary gland morpho…
JACGEL010000604	Blast2GO	mRNA	3275	5184	0.49	+	.	ID=scaffold-606.g9.t1;Parent=scaffold-606.g9;seqName=scaffold-606.g9;
JACGEL010000604	Blast2GO	start_codon	3275	3277	.	+	0	Parent=scaffold-606.g9.t1;seqName=scaffold-606.g9;
JACGEL010000604	Blast2GO	intron	3296	3367	0.54	+	.	Parent=scaffold-606.g9.t1;seqName=scaffold-606.g9;
JACGEL010000604	Blast2GO	intron	3436	3684	1	+	.	Parent=scaffold-606.g9.t1;seqName=scaffold-606.g9;
JACGEL010000604	Blast2GO	intron	3968	4018	0.99	+	.	Parent=scaffold-606.g9.t1;seqName=scaffold-606.g9;
JACGEL010000604	Blast2GO	intron	4362	4418	1	+	.	Parent=scaffold-606.g9.t1;seqName=scaffold-606.g9;
JACGEL010000604	Blast2GO	intron	4790	4842	1	+	.	Parent=scaffold-606.g9.t1;seqName=scaffold-606.g9;
JACGEL010000604	Blast2GO	CDS	3275	3295	0.65	+	0	ID=scaffold-606.g9.t1.cds;Parent=scaffold-606.g9.t1;seqName=scaffold-606.g9;
JACGEL010000604	Blast2GO	CDS	3368	3435	0.87	+	0	ID=scaffold-606.g9.t1.cds;Parent=scaffold-606.g9.t1;seqName=scaffold-606.g9;
JACGEL010000604	Blast2GO	CDS	3685	3967	0.99	+	1	ID=scaffold-606.g9.t1.cds;Parent=scaffold-606.g9.t1;seqName=scaffold-606.g9;
JACGEL010000604	Blast2GO	CDS	4019	4361	0.91	+	0	ID=scaffold-606.g9.t1.cds;Parent=scaffold-606.g9.t1;seqName=scaffold-606.g9;
JACGEL010000604	Blast2GO	CDS	4419	4789	1	+	2	ID=scaffold-606.g9.t1.cds;Parent=scaffold-606.g9.t1;seqName=scaffold-606.g9;
JACGEL010000604	Blast2GO	CDS	4843	5184	1	+	0	ID=scaffold-606.g9.t1.cds;Parent=scaffold-606.g9.t1;seqName=scaffold-606.g9;
JACGEL010000604	Blast2GO	stop_codon	5182	5184	.	+	0	Parent=scaffold-606.g9.t1;seqName=scaffold-606.g9;
JACGEL010000607	Blast2GO	gene	1	4864	0.3	+	.	ID=scaffold-609.g10;Description=J3JU23_DENPDAldedh domain-containing protein OS=Dendroctonus ponderosae OX=77166 PE=2 SV=1;Gene=FIC94_06350;Gene=g.35741;Gene=BB560_003586;Gene=g.10432;Gene=H9JAR1;Gene=g.10431;Gene=Q8MUI1;Gene=g.31465;Gene=GTZ78_03305;Gene=g.32049;Gene=g.31466;Gene=g.32044;Gene=J3JU23;Gene=BB561_001926;Gene=FIC94_18320;Gene=U5ET65;Gene=g.12217;Gene=BB559_002298;Gene=B5M7A4;Gene=BB…
JACGEL010000607	Blast2GO	mRNA	1	4864	0.3	+	.	ID=scaffold-609.g10.t1;Parent=scaffold-609.g10;seqName=scaffold-609.g10;
JACGEL010000607	Blast2GO	intron	1	4329	0.34	+	.	Parent=scaffold-609.g10.t1;seqName=scaffold-609.g10;
JACGEL010000607	Blast2GO	intron	4547	4760	0.64	+	.	Parent=scaffold-609.g10.t1;seqName=scaffold-609.g10;
JACGEL010000607	Blast2GO	CDS	4330	4546	0.41	+	0	ID=scaffold-609.g10.t1.cds;Parent=scaffold-609.g10.t1;seqName=scaffold-609.g10;
JACGEL010000607	Blast2GO	CDS	4761	4864	0.64	+	2	ID=scaffold-609.g10.t1.cds;Parent=scaffold-609.g10.t1;seqName=scaffold-609.g10;
JACGEL010000607	Blast2GO	stop_codon	4862	4864	.	+	0	Parent=scaffold-609.g10.t1;seqName=scaffold-609.g10;
JACGEL010000609	Blast2GO	gene	1321	2170	0.47	+	.	ID=scaffold-611.g11;Description=A0A1B6FNA1_9HEMICP-type G domain-containing protein (Fragment) OS=Cuerna arida OX=1464854 GN=g.8631 PE=4 SV=1;Gene=g.3692;Gene=g.6213;Gene=CCM_07780;Gene=BB561_000536;Gene=g.8631;Gene=g.6210;Gene=U5ENI0;Gene=g.36537;Gene=g.6211;Gene=101742911;Gene=H9IWI4;Gene=g.6209;Gene=A0A0K8TKW6;Gene=g.5403;Gene=g.27429;Gene=L249_4771;Gene=BB558_007134;Gene=PSEUBRA_SCAF3g04157;G…
JACGEL010000609	Blast2GO	mRNA	1321	2170	0.47	+	.	ID=scaffold-611.g11.t1;Parent=scaffold-611.g11;seqName=scaffold-611.g11;
JACGEL010000609	Blast2GO	start_codon	1321	1323	.	+	0	Parent=scaffold-611.g11.t1;seqName=scaffold-611.g11;
JACGEL010000609	Blast2GO	intron	1925	2042	0.53	+	.	Parent=scaffold-611.g11.t1;seqName=scaffold-611.g11;
JACGEL010000609	Blast2GO	CDS	1321	1924	0.92	+	0	ID=scaffold-611.g11.t1.cds;Parent=scaffold-611.g11.t1;seqName=scaffold-611.g11;
JACGEL010000609	Blast2GO	CDS	2043	2170	0.47	+	2	ID=scaffold-611.g11.t1.cds;Parent=scaffold-611.g11.t1;seqName=scaffold-611.g11;
JACGEL010000609	Blast2GO	stop_codon	2168	2170	.	+	0	Parent=scaffold-611.g11.t1;seqName=scaffold-611.g11;
JACGEL010000609	Blast2GO	gene	2752	3060	0.22	+	.	ID=scaffold-611.g12;Description=A0A1B6KFY5_9HEMICP-type G domain-containing protein (Fragment) OS=Graphocephala atropunctata OX=36148 GN=g.6211 PE=4 SV=1;Gene=g.17705;Gene=g.5511;Gene=g.17704;Gene=g.27429;Gene=g.6211;Gene=U5ENI0;Gene=g.5512;Gene=g.5513;Ontology_term=GTPase activity,ribosome biogenesis,GTPase activity,ribosome biogenesis;Ontology_id=GO:0003924,GO:0042254,GO:0003924,GO:0042254;Enzy…
JACGEL010000609	Blast2GO	mRNA	2752	3060	0.22	+	.	ID=scaffold-611.g12.t1;Parent=scaffold-611.g12;seqName=scaffold-611.g12;
JACGEL010000609	Blast2GO	start_codon	2752	2754	.	+	0	Parent=scaffold-611.g12.t1;seqName=scaffold-611.g12;
JACGEL010000609	Blast2GO	CDS	2752	3060	0.22	+	0	ID=scaffold-611.g12.t1.cds;Parent=scaffold-611.g12.t1;seqName=scaffold-611.g12;
JACGEL010000609	Blast2GO	stop_codon	3058	3060	.	+	0	Parent=scaffold-611.g12.t1;seqName=scaffold-611.g12;
JACGEL010000611	Blast2GO	gene	3420	4581	0.56	-	.	ID=scaffold-613.g13;Description=A0A1B6LJH0_9HEMIUncharacterized protein (Fragment) OS=Graphocephala atropunctata OX=36148 GN=g.35588 PE=4 SV=1;Gene=g.45015;Gene=g.39466;Ontology_term=regulation of growth;Ontology_id=GO:0040008
JACGEL010000611	Blast2GO	mRNA	3420	4581	0.56	-	.	ID=scaffold-613.g13.t1;Parent=scaffold-613.g13;seqName=scaffold-613.g13;
JACGEL010000611	Blast2GO	stop_codon	3420	3422	.	-	0	Parent=scaffold-613.g13.t1;seqName=scaffold-613.g13;
JACGEL010000611	Blast2GO	intron	3540	3595	1	-	.	Parent=scaffold-613.g13.t1;seqName=scaffold-613.g13;
JACGEL010000611	Blast2GO	intron	3712	4568	0.56	-	.	Parent=scaffold-613.g13.t1;seqName=scaffold-613.g13;
JACGEL010000611	Blast2GO	CDS	3420	3539	1	-	0	ID=scaffold-613.g13.t1.cds;Parent=scaffold-613.g13.t1;seqName=scaffold-613.g13;
JACGEL010000611	Blast2GO	CDS	3596	3711	0.87	-	2	ID=scaffold-613.g13.t1.cds;Parent=scaffold-613.g13.t1;seqName=scaffold-613.g13;
JACGEL010000611	Blast2GO	CDS	4569	4581	0.57	-	0	ID=scaffold-613.g13.t1.cds;Parent=scaffold-613.g13.t1;seqName=scaffold-613.g13;
JACGEL010000611	Blast2GO	start_codon	4579	4581	.	-	0	Parent=scaffold-613.g13.t1;seqName=scaffold-613.g13;
JACGEL010000613	Blast2GO	gene	1	2721	0.11	-	.	ID=scaffold-615.g14;Description=---NA---
JACGEL010000613	Blast2GO	mRNA	1	2721	0.11	-	.	ID=scaffold-615.g14.t1;Parent=scaffold-615.g14;seqName=scaffold-615.g14;
JACGEL010000613	Blast2GO	intron	1	1085	0.84	-	.	Parent=scaffold-615.g14.t1;seqName=scaffold-615.g14;
JACGEL010000613	Blast2GO	intron	1374	1946	0.47	-	.	Parent=scaffold-615.g14.t1;seqName=scaffold-615.g14;
JACGEL010000613	Blast2GO	intron	2064	2251	0.58	-	.	Parent=scaffold-615.g14.t1;seqName=scaffold-615.g14;
JACGEL010000613	Blast2GO	intron	2510	2585	0.28	-	.	Parent=scaffold-615.g14.t1;seqName=scaffold-615.g14;
JACGEL010000613	Blast2GO	CDS	1086	1373	0.65	-	2	ID=scaffold-615.g14.t1.cds;Parent=scaffold-615.g14.t1;seqName=scaffold-615.g14;
JACGEL010000613	Blast2GO	CDS	1947	2063	0.61	-	2	ID=scaffold-615.g14.t1.cds;Parent=scaffold-615.g14.t1;seqName=scaffold-615.g14;
JACGEL010000613	Blast2GO	CDS	2252	2509	0.4	-	2	ID=scaffold-615.g14.t1.cds;Parent=scaffold-615.g14.t1;seqName=scaffold-615.g14;
JACGEL010000613	Blast2GO	CDS	2586	2721	0.39	-	0	ID=scaffold-615.g14.t1.cds;Parent=scaffold-615.g14.t1;seqName=scaffold-615.g14;
JACGEL010000613	Blast2GO	start_codon	2719	2721	.	-	0	Parent=scaffold-615.g14.t1;seqName=scaffold-615.g14;
JACGEL010000613	Blast2GO	gene	4923	5267	0.72	+	.	ID=scaffold-615.g15;Description=---NA---
JACGEL010000613	Blast2GO	mRNA	4923	5267	0.72	+	.	ID=scaffold-615.g15.t1;Parent=scaffold-615.g15;seqName=scaffold-615.g15;
JACGEL010000613	Blast2GO	start_codon	4923	4925	.	+	0	Parent=scaffold-615.g15.t1;seqName=scaffold-615.g15;
JACGEL010000613	Blast2GO	CDS	4923	5267	0.72	+	0	ID=scaffold-615.g15.t1.cds;Parent=scaffold-615.g15.t1;seqName=scaffold-615.g15;
JACGEL010000613	Blast2GO	stop_codon	5265	5267	.	+	0	Parent=scaffold-615.g15.t1;seqName=scaffold-615.g15;
JACGEL010000614	Blast2GO	gene	1	5083	0.37	-	.	ID=scaffold-616.g16;Description=---NA---
JACGEL010000614	Blast2GO	mRNA	1	5083	0.37	-	.	ID=scaffold-616.g16.t1;Parent=scaffold-616.g16;seqName=scaffold-616.g16;
JACGEL010000614	Blast2GO	intron	1	403	0.93	-	.	Parent=scaffold-616.g16.t1;seqName=scaffold-616.g16;
JACGEL010000614	Blast2GO	intron	594	4627	0.4	-	.	Parent=scaffold-616.g16.t1;seqName=scaffold-616.g16;
JACGEL010000614	Blast2GO	CDS	404	593	0.68	-	0	ID=scaffold-616.g16.t1.cds;Parent=scaffold-616.g16.t1;seqName=scaffold-616.g16;
JACGEL010000614	Blast2GO	CDS	4628	5083	0.92	-	0	ID=scaffold-616.g16.t1.cds;Parent=scaffold-616.g16.t1;seqName=scaffold-616.g16;
JACGEL010000614	Blast2GO	start_codon	5081	5083	.	-	0	Parent=scaffold-616.g16.t1;seqName=scaffold-616.g16;
JACGEL010000615	Blast2GO	gene	1	1588	0.48	+	.	ID=scaffold-617.g17;Description=A0A1B6CK96_9HEMIBTB domain-containing protein (Fragment) OS=Clastoptera arizonana OX=38151 GN=g.23073 PE=4 SV=1
JACGEL010000615	Blast2GO	mRNA	1	1588	0.48	+	.	ID=scaffold-617.g17.t1;Parent=scaffold-617.g17;seqName=scaffold-617.g17;
JACGEL010000615	Blast2GO	intron	1	540	0.9	+	.	Parent=scaffold-617.g17.t1;seqName=scaffold-617.g17;
JACGEL010000615	Blast2GO	intron	762	1352	0.98	+	.	Parent=scaffold-617.g17.t1;seqName=scaffold-617.g17;
JACGEL010000615	Blast2GO	CDS	541	761	0.88	+	1	ID=scaffold-617.g17.t1.cds;Parent=scaffold-617.g17.t1;seqName=scaffold-617.g17;
JACGEL010000615	Blast2GO	CDS	1353	1588	0.55	+	2	ID=scaffold-617.g17.t1.cds;Parent=scaffold-617.g17.t1;seqName=scaffold-617.g17;
JACGEL010000615	Blast2GO	stop_codon	1586	1588	.	+	0	Parent=scaffold-617.g17.t1;seqName=scaffold-617.g17;
JACGEL010000618	Blast2GO	gene	2429	4859	0.33	-	.	ID=scaffold-619.g18;Description=A0A1B6HNR6_9HEMIDUF4371 domain-containing protein (Fragment) OS=Homalodisca liturata OX=320908 GN=g.23656 PE=4 SV=1;Gene=g.21949;Gene=g.36553;Gene=g.9922;Gene=g.7235;Gene=g.52670;Gene=g.22557;Gene=g.5677;Gene=g.13176;Gene=g.510;Gene=g.57312;Gene=g.36551;Gene=g.48371;Gene=g.3919;Gene=g.12889
JACGEL010000618	Blast2GO	mRNA	2429	4859	0.33	-	.	ID=scaffold-619.g18.t1;Parent=scaffold-619.g18;seqName=scaffold-619.g18;
JACGEL010000618	Blast2GO	stop_codon	2429	2431	.	-	0	Parent=scaffold-619.g18.t1;seqName=scaffold-619.g18;
JACGEL010000618	Blast2GO	intron	3586	3753	0.67	-	.	Parent=scaffold-619.g18.t1;seqName=scaffold-619.g18;
JACGEL010000618	Blast2GO	intron	3866	4035	0.67	-	.	Parent=scaffold-619.g18.t1;seqName=scaffold-619.g18;
JACGEL010000618	Blast2GO	intron	4403	4779	0.47	-	.	Parent=scaffold-619.g18.t1;seqName=scaffold-619.g18;
JACGEL010000618	Blast2GO	CDS	2429	3585	0.76	-	2	ID=scaffold-619.g18.t1.cds;Parent=scaffold-619.g18.t1;seqName=scaffold-619.g18;
JACGEL010000618	Blast2GO	CDS	3754	3865	0.68	-	0	ID=scaffold-619.g18.t1.cds;Parent=scaffold-619.g18.t1;seqName=scaffold-619.g18;
JACGEL010000618	Blast2GO	CDS	4036	4402	0.62	-	1	ID=scaffold-619.g18.t1.cds;Parent=scaffold-619.g18.t1;seqName=scaffold-619.g18;
JACGEL010000618	Blast2GO	CDS	4780	4859	0.48	-	0	ID=scaffold-619.g18.t1.cds;Parent=scaffold-619.g18.t1;seqName=scaffold-619.g18;
JACGEL010000618	Blast2GO	start_codon	4857	4859	.	-	0	Parent=scaffold-619.g18.t1;seqName=scaffold-619.g18;
JACGEL010000619	Blast2GO	gene	1894	3688	0.05	-	.	ID=scaffold-622.g19;Description=A0A0K8TLH8_TABBRPutative reverse transcriptase (Fragment) OS=Tabanus bromius OX=304241 PE=2 SV=1;Gene=A0A0K8TL06;Gene=A0A0K8TLH8
JACGEL010000619	Blast2GO	mRNA	1894	3688	0.05	-	.	ID=scaffold-622.g19.t1;Parent=scaffold-622.g19;seqName=scaffold-622.g19;
JACGEL010000619	Blast2GO	stop_codon	1894	1896	.	-	0	Parent=scaffold-622.g19.t1;seqName=scaffold-622.g19;
JACGEL010000619	Blast2GO	intron	2011	2105	0.33	-	.	Parent=scaffold-622.g19.t1;seqName=scaffold-622.g19;
JACGEL010000619	Blast2GO	intron	2442	2906	0.84	-	.	Parent=scaffold-622.g19.t1;seqName=scaffold-622.g19;
JACGEL010000619	Blast2GO	intron	3099	3326	0.83	-	.	Parent=scaffold-622.g19.t1;seqName=scaffold-622.g19;
JACGEL010000619	Blast2GO	intron	3479	3534	0.28	-	.	Parent=scaffold-622.g19.t1;seqName=scaffold-622.g19;
JACGEL010000619	Blast2GO	CDS	1894	2010	0.33	-	0	ID=scaffold-622.g19.t1.cds;Parent=scaffold-622.g19.t1;seqName=scaffold-622.g19;
JACGEL010000619	Blast2GO	CDS	2106	2441	0.79	-	0	ID=scaffold-622.g19.t1.cds;Parent=scaffold-622.g19.t1;seqName=scaffold-622.g19;
JACGEL010000619	Blast2GO	CDS	2907	3098	0.9	-	0	ID=scaffold-622.g19.t1.cds;Parent=scaffold-622.g19.t1;seqName=scaffold-622.g19;
JACGEL010000619	Blast2GO	CDS	3327	3478	0.25	-	2	ID=scaffold-622.g19.t1.cds;Parent=scaffold-622.g19.t1;seqName=scaffold-622.g19;
JACGEL010000619	Blast2GO	CDS	3535	3688	0.15	-	0	ID=scaffold-622.g19.t1.cds;Parent=scaffold-622.g19.t1;seqName=scaffold-622.g19;
JACGEL010000619	Blast2GO	start_codon	3686	3688	.	-	0	Parent=scaffold-622.g19.t1;seqName=scaffold-622.g19;
JACGEL010000619	Blast2GO	gene	3741	4352	0.33	-	.	ID=scaffold-622.g20;Description=---NA---
JACGEL010000619	Blast2GO	mRNA	3741	4352	0.33	-	.	ID=scaffold-622.g20.t1;Parent=scaffold-622.g20;seqName=scaffold-622.g20;
JACGEL010000619	Blast2GO	stop_codon	3741	3743	.	-	0	Parent=scaffold-622.g20.t1;seqName=scaffold-622.g20;
JACGEL010000619	Blast2GO	CDS	3741	4352	0.33	-	0	ID=scaffold-622.g20.t1.cds;Parent=scaffold-622.g20.t1;seqName=scaffold-622.g20;
JACGEL010000619	Blast2GO	start_codon	4350	4352	.	-	0	Parent=scaffold-622.g20.t1;seqName=scaffold-622.g20;
JACGEL010000619	Blast2GO	gene	4530	4973	0.31	-	.	ID=scaffold-622.g21;Description=---NA---
JACGEL010000619	Blast2GO	mRNA	4530	4973	0.31	-	.	ID=scaffold-622.g21.t1;Parent=scaffold-622.g21;seqName=scaffold-622.g21;
JACGEL010000619	Blast2GO	stop_codon	4530	4532	.	-	0	Parent=scaffold-622.g21.t1;seqName=scaffold-622.g21;
JACGEL010000619	Blast2GO	CDS	4530	4973	0.31	-	0	ID=scaffold-622.g21.t1.cds;Parent=scaffold-622.g21.t1;seqName=scaffold-622.g21;
JACGEL010000619	Blast2GO	start_codon	4971	4973	.	-	0	Parent=scaffold-622.g21.t1;seqName=scaffold-622.g21;
JACGEL010000620	Blast2GO	gene	85	2313	0.16	-	.	ID=scaffold-623.g22;Description=G3JTP0_CORMMEctonucleotide pyrophosphatase/phosphodiesterase family member 1 OS=Cordyceps militaris (strain CM01) OX=983644 GN=CCM_09180 PE=4 SV=1;Gene=g.11892;Gene=g.2530;Gene=BB560_000247;Gene=g.16680;Gene=g.16681;Gene=BB558_001784;Gene=ASAP_1083;Gene=g.24853;Gene=g.24852;Gene=g.7360;Gene=g.7361;Gene=BB561_004971;Gene=CCM_09180;Gene=L249_0730;Gene=PSEUBRA_SCAF5g0…
JACGEL010000620	Blast2GO	mRNA	85	2313	0.16	-	.	ID=scaffold-623.g22.t1;Parent=scaffold-623.g22;seqName=scaffold-623.g22;
JACGEL010000620	Blast2GO	stop_codon	85	87	.	-	0	Parent=scaffold-623.g22.t1;seqName=scaffold-623.g22;
JACGEL010000620	Blast2GO	intron	258	350	0.34	-	.	Parent=scaffold-623.g22.t1;seqName=scaffold-623.g22;
JACGEL010000620	Blast2GO	intron	591	1470	0.67	-	.	Parent=scaffold-623.g22.t1;seqName=scaffold-623.g22;
JACGEL010000620	Blast2GO	intron	1681	1739	0.72	-	.	Parent=scaffold-623.g22.t1;seqName=scaffold-623.g22;
JACGEL010000620	Blast2GO	intron	1912	1978	0.75	-	.	Parent=scaffold-623.g22.t1;seqName=scaffold-623.g22;
JACGEL010000620	Blast2GO	intron	2132	2187	0.75	-	.	Parent=scaffold-623.g22.t1;seqName=scaffold-623.g22;
JACGEL010000620	Blast2GO	CDS	85	257	0.39	-	2	ID=scaffold-623.g22.t1.cds;Parent=scaffold-623.g22.t1;seqName=scaffold-623.g22;
JACGEL010000620	Blast2GO	CDS	351	590	0.59	-	2	ID=scaffold-623.g22.t1.cds;Parent=scaffold-623.g22.t1;seqName=scaffold-623.g22;
JACGEL010000620	Blast2GO	CDS	1471	1680	0.72	-	2	ID=scaffold-623.g22.t1.cds;Parent=scaffold-623.g22.t1;seqName=scaffold-623.g22;
JACGEL010000620	Blast2GO	CDS	1740	1911	0.82	-	0	ID=scaffold-623.g22.t1.cds;Parent=scaffold-623.g22.t1;seqName=scaffold-623.g22;
JACGEL010000620	Blast2GO	CDS	1979	2131	0.77	-	0	ID=scaffold-623.g22.t1.cds;Parent=scaffold-623.g22.t1;seqName=scaffold-623.g22;
JACGEL010000620	Blast2GO	CDS	2188	2313	0.55	-	0	ID=scaffold-623.g22.t1.cds;Parent=scaffold-623.g22.t1;seqName=scaffold-623.g22;
JACGEL010000620	Blast2GO	start_codon	2311	2313	.	-	0	Parent=scaffold-623.g22.t1;seqName=scaffold-623.g22;
JACGEL010000620	Blast2GO	gene	4516	5390	0.61	+	.	ID=scaffold-623.g23;Description=A0A0K8TKW4_TABBRPutative acyl-coa-binding domain-containing protein 6-like isoform x1 (Fragment) OS=Tabanus bromius OX=304241 PE=2 SV=1;Gene=U5ES18;Gene=g.15472;Gene=ankX_1;Gene=g.19310;Gene=G1K098;Gene=g.24985;Gene=H9JJN3;Gene=J3JT60;Gene=A0A0K8TKW4;Gene=H9JSX3;Gene=g.25293;Gene=A9YLN1;Gene=BB559_005197;Gene=BB558_000144
JACGEL010000620	Blast2GO	mRNA	4516	5390	0.61	+	.	ID=scaffold-623.g23.t1;Parent=scaffold-623.g23;seqName=scaffold-623.g23;
JACGEL010000620	Blast2GO	start_codon	4516	4518	.	+	0	Parent=scaffold-623.g23.t1;seqName=scaffold-623.g23;
JACGEL010000620	Blast2GO	intron	4625	4685	1	+	.	Parent=scaffold-623.g23.t1;seqName=scaffold-623.g23;
JACGEL010000620	Blast2GO	intron	5156	5225	0.61	+	.	Parent=scaffold-623.g23.t1;seqName=scaffold-623.g23;
JACGEL010000620	Blast2GO	CDS	4516	4624	1	+	0	ID=scaffold-623.g23.t1.cds;Parent=scaffold-623.g23.t1;seqName=scaffold-623.g23;
JACGEL010000620	Blast2GO	CDS	4686	5155	0.61	+	2	ID=scaffold-623.g23.t1.cds;Parent=scaffold-623.g23.t1;seqName=scaffold-623.g23;
JACGEL010000620	Blast2GO	CDS	5226	5390	1	+	0	ID=scaffold-623.g23.t1.cds;Parent=scaffold-623.g23.t1;seqName=scaffold-623.g23;
JACGEL010000620	Blast2GO	stop_codon	5388	5390	.	+	0	Parent=scaffold-623.g23.t1;seqName=scaffold-623.g23;
JACGEL010000623	Blast2GO	gene	2714	2929	0.76	-	.	ID=scaffold-626.g24;Description=---NA---
JACGEL010000623	Blast2GO	mRNA	2714	2929	0.76	-	.	ID=scaffold-626.g24.t1;Parent=scaffold-626.g24;seqName=scaffold-626.g24;
JACGEL010000623	Blast2GO	stop_codon	2714	2716	.	-	0	Parent=scaffold-626.g24.t1;seqName=scaffold-626.g24;
JACGEL010000623	Blast2GO	CDS	2714	2929	0.76	-	0	ID=scaffold-626.g24.t1.cds;Parent=scaffold-626.g24.t1;seqName=scaffold-626.g24;
JACGEL010000623	Blast2GO	start_codon	2927	2929	.	-	0	Parent=scaffold-626.g24.t1;seqName=scaffold-626.g24;
JACGEL010000624	Blast2GO	gene	220	2378	0.15	-	.	ID=scaffold-627.g25;Description=A0A1B6G105_9HEMIGelsolin-like domain-containing protein (Fragment) OS=Cuerna arida OX=1464854 GN=g.32719 PE=4 SV=1;Gene=H9JQE0;Gene=g.14994;Gene=g.13024;Gene=g.38138;Gene=g.40015;Gene=g.40017;Gene=H9J7M7;Gene=g.30035;Gene=Rm62;Gene=g.27028;Gene=g.32716;Gene=g.30026;Gene=p68-1;Gene=g.9165;Gene=g.48698;Gene=g.32719;Gene=g.41043;Ontology_term=organic cyclic compound b…
JACGEL010000624	Blast2GO	mRNA	220	2378	0.15	-	.	ID=scaffold-627.g25.t1;Parent=scaffold-627.g25;seqName=scaffold-627.g25;
JACGEL010000624	Blast2GO	stop_codon	220	222	.	-	0	Parent=scaffold-627.g25.t1;seqName=scaffold-627.g25;
JACGEL010000624	Blast2GO	intron	412	541	0.99	-	.	Parent=scaffold-627.g25.t1;seqName=scaffold-627.g25;
JACGEL010000624	Blast2GO	intron	592	651	1	-	.	Parent=scaffold-627.g25.t1;seqName=scaffold-627.g25;
JACGEL010000624	Blast2GO	intron	712	891	0.64	-	.	Parent=scaffold-627.g25.t1;seqName=scaffold-627.g25;
JACGEL010000624	Blast2GO	intron	1031	1083	1	-	.	Parent=scaffold-627.g25.t1;seqName=scaffold-627.g25;
JACGEL010000624	Blast2GO	intron	1156	1254	0.37	-	.	Parent=scaffold-627.g25.t1;seqName=scaffold-627.g25;
JACGEL010000624	Blast2GO	intron	1348	1466	0.99	-	.	Parent=scaffold-627.g25.t1;seqName=scaffold-627.g25;
JACGEL010000624	Blast2GO	intron	1770	1816	1	-	.	Parent=scaffold-627.g25.t1;seqName=scaffold-627.g25;
JACGEL010000624	Blast2GO	intron	2000	2058	0.99	-	.	Parent=scaffold-627.g25.t1;seqName=scaffold-627.g25;
JACGEL010000624	Blast2GO	intron	2266	2318	1	-	.	Parent=scaffold-627.g25.t1;seqName=scaffold-627.g25;
JACGEL010000624	Blast2GO	CDS	220	411	0.99	-	0	ID=scaffold-627.g25.t1.cds;Parent=scaffold-627.g25.t1;seqName=scaffold-627.g25;
JACGEL010000624	Blast2GO	CDS	542	591	0.99	-	2	ID=scaffold-627.g25.t1.cds;Parent=scaffold-627.g25.t1;seqName=scaffold-627.g25;
JACGEL010000624	Blast2GO	CDS	652	711	1	-	2	ID=scaffold-627.g25.t1.cds;Parent=scaffold-627.g25.t1;seqName=scaffold-627.g25;
JACGEL010000624	Blast2GO	CDS	892	1030	0.64	-	0	ID=scaffold-627.g25.t1.cds;Parent=scaffold-627.g25.t1;seqName=scaffold-627.g25;
JACGEL010000624	Blast2GO	CDS	1084	1155	1	-	0	ID=scaffold-627.g25.t1.cds;Parent=scaffold-627.g25.t1;seqName=scaffold-627.g25;
JACGEL010000624	Blast2GO	CDS	1255	1347	0.37	-	0	ID=scaffold-627.g25.t1.cds;Parent=scaffold-627.g25.t1;seqName=scaffold-627.g25;
JACGEL010000624	Blast2GO	CDS	1467	1769	0.58	-	0	ID=scaffold-627.g25.t1.cds;Parent=scaffold-627.g25.t1;seqName=scaffold-627.g25;
JACGEL010000624	Blast2GO	CDS	1817	1999	0.99	-	0	ID=scaffold-627.g25.t1.cds;Parent=scaffold-627.g25.t1;seqName=scaffold-627.g25;
JACGEL010000624	Blast2GO	CDS	2059	2265	1	-	0	ID=scaffold-627.g25.t1.cds;Parent=scaffold-627.g25.t1;seqName=scaffold-627.g25;
JACGEL010000624	Blast2GO	CDS	2319	2378	0.99	-	0	ID=scaffold-627.g25.t1.cds;Parent=scaffold-627.g25.t1;seqName=scaffold-627.g25;
JACGEL010000624	Blast2GO	start_codon	2376	2378	.	-	0	Parent=scaffold-627.g25.t1;seqName=scaffold-627.g25;
JACGEL010000624	Blast2GO	gene	3178	4565	0.56	+	.	ID=scaffold-627.g26;Description=---NA---
JACGEL010000624	Blast2GO	mRNA	3178	4565	0.56	+	.	ID=scaffold-627.g26.t1;Parent=scaffold-627.g26;seqName=scaffold-627.g26;
JACGEL010000624	Blast2GO	start_codon	3178	3180	.	+	0	Parent=scaffold-627.g26.t1;seqName=scaffold-627.g26;
JACGEL010000624	Blast2GO	intron	3311	3497	1	+	.	Parent=scaffold-627.g26.t1;seqName=scaffold-627.g26;
JACGEL010000624	Blast2GO	intron	3776	4011	0.99	+	.	Parent=scaffold-627.g26.t1;seqName=scaffold-627.g26;
JACGEL010000624	Blast2GO	intron	4142	4470	0.65	+	.	Parent=scaffold-627.g26.t1;seqName=scaffold-627.g26;
JACGEL010000624	Blast2GO	CDS	3178	3310	0.88	+	0	ID=scaffold-627.g26.t1.cds;Parent=scaffold-627.g26.t1;seqName=scaffold-627.g26;
JACGEL010000624	Blast2GO	CDS	3498	3775	0.99	+	2	ID=scaffold-627.g26.t1.cds;Parent=scaffold-627.g26.t1;seqName=scaffold-627.g26;
JACGEL010000624	Blast2GO	CDS	4012	4141	0.64	+	0	ID=scaffold-627.g26.t1.cds;Parent=scaffold-627.g26.t1;seqName=scaffold-627.g26;
JACGEL010000624	Blast2GO	CDS	4471	4565	0.65	+	2	ID=scaffold-627.g26.t1.cds;Parent=scaffold-627.g26.t1;seqName=scaffold-627.g26;
JACGEL010000624	Blast2GO	stop_codon	4563	4565	.	+	0	Parent=scaffold-627.g26.t1;seqName=scaffold-627.g26;
JACGEL010000625	Blast2GO	gene	1	1908	0.33	+	.	ID=scaffold-629.g27;Description=U5EV74_9DIPTPutative molecular chaperone OS=Corethrella appendiculata OX=1370023 PE=2 SV=1;Gene=g.58197;Gene=POPTR_014G122600;Gene=g.8754;Gene=g.16724;Gene=g.12633;Gene=g.13117;Gene=BB558_004061;Gene=g.16002;Gene=g.20094;Gene=CCM_03635;Gene=H9J0W6;Gene=U5EV74;Gene=g.12635;Gene=dnaJ;Gene=G1K0A5;Ontology_term=integral component of membrane,unfolded protein binding,pr…
JACGEL010000625	Blast2GO	mRNA	1	1908	0.33	+	.	ID=scaffold-629.g27.t1;Parent=scaffold-629.g27;seqName=scaffold-629.g27;
JACGEL010000625	Blast2GO	intron	1	938	0.86	+	.	Parent=scaffold-629.g27.t1;seqName=scaffold-629.g27;
JACGEL010000625	Blast2GO	intron	1311	1369	0.96	+	.	Parent=scaffold-629.g27.t1;seqName=scaffold-629.g27;
JACGEL010000625	Blast2GO	intron	1561	1827	0.74	+	.	Parent=scaffold-629.g27.t1;seqName=scaffold-629.g27;
JACGEL010000625	Blast2GO	CDS	939	1310	0.78	+	2	ID=scaffold-629.g27.t1.cds;Parent=scaffold-629.g27.t1;seqName=scaffold-629.g27;
JACGEL010000625	Blast2GO	CDS	1370	1560	0.75	+	2	ID=scaffold-629.g27.t1.cds;Parent=scaffold-629.g27.t1;seqName=scaffold-629.g27;
JACGEL010000625	Blast2GO	CDS	1828	1908	0.44	+	0	ID=scaffold-629.g27.t1.cds;Parent=scaffold-629.g27.t1;seqName=scaffold-629.g27;
JACGEL010000625	Blast2GO	stop_codon	1906	1908	.	+	0	Parent=scaffold-629.g27.t1;seqName=scaffold-629.g27;
JACGEL010000626	Blast2GO	gene	1	403	0.88	+	.	ID=scaffold-628.g28;Description=---NA---
JACGEL010000626	Blast2GO	mRNA	1	403	0.88	+	.	ID=scaffold-628.g28.t1;Parent=scaffold-628.g28;seqName=scaffold-628.g28;
JACGEL010000626	Blast2GO	intron	1	74	0.88	+	.	Parent=scaffold-628.g28.t1;seqName=scaffold-628.g28;
JACGEL010000626	Blast2GO	CDS	75	403	0.88	+	2	ID=scaffold-628.g28.t1.cds;Parent=scaffold-628.g28.t1;seqName=scaffold-628.g28;
JACGEL010000626	Blast2GO	stop_codon	401	403	.	+	0	Parent=scaffold-628.g28.t1;seqName=scaffold-628.g28;
JACGEL010000626	Blast2GO	gene	3239	4741	0.27	-	.	ID=scaffold-628.g29;Description=H9J5F1_BOMMORRM domain-containing protein OS=Bombyx mori OX=7091 GN=101740997 PE=4 SV=1;Gene=BB561_006959;Gene=101740997;Gene=BB561_004106;Gene=L249_3481;Gene=g.27519;Gene=g.34927;Gene=BB559_003017;Gene=CCM_01050;Gene=D910_06885;Gene=g.27520;Gene=g.43177;Gene=g.19818;Gene=BB560_001295;Gene=PSEUBRA_SCAF3g04021;Ontology_term=RNA binding,mRNA splicing, via spliceosome…
JACGEL010000626	Blast2GO	mRNA	3239	4741	0.27	-	.	ID=scaffold-628.g29.t1;Parent=scaffold-628.g29;seqName=scaffold-628.g29;
JACGEL010000626	Blast2GO	stop_codon	3239	3241	.	-	0	Parent=scaffold-628.g29.t1;seqName=scaffold-628.g29;
JACGEL010000626	Blast2GO	intron	3302	3395	0.52	-	.	Parent=scaffold-628.g29.t1;seqName=scaffold-628.g29;
JACGEL010000626	Blast2GO	intron	3846	4183	0.55	-	.	Parent=scaffold-628.g29.t1;seqName=scaffold-628.g29;
JACGEL010000626	Blast2GO	CDS	3239	3301	0.52	-	0	ID=scaffold-628.g29.t1.cds;Parent=scaffold-628.g29.t1;seqName=scaffold-628.g29;
JACGEL010000626	Blast2GO	CDS	3396	3845	0.5	-	0	ID=scaffold-628.g29.t1.cds;Parent=scaffold-628.g29.t1;seqName=scaffold-628.g29;
JACGEL010000626	Blast2GO	CDS	4184	4741	0.54	-	0	ID=scaffold-628.g29.t1.cds;Parent=scaffold-628.g29.t1;seqName=scaffold-628.g29;
JACGEL010000626	Blast2GO	start_codon	4739	4741	.	-	0	Parent=scaffold-628.g29.t1;seqName=scaffold-628.g29;
JACGEL010000627	Blast2GO	gene	1	2391	0.59	-	.	ID=scaffold-630.g30;Description=---NA---
JACGEL010000627	Blast2GO	mRNA	1	2391	0.59	-	.	ID=scaffold-630.g30.t1;Parent=scaffold-630.g30;seqName=scaffold-630.g30;
JACGEL010000627	Blast2GO	intron	1	2164	0.59	-	.	Parent=scaffold-630.g30.t1;seqName=scaffold-630.g30;
JACGEL010000627	Blast2GO	CDS	2165	2391	0.82	-	0	ID=scaffold-630.g30.t1.cds;Parent=scaffold-630.g30.t1;seqName=scaffold-630.g30;
JACGEL010000627	Blast2GO	start_codon	2389	2391	.	-	0	Parent=scaffold-630.g30.t1;seqName=scaffold-630.g30;
JACGEL010000629	Blast2GO	gene	1	2274	0.27	+	.	ID=scaffold-632.g31;Description=A0A0J7L314_LASNIBullous pemphigoid antigen isoforms 6 9 10 OS=Lasius niger OX=67767 GN=RF55_2636 PE=4 SV=1;Gene=g.55487;Gene=H9J4H6;Gene=W4VR42;Gene=g.45780;Gene=g.49205;Gene=g.43260;Gene=g.49118;Gene=g.49119;Gene=g.43069;Gene=g.49151;Gene=RF55_2636;Gene=g.43057;Gene=g.43257;Gene=g.49198;Gene=g.43064;Gene=g.43251;Gene=g.43075;Gene=g.49189;Gene=g.43254;Gene=g.43088;…
JACGEL010000629	Blast2GO	mRNA	1	2274	0.27	+	.	ID=scaffold-632.g31.t1;Parent=scaffold-632.g31;seqName=scaffold-632.g31;
JACGEL010000629	Blast2GO	intron	1	899	1	+	.	Parent=scaffold-632.g31.t1;seqName=scaffold-632.g31;
JACGEL010000629	Blast2GO	intron	1259	2050	0.28	+	.	Parent=scaffold-632.g31.t1;seqName=scaffold-632.g31;
JACGEL010000629	Blast2GO	CDS	900	1258	0.98	+	1	ID=scaffold-632.g31.t1.cds;Parent=scaffold-632.g31.t1;seqName=scaffold-632.g31;
JACGEL010000629	Blast2GO	CDS	2051	2274	0.28	+	2	ID=scaffold-632.g31.t1.cds;Parent=scaffold-632.g31.t1;seqName=scaffold-632.g31;
JACGEL010000629	Blast2GO	stop_codon	2272	2274	.	+	0	Parent=scaffold-632.g31.t1;seqName=scaffold-632.g31;
JACGEL010000630	Blast2GO	gene	1	5315	0.5	+	.	ID=scaffold-634.g32;Description=A0A1B6F8C2_9HEMITPR_REGION domain-containing protein (Fragment) OS=Cuerna arida OX=1464854 GN=g.25247 PE=4 SV=1;Ontology_term=NatA complex,N-terminal peptidyl-methionine acetylation,NatA complex,N-terminal peptidyl-methionine acetylation;Ontology_id=GO:0031415,GO:0017196,GO:0031415,GO:0017196
JACGEL010000630	Blast2GO	mRNA	1	5315	0.5	+	.	ID=scaffold-634.g32.t1;Parent=scaffold-634.g32;seqName=scaffold-634.g32;
JACGEL010000630	Blast2GO	intron	1	4875	0.73	+	.	Parent=scaffold-634.g32.t1;seqName=scaffold-634.g32;
JACGEL010000630	Blast2GO	intron	5080	5151	0.71	+	.	Parent=scaffold-634.g32.t1;seqName=scaffold-634.g32;
JACGEL010000630	Blast2GO	intron	5210	5253	0.7	+	.	Parent=scaffold-634.g32.t1;seqName=scaffold-634.g32;
JACGEL010000630	Blast2GO	CDS	4876	5079	0.72	+	0	ID=scaffold-634.g32.t1.cds;Parent=scaffold-634.g32.t1;seqName=scaffold-634.g32;
JACGEL010000630	Blast2GO	CDS	5152	5209	0.72	+	0	ID=scaffold-634.g32.t1.cds;Parent=scaffold-634.g32.t1;seqName=scaffold-634.g32;
JACGEL010000630	Blast2GO	CDS	5254	5315	0.89	+	2	ID=scaffold-634.g32.t1.cds;Parent=scaffold-634.g32.t1;seqName=scaffold-634.g32;
JACGEL010000630	Blast2GO	stop_codon	5313	5315	.	+	0	Parent=scaffold-634.g32.t1;seqName=scaffold-634.g32;
JACGEL010000634	Blast2GO	gene	1	1758	0.2	-	.	ID=scaffold-637.g33;Description=A0A1B6E063_9HEMIDDE-1 domain-containing protein OS=Clastoptera arizonana OX=38151 GN=g.11116 PE=4 SV=1;Gene=g.5211;Gene=H9J419;Gene=g.32490;Gene=g.7424;Gene=g.11116;Gene=g.54453;Gene=g.58887;Gene=g.1796;Gene=g.1797;Gene=g.54455;Gene=H9JME9;Gene=g.53222;Gene=g.45273;Gene=g.2914;Gene=H9JAE4;Gene=g.10029;Gene=g.2180;Gene=g.55909;Gene=H9IUQ1;Ontology_term=cellular anat…
JACGEL010000634	Blast2GO	mRNA	1	1758	0.2	-	.	ID=scaffold-637.g33.t1;Parent=scaffold-637.g33;seqName=scaffold-637.g33;
JACGEL010000634	Blast2GO	intron	1	698	0.42	-	.	Parent=scaffold-637.g33.t1;seqName=scaffold-637.g33;
JACGEL010000634	Blast2GO	CDS	699	1758	0.2	-	0	ID=scaffold-637.g33.t1.cds;Parent=scaffold-637.g33.t1;seqName=scaffold-637.g33;
JACGEL010000634	Blast2GO	start_codon	1756	1758	.	-	0	Parent=scaffold-637.g33.t1;seqName=scaffold-637.g33;
JACGEL010000635	Blast2GO	gene	1	4564	0.6	-	.	ID=scaffold-638.g34;Description=A0A1B6M3P4_9HEMINon-specific protein-tyrosine kinase (Fragment) OS=Graphocephala atropunctata OX=36148 GN=g.30287 PE=4 SV=1;Gene=g.32591;Gene=g.43629;Gene=g.36082;Gene=g.36084;Gene=g.30287;Gene=g.36086;Gene=A0A0K8TPV5;Gene=g.31195;Gene=U5EWK2;Gene=g.32592;Gene=g.52176;Gene=g.50268;Gene=g.25752;Gene=g.36081;Gene=g.43893;Gene=106086736;Gene=U5EXY3;Gene=g.43890;Gene=1…
JACGEL010000635	Blast2GO	mRNA	1	4564	0.6	-	.	ID=scaffold-638.g34.t1;Parent=scaffold-638.g34;seqName=scaffold-638.g34;
JACGEL010000635	Blast2GO	intron	1	944	0.84	-	.	Parent=scaffold-638.g34.t1;seqName=scaffold-638.g34;
JACGEL010000635	Blast2GO	intron	1112	2674	0.7	-	.	Parent=scaffold-638.g34.t1;seqName=scaffold-638.g34;
JACGEL010000635	Blast2GO	intron	2847	4173	0.98	-	.	Parent=scaffold-638.g34.t1;seqName=scaffold-638.g34;
JACGEL010000635	Blast2GO	intron	4283	4329	1	-	.	Parent=scaffold-638.g34.t1;seqName=scaffold-638.g34;
JACGEL010000635	Blast2GO	intron	4434	4489	1	-	.	Parent=scaffold-638.g34.t1;seqName=scaffold-638.g34;
JACGEL010000635	Blast2GO	CDS	945	1111	0.9	-	2	ID=scaffold-638.g34.t1.cds;Parent=scaffold-638.g34.t1;seqName=scaffold-638.g34;
JACGEL010000635	Blast2GO	CDS	2675	2846	0.71	-	0	ID=scaffold-638.g34.t1.cds;Parent=scaffold-638.g34.t1;seqName=scaffold-638.g34;
JACGEL010000635	Blast2GO	CDS	4174	4282	0.99	-	1	ID=scaffold-638.g34.t1.cds;Parent=scaffold-638.g34.t1;seqName=scaffold-638.g34;
JACGEL010000635	Blast2GO	CDS	4330	4433	1	-	0	ID=scaffold-638.g34.t1.cds;Parent=scaffold-638.g34.t1;seqName=scaffold-638.g34;
JACGEL010000635	Blast2GO	CDS	4490	4564	0.99	-	0	ID=scaffold-638.g34.t1.cds;Parent=scaffold-638.g34.t1;seqName=scaffold-638.g34;
JACGEL010000635	Blast2GO	start_codon	4562	4564	.	-	0	Parent=scaffold-638.g34.t1;seqName=scaffold-638.g34;
JACGEL010000636	Blast2GO	gene	2265	5193	0.46	-	.	ID=scaffold-639.g35;Description=A0A1B6D9K3_9HEMIKinase OS=Clastoptera arizonana OX=38151 GN=g.6869 PE=3 SV=1;Gene=g.37147;Gene=g.19309;Gene=H9JIE8;Gene=g.15586;Gene=g.34060;Gene=g.15588;Gene=g.19306;Gene=g.6869;Gene=g.19312;Gene=g.24859;Gene=g.34059;Gene=g.24858;Gene=g.34058;Gene=g.37153;Gene=g.34057;Gene=g.6868;Gene=H9JG04;Gene=g.28258;Gene=g.22061;Gene=U5EQ64;Ontology_term=membrane,kinase activ…
JACGEL010000636	Blast2GO	mRNA	2265	5193	0.46	-	.	ID=scaffold-639.g35.t1;Parent=scaffold-639.g35;seqName=scaffold-639.g35;
JACGEL010000636	Blast2GO	stop_codon	2265	2267	.	-	0	Parent=scaffold-639.g35.t1;seqName=scaffold-639.g35;
JACGEL010000636	Blast2GO	intron	2352	2904	0.95	-	.	Parent=scaffold-639.g35.t1;seqName=scaffold-639.g35;
JACGEL010000636	Blast2GO	intron	3481	3585	1	-	.	Parent=scaffold-639.g35.t1;seqName=scaffold-639.g35;
JACGEL010000636	Blast2GO	intron	3868	5169	0.53	-	.	Parent=scaffold-639.g35.t1;seqName=scaffold-639.g35;
JACGEL010000636	Blast2GO	CDS	2265	2351	0.91	-	0	ID=scaffold-639.g35.t1.cds;Parent=scaffold-639.g35.t1;seqName=scaffold-639.g35;
JACGEL010000636	Blast2GO	CDS	2905	3480	0.97	-	0	ID=scaffold-639.g35.t1.cds;Parent=scaffold-639.g35.t1;seqName=scaffold-639.g35;
JACGEL010000636	Blast2GO	CDS	3586	3867	1	-	0	ID=scaffold-639.g35.t1.cds;Parent=scaffold-639.g35.t1;seqName=scaffold-639.g35;
JACGEL010000636	Blast2GO	CDS	5170	5193	0.53	-	0	ID=scaffold-639.g35.t1.cds;Parent=scaffold-639.g35.t1;seqName=scaffold-639.g35;
JACGEL010000636	Blast2GO	start_codon	5191	5193	.	-	0	Parent=scaffold-639.g35.t1;seqName=scaffold-639.g35;
JACGEL010000637	Blast2GO	gene	1	3609	0.18	-	.	ID=scaffold-641.g36;Description=A0A1B6C3F9_9HEMIC2H2-type domain-containing protein OS=Clastoptera arizonana OX=38151 GN=g.22179 PE=4 SV=1;Gene=g.22177;Gene=g.22178;Gene=g.22179;Gene=g.3548
JACGEL010000637	Blast2GO	mRNA	1	3609	0.18	-	.	ID=scaffold-641.g36.t1;Parent=scaffold-641.g36;seqName=scaffold-641.g36;
JACGEL010000637	Blast2GO	intron	1	2309	0.39	-	.	Parent=scaffold-641.g36.t1;seqName=scaffold-641.g36;
JACGEL010000637	Blast2GO	intron	2508	2584	0.8	-	.	Parent=scaffold-641.g36.t1;seqName=scaffold-641.g36;
JACGEL010000637	Blast2GO	intron	2748	2801	0.99	-	.	Parent=scaffold-641.g36.t1;seqName=scaffold-641.g36;
JACGEL010000637	Blast2GO	intron	3060	3147	0.75	-	.	Parent=scaffold-641.g36.t1;seqName=scaffold-641.g36;
JACGEL010000637	Blast2GO	intron	3443	3498	0.97	-	.	Parent=scaffold-641.g36.t1;seqName=scaffold-641.g36;
JACGEL010000637	Blast2GO	CDS	2310	2507	0.42	-	1	ID=scaffold-641.g36.t1.cds;Parent=scaffold-641.g36.t1;seqName=scaffold-641.g36;
JACGEL010000637	Blast2GO	CDS	2585	2747	0.93	-	2	ID=scaffold-641.g36.t1.cds;Parent=scaffold-641.g36.t1;seqName=scaffold-641.g36;
JACGEL010000637	Blast2GO	CDS	2802	3059	0.84	-	2	ID=scaffold-641.g36.t1.cds;Parent=scaffold-641.g36.t1;seqName=scaffold-641.g36;
JACGEL010000637	Blast2GO	CDS	3148	3442	0.9	-	0	ID=scaffold-641.g36.t1.cds;Parent=scaffold-641.g36.t1;seqName=scaffold-641.g36;
JACGEL010000637	Blast2GO	CDS	3499	3609	0.78	-	0	ID=scaffold-641.g36.t1.cds;Parent=scaffold-641.g36.t1;seqName=scaffold-641.g36;
JACGEL010000637	Blast2GO	start_codon	3607	3609	.	-	0	Parent=scaffold-641.g36.t1;seqName=scaffold-641.g36;
JACGEL010000638	Blast2GO	gene	856	2125	0.26	-	.	ID=scaffold-640.g37;Description=J3JY55_DENPDUncharacterized protein OS=Dendroctonus ponderosae OX=77166 PE=2 SV=1
JACGEL010000638	Blast2GO	mRNA	856	2125	0.26	-	.	ID=scaffold-640.g37.t1;Parent=scaffold-640.g37;seqName=scaffold-640.g37;
JACGEL010000638	Blast2GO	stop_codon	856	858	.	-	0	Parent=scaffold-640.g37.t1;seqName=scaffold-640.g37;
JACGEL010000638	Blast2GO	intron	965	1021	0.45	-	.	Parent=scaffold-640.g37.t1;seqName=scaffold-640.g37;
JACGEL010000638	Blast2GO	intron	1038	1732	0.26	-	.	Parent=scaffold-640.g37.t1;seqName=scaffold-640.g37;
JACGEL010000638	Blast2GO	intron	1988	2037	0.89	-	.	Parent=scaffold-640.g37.t1;seqName=scaffold-640.g37;
JACGEL010000638	Blast2GO	CDS	856	964	0.56	-	1	ID=scaffold-640.g37.t1.cds;Parent=scaffold-640.g37.t1;seqName=scaffold-640.g37;
JACGEL010000638	Blast2GO	CDS	1022	1037	0.27	-	2	ID=scaffold-640.g37.t1.cds;Parent=scaffold-640.g37.t1;seqName=scaffold-640.g37;
JACGEL010000638	Blast2GO	CDS	1733	1987	0.51	-	2	ID=scaffold-640.g37.t1.cds;Parent=scaffold-640.g37.t1;seqName=scaffold-640.g37;
JACGEL010000638	Blast2GO	CDS	2038	2125	0.89	-	0	ID=scaffold-640.g37.t1.cds;Parent=scaffold-640.g37.t1;seqName=scaffold-640.g37;
JACGEL010000638	Blast2GO	start_codon	2123	2125	.	-	0	Parent=scaffold-640.g37.t1;seqName=scaffold-640.g37;
JACGEL010000639	Blast2GO	gene	1	3842	0.04	-	.	ID=scaffold-643.g38;Description=A0A1B6M7D3_9HEMIDHC_N2 domain-containing protein (Fragment) OS=Graphocephala atropunctata OX=36148 GN=g.3154 PE=4 SV=1;Gene=H9JY03;Gene=g.57591;Gene=g.6434;Gene=g.7484;Gene=g.12334;Gene=g.3154;Gene=g.51085;Gene=g.38162;Gene=g.38164;Gene=g.55611;Gene=g.38163;Gene=g.36593;Gene=g.3955;Gene=g.3229;Gene=g.41829;Gene=g.25200;Gene=g.50981;Gene=H9J0K2;Gene=H9IX86;Ontology_…
JACGEL010000639	Blast2GO	mRNA	1	3842	0.04	-	.	ID=scaffold-643.g38.t1;Parent=scaffold-643.g38;seqName=scaffold-643.g38;
JACGEL010000639	Blast2GO	intron	339	602	0.43	-	.	Parent=scaffold-643.g38.t1;seqName=scaffold-643.g38;
JACGEL010000639	Blast2GO	intron	1748	3364	0.28	-	.	Parent=scaffold-643.g38.t1;seqName=scaffold-643.g38;
JACGEL010000639	Blast2GO	intron	3605	3817	0.56	-	.	Parent=scaffold-643.g38.t1;seqName=scaffold-643.g38;
JACGEL010000639	Blast2GO	CDS	1	338	0.58	-	0	ID=scaffold-643.g38.t1.cds;Parent=scaffold-643.g38.t1;seqName=scaffold-643.g38;
JACGEL010000639	Blast2GO	CDS	603	1747	0.21	-	2	ID=scaffold-643.g38.t1.cds;Parent=scaffold-643.g38.t1;seqName=scaffold-643.g38;
JACGEL010000639	Blast2GO	CDS	3365	3604	0.44	-	2	ID=scaffold-643.g38.t1.cds;Parent=scaffold-643.g38.t1;seqName=scaffold-643.g38;
JACGEL010000639	Blast2GO	CDS	3818	3842	0.65	-	0	ID=scaffold-643.g38.t1.cds;Parent=scaffold-643.g38.t1;seqName=scaffold-643.g38;
JACGEL010000639	Blast2GO	start_codon	3840	3842	.	-	0	Parent=scaffold-643.g38.t1;seqName=scaffold-643.g38;
JACGEL010000640	Blast2GO	gene	3501	3765	0.46	+	.	ID=scaffold-644.g39;Description=A0A1B6GXY0_9HEMIBAH domain-containing protein (Fragment) OS=Cuerna arida OX=1464854 GN=g.5367 PE=3 SV=1;Gene=A0A1S6KZB7;Gene=g.6301;Gene=g.36851;Gene=g.5367;Gene=DNMT1;Gene=H9J790;Gene=g.36858;Gene=g.49680;Ontology_term=nucleus,DNA binding,chromatin binding,DNA (cytosine-5-)-methyltransferase activity,zinc ion binding,C-5 methylation of cytosine,nucleus,DNA binding…
JACGEL010000640	Blast2GO	mRNA	3501	3765	0.46	+	.	ID=scaffold-644.g39.t1;Parent=scaffold-644.g39;seqName=scaffold-644.g39;
JACGEL010000640	Blast2GO	start_codon	3501	3503	.	+	0	Parent=scaffold-644.g39.t1;seqName=scaffold-644.g39;
JACGEL010000640	Blast2GO	intron	3633	3675	1	+	.	Parent=scaffold-644.g39.t1;seqName=scaffold-644.g39;
JACGEL010000640	Blast2GO	CDS	3501	3632	0.46	+	0	ID=scaffold-644.g39.t1.cds;Parent=scaffold-644.g39.t1;seqName=scaffold-644.g39;
JACGEL010000640	Blast2GO	CDS	3676	3765	1	+	0	ID=scaffold-644.g39.t1.cds;Parent=scaffold-644.g39.t1;seqName=scaffold-644.g39;
JACGEL010000640	Blast2GO	stop_codon	3763	3765	.	+	0	Parent=scaffold-644.g39.t1;seqName=scaffold-644.g39;
JACGEL010000641	Blast2GO	gene	254	2010	0.27	-	.	ID=scaffold-645.g40;Description=J3JYM4_DENPDN-acetylglucosamine-6-phosphate deacetylase OS=Dendroctonus ponderosae OX=77166 PE=2 SV=1;Gene=g.9767;Gene=g.9765;Gene=g.9358;Gene=g.9766;Gene=g.7573;Gene=g.7572;Gene=J3JYM4;Gene=BB561_001148;Gene=101738216;Gene=g.1746;Gene=CCM_04622;Gene=BB558_003810;Gene=PSEUBRA_SCAF2g02781;Gene=g.9364;Gene=g.9361;Gene=L249_2737;Gene=A0A173G9F2;Gene=BB559_006315;Gene=…
JACGEL010000641	Blast2GO	mRNA	254	2010	0.27	-	.	ID=scaffold-645.g40.t1;Parent=scaffold-645.g40;seqName=scaffold-645.g40;
JACGEL010000641	Blast2GO	stop_codon	254	256	.	-	0	Parent=scaffold-645.g40.t1;seqName=scaffold-645.g40;
JACGEL010000641	Blast2GO	intron	433	532	0.73	-	.	Parent=scaffold-645.g40.t1;seqName=scaffold-645.g40;
JACGEL010000641	Blast2GO	intron	710	757	0.99	-	.	Parent=scaffold-645.g40.t1;seqName=scaffold-645.g40;
JACGEL010000641	Blast2GO	intron	903	954	0.98	-	.	Parent=scaffold-645.g40.t1;seqName=scaffold-645.g40;
JACGEL010000641	Blast2GO	intron	1044	1102	0.91	-	.	Parent=scaffold-645.g40.t1;seqName=scaffold-645.g40;
JACGEL010000641	Blast2GO	intron	1233	1453	0.91	-	.	Parent=scaffold-645.g40.t1;seqName=scaffold-645.g40;
JACGEL010000641	Blast2GO	intron	1696	1777	0.64	-	.	Parent=scaffold-645.g40.t1;seqName=scaffold-645.g40;
JACGEL010000641	Blast2GO	intron	1933	1969	0.87	-	.	Parent=scaffold-645.g40.t1;seqName=scaffold-645.g40;
JACGEL010000641	Blast2GO	CDS	254	432	0.6	-	2	ID=scaffold-645.g40.t1.cds;Parent=scaffold-645.g40.t1;seqName=scaffold-645.g40;
JACGEL010000641	Blast2GO	CDS	533	709	0.93	-	2	ID=scaffold-645.g40.t1.cds;Parent=scaffold-645.g40.t1;seqName=scaffold-645.g40;
JACGEL010000641	Blast2GO	CDS	758	902	0.99	-	0	ID=scaffold-645.g40.t1.cds;Parent=scaffold-645.g40.t1;seqName=scaffold-645.g40;
JACGEL010000641	Blast2GO	CDS	955	1043	0.96	-	2	ID=scaffold-645.g40.t1.cds;Parent=scaffold-645.g40.t1;seqName=scaffold-645.g40;
JACGEL010000641	Blast2GO	CDS	1103	1232	0.91	-	0	ID=scaffold-645.g40.t1.cds;Parent=scaffold-645.g40.t1;seqName=scaffold-645.g40;
JACGEL010000641	Blast2GO	CDS	1454	1695	0.58	-	2	ID=scaffold-645.g40.t1.cds;Parent=scaffold-645.g40.t1;seqName=scaffold-645.g40;
JACGEL010000641	Blast2GO	CDS	1778	1932	0.87	-	1	ID=scaffold-645.g40.t1.cds;Parent=scaffold-645.g40.t1;seqName=scaffold-645.g40;
JACGEL010000641	Blast2GO	CDS	1970	2010	0.87	-	0	ID=scaffold-645.g40.t1.cds;Parent=scaffold-645.g40.t1;seqName=scaffold-645.g40;
JACGEL010000641	Blast2GO	start_codon	2008	2010	.	-	0	Parent=scaffold-645.g40.t1;seqName=scaffold-645.g40;
JACGEL010000641	Blast2GO	gene	3879	4877	0.38	+	.	ID=scaffold-645.g41;Description=U5EZJ1_9DIPTPutative leucyl-trna synthetase (Fragment) OS=Corethrella appendiculata OX=1370023 PE=2 SV=1;Gene=A0A0K8TLL3;Gene=CCM_00227;Gene=U5EZJ1;Gene=g.31024;Gene=g.32056;Gene=PSEUBRA_SCAF16g05381;Gene=g.20837;Gene=L249_2286;Gene=BB558_002217;Gene=g.26604;Gene=H312_02407;Gene=BB561_004068;Gene=H9IUV7;Gene=BB560_002088;Gene=BB560_002087;Ontology_term=aminoacyl-tR…
JACGEL010000641	Blast2GO	mRNA	3879	4877	0.38	+	.	ID=scaffold-645.g41.t1;Parent=scaffold-645.g41;seqName=scaffold-645.g41;
JACGEL010000641	Blast2GO	start_codon	3879	3881	.	+	0	Parent=scaffold-645.g41.t1;seqName=scaffold-645.g41;
JACGEL010000641	Blast2GO	intron	3987	4042	1	+	.	Parent=scaffold-645.g41.t1;seqName=scaffold-645.g41;
JACGEL010000641	Blast2GO	intron	4205	4260	1	+	.	Parent=scaffold-645.g41.t1;seqName=scaffold-645.g41;
JACGEL010000641	Blast2GO	intron	4506	4554	1	+	.	Parent=scaffold-645.g41.t1;seqName=scaffold-645.g41;
JACGEL010000641	Blast2GO	intron	4785	4833	0.4	+	.	Parent=scaffold-645.g41.t1;seqName=scaffold-645.g41;
JACGEL010000641	Blast2GO	CDS	3879	3986	0.95	+	0	ID=scaffold-645.g41.t1.cds;Parent=scaffold-645.g41.t1;seqName=scaffold-645.g41;
JACGEL010000641	Blast2GO	CDS	4043	4204	1	+	0	ID=scaffold-645.g41.t1.cds;Parent=scaffold-645.g41.t1;seqName=scaffold-645.g41;
JACGEL010000641	Blast2GO	CDS	4261	4505	1	+	0	ID=scaffold-645.g41.t1.cds;Parent=scaffold-645.g41.t1;seqName=scaffold-645.g41;
JACGEL010000641	Blast2GO	CDS	4555	4784	0.41	+	1	ID=scaffold-645.g41.t1.cds;Parent=scaffold-645.g41.t1;seqName=scaffold-645.g41;
JACGEL010000641	Blast2GO	CDS	4834	4877	0.4	+	2	ID=scaffold-645.g41.t1.cds;Parent=scaffold-645.g41.t1;seqName=scaffold-645.g41;
JACGEL010000641	Blast2GO	stop_codon	4875	4877	.	+	0	Parent=scaffold-645.g41.t1;seqName=scaffold-645.g41;
JACGEL010000642	Blast2GO	gene	2679	4322	0.44	+	.	ID=scaffold-642.g42;Description=A0A1B6DM34_9HEMIFOG_N domain-containing protein OS=Clastoptera arizonana OX=38151 GN=g.18848 PE=4 SV=1
JACGEL010000642	Blast2GO	mRNA	2679	4322	0.44	+	.	ID=scaffold-642.g42.t1;Parent=scaffold-642.g42;seqName=scaffold-642.g42;
JACGEL010000642	Blast2GO	start_codon	2679	2681	.	+	0	Parent=scaffold-642.g42.t1;seqName=scaffold-642.g42;
JACGEL010000642	Blast2GO	CDS	2679	4322	0.44	+	0	ID=scaffold-642.g42.t1.cds;Parent=scaffold-642.g42.t1;seqName=scaffold-642.g42;
JACGEL010000642	Blast2GO	stop_codon	4320	4322	.	+	0	Parent=scaffold-642.g42.t1;seqName=scaffold-642.g42;
JACGEL010000643	Blast2GO	gene	2052	2824	0.48	+	.	ID=scaffold-646.g43;Description=U5ERW4_9DIPTPutative lian-aa1 retrotransposon protein (Fragment) OS=Corethrella appendiculata OX=1370023 PE=2 SV=1;Gene=U5EVA2;Gene=g.3205;Gene=U5EG91;Gene=U5ERW4;Gene=A0A0K8TSF0
JACGEL010000643	Blast2GO	mRNA	2052	2824	0.48	+	.	ID=scaffold-646.g43.t1;Parent=scaffold-646.g43;seqName=scaffold-646.g43;
JACGEL010000643	Blast2GO	start_codon	2052	2054	.	+	0	Parent=scaffold-646.g43.t1;seqName=scaffold-646.g43;
JACGEL010000643	Blast2GO	intron	2103	2165	0.49	+	.	Parent=scaffold-646.g43.t1;seqName=scaffold-646.g43;
JACGEL010000643	Blast2GO	intron	2386	2438	0.93	+	.	Parent=scaffold-646.g43.t1;seqName=scaffold-646.g43;
JACGEL010000643	Blast2GO	CDS	2052	2102	0.5	+	0	ID=scaffold-646.g43.t1.cds;Parent=scaffold-646.g43.t1;seqName=scaffold-646.g43;
JACGEL010000643	Blast2GO	CDS	2166	2385	0.52	+	0	ID=scaffold-646.g43.t1.cds;Parent=scaffold-646.g43.t1;seqName=scaffold-646.g43;
JACGEL010000643	Blast2GO	CDS	2439	2824	0.96	+	2	ID=scaffold-646.g43.t1.cds;Parent=scaffold-646.g43.t1;seqName=scaffold-646.g43;
JACGEL010000643	Blast2GO	stop_codon	2822	2824	.	+	0	Parent=scaffold-646.g43.t1;seqName=scaffold-646.g43;
JACGEL010000645	Blast2GO	gene	1351	3652	0.61	-	.	ID=scaffold-647.g44;Description=H9JTC8_BOMMOSTAS domain-containing protein OS=Bombyx mori OX=7091 PE=3 SV=1;Gene=g.12134;Gene=g.12132;Gene=g.12127;Gene=g.9588;Gene=g.12128;Gene=U5ERA0;Gene=U5ETJ5;Gene=g.21154;Gene=g.21155;Gene=H9JTC8;Gene=g.21156;Gene=g.39293;Gene=g.21872;Gene=g.21157;Gene=g.21158;Gene=g.39290;Gene=g.20234;Gene=U5ER86;Gene=g.9590;Gene=g.20273;Ontology_term=transport,transport;Ont…
JACGEL010000645	Blast2GO	mRNA	1351	3652	0.61	-	.	ID=scaffold-647.g44.t1;Parent=scaffold-647.g44;seqName=scaffold-647.g44;
JACGEL010000645	Blast2GO	stop_codon	1351	1353	.	-	0	Parent=scaffold-647.g44.t1;seqName=scaffold-647.g44;
JACGEL010000645	Blast2GO	intron	1509	1565	0.96	-	.	Parent=scaffold-647.g44.t1;seqName=scaffold-647.g44;
JACGEL010000645	Blast2GO	intron	1615	1983	0.82	-	.	Parent=scaffold-647.g44.t1;seqName=scaffold-647.g44;
JACGEL010000645	Blast2GO	intron	2221	2279	1	-	.	Parent=scaffold-647.g44.t1;seqName=scaffold-647.g44;
JACGEL010000645	Blast2GO	intron	2493	2779	0.99	-	.	Parent=scaffold-647.g44.t1;seqName=scaffold-647.g44;
JACGEL010000645	Blast2GO	intron	2943	3003	1	-	.	Parent=scaffold-647.g44.t1;seqName=scaffold-647.g44;
JACGEL010000645	Blast2GO	intron	3243	3301	0.99	-	.	Parent=scaffold-647.g44.t1;seqName=scaffold-647.g44;
JACGEL010000645	Blast2GO	intron	3467	3523	1	-	.	Parent=scaffold-647.g44.t1;seqName=scaffold-647.g44;
JACGEL010000645	Blast2GO	CDS	1351	1508	1	-	2	ID=scaffold-647.g44.t1.cds;Parent=scaffold-647.g44.t1;seqName=scaffold-647.g44;
JACGEL010000645	Blast2GO	CDS	1566	1614	0.79	-	0	ID=scaffold-647.g44.t1.cds;Parent=scaffold-647.g44.t1;seqName=scaffold-647.g44;
JACGEL010000645	Blast2GO	CDS	1984	2220	0.85	-	0	ID=scaffold-647.g44.t1.cds;Parent=scaffold-647.g44.t1;seqName=scaffold-647.g44;
JACGEL010000645	Blast2GO	CDS	2280	2492	0.99	-	0	ID=scaffold-647.g44.t1.cds;Parent=scaffold-647.g44.t1;seqName=scaffold-647.g44;
JACGEL010000645	Blast2GO	CDS	2780	2942	1	-	1	ID=scaffold-647.g44.t1.cds;Parent=scaffold-647.g44.t1;seqName=scaffold-647.g44;
JACGEL010000645	Blast2GO	CDS	3004	3242	1	-	0	ID=scaffold-647.g44.t1.cds;Parent=scaffold-647.g44.t1;seqName=scaffold-647.g44;
JACGEL010000645	Blast2GO	CDS	3302	3466	0.99	-	0	ID=scaffold-647.g44.t1.cds;Parent=scaffold-647.g44.t1;seqName=scaffold-647.g44;
JACGEL010000645	Blast2GO	CDS	3524	3652	0.73	-	0	ID=scaffold-647.g44.t1.cds;Parent=scaffold-647.g44.t1;seqName=scaffold-647.g44;
JACGEL010000645	Blast2GO	start_codon	3650	3652	.	-	0	Parent=scaffold-647.g44.t1;seqName=scaffold-647.g44;
JACGEL010000646	Blast2GO	gene	4254	5125	0.41	+	.	ID=scaffold-649.g45;Description=---NA---
JACGEL010000646	Blast2GO	mRNA	4254	5125	0.41	+	.	ID=scaffold-649.g45.t1;Parent=scaffold-649.g45;seqName=scaffold-649.g45;
JACGEL010000646	Blast2GO	start_codon	4254	4256	.	+	0	Parent=scaffold-649.g45.t1;seqName=scaffold-649.g45;
JACGEL010000646	Blast2GO	intron	4777	4826	0.48	+	.	Parent=scaffold-649.g45.t1;seqName=scaffold-649.g45;
JACGEL010000646	Blast2GO	intron	4865	4948	0.55	+	.	Parent=scaffold-649.g45.t1;seqName=scaffold-649.g45;
JACGEL010000646	Blast2GO	CDS	4254	4776	0.41	+	0	ID=scaffold-649.g45.t1.cds;Parent=scaffold-649.g45.t1;seqName=scaffold-649.g45;
JACGEL010000646	Blast2GO	CDS	4827	4864	0.55	+	2	ID=scaffold-649.g45.t1.cds;Parent=scaffold-649.g45.t1;seqName=scaffold-649.g45;
JACGEL010000646	Blast2GO	CDS	4949	5125	0.6	+	0	ID=scaffold-649.g45.t1.cds;Parent=scaffold-649.g45.t1;seqName=scaffold-649.g45;
JACGEL010000646	Blast2GO	stop_codon	5123	5125	.	+	0	Parent=scaffold-649.g45.t1;seqName=scaffold-649.g45;
JACGEL010000648	Blast2GO	gene	1	2206	0.57	-	.	ID=scaffold-651.g46;Description=A0A1B6KC83_9HEMIImportin N-terminal domain-containing protein (Fragment) OS=Graphocephala atropunctata OX=36148 GN=g.29686 PE=4 SV=1;Gene=g.37830;Gene=BB560_005228;Gene=g.2204;Gene=U5EWH1;Gene=CCM_06502;Gene=L249_8181;Gene=H9IXM9;Gene=BB558_004610;Gene=BB559_000006;Gene=BB558_002304;Gene=g.30414;Gene=PSEUBRA_SCAF6g00915;Gene=g.29686;Gene=PSEUBRA_SCAF2g02659;Gene=g.…
JACGEL010000648	Blast2GO	mRNA	1	2206	0.57	-	.	ID=scaffold-651.g46.t1;Parent=scaffold-651.g46;seqName=scaffold-651.g46;
JACGEL010000648	Blast2GO	intron	1	24	0.6	-	.	Parent=scaffold-651.g46.t1;seqName=scaffold-651.g46;
JACGEL010000648	Blast2GO	intron	108	162	0.95	-	.	Parent=scaffold-651.g46.t1;seqName=scaffold-651.g46;
JACGEL010000648	Blast2GO	intron	259	2122	0.98	-	.	Parent=scaffold-651.g46.t1;seqName=scaffold-651.g46;
JACGEL010000648	Blast2GO	CDS	25	107	0.6	-	0	ID=scaffold-651.g46.t1.cds;Parent=scaffold-651.g46.t1;seqName=scaffold-651.g46;
JACGEL010000648	Blast2GO	CDS	163	258	0.95	-	0	ID=scaffold-651.g46.t1.cds;Parent=scaffold-651.g46.t1;seqName=scaffold-651.g46;
JACGEL010000648	Blast2GO	CDS	2123	2206	0.99	-	0	ID=scaffold-651.g46.t1.cds;Parent=scaffold-651.g46.t1;seqName=scaffold-651.g46;
JACGEL010000648	Blast2GO	start_codon	2204	2206	.	-	0	Parent=scaffold-651.g46.t1;seqName=scaffold-651.g46;
JACGEL010000648	Blast2GO	gene	2803	4709	0.48	-	.	ID=scaffold-651.g47;Description=W0G1S3_9CUCUMitochondrial arginyl-tRNA synthetase OS=Caryedes brasiliensis OX=1443082 GN=argS PE=2 SV=1;Gene=g.15439;Gene=BB560_006974;Gene=A0A1S6KZQ0;Gene=BB561_000115;Gene=H9IUC1;Gene=argS;Gene=g.26478;Gene=CCM_00078;Gene=BB558_006315;Gene=L249_2387;Gene=g.26477;Gene=H312_00559;Gene=BB559_005156;Gene=g.12536;Gene=g.14407;Gene=PSEUBRA_SCAF2g02544;Ontology_term=arg…
JACGEL010000648	Blast2GO	mRNA	2803	4709	0.48	-	.	ID=scaffold-651.g47.t1;Parent=scaffold-651.g47;seqName=scaffold-651.g47;
JACGEL010000648	Blast2GO	stop_codon	2803	2805	.	-	0	Parent=scaffold-651.g47.t1;seqName=scaffold-651.g47;
JACGEL010000648	Blast2GO	intron	2954	3010	0.97	-	.	Parent=scaffold-651.g47.t1;seqName=scaffold-651.g47;
JACGEL010000648	Blast2GO	intron	3235	3282	0.98	-	.	Parent=scaffold-651.g47.t1;seqName=scaffold-651.g47;
JACGEL010000648	Blast2GO	intron	3408	3458	1	-	.	Parent=scaffold-651.g47.t1;seqName=scaffold-651.g47;
JACGEL010000648	Blast2GO	intron	4176	4226	0.86	-	.	Parent=scaffold-651.g47.t1;seqName=scaffold-651.g47;
JACGEL010000648	Blast2GO	intron	4621	4673	0.95	-	.	Parent=scaffold-651.g47.t1;seqName=scaffold-651.g47;
JACGEL010000648	Blast2GO	CDS	2803	2953	0.94	-	1	ID=scaffold-651.g47.t1.cds;Parent=scaffold-651.g47.t1;seqName=scaffold-651.g47;
JACGEL010000648	Blast2GO	CDS	3011	3234	0.96	-	0	ID=scaffold-651.g47.t1.cds;Parent=scaffold-651.g47.t1;seqName=scaffold-651.g47;
JACGEL010000648	Blast2GO	CDS	3283	3407	1	-	2	ID=scaffold-651.g47.t1.cds;Parent=scaffold-651.g47.t1;seqName=scaffold-651.g47;
JACGEL010000648	Blast2GO	CDS	3459	4175	0.5	-	2	ID=scaffold-651.g47.t1.cds;Parent=scaffold-651.g47.t1;seqName=scaffold-651.g47;
JACGEL010000648	Blast2GO	CDS	4227	4620	0.86	-	0	ID=scaffold-651.g47.t1.cds;Parent=scaffold-651.g47.t1;seqName=scaffold-651.g47;
JACGEL010000648	Blast2GO	CDS	4674	4709	0.96	-	0	ID=scaffold-651.g47.t1.cds;Parent=scaffold-651.g47.t1;seqName=scaffold-651.g47;
JACGEL010000648	Blast2GO	start_codon	4707	4709	.	-	0	Parent=scaffold-651.g47.t1;seqName=scaffold-651.g47;
JACGEL010000649	Blast2GO	gene	1	5391	0.49	+	.	ID=scaffold-652.g48;Description=---NA---
JACGEL010000649	Blast2GO	mRNA	1	5391	0.49	+	.	ID=scaffold-652.g48.t1;Parent=scaffold-652.g48;seqName=scaffold-652.g48;
JACGEL010000649	Blast2GO	intron	1	1453	0.95	+	.	Parent=scaffold-652.g48.t1;seqName=scaffold-652.g48;
JACGEL010000649	Blast2GO	intron	1705	1790	0.95	+	.	Parent=scaffold-652.g48.t1;seqName=scaffold-652.g48;
JACGEL010000649	Blast2GO	intron	1954	2012	1	+	.	Parent=scaffold-652.g48.t1;seqName=scaffold-652.g48;
JACGEL010000649	Blast2GO	intron	2324	5229	0.54	+	.	Parent=scaffold-652.g48.t1;seqName=scaffold-652.g48;
JACGEL010000649	Blast2GO	CDS	1454	1704	0.94	+	0	ID=scaffold-652.g48.t1.cds;Parent=scaffold-652.g48.t1;seqName=scaffold-652.g48;
JACGEL010000649	Blast2GO	CDS	1791	1953	0.95	+	1	ID=scaffold-652.g48.t1.cds;Parent=scaffold-652.g48.t1;seqName=scaffold-652.g48;
JACGEL010000649	Blast2GO	CDS	2013	2323	0.54	+	0	ID=scaffold-652.g48.t1.cds;Parent=scaffold-652.g48.t1;seqName=scaffold-652.g48;
JACGEL010000649	Blast2GO	CDS	5230	5391	0.98	+	1	ID=scaffold-652.g48.t1.cds;Parent=scaffold-652.g48.t1;seqName=scaffold-652.g48;
JACGEL010000650	Blast2GO	gene	4422	5386	0.94	-	.	ID=scaffold-653.g49;Description=D0VEQ2_BOMMOPutative cuticle protein CPH41 OS=Bombyx mori OX=7091 GN=CPH41 PE=4 SV=1;Gene=BmorCPG12;Gene=CPH41;Gene=g.201
JACGEL010000650	Blast2GO	mRNA	4422	5386	0.94	-	.	ID=scaffold-653.g49.t1;Parent=scaffold-653.g49;seqName=scaffold-653.g49;
JACGEL010000650	Blast2GO	stop_codon	4422	4424	.	-	0	Parent=scaffold-653.g49.t1;seqName=scaffold-653.g49;
JACGEL010000650	Blast2GO	intron	5088	5386	0.95	-	.	Parent=scaffold-653.g49.t1;seqName=scaffold-653.g49;
JACGEL010000650	Blast2GO	CDS	4422	5087	0.94	-	0	ID=scaffold-653.g49.t1.cds;Parent=scaffold-653.g49.t1;seqName=scaffold-653.g49;
JACGEL010000654	Blast2GO	gene	1	5317	0.08	-	.	ID=scaffold-657.g50;Description=A0A0G3BAE2_DIAVIBrahma OS=Diabrotica virgifera virgifera OX=50390 GN=bhm PE=2 SV=1;Gene=g.35023;Gene=BB561_000696;Gene=g.35014;Gene=A0A140EFS2;Gene=g.35026;Gene=g.35016;Gene=bhm;Gene=g.35018;Gene=L249_7211;Gene=g.20974;Gene=g.20976;Gene=g.35021;Gene=W4VRI9;Gene=g.30721;Gene=PSEUBRA_SCAF3g03710;Gene=g.34867;Gene=BB558_003968;Gene=BB559_004197;Ontology_term=SWI/SNF c…
JACGEL010000654	Blast2GO	mRNA	1	5317	0.08	-	.	ID=scaffold-657.g50.t1;Parent=scaffold-657.g50;seqName=scaffold-657.g50;
JACGEL010000654	Blast2GO	intron	9	68	0.64	-	.	Parent=scaffold-657.g50.t1;seqName=scaffold-657.g50;
JACGEL010000654	Blast2GO	intron	240	299	1	-	.	Parent=scaffold-657.g50.t1;seqName=scaffold-657.g50;
JACGEL010000654	Blast2GO	intron	439	482	0.4	-	.	Parent=scaffold-657.g50.t1;seqName=scaffold-657.g50;
JACGEL010000654	Blast2GO	intron	613	2653	0.42	-	.	Parent=scaffold-657.g50.t1;seqName=scaffold-657.g50;
JACGEL010000654	Blast2GO	intron	2889	3416	0.78	-	.	Parent=scaffold-657.g50.t1;seqName=scaffold-657.g50;
JACGEL010000654	Blast2GO	intron	3626	3919	0.99	-	.	Parent=scaffold-657.g50.t1;seqName=scaffold-657.g50;
JACGEL010000654	Blast2GO	intron	4145	4203	0.99	-	.	Parent=scaffold-657.g50.t1;seqName=scaffold-657.g50;
JACGEL010000654	Blast2GO	intron	4328	4474	0.94	-	.	Parent=scaffold-657.g50.t1;seqName=scaffold-657.g50;
JACGEL010000654	Blast2GO	intron	4590	4699	1	-	.	Parent=scaffold-657.g50.t1;seqName=scaffold-657.g50;
JACGEL010000654	Blast2GO	intron	4813	4894	0.86	-	.	Parent=scaffold-657.g50.t1;seqName=scaffold-657.g50;
JACGEL010000654	Blast2GO	intron	5216	5266	0.57	-	.	Parent=scaffold-657.g50.t1;seqName=scaffold-657.g50;
JACGEL010000654	Blast2GO	CDS	1	8	0.64	-	0	ID=scaffold-657.g50.t1.cds;Parent=scaffold-657.g50.t1;seqName=scaffold-657.g50;
JACGEL010000654	Blast2GO	CDS	69	239	1	-	0	ID=scaffold-657.g50.t1.cds;Parent=scaffold-657.g50.t1;seqName=scaffold-657.g50;
JACGEL010000654	Blast2GO	CDS	300	438	0.4	-	1	ID=scaffold-657.g50.t1.cds;Parent=scaffold-657.g50.t1;seqName=scaffold-657.g50;
JACGEL010000654	Blast2GO	CDS	483	612	0.42	-	2	ID=scaffold-657.g50.t1.cds;Parent=scaffold-657.g50.t1;seqName=scaffold-657.g50;
JACGEL010000654	Blast2GO	CDS	2654	2888	0.98	-	0	ID=scaffold-657.g50.t1.cds;Parent=scaffold-657.g50.t1;seqName=scaffold-657.g50;
JACGEL010000654	Blast2GO	CDS	3417	3625	0.81	-	2	ID=scaffold-657.g50.t1.cds;Parent=scaffold-657.g50.t1;seqName=scaffold-657.g50;
JACGEL010000654	Blast2GO	CDS	3920	4144	0.99	-	2	ID=scaffold-657.g50.t1.cds;Parent=scaffold-657.g50.t1;seqName=scaffold-657.g50;
JACGEL010000654	Blast2GO	CDS	4204	4327	1	-	0	ID=scaffold-657.g50.t1.cds;Parent=scaffold-657.g50.t1;seqName=scaffold-657.g50;
JACGEL010000654	Blast2GO	CDS	4475	4589	0.94	-	1	ID=scaffold-657.g50.t1.cds;Parent=scaffold-657.g50.t1;seqName=scaffold-657.g50;
JACGEL010000654	Blast2GO	CDS	4700	4812	0.94	-	0	ID=scaffold-657.g50.t1.cds;Parent=scaffold-657.g50.t1;seqName=scaffold-657.g50;
JACGEL010000654	Blast2GO	CDS	4895	5215	0.87	-	0	ID=scaffold-657.g50.t1.cds;Parent=scaffold-657.g50.t1;seqName=scaffold-657.g50;
JACGEL010000654	Blast2GO	CDS	5267	5317	0.56	-	0	ID=scaffold-657.g50.t1.cds;Parent=scaffold-657.g50.t1;seqName=scaffold-657.g50;
JACGEL010000654	Blast2GO	start_codon	5315	5317	.	-	0	Parent=scaffold-657.g50.t1;seqName=scaffold-657.g50;
JACGEL010000658	Blast2GO	gene	4116	4391	0.57	+	.	ID=scaffold-661.g51;Description=---NA---
JACGEL010000658	Blast2GO	mRNA	4116	4391	0.57	+	.	ID=scaffold-661.g51.t1;Parent=scaffold-661.g51;seqName=scaffold-661.g51;
JACGEL010000658	Blast2GO	start_codon	4116	4118	.	+	0	Parent=scaffold-661.g51.t1;seqName=scaffold-661.g51;
JACGEL010000658	Blast2GO	CDS	4116	4391	0.57	+	0	ID=scaffold-661.g51.t1.cds;Parent=scaffold-661.g51.t1;seqName=scaffold-661.g51;
JACGEL010000658	Blast2GO	stop_codon	4389	4391	.	+	0	Parent=scaffold-661.g51.t1;seqName=scaffold-661.g51;
JACGEL010000662	Blast2GO	gene	1895	2080	0.49	+	.	ID=scaffold-665.g52;Description=---NA---
JACGEL010000662	Blast2GO	mRNA	1895	2080	0.49	+	.	ID=scaffold-665.g52.t1;Parent=scaffold-665.g52;seqName=scaffold-665.g52;
JACGEL010000662	Blast2GO	start_codon	1895	1897	.	+	0	Parent=scaffold-665.g52.t1;seqName=scaffold-665.g52;
JACGEL010000662	Blast2GO	CDS	1895	2080	0.49	+	0	ID=scaffold-665.g52.t1.cds;Parent=scaffold-665.g52.t1;seqName=scaffold-665.g52;
JACGEL010000662	Blast2GO	stop_codon	2078	2080	.	+	0	Parent=scaffold-665.g52.t1;seqName=scaffold-665.g52;
JACGEL010000663	Blast2GO	gene	1	5179	0.14	-	.	ID=scaffold-666.g53;Description=H9JQ10_BOMMODNA topoisomerase 2 OS=Bombyx mori OX=7091 PE=3 SV=1;Gene=g.17439;Gene=g.45439;Gene=g.1295;Gene=g.45437;Gene=g.17447;Gene=PSEUBRA_SCAF10g05494;Gene=g.33367;Gene=g.17443;Gene=g.33365;Gene=W4VRX5;Gene=CCM_04288;Gene=G0T5B6;Gene=BB561_002739;Gene=H312_00687;Gene=BB559_000586;Gene=H9JQ10;Gene=g.21630;Gene=L249_4122;Gene=BB558_002380;Gene=g.45436;Ontology_te…
JACGEL010000663	Blast2GO	mRNA	1	5179	0.14	-	.	ID=scaffold-666.g53.t1;Parent=scaffold-666.g53;seqName=scaffold-666.g53;
JACGEL010000663	Blast2GO	intron	112	994	0.6	-	.	Parent=scaffold-666.g53.t1;seqName=scaffold-666.g53;
JACGEL010000663	Blast2GO	intron	1255	1911	0.88	-	.	Parent=scaffold-666.g53.t1;seqName=scaffold-666.g53;
JACGEL010000663	Blast2GO	intron	2107	2338	0.99	-	.	Parent=scaffold-666.g53.t1;seqName=scaffold-666.g53;
JACGEL010000663	Blast2GO	intron	2488	3284	0.92	-	.	Parent=scaffold-666.g53.t1;seqName=scaffold-666.g53;
JACGEL010000663	Blast2GO	intron	3546	3914	0.98	-	.	Parent=scaffold-666.g53.t1;seqName=scaffold-666.g53;
JACGEL010000663	Blast2GO	intron	4142	4223	0.58	-	.	Parent=scaffold-666.g53.t1;seqName=scaffold-666.g53;
JACGEL010000663	Blast2GO	intron	4393	4498	0.98	-	.	Parent=scaffold-666.g53.t1;seqName=scaffold-666.g53;
JACGEL010000663	Blast2GO	intron	4671	4917	0.99	-	.	Parent=scaffold-666.g53.t1;seqName=scaffold-666.g53;
JACGEL010000663	Blast2GO	CDS	1	111	0.64	-	0	ID=scaffold-666.g53.t1.cds;Parent=scaffold-666.g53.t1;seqName=scaffold-666.g53;
JACGEL010000663	Blast2GO	CDS	995	1254	0.87	-	2	ID=scaffold-666.g53.t1.cds;Parent=scaffold-666.g53.t1;seqName=scaffold-666.g53;
JACGEL010000663	Blast2GO	CDS	1912	2106	1	-	2	ID=scaffold-666.g53.t1.cds;Parent=scaffold-666.g53.t1;seqName=scaffold-666.g53;
JACGEL010000663	Blast2GO	CDS	2339	2487	0.99	-	1	ID=scaffold-666.g53.t1.cds;Parent=scaffold-666.g53.t1;seqName=scaffold-666.g53;
JACGEL010000663	Blast2GO	CDS	3285	3545	0.98	-	1	ID=scaffold-666.g53.t1.cds;Parent=scaffold-666.g53.t1;seqName=scaffold-666.g53;
JACGEL010000663	Blast2GO	CDS	3915	4141	0.6	-	0	ID=scaffold-666.g53.t1.cds;Parent=scaffold-666.g53.t1;seqName=scaffold-666.g53;
JACGEL010000663	Blast2GO	CDS	4224	4392	0.98	-	1	ID=scaffold-666.g53.t1.cds;Parent=scaffold-666.g53.t1;seqName=scaffold-666.g53;
JACGEL010000663	Blast2GO	CDS	4499	4670	0.97	-	2	ID=scaffold-666.g53.t1.cds;Parent=scaffold-666.g53.t1;seqName=scaffold-666.g53;
JACGEL010000663	Blast2GO	CDS	4918	5179	0.41	-	0	ID=scaffold-666.g53.t1.cds;Parent=scaffold-666.g53.t1;seqName=scaffold-666.g53;
JACGEL010000663	Blast2GO	start_codon	5177	5179	.	-	0	Parent=scaffold-666.g53.t1;seqName=scaffold-666.g53;
JACGEL010000665	Blast2GO	gene	2724	4810	0.36	-	.	ID=scaffold-667.g54;Description=A0A1B6IP26_9HEMIProtein kinase domain-containing protein (Fragment) OS=Homalodisca liturata OX=320908 GN=g.26537 PE=4 SV=1;Gene=U5EMV2;Gene=g.3597;Gene=g.26537;Gene=g.10367;Gene=g.24936;Ontology_term=dendrite,cytoplasm,asymmetric cell division,neuronal cell body,protein serine/threonine kinase activity,protein phosphorylation,regulation of clathrin-dependent endocy…
JACGEL010000665	Blast2GO	mRNA	2724	4810	0.36	-	.	ID=scaffold-667.g54.t1;Parent=scaffold-667.g54;seqName=scaffold-667.g54;
JACGEL010000665	Blast2GO	stop_codon	2724	2726	.	-	0	Parent=scaffold-667.g54.t1;seqName=scaffold-667.g54;
JACGEL010000665	Blast2GO	intron	2810	3326	0.4	-	.	Parent=scaffold-667.g54.t1;seqName=scaffold-667.g54;
JACGEL010000665	Blast2GO	intron	3468	3526	1	-	.	Parent=scaffold-667.g54.t1;seqName=scaffold-667.g54;
JACGEL010000665	Blast2GO	intron	3682	4074	0.99	-	.	Parent=scaffold-667.g54.t1;seqName=scaffold-667.g54;
JACGEL010000665	Blast2GO	intron	4206	4324	1	-	.	Parent=scaffold-667.g54.t1;seqName=scaffold-667.g54;
JACGEL010000665	Blast2GO	CDS	2724	2809	0.4	-	2	ID=scaffold-667.g54.t1.cds;Parent=scaffold-667.g54.t1;seqName=scaffold-667.g54;
JACGEL010000665	Blast2GO	CDS	3327	3467	0.64	-	2	ID=scaffold-667.g54.t1.cds;Parent=scaffold-667.g54.t1;seqName=scaffold-667.g54;
JACGEL010000665	Blast2GO	CDS	3527	3681	0.99	-	1	ID=scaffold-667.g54.t1.cds;Parent=scaffold-667.g54.t1;seqName=scaffold-667.g54;
JACGEL010000665	Blast2GO	CDS	4075	4205	1	-	0	ID=scaffold-667.g54.t1.cds;Parent=scaffold-667.g54.t1;seqName=scaffold-667.g54;
JACGEL010000665	Blast2GO	CDS	4325	4810	0.94	-	0	ID=scaffold-667.g54.t1.cds;Parent=scaffold-667.g54.t1;seqName=scaffold-667.g54;
JACGEL010000665	Blast2GO	start_codon	4808	4810	.	-	0	Parent=scaffold-667.g54.t1;seqName=scaffold-667.g54;
JACGEL010000667	Blast2GO	gene	4600	5205	0.64	-	.	ID=scaffold-670.g55;Description=A0A1B6D2M4_9HEMIPDZ domain-containing protein (Fragment) OS=Clastoptera arizonana OX=38151 GN=g.44591 PE=4 SV=1;Gene=A0A0K8TQ47;Gene=H9JQD2;Gene=U5EU78;Gene=U5EGC2;Gene=g.34656;Gene=H9JE65;Gene=g.15441;Gene=g.2309;Gene=g.44591;Gene=g.25138;Gene=101743054;Gene=g.25140;Gene=g.50615;Ontology_term=binding,positive regulation of neurotransmitter secretion,cytoskeleton o…
JACGEL010000667	Blast2GO	mRNA	4600	5205	0.64	-	.	ID=scaffold-670.g55.t1;Parent=scaffold-670.g55;seqName=scaffold-670.g55;
JACGEL010000667	Blast2GO	stop_codon	4600	4602	.	-	0	Parent=scaffold-670.g55.t1;seqName=scaffold-670.g55;
JACGEL010000667	Blast2GO	intron	4683	4839	0.66	-	.	Parent=scaffold-670.g55.t1;seqName=scaffold-670.g55;
JACGEL010000667	Blast2GO	intron	5042	5094	1	-	.	Parent=scaffold-670.g55.t1;seqName=scaffold-670.g55;
JACGEL010000667	Blast2GO	CDS	4600	4682	0.66	-	2	ID=scaffold-670.g55.t1.cds;Parent=scaffold-670.g55.t1;seqName=scaffold-670.g55;
JACGEL010000667	Blast2GO	CDS	4840	5041	0.97	-	0	ID=scaffold-670.g55.t1.cds;Parent=scaffold-670.g55.t1;seqName=scaffold-670.g55;
JACGEL010000667	Blast2GO	CDS	5095	5205	0.95	-	0	ID=scaffold-670.g55.t1.cds;Parent=scaffold-670.g55.t1;seqName=scaffold-670.g55;
JACGEL010000667	Blast2GO	start_codon	5203	5205	.	-	0	Parent=scaffold-670.g55.t1;seqName=scaffold-670.g55;
JACGEL010000668	Blast2GO	gene	1868	4779	0.18	+	.	ID=scaffold-671.g56;Description=A0A1B6EGA4_9HEMILIM zinc-binding domain-containing protein (Fragment) OS=Clastoptera arizonana OX=38151 GN=g.27183 PE=4 SV=1;Gene=g.5134;Gene=g.36893;Gene=g.39259;Gene=g.27182;Gene=g.27181;Gene=g.26738;Gene=g.26735;Gene=g.39270;Gene=g.39281;Gene=g.27185;Gene=g.27184;Gene=g.27183;Gene=g.27179;Gene=g.27178;Gene=g.27189;Gene=g.27177;Gene=g.27188;Gene=g.27187;Ontology_…
JACGEL010000668	Blast2GO	mRNA	1868	4779	0.18	+	.	ID=scaffold-671.g56.t1;Parent=scaffold-671.g56;seqName=scaffold-671.g56;
JACGEL010000668	Blast2GO	start_codon	1868	1870	.	+	0	Parent=scaffold-671.g56.t1;seqName=scaffold-671.g56;
JACGEL010000668	Blast2GO	intron	1987	2045	0.92	+	.	Parent=scaffold-671.g56.t1;seqName=scaffold-671.g56;
JACGEL010000668	Blast2GO	intron	2141	2226	0.44	+	.	Parent=scaffold-671.g56.t1;seqName=scaffold-671.g56;
JACGEL010000668	Blast2GO	intron	2299	3103	0.45	+	.	Parent=scaffold-671.g56.t1;seqName=scaffold-671.g56;
JACGEL010000668	Blast2GO	intron	3270	3686	1	+	.	Parent=scaffold-671.g56.t1;seqName=scaffold-671.g56;
JACGEL010000668	Blast2GO	intron	3810	3897	1	+	.	Parent=scaffold-671.g56.t1;seqName=scaffold-671.g56;
JACGEL010000668	Blast2GO	intron	4046	4100	0.99	+	.	Parent=scaffold-671.g56.t1;seqName=scaffold-671.g56;
JACGEL010000668	Blast2GO	intron	4306	4359	1	+	.	Parent=scaffold-671.g56.t1;seqName=scaffold-671.g56;
JACGEL010000668	Blast2GO	intron	4473	4533	1	+	.	Parent=scaffold-671.g56.t1;seqName=scaffold-671.g56;
JACGEL010000668	Blast2GO	CDS	1868	1986	0.38	+	0	ID=scaffold-671.g56.t1.cds;Parent=scaffold-671.g56.t1;seqName=scaffold-671.g56;
JACGEL010000668	Blast2GO	CDS	2046	2140	0.92	+	1	ID=scaffold-671.g56.t1.cds;Parent=scaffold-671.g56.t1;seqName=scaffold-671.g56;
JACGEL010000668	Blast2GO	CDS	2227	2298	0.45	+	2	ID=scaffold-671.g56.t1.cds;Parent=scaffold-671.g56.t1;seqName=scaffold-671.g56;
JACGEL010000668	Blast2GO	CDS	3104	3269	1	+	2	ID=scaffold-671.g56.t1.cds;Parent=scaffold-671.g56.t1;seqName=scaffold-671.g56;
JACGEL010000668	Blast2GO	CDS	3687	3809	1	+	1	ID=scaffold-671.g56.t1.cds;Parent=scaffold-671.g56.t1;seqName=scaffold-671.g56;
JACGEL010000668	Blast2GO	CDS	3898	4045	1	+	1	ID=scaffold-671.g56.t1.cds;Parent=scaffold-671.g56.t1;seqName=scaffold-671.g56;
JACGEL010000668	Blast2GO	CDS	4101	4305	0.99	+	0	ID=scaffold-671.g56.t1.cds;Parent=scaffold-671.g56.t1;seqName=scaffold-671.g56;
JACGEL010000668	Blast2GO	CDS	4360	4472	1	+	2	ID=scaffold-671.g56.t1.cds;Parent=scaffold-671.g56.t1;seqName=scaffold-671.g56;
JACGEL010000668	Blast2GO	CDS	4534	4779	0.8	+	0	ID=scaffold-671.g56.t1.cds;Parent=scaffold-671.g56.t1;seqName=scaffold-671.g56;
JACGEL010000668	Blast2GO	stop_codon	4777	4779	.	+	0	Parent=scaffold-671.g56.t1;seqName=scaffold-671.g56;
JACGEL010000669	Blast2GO	gene	231	4056	0.43	+	.	ID=scaffold-672.g57;Description=A0A1B6GE00_9HEMIMFS domain-containing protein (Fragment) OS=Cuerna arida OX=1464854 GN=g.29851 PE=4 SV=1;Gene=g.7257;Gene=g.16484;Gene=g.16487;Gene=g.14584;Gene=g.16480;Gene=g.14583;Gene=g.16483;Gene=g.29847;Gene=g.29849;Gene=g.29853;Gene=g.24974;Gene=H9JMV8;Gene=g.18090;Gene=g.24985;Gene=g.29842;Gene=g.29844;Gene=g.18092;Gene=g.29851;Gene=g.29840;Gene=g.6031;Ontol…
JACGEL010000669	Blast2GO	mRNA	231	4056	0.43	+	.	ID=scaffold-672.g57.t1;Parent=scaffold-672.g57;seqName=scaffold-672.g57;
JACGEL010000669	Blast2GO	start_codon	231	233	.	+	0	Parent=scaffold-672.g57.t1;seqName=scaffold-672.g57;
JACGEL010000669	Blast2GO	intron	288	3329	0.82	+	.	Parent=scaffold-672.g57.t1;seqName=scaffold-672.g57;
JACGEL010000669	Blast2GO	intron	3564	3615	1	+	.	Parent=scaffold-672.g57.t1;seqName=scaffold-672.g57;
JACGEL010000669	Blast2GO	CDS	231	287	0.67	+	0	ID=scaffold-672.g57.t1.cds;Parent=scaffold-672.g57.t1;seqName=scaffold-672.g57;
JACGEL010000669	Blast2GO	CDS	3330	3563	0.99	+	0	ID=scaffold-672.g57.t1.cds;Parent=scaffold-672.g57.t1;seqName=scaffold-672.g57;
JACGEL010000669	Blast2GO	CDS	3616	4056	0.71	+	0	ID=scaffold-672.g57.t1.cds;Parent=scaffold-672.g57.t1;seqName=scaffold-672.g57;
JACGEL010000669	Blast2GO	stop_codon	4054	4056	.	+	0	Parent=scaffold-672.g57.t1;seqName=scaffold-672.g57;
JACGEL010000670	Blast2GO	gene	1	4375	0.06	-	.	ID=scaffold-673.g58;Description=A0A1B6KJL5_9HEMIDUF4371 domain-containing protein OS=Graphocephala atropunctata OX=36148 GN=g.28773 PE=4 SV=1
JACGEL010000670	Blast2GO	mRNA	1	4375	0.06	-	.	ID=scaffold-673.g58.t1;Parent=scaffold-673.g58;seqName=scaffold-673.g58;
JACGEL010000670	Blast2GO	intron	1	1541	0.54	-	.	Parent=scaffold-673.g58.t1;seqName=scaffold-673.g58;
JACGEL010000670	Blast2GO	intron	2813	4233	0.2	-	.	Parent=scaffold-673.g58.t1;seqName=scaffold-673.g58;
JACGEL010000670	Blast2GO	CDS	1542	2812	0.86	-	2	ID=scaffold-673.g58.t1.cds;Parent=scaffold-673.g58.t1;seqName=scaffold-673.g58;
JACGEL010000670	Blast2GO	CDS	4234	4375	0.19	-	0	ID=scaffold-673.g58.t1.cds;Parent=scaffold-673.g58.t1;seqName=scaffold-673.g58;
JACGEL010000670	Blast2GO	start_codon	4373	4375	.	-	0	Parent=scaffold-673.g58.t1;seqName=scaffold-673.g58;
JACGEL010000671	Blast2GO	gene	1	5327	0.98	-	.	ID=scaffold-674.g59;Description=A0A1B6CV70_9HEMIKASH domain-containing protein (Fragment) OS=Clastoptera arizonana OX=38151 GN=g.43509 PE=4 SV=1;Gene=g.43506;Gene=H9JBG1;Gene=g.43524;Gene=g.43513;Gene=H9JLR9;Gene=g.43500;Gene=g.43509
JACGEL010000671	Blast2GO	mRNA	1	5327	0.98	-	.	ID=scaffold-674.g59.t1;Parent=scaffold-674.g59;seqName=scaffold-674.g59;
JACGEL010000671	Blast2GO	intron	1	33	1	-	.	Parent=scaffold-674.g59.t1;seqName=scaffold-674.g59;
JACGEL010000671	Blast2GO	CDS	34	5327	0.98	-	2	ID=scaffold-674.g59.t1.cds;Parent=scaffold-674.g59.t1;seqName=scaffold-674.g59;
JACGEL010000672	Blast2GO	gene	1	1014	0.81	-	.	ID=scaffold-682.g60;Description=---NA---
JACGEL010000672	Blast2GO	mRNA	1	1014	0.81	-	.	ID=scaffold-682.g60.t1;Parent=scaffold-682.g60;seqName=scaffold-682.g60;
JACGEL010000672	Blast2GO	intron	1	143	0.87	-	.	Parent=scaffold-682.g60.t1;seqName=scaffold-682.g60;
JACGEL010000672	Blast2GO	CDS	144	1014	0.81	-	0	ID=scaffold-682.g60.t1.cds;Parent=scaffold-682.g60.t1;seqName=scaffold-682.g60;
JACGEL010000672	Blast2GO	start_codon	1012	1014	.	-	0	Parent=scaffold-682.g60.t1;seqName=scaffold-682.g60;
JACGEL010000672	Blast2GO	gene	1814	5323	0.1	-	.	ID=scaffold-682.g61;Description=PO22_POPJARetrovirus-related Pol polyprotein from type-1 retrotransposable element R2 (Fragment) OS=Popillia japonica OX=7064 PE=4 SV=1;Gene=U5EPK0;Gene=Q03275;Gene=g.1123;Gene=Q49P01;Gene=Q03278;Gene=Q49P02;Gene=Q49P03;Gene=Q49P04;Gene=Q03273;Gene=Q03274;Gene=Q03279;Gene=g.30535;Gene=g.30533;Gene=Q05118;Ontology_term=catalytic activity,catalytic activity;Ontology_…
JACGEL010000672	Blast2GO	mRNA	1814	5323	0.1	-	.	ID=scaffold-682.g61.t1;Parent=scaffold-682.g61;seqName=scaffold-682.g61;
JACGEL010000672	Blast2GO	stop_codon	1814	1816	.	-	0	Parent=scaffold-682.g61.t1;seqName=scaffold-682.g61;
JACGEL010000672	Blast2GO	intron	2545	3152	0.45	-	.	Parent=scaffold-682.g61.t1;seqName=scaffold-682.g61;
JACGEL010000672	Blast2GO	intron	3295	4227	0.75	-	.	Parent=scaffold-682.g61.t1;seqName=scaffold-682.g61;
JACGEL010000672	Blast2GO	intron	4531	4590	0.43	-	.	Parent=scaffold-682.g61.t1;seqName=scaffold-682.g61;
JACGEL010000672	Blast2GO	CDS	1814	2544	0.28	-	2	ID=scaffold-682.g61.t1.cds;Parent=scaffold-682.g61.t1;seqName=scaffold-682.g61;
JACGEL010000672	Blast2GO	CDS	3153	3294	0.39	-	0	ID=scaffold-682.g61.t1.cds;Parent=scaffold-682.g61.t1;seqName=scaffold-682.g61;
JACGEL010000672	Blast2GO	CDS	4228	4530	0.55	-	0	ID=scaffold-682.g61.t1.cds;Parent=scaffold-682.g61.t1;seqName=scaffold-682.g61;
JACGEL010000672	Blast2GO	CDS	4591	5323	0.42	-	1	ID=scaffold-682.g61.t1.cds;Parent=scaffold-682.g61.t1;seqName=scaffold-682.g61;
JACGEL010000674	Blast2GO	gene	154	759	0.56	+	.	ID=scaffold-676.g62;Description=---NA---
JACGEL010000674	Blast2GO	mRNA	154	759	0.56	+	.	ID=scaffold-676.g62.t1;Parent=scaffold-676.g62;seqName=scaffold-676.g62;
JACGEL010000674	Blast2GO	start_codon	154	156	.	+	0	Parent=scaffold-676.g62.t1;seqName=scaffold-676.g62;
JACGEL010000674	Blast2GO	intron	311	436	1	+	.	Parent=scaffold-676.g62.t1;seqName=scaffold-676.g62;
JACGEL010000674	Blast2GO	CDS	154	310	0.86	+	0	ID=scaffold-676.g62.t1.cds;Parent=scaffold-676.g62.t1;seqName=scaffold-676.g62;
JACGEL010000674	Blast2GO	CDS	437	759	0.65	+	2	ID=scaffold-676.g62.t1.cds;Parent=scaffold-676.g62.t1;seqName=scaffold-676.g62;
JACGEL010000674	Blast2GO	stop_codon	757	759	.	+	0	Parent=scaffold-676.g62.t1;seqName=scaffold-676.g62;
JACGEL010000675	Blast2GO	gene	1529	3484	1	+	.	ID=scaffold-678.g63;Description=E7D2J5_SPOLTHeat shock protein 70 OS=Spodoptera litura OX=69820 GN=hsp70 PE=2 SV=1;Gene=HSP70;Gene=A0A0K0KQM4;Gene=H9LHX6;Gene=g.37391;Gene=A0A3G1RKN6;Gene=A1E392;Gene=g.3774;Gene=HSP70A2;Gene=HSP70B2;Gene=HSP70A1;Gene=hsp70;Gene=Hsp70;Gene=100862772;Gene=g.25757;Gene=109538059;Gene=BmHsp70;Gene=C8CCR3;Ontology_term=ATP binding,ATP binding,determination of adult li…
JACGEL010000675	Blast2GO	mRNA	1529	3484	1	+	.	ID=scaffold-678.g63.t1;Parent=scaffold-678.g63;seqName=scaffold-678.g63;
JACGEL010000675	Blast2GO	start_codon	1529	1531	.	+	0	Parent=scaffold-678.g63.t1;seqName=scaffold-678.g63;
JACGEL010000675	Blast2GO	CDS	1529	3484	1	+	0	ID=scaffold-678.g63.t1.cds;Parent=scaffold-678.g63.t1;seqName=scaffold-678.g63;
JACGEL010000675	Blast2GO	stop_codon	3482	3484	.	+	0	Parent=scaffold-678.g63.t1;seqName=scaffold-678.g63;
JACGEL010000676	Blast2GO	gene	1	4935	0.08	+	.	ID=scaffold-679.g64;Description=U5ENM2_9DIPTPutative mical-like protein (Fragment) OS=Corethrella appendiculata OX=1370023 PE=2 SV=1;Gene=U5ENM2;Ontology_term=actin binding,actin binding;Ontology_id=GO:0003779,GO:0003779
JACGEL010000676	Blast2GO	mRNA	1	4935	0.08	+	.	ID=scaffold-679.g64.t1;Parent=scaffold-679.g64;seqName=scaffold-679.g64;
JACGEL010000676	Blast2GO	intron	1	578	0.87	+	.	Parent=scaffold-679.g64.t1;seqName=scaffold-679.g64;
JACGEL010000676	Blast2GO	intron	681	2797	0.87	+	.	Parent=scaffold-679.g64.t1;seqName=scaffold-679.g64;
JACGEL010000676	Blast2GO	intron	3170	3409	0.62	+	.	Parent=scaffold-679.g64.t1;seqName=scaffold-679.g64;
JACGEL010000676	Blast2GO	intron	3604	3852	0.48	+	.	Parent=scaffold-679.g64.t1;seqName=scaffold-679.g64;
JACGEL010000676	Blast2GO	intron	4718	4882	0.34	+	.	Parent=scaffold-679.g64.t1;seqName=scaffold-679.g64;
JACGEL010000676	Blast2GO	CDS	579	680	0.87	+	2	ID=scaffold-679.g64.t1.cds;Parent=scaffold-679.g64.t1;seqName=scaffold-679.g64;
JACGEL010000676	Blast2GO	CDS	2798	3169	0.63	+	2	ID=scaffold-679.g64.t1.cds;Parent=scaffold-679.g64.t1;seqName=scaffold-679.g64;
JACGEL010000676	Blast2GO	CDS	3410	3603	0.45	+	2	ID=scaffold-679.g64.t1.cds;Parent=scaffold-679.g64.t1;seqName=scaffold-679.g64;
JACGEL010000676	Blast2GO	CDS	3853	4717	0.64	+	0	ID=scaffold-679.g64.t1.cds;Parent=scaffold-679.g64.t1;seqName=scaffold-679.g64;
JACGEL010000676	Blast2GO	CDS	4883	4935	0.34	+	2	ID=scaffold-679.g64.t1.cds;Parent=scaffold-679.g64.t1;seqName=scaffold-679.g64;
JACGEL010000676	Blast2GO	stop_codon	4933	4935	.	+	0	Parent=scaffold-679.g64.t1;seqName=scaffold-679.g64;
JACGEL010000678	Blast2GO	gene	1	4670	0.3	-	.	ID=scaffold-681.g65;Description=A0A1B6KKP5_9HEMIHelicase ATP-binding domain-containing protein (Fragment) OS=Graphocephala atropunctata OX=36148 GN=g.39292 PE=4 SV=1;Gene=PSEUBRA_SCAF19g03212;Gene=g.17878;Gene=g.36313;Gene=g.18469;Gene=H9JGY2;Gene=PSEUBRA_SCAF1g00347;Gene=g.17876;Gene=H9JKX0;Gene=CCM_04251;Gene=CCM_07047;Gene=g.17453;Gene=g.50385;Gene=g.50384;Gene=L249_5800;Gene=BB559_003962;Gene…
JACGEL010000678	Blast2GO	mRNA	1	4670	0.3	-	.	ID=scaffold-681.g65.t1;Parent=scaffold-681.g65;seqName=scaffold-681.g65;
JACGEL010000678	Blast2GO	intron	1	2087	0.64	-	.	Parent=scaffold-681.g65.t1;seqName=scaffold-681.g65;
JACGEL010000678	Blast2GO	intron	3388	3443	0.92	-	.	Parent=scaffold-681.g65.t1;seqName=scaffold-681.g65;
JACGEL010000678	Blast2GO	intron	3583	4327	0.67	-	.	Parent=scaffold-681.g65.t1;seqName=scaffold-681.g65;
JACGEL010000678	Blast2GO	intron	4555	4612	0.94	-	.	Parent=scaffold-681.g65.t1;seqName=scaffold-681.g65;
JACGEL010000678	Blast2GO	CDS	2088	3387	0.55	-	2	ID=scaffold-681.g65.t1.cds;Parent=scaffold-681.g65.t1;seqName=scaffold-681.g65;
JACGEL010000678	Blast2GO	CDS	3444	3582	0.67	-	0	ID=scaffold-681.g65.t1.cds;Parent=scaffold-681.g65.t1;seqName=scaffold-681.g65;
JACGEL010000678	Blast2GO	CDS	4328	4554	0.84	-	2	ID=scaffold-681.g65.t1.cds;Parent=scaffold-681.g65.t1;seqName=scaffold-681.g65;
JACGEL010000678	Blast2GO	CDS	4613	4670	0.7	-	0	ID=scaffold-681.g65.t1.cds;Parent=scaffold-681.g65.t1;seqName=scaffold-681.g65;
JACGEL010000678	Blast2GO	start_codon	4668	4670	.	-	0	Parent=scaffold-681.g65.t1;seqName=scaffold-681.g65;
JACGEL010000679	Blast2GO	gene	1345	2092	0.53	+	.	ID=scaffold-683.g66;Description=A0A1B6G380_9HEMIPPR_long domain-containing protein OS=Cuerna arida OX=1464854 GN=g.34625 PE=4 SV=1;Gene=H9IUS9;Gene=g.22365;Gene=g.2353;Gene=g.47309;Gene=g.4420;Gene=g.34625;Gene=g.47308;Gene=g.34624;Gene=g.34622;Gene=g.22370;Gene=g.47310;Ontology_term=mitochondrion,rRNA binding,ribosomal small subunit binding,mitochondrial translation,mitochondrion,ribosomal small…
JACGEL010000679	Blast2GO	mRNA	1345	2092	0.53	+	.	ID=scaffold-683.g66.t1;Parent=scaffold-683.g66;seqName=scaffold-683.g66;
JACGEL010000679	Blast2GO	start_codon	1345	1347	.	+	0	Parent=scaffold-683.g66.t1;seqName=scaffold-683.g66;
JACGEL010000679	Blast2GO	intron	1374	1596	0.56	+	.	Parent=scaffold-683.g66.t1;seqName=scaffold-683.g66;
JACGEL010000679	Blast2GO	CDS	1345	1373	0.61	+	0	ID=scaffold-683.g66.t1.cds;Parent=scaffold-683.g66.t1;seqName=scaffold-683.g66;
JACGEL010000679	Blast2GO	CDS	1597	2092	0.6	+	1	ID=scaffold-683.g66.t1.cds;Parent=scaffold-683.g66.t1;seqName=scaffold-683.g66;
JACGEL010000679	Blast2GO	stop_codon	2090	2092	.	+	0	Parent=scaffold-683.g66.t1;seqName=scaffold-683.g66;
JACGEL010000682	Blast2GO	gene	1	2311	0.93	+	.	ID=scaffold-685.g67;Description=---NA---
JACGEL010000682	Blast2GO	mRNA	1	2311	0.93	+	.	ID=scaffold-685.g67.t1;Parent=scaffold-685.g67;seqName=scaffold-685.g67;
JACGEL010000682	Blast2GO	intron	1	1840	0.93	+	.	Parent=scaffold-685.g67.t1;seqName=scaffold-685.g67;
JACGEL010000682	Blast2GO	intron	2069	2227	1	+	.	Parent=scaffold-685.g67.t1;seqName=scaffold-685.g67;
JACGEL010000682	Blast2GO	CDS	1841	2068	0.96	+	0	ID=scaffold-685.g67.t1.cds;Parent=scaffold-685.g67.t1;seqName=scaffold-685.g67;
JACGEL010000682	Blast2GO	CDS	2228	2311	1	+	0	ID=scaffold-685.g67.t1.cds;Parent=scaffold-685.g67.t1;seqName=scaffold-685.g67;
JACGEL010000682	Blast2GO	stop_codon	2309	2311	.	+	0	Parent=scaffold-685.g67.t1;seqName=scaffold-685.g67;
JACGEL010000682	Blast2GO	gene	2464	5316	0.64	-	.	ID=scaffold-685.g68;Description=J3JVL9_DENPDSde2_N_Ubi domain-containing protein OS=Dendroctonus ponderosae OX=77166 PE=2 SV=1;Ontology_term=RNA binding,U2-type prespliceosome,mRNA splicing, via spliceosome,RNA binding,U2-type prespliceosome,mRNA splicing, via spliceosome;Ontology_id=GO:0003723,GO:0071004,GO:0000398,GO:0003723,GO:0071004,GO:0000398
JACGEL010000682	Blast2GO	mRNA	2464	5316	0.64	-	.	ID=scaffold-685.g68.t1;Parent=scaffold-685.g68;seqName=scaffold-685.g68;
JACGEL010000682	Blast2GO	stop_codon	2464	2466	.	-	0	Parent=scaffold-685.g68.t1;seqName=scaffold-685.g68;
JACGEL010000682	Blast2GO	intron	2798	2860	0.99	-	.	Parent=scaffold-685.g68.t1;seqName=scaffold-685.g68;
JACGEL010000682	Blast2GO	intron	3042	5316	0.69	-	.	Parent=scaffold-685.g68.t1;seqName=scaffold-685.g68;
JACGEL010000682	Blast2GO	CDS	2464	2797	0.93	-	1	ID=scaffold-685.g68.t1.cds;Parent=scaffold-685.g68.t1;seqName=scaffold-685.g68;
JACGEL010000682	Blast2GO	CDS	2861	3041	0.9	-	2	ID=scaffold-685.g68.t1.cds;Parent=scaffold-685.g68.t1;seqName=scaffold-685.g68;
JACGEL010000684	Blast2GO	gene	1	1384	0.16	+	.	ID=scaffold-687.g69;Description=A0A1B6FSN5_9HEMILAM_G_DOMAIN domain-containing protein (Fragment) OS=Cuerna arida OX=1464854 GN=g.50037 PE=4 SV=1;Gene=g.11619
JACGEL010000684	Blast2GO	mRNA	1	1384	0.16	+	.	ID=scaffold-687.g69.t1;Parent=scaffold-687.g69;seqName=scaffold-687.g69;
JACGEL010000684	Blast2GO	intron	1	201	0.35	+	.	Parent=scaffold-687.g69.t1;seqName=scaffold-687.g69;
JACGEL010000684	Blast2GO	intron	345	1113	0.3	+	.	Parent=scaffold-687.g69.t1;seqName=scaffold-687.g69;
JACGEL010000684	Blast2GO	CDS	202	344	0.73	+	0	ID=scaffold-687.g69.t1.cds;Parent=scaffold-687.g69.t1;seqName=scaffold-687.g69;
JACGEL010000684	Blast2GO	CDS	1114	1384	0.94	+	1	ID=scaffold-687.g69.t1.cds;Parent=scaffold-687.g69.t1;seqName=scaffold-687.g69;
JACGEL010000684	Blast2GO	stop_codon	1382	1384	.	+	0	Parent=scaffold-687.g69.t1;seqName=scaffold-687.g69;
JACGEL010000686	Blast2GO	gene	1	4237	0.24	+	.	ID=scaffold-689.g70;Description=A0A1B6CQI3_9HEMIFHA domain-containing protein OS=Clastoptera arizonana OX=38151 GN=g.15645 PE=4 SV=1;Gene=U5EZJ9;Gene=PSEUBRA_SCAF1g00305;Gene=L249_1010;Gene=g.39032;Gene=g.24648;Gene=BB560_002936;Gene=CCM_00512;Gene=CCM_03440;Gene=101738312
JACGEL010000686	Blast2GO	mRNA	1	4237	0.24	+	.	ID=scaffold-689.g70.t1;Parent=scaffold-689.g70;seqName=scaffold-689.g70;
JACGEL010000686	Blast2GO	intron	1	241	0.75	+	.	Parent=scaffold-689.g70.t1;seqName=scaffold-689.g70;
JACGEL010000686	Blast2GO	intron	490	1272	0.98	+	.	Parent=scaffold-689.g70.t1;seqName=scaffold-689.g70;
JACGEL010000686	Blast2GO	intron	1538	1741	0.59	+	.	Parent=scaffold-689.g70.t1;seqName=scaffold-689.g70;
JACGEL010000686	Blast2GO	intron	1876	3247	0.46	+	.	Parent=scaffold-689.g70.t1;seqName=scaffold-689.g70;
JACGEL010000686	Blast2GO	intron	3421	3477	0.44	+	.	Parent=scaffold-689.g70.t1;seqName=scaffold-689.g70;
JACGEL010000686	Blast2GO	intron	3620	3721	0.74	+	.	Parent=scaffold-689.g70.t1;seqName=scaffold-689.g70;
JACGEL010000686	Blast2GO	intron	3883	4056	0.53	+	.	Parent=scaffold-689.g70.t1;seqName=scaffold-689.g70;
JACGEL010000686	Blast2GO	CDS	242	489	0.82	+	2	ID=scaffold-689.g70.t1.cds;Parent=scaffold-689.g70.t1;seqName=scaffold-689.g70;
JACGEL010000686	Blast2GO	CDS	1273	1537	0.96	+	0	ID=scaffold-689.g70.t1.cds;Parent=scaffold-689.g70.t1;seqName=scaffold-689.g70;
JACGEL010000686	Blast2GO	CDS	1742	1875	0.5	+	2	ID=scaffold-689.g70.t1.cds;Parent=scaffold-689.g70.t1;seqName=scaffold-689.g70;
JACGEL010000686	Blast2GO	CDS	3248	3420	0.44	+	0	ID=scaffold-689.g70.t1.cds;Parent=scaffold-689.g70.t1;seqName=scaffold-689.g70;
JACGEL010000686	Blast2GO	CDS	3478	3619	0.47	+	1	ID=scaffold-689.g70.t1.cds;Parent=scaffold-689.g70.t1;seqName=scaffold-689.g70;
JACGEL010000686	Blast2GO	CDS	3722	3882	0.56	+	0	ID=scaffold-689.g70.t1.cds;Parent=scaffold-689.g70.t1;seqName=scaffold-689.g70;
JACGEL010000686	Blast2GO	CDS	4057	4237	0.54	+	1	ID=scaffold-689.g70.t1.cds;Parent=scaffold-689.g70.t1;seqName=scaffold-689.g70;
JACGEL010000686	Blast2GO	stop_codon	4235	4237	.	+	0	Parent=scaffold-689.g70.t1;seqName=scaffold-689.g70;
JACGEL010000687	Blast2GO	gene	199	5301	0.12	+	.	ID=scaffold-690.g71;Description=U5EY55_9DIPTCarboxylic ester hydrolase OS=Corethrella appendiculata OX=1370023 PE=2 SV=1;Gene=est3;Gene=U5EY55;Gene=g.12534;Gene=g.36414;Gene=g.12125;Gene=g.36404;Gene=g.14688;Gene=g.7673;Gene=g.4914;Gene=g.4913;Gene=g.9968;Gene=g.4911;Gene=g.4918;Gene=g.4917;Gene=g.28682;Gene=g.12506;Gene=g.48900;Gene=g.15638;Ontology_term=hydrolase activity,pheromone biosynthetic…
JACGEL010000687	Blast2GO	mRNA	199	5301	0.12	+	.	ID=scaffold-690.g71.t1;Parent=scaffold-690.g71;seqName=scaffold-690.g71;
JACGEL010000687	Blast2GO	start_codon	199	201	.	+	0	Parent=scaffold-690.g71.t1;seqName=scaffold-690.g71;
JACGEL010000687	Blast2GO	intron	359	410	0.62	+	.	Parent=scaffold-690.g71.t1;seqName=scaffold-690.g71;
JACGEL010000687	Blast2GO	intron	602	658	0.8	+	.	Parent=scaffold-690.g71.t1;seqName=scaffold-690.g71;
JACGEL010000687	Blast2GO	intron	828	876	0.84	+	.	Parent=scaffold-690.g71.t1;seqName=scaffold-690.g71;
JACGEL010000687	Blast2GO	intron	1062	5301	0.21	+	.	Parent=scaffold-690.g71.t1;seqName=scaffold-690.g71;
JACGEL010000687	Blast2GO	CDS	199	358	0.56	+	0	ID=scaffold-690.g71.t1.cds;Parent=scaffold-690.g71.t1;seqName=scaffold-690.g71;
JACGEL010000687	Blast2GO	CDS	411	601	0.57	+	2	ID=scaffold-690.g71.t1.cds;Parent=scaffold-690.g71.t1;seqName=scaffold-690.g71;
JACGEL010000687	Blast2GO	CDS	659	827	0.85	+	0	ID=scaffold-690.g71.t1.cds;Parent=scaffold-690.g71.t1;seqName=scaffold-690.g71;
JACGEL010000687	Blast2GO	CDS	877	1061	0.62	+	2	ID=scaffold-690.g71.t1.cds;Parent=scaffold-690.g71.t1;seqName=scaffold-690.g71;
JACGEL010000689	Blast2GO	gene	1	3945	0.28	+	.	ID=scaffold-692.g72;Description=A0A1B6L964_9HEMICNOT1_HEAT domain-containing protein (Fragment) OS=Graphocephala atropunctata OX=36148 GN=g.40897 PE=4 SV=1;Gene=g.27920;Gene=g.40899;Gene=g.31436;Gene=g.16521;Gene=H9JRS0;Gene=g.27921;Gene=g.40897;Gene=g.27917;Gene=g.27919;Gene=g.27918;Ontology_term=poly(A)-specific ribonuclease activity,RNA phosphodiester bond hydrolysis, exonucleolytic,protein bi…
JACGEL010000689	Blast2GO	mRNA	1	3945	0.28	+	.	ID=scaffold-692.g72.t1;Parent=scaffold-692.g72;seqName=scaffold-692.g72;
JACGEL010000689	Blast2GO	intron	1	1665	0.81	+	.	Parent=scaffold-692.g72.t1;seqName=scaffold-692.g72;
JACGEL010000689	Blast2GO	intron	1852	1931	0.8	+	.	Parent=scaffold-692.g72.t1;seqName=scaffold-692.g72;
JACGEL010000689	Blast2GO	intron	2074	2151	0.87	+	.	Parent=scaffold-692.g72.t1;seqName=scaffold-692.g72;
JACGEL010000689	Blast2GO	intron	2396	3728	0.93	+	.	Parent=scaffold-692.g72.t1;seqName=scaffold-692.g72;
JACGEL010000689	Blast2GO	CDS	1666	1851	0.79	+	0	ID=scaffold-692.g72.t1.cds;Parent=scaffold-692.g72.t1;seqName=scaffold-692.g72;
JACGEL010000689	Blast2GO	CDS	1932	2073	0.83	+	0	ID=scaffold-692.g72.t1.cds;Parent=scaffold-692.g72.t1;seqName=scaffold-692.g72;
JACGEL010000689	Blast2GO	CDS	2152	2395	0.93	+	2	ID=scaffold-692.g72.t1.cds;Parent=scaffold-692.g72.t1;seqName=scaffold-692.g72;
JACGEL010000689	Blast2GO	CDS	3729	3945	0.43	+	1	ID=scaffold-692.g72.t1.cds;Parent=scaffold-692.g72.t1;seqName=scaffold-692.g72;
JACGEL010000689	Blast2GO	stop_codon	3943	3945	.	+	0	Parent=scaffold-692.g72.t1;seqName=scaffold-692.g72;
JACGEL010000690	Blast2GO	gene	1745	5246	0.09	-	.	ID=scaffold-693.g73;Description=A0A1B6HIL7_9HEMIDDE-1 domain-containing protein OS=Homalodisca liturata OX=320908 GN=g.10029 PE=4 SV=1;Gene=g.5211;Gene=H9J419;Gene=g.32490;Gene=g.7424;Gene=g.11116;Gene=g.54453;Gene=g.1796;Gene=g.54200;Gene=g.1797;Gene=g.54455;Gene=H9JME9;Gene=g.45273;Gene=H9JAE4;Gene=H9JIQ5;Gene=g.10029;Gene=g.2180;Gene=H9IUQ1;Ontology_term=nucleic acid binding,nucleic acid bindi…
JACGEL010000690	Blast2GO	mRNA	1745	5246	0.09	-	.	ID=scaffold-693.g73.t1;Parent=scaffold-693.g73;seqName=scaffold-693.g73;
JACGEL010000690	Blast2GO	stop_codon	1745	1747	.	-	0	Parent=scaffold-693.g73.t1;seqName=scaffold-693.g73;
JACGEL010000690	Blast2GO	intron	2701	4965	0.21	-	.	Parent=scaffold-693.g73.t1;seqName=scaffold-693.g73;
JACGEL010000690	Blast2GO	intron	5158	5215	0.92	-	.	Parent=scaffold-693.g73.t1;seqName=scaffold-693.g73;
JACGEL010000690	Blast2GO	CDS	1745	2700	0.11	-	2	ID=scaffold-693.g73.t1.cds;Parent=scaffold-693.g73.t1;seqName=scaffold-693.g73;
JACGEL010000690	Blast2GO	CDS	4966	5157	0.78	-	2	ID=scaffold-693.g73.t1.cds;Parent=scaffold-693.g73.t1;seqName=scaffold-693.g73;
JACGEL010000690	Blast2GO	CDS	5216	5246	0.89	-	0	ID=scaffold-693.g73.t1.cds;Parent=scaffold-693.g73.t1;seqName=scaffold-693.g73;
JACGEL010000690	Blast2GO	start_codon	5244	5246	.	-	0	Parent=scaffold-693.g73.t1;seqName=scaffold-693.g73;
JACGEL010000692	Blast2GO	gene	1	3658	0.23	-	.	ID=scaffold-696.g74;Description=A0A1B6D5E9_9HEMIP-type domain-containing protein OS=Clastoptera arizonana OX=38151 GN=g.43402 PE=3 SV=1;Gene=g.43402;Gene=g.44447;Gene=BB558_001309;Gene=BB559_005491;Gene=BB561_006744;Gene=g.47329;Gene=g.31477;Gene=g.25516;Gene=101736905;Gene=g.44151;Gene=g.25520;Gene=g.44147;Gene=GTY47_24225;Gene=g.44630;Gene=A0A173GN92;Gene=g.44149;Gene=g.47325;Gene=BB558_006654;…
JACGEL010000692	Blast2GO	mRNA	1	3658	0.23	-	.	ID=scaffold-696.g74.t1;Parent=scaffold-696.g74;seqName=scaffold-696.g74;
JACGEL010000692	Blast2GO	intron	179	233	0.64	-	.	Parent=scaffold-696.g74.t1;seqName=scaffold-696.g74;
JACGEL010000692	Blast2GO	intron	320	374	0.96	-	.	Parent=scaffold-696.g74.t1;seqName=scaffold-696.g74;
JACGEL010000692	Blast2GO	intron	524	581	0.97	-	.	Parent=scaffold-696.g74.t1;seqName=scaffold-696.g74;
JACGEL010000692	Blast2GO	intron	734	793	1	-	.	Parent=scaffold-696.g74.t1;seqName=scaffold-696.g74;
JACGEL010000692	Blast2GO	intron	928	1057	0.86	-	.	Parent=scaffold-696.g74.t1;seqName=scaffold-696.g74;
JACGEL010000692	Blast2GO	intron	1378	1524	0.95	-	.	Parent=scaffold-696.g74.t1;seqName=scaffold-696.g74;
JACGEL010000692	Blast2GO	intron	2007	2067	1	-	.	Parent=scaffold-696.g74.t1;seqName=scaffold-696.g74;
JACGEL010000692	Blast2GO	intron	2159	2273	1	-	.	Parent=scaffold-696.g74.t1;seqName=scaffold-696.g74;
JACGEL010000692	Blast2GO	intron	2449	2498	1	-	.	Parent=scaffold-696.g74.t1;seqName=scaffold-696.g74;
JACGEL010000692	Blast2GO	intron	2648	2699	1	-	.	Parent=scaffold-696.g74.t1;seqName=scaffold-696.g74;
JACGEL010000692	Blast2GO	intron	2900	2952	1	-	.	Parent=scaffold-696.g74.t1;seqName=scaffold-696.g74;
JACGEL010000692	Blast2GO	intron	3167	3223	1	-	.	Parent=scaffold-696.g74.t1;seqName=scaffold-696.g74;
JACGEL010000692	Blast2GO	intron	3428	3484	0.96	-	.	Parent=scaffold-696.g74.t1;seqName=scaffold-696.g74;
JACGEL010000692	Blast2GO	CDS	1	178	0.51	-	2	ID=scaffold-696.g74.t1.cds;Parent=scaffold-696.g74.t1;seqName=scaffold-696.g74;
JACGEL010000692	Blast2GO	CDS	234	319	0.64	-	1	ID=scaffold-696.g74.t1.cds;Parent=scaffold-696.g74.t1;seqName=scaffold-696.g74;
JACGEL010000692	Blast2GO	CDS	375	523	0.97	-	0	ID=scaffold-696.g74.t1.cds;Parent=scaffold-696.g74.t1;seqName=scaffold-696.g74;
JACGEL010000692	Blast2GO	CDS	582	733	1	-	2	ID=scaffold-696.g74.t1.cds;Parent=scaffold-696.g74.t1;seqName=scaffold-696.g74;
JACGEL010000692	Blast2GO	CDS	794	927	0.86	-	1	ID=scaffold-696.g74.t1.cds;Parent=scaffold-696.g74.t1;seqName=scaffold-696.g74;
JACGEL010000692	Blast2GO	CDS	1058	1377	0.96	-	0	ID=scaffold-696.g74.t1.cds;Parent=scaffold-696.g74.t1;seqName=scaffold-696.g74;
JACGEL010000692	Blast2GO	CDS	1525	2006	0.95	-	2	ID=scaffold-696.g74.t1.cds;Parent=scaffold-696.g74.t1;seqName=scaffold-696.g74;
JACGEL010000692	Blast2GO	CDS	2068	2158	1	-	0	ID=scaffold-696.g74.t1.cds;Parent=scaffold-696.g74.t1;seqName=scaffold-696.g74;
JACGEL010000692	Blast2GO	CDS	2274	2448	1	-	1	ID=scaffold-696.g74.t1.cds;Parent=scaffold-696.g74.t1;seqName=scaffold-696.g74;
JACGEL010000692	Blast2GO	CDS	2499	2647	1	-	0	ID=scaffold-696.g74.t1.cds;Parent=scaffold-696.g74.t1;seqName=scaffold-696.g74;
JACGEL010000692	Blast2GO	CDS	2700	2899	1	-	2	ID=scaffold-696.g74.t1.cds;Parent=scaffold-696.g74.t1;seqName=scaffold-696.g74;
JACGEL010000692	Blast2GO	CDS	2953	3166	0.52	-	0	ID=scaffold-696.g74.t1.cds;Parent=scaffold-696.g74.t1;seqName=scaffold-696.g74;
JACGEL010000692	Blast2GO	CDS	3224	3427	1	-	0	ID=scaffold-696.g74.t1.cds;Parent=scaffold-696.g74.t1;seqName=scaffold-696.g74;
JACGEL010000692	Blast2GO	CDS	3485	3658	0.94	-	0	ID=scaffold-696.g74.t1.cds;Parent=scaffold-696.g74.t1;seqName=scaffold-696.g74;
JACGEL010000692	Blast2GO	start_codon	3656	3658	.	-	0	Parent=scaffold-696.g74.t1;seqName=scaffold-696.g74;
JACGEL010000693	Blast2GO	gene	1	133	0.93	+	.	ID=scaffold-697.g75;Description=U5EWK4_9DIPTV-type proton ATPase subunit C OS=Corethrella appendiculata OX=1370023 PE=2 SV=1;Gene=Q27438;Gene=A0A0K8TRG7;Gene=g.31412;Gene=g.30039;Gene=g.38408;Gene=U5EWK4;Gene=H9JWQ0;Ontology_term=proton-transporting V-type ATPase, V1 domain,proton transmembrane transporter activity,hydrolase activity,proton transmembrane transport,vacuolar proton-transporting V-t…
JACGEL010000693	Blast2GO	mRNA	1	133	0.93	+	.	ID=scaffold-697.g75.t1;Parent=scaffold-697.g75;seqName=scaffold-697.g75;
JACGEL010000693	Blast2GO	intron	1	34	0.93	+	.	Parent=scaffold-697.g75.t1;seqName=scaffold-697.g75;
JACGEL010000693	Blast2GO	CDS	35	133	0.93	+	0	ID=scaffold-697.g75.t1.cds;Parent=scaffold-697.g75.t1;seqName=scaffold-697.g75;
JACGEL010000693	Blast2GO	stop_codon	131	133	.	+	0	Parent=scaffold-697.g75.t1;seqName=scaffold-697.g75;
JACGEL010000693	Blast2GO	gene	2048	4712	0.31	+	.	ID=scaffold-697.g76;Description=U5ERK7_9DIPTPutative endoplasmic reticulum-based factor for assembly of v-atpase OS=Corethrella appendiculata OX=1370023 PE=2 SV=1;Gene=J3JWG9;Gene=g.25569;Gene=g.26702;Gene=g.24413;Gene=g.26701;Gene=g.14618;Gene=U5EUF5;Gene=U5ERK7;Gene=g.25570;Ontology_term=integral component of membrane,vacuolar proton-transporting V-type ATPase complex assembly,vacuolar proton-t…
JACGEL010000693	Blast2GO	mRNA	2048	4712	0.31	+	.	ID=scaffold-697.g76.t1;Parent=scaffold-697.g76;seqName=scaffold-697.g76;
JACGEL010000693	Blast2GO	start_codon	2048	2050	.	+	0	Parent=scaffold-697.g76.t1;seqName=scaffold-697.g76;
JACGEL010000693	Blast2GO	intron	2857	4333	0.95	+	.	Parent=scaffold-697.g76.t1;seqName=scaffold-697.g76;
JACGEL010000693	Blast2GO	CDS	2048	2856	0.31	+	0	ID=scaffold-697.g76.t1.cds;Parent=scaffold-697.g76.t1;seqName=scaffold-697.g76;
JACGEL010000693	Blast2GO	CDS	4334	4712	0.95	+	1	ID=scaffold-697.g76.t1.cds;Parent=scaffold-697.g76.t1;seqName=scaffold-697.g76;
JACGEL010000693	Blast2GO	stop_codon	4710	4712	.	+	0	Parent=scaffold-697.g76.t1;seqName=scaffold-697.g76;
JACGEL010000694	Blast2GO	gene	2	2899	0.15	+	.	ID=scaffold-698.g77;Description=H9JHL9_BOMMORho-GAP domain-containing protein OS=Bombyx mori OX=7091 PE=4 SV=1;Gene=g.13763;Gene=g.13761;Gene=U5ENI2;Gene=g.40367;Gene=g.19179;Gene=g.33554;Gene=g.41529;Gene=g.9978;Gene=A0A0K8TRX3;Gene=U5EUL4;Gene=g.26247;Gene=g.26246;Gene=CCM_03603;Gene=g.23884;Gene=g.23369;Gene=g.13759;Gene=g.41531;Gene=g.23370;Gene=H9JHL9;Gene=g.40372
JACGEL010000694	Blast2GO	mRNA	2	2899	0.15	+	.	ID=scaffold-698.g77.t1;Parent=scaffold-698.g77;seqName=scaffold-698.g77;
JACGEL010000694	Blast2GO	intron	112	170	0.95	+	.	Parent=scaffold-698.g77.t1;seqName=scaffold-698.g77;
JACGEL010000694	Blast2GO	intron	343	420	0.54	+	.	Parent=scaffold-698.g77.t1;seqName=scaffold-698.g77;
JACGEL010000694	Blast2GO	intron	575	667	0.57	+	.	Parent=scaffold-698.g77.t1;seqName=scaffold-698.g77;
JACGEL010000694	Blast2GO	intron	877	1083	0.68	+	.	Parent=scaffold-698.g77.t1;seqName=scaffold-698.g77;
JACGEL010000694	Blast2GO	intron	1354	1411	0.91	+	.	Parent=scaffold-698.g77.t1;seqName=scaffold-698.g77;
JACGEL010000694	Blast2GO	intron	1592	1666	0.55	+	.	Parent=scaffold-698.g77.t1;seqName=scaffold-698.g77;
JACGEL010000694	Blast2GO	intron	1896	2736	1	+	.	Parent=scaffold-698.g77.t1;seqName=scaffold-698.g77;
JACGEL010000694	Blast2GO	CDS	2	111	0.78	+	2	ID=scaffold-698.g77.t1.cds;Parent=scaffold-698.g77.t1;seqName=scaffold-698.g77;
JACGEL010000694	Blast2GO	CDS	171	342	0.92	+	0	ID=scaffold-698.g77.t1.cds;Parent=scaffold-698.g77.t1;seqName=scaffold-698.g77;
JACGEL010000694	Blast2GO	CDS	421	574	0.54	+	2	ID=scaffold-698.g77.t1.cds;Parent=scaffold-698.g77.t1;seqName=scaffold-698.g77;
JACGEL010000694	Blast2GO	CDS	668	876	0.57	+	1	ID=scaffold-698.g77.t1.cds;Parent=scaffold-698.g77.t1;seqName=scaffold-698.g77;
JACGEL010000694	Blast2GO	CDS	1084	1353	0.9	+	2	ID=scaffold-698.g77.t1.cds;Parent=scaffold-698.g77.t1;seqName=scaffold-698.g77;
JACGEL010000694	Blast2GO	CDS	1412	1591	0.91	+	2	ID=scaffold-698.g77.t1.cds;Parent=scaffold-698.g77.t1;seqName=scaffold-698.g77;
JACGEL010000694	Blast2GO	CDS	1667	1895	0.56	+	2	ID=scaffold-698.g77.t1.cds;Parent=scaffold-698.g77.t1;seqName=scaffold-698.g77;
JACGEL010000694	Blast2GO	CDS	2737	2899	1	+	1	ID=scaffold-698.g77.t1.cds;Parent=scaffold-698.g77.t1;seqName=scaffold-698.g77;
JACGEL010000694	Blast2GO	stop_codon	2897	2899	.	+	0	Parent=scaffold-698.g77.t1;seqName=scaffold-698.g77;
JACGEL010000695	Blast2GO	gene	365	5100	0.47	+	.	ID=scaffold-699.g78;Description=W4VRA2_9DIPTPutative karst OS=Corethrella appendiculata OX=1370023 PE=2 SV=1;Gene=g.44718;Gene=g.39863;Gene=g.41257;Gene=g.42788;Gene=g.44438;Gene=g.54130;Gene=g.54131;Gene=W4VRA2;Gene=g.42794;Gene=g.27010;Gene=g.41244;Gene=g.42785;Gene=g.37948;Gene=g.42086;Gene=H9JRL1;Gene=W4VRI7;Gene=g.44431;Gene=g.41241;Gene=g.42791;Ontology_term=intracellular,cellular anatomica…
JACGEL010000695	Blast2GO	mRNA	365	5100	0.47	+	.	ID=scaffold-699.g78.t1;Parent=scaffold-699.g78;seqName=scaffold-699.g78;
JACGEL010000695	Blast2GO	start_codon	365	367	.	+	0	Parent=scaffold-699.g78.t1;seqName=scaffold-699.g78;
JACGEL010000695	Blast2GO	intron	374	415	0.49	+	.	Parent=scaffold-699.g78.t1;seqName=scaffold-699.g78;
JACGEL010000695	Blast2GO	intron	701	774	1	+	.	Parent=scaffold-699.g78.t1;seqName=scaffold-699.g78;
JACGEL010000695	Blast2GO	intron	1162	1229	1	+	.	Parent=scaffold-699.g78.t1;seqName=scaffold-699.g78;
JACGEL010000695	Blast2GO	intron	2214	2266	1	+	.	Parent=scaffold-699.g78.t1;seqName=scaffold-699.g78;
JACGEL010000695	Blast2GO	intron	2527	3496	1	+	.	Parent=scaffold-699.g78.t1;seqName=scaffold-699.g78;
JACGEL010000695	Blast2GO	intron	3878	3958	1	+	.	Parent=scaffold-699.g78.t1;seqName=scaffold-699.g78;
JACGEL010000695	Blast2GO	intron	4560	5070	0.96	+	.	Parent=scaffold-699.g78.t1;seqName=scaffold-699.g78;
JACGEL010000695	Blast2GO	CDS	365	373	0.49	+	0	ID=scaffold-699.g78.t1.cds;Parent=scaffold-699.g78.t1;seqName=scaffold-699.g78;
JACGEL010000695	Blast2GO	CDS	416	700	0.69	+	0	ID=scaffold-699.g78.t1.cds;Parent=scaffold-699.g78.t1;seqName=scaffold-699.g78;
JACGEL010000695	Blast2GO	CDS	775	1161	1	+	0	ID=scaffold-699.g78.t1.cds;Parent=scaffold-699.g78.t1;seqName=scaffold-699.g78;
JACGEL010000695	Blast2GO	CDS	1230	2213	0.99	+	0	ID=scaffold-699.g78.t1.cds;Parent=scaffold-699.g78.t1;seqName=scaffold-699.g78;
JACGEL010000695	Blast2GO	CDS	2267	2526	1	+	0	ID=scaffold-699.g78.t1.cds;Parent=scaffold-699.g78.t1;seqName=scaffold-699.g78;
JACGEL010000695	Blast2GO	CDS	3497	3877	1	+	1	ID=scaffold-699.g78.t1.cds;Parent=scaffold-699.g78.t1;seqName=scaffold-699.g78;
JACGEL010000695	Blast2GO	CDS	3959	4559	0.99	+	1	ID=scaffold-699.g78.t1.cds;Parent=scaffold-699.g78.t1;seqName=scaffold-699.g78;
JACGEL010000695	Blast2GO	CDS	5071	5100	0.96	+	0	ID=scaffold-699.g78.t1.cds;Parent=scaffold-699.g78.t1;seqName=scaffold-699.g78;
JACGEL010000695	Blast2GO	stop_codon	5098	5100	.	+	0	Parent=scaffold-699.g78.t1;seqName=scaffold-699.g78;
JACGEL010000696	Blast2GO	gene	1	5169	0.12	+	.	ID=scaffold-694.g79;Description=H9J908_BOMMOProtein kinase domain-containing protein OS=Bombyx mori OX=7091 PE=4 SV=1;Gene=g.37773;Gene=g.37776;Gene=CCM_00815;Gene=BB560_004952;Gene=L249_8574;Gene=L249_6265;Gene=U5ERG9;Gene=H9J908;Gene=g.39394;Gene=g.37770;Gene=PSEUBRA_SCAF19g03204;Gene=g.39397;Gene=BB558_003631;Gene=A0A0K8TSH8;Gene=g.49048;Gene=CCM_03756;Gene=g.26911;Gene=g.39392;Gene=PSEUBRA_SC…
JACGEL010000696	Blast2GO	mRNA	1	5169	0.12	+	.	ID=scaffold-694.g79.t1;Parent=scaffold-694.g79;seqName=scaffold-694.g79;
JACGEL010000696	Blast2GO	intron	1	4684	0.26	+	.	Parent=scaffold-694.g79.t1;seqName=scaffold-694.g79;
JACGEL010000696	Blast2GO	intron	4888	5132	0.52	+	.	Parent=scaffold-694.g79.t1;seqName=scaffold-694.g79;
JACGEL010000696	Blast2GO	CDS	4685	4887	0.52	+	0	ID=scaffold-694.g79.t1.cds;Parent=scaffold-694.g79.t1;seqName=scaffold-694.g79;
JACGEL010000696	Blast2GO	CDS	5133	5169	0.53	+	1	ID=scaffold-694.g79.t1.cds;Parent=scaffold-694.g79.t1;seqName=scaffold-694.g79;
JACGEL010000696	Blast2GO	stop_codon	5167	5169	.	+	0	Parent=scaffold-694.g79.t1;seqName=scaffold-694.g79;
JACGEL010000699	Blast2GO	gene	1	5284	0.43	+	.	ID=scaffold-703.g80;Description=W4VRJ1_9DIPTPutative dyneins heavy chain (Fragment) OS=Corethrella appendiculata OX=1370023 PE=2 SV=1;Gene=g.18912;Gene=BB560_001376;Gene=g.41318;Gene=BB560_001375;Gene=g.38207;Gene=L249_8892;Gene=g.43336;Gene=g.43339;Gene=BB559_000081;Gene=g.16178;Gene=g.38175;Gene=CCM_04203;Gene=H9IWB5;Gene=PSEUBRA_SCAF8g02059;Gene=BB558_003315;Gene=g.39050;Gene=g.18909;Gene=BB56…
JACGEL010000699	Blast2GO	mRNA	1	5284	0.43	+	.	ID=scaffold-703.g80.t1;Parent=scaffold-703.g80;seqName=scaffold-703.g80;
JACGEL010000699	Blast2GO	intron	1	602	0.91	+	.	Parent=scaffold-703.g80.t1;seqName=scaffold-703.g80;
JACGEL010000699	Blast2GO	intron	879	951	0.84	+	.	Parent=scaffold-703.g80.t1;seqName=scaffold-703.g80;
JACGEL010000699	Blast2GO	intron	1165	1490	0.92	+	.	Parent=scaffold-703.g80.t1;seqName=scaffold-703.g80;
JACGEL010000699	Blast2GO	intron	1668	1726	0.99	+	.	Parent=scaffold-703.g80.t1;seqName=scaffold-703.g80;
JACGEL010000699	Blast2GO	intron	1816	2913	0.99	+	.	Parent=scaffold-703.g80.t1;seqName=scaffold-703.g80;
JACGEL010000699	Blast2GO	intron	3150	3379	0.96	+	.	Parent=scaffold-703.g80.t1;seqName=scaffold-703.g80;
JACGEL010000699	Blast2GO	intron	3558	3616	0.95	+	.	Parent=scaffold-703.g80.t1;seqName=scaffold-703.g80;
JACGEL010000699	Blast2GO	intron	3753	5284	0.53	+	.	Parent=scaffold-703.g80.t1;seqName=scaffold-703.g80;
JACGEL010000699	Blast2GO	CDS	603	878	0.91	+	2	ID=scaffold-703.g80.t1.cds;Parent=scaffold-703.g80.t1;seqName=scaffold-703.g80;
JACGEL010000699	Blast2GO	CDS	952	1164	0.82	+	2	ID=scaffold-703.g80.t1.cds;Parent=scaffold-703.g80.t1;seqName=scaffold-703.g80;
JACGEL010000699	Blast2GO	CDS	1491	1667	0.95	+	2	ID=scaffold-703.g80.t1.cds;Parent=scaffold-703.g80.t1;seqName=scaffold-703.g80;
JACGEL010000699	Blast2GO	CDS	1727	1815	1	+	2	ID=scaffold-703.g80.t1.cds;Parent=scaffold-703.g80.t1;seqName=scaffold-703.g80;
JACGEL010000699	Blast2GO	CDS	2914	3149	0.98	+	0	ID=scaffold-703.g80.t1.cds;Parent=scaffold-703.g80.t1;seqName=scaffold-703.g80;
JACGEL010000699	Blast2GO	CDS	3380	3557	0.92	+	1	ID=scaffold-703.g80.t1.cds;Parent=scaffold-703.g80.t1;seqName=scaffold-703.g80;
JACGEL010000699	Blast2GO	CDS	3617	3752	0.84	+	0	ID=scaffold-703.g80.t1.cds;Parent=scaffold-703.g80.t1;seqName=scaffold-703.g80;
JACGEL010000700	Blast2GO	gene	3144	4076	1	-	.	ID=scaffold-701.g81;Description=A0A1B6L4T1_9HEMIPHD-type domain-containing protein (Fragment) OS=Graphocephala atropunctata OX=36148 GN=g.749 PE=4 SV=1;Gene=g.4819;Gene=g.749;Gene=G3E4N3;Gene=g.59160;Gene=H9J7H5;Gene=g.51133;Gene=g.9160;Gene=g.46123
JACGEL010000700	Blast2GO	mRNA	3144	4076	1	-	.	ID=scaffold-701.g81.t1;Parent=scaffold-701.g81;seqName=scaffold-701.g81;
JACGEL010000700	Blast2GO	stop_codon	3144	3146	.	-	0	Parent=scaffold-701.g81.t1;seqName=scaffold-701.g81;
JACGEL010000700	Blast2GO	CDS	3144	4076	1	-	0	ID=scaffold-701.g81.t1.cds;Parent=scaffold-701.g81.t1;seqName=scaffold-701.g81;
[truncated: 290,761 more rows]
